# Supplementary material for: A 3K Axiom SNP array from a transcriptome-wide SNP resource sheds new light on the genetic diversity and structure of the iconic subtropical conifer tree Araucaria angustifolia (Bert.) Kuntze
Source: PLoS One. 2020 Aug 31;15(8):e0230404. doi: 10.1371/journal.pone.0230404 (PMC7458329; doi:10.1371/journal.pone.0230404)
Supplement: S1 File — (XLSX) [file pone.0230404.s001.xlsx]

## Sheet: Catalog 44,318 highquality SNPs
SNP_code	Sequence_Source	Axiom_Probe_SNP_flanking_sequences to [SNP]	Contig_code	Contig_length_(bp)	SNP_position	Description	#Hits	e-Value	sim mean	#GO	GO IDs	GO Names	Enzyme Codes	Enzyme Names	InterPro IDs	InterPro GO IDs	InterPro GO Names	Hit desc.	Hit ACC	E-Value	Similarity	Bit-Score	Alignment length	Positives
yet to be assayed	RAD	CCCTTAATGCATAACGCAGTAACACCTAGGACCTT[C/T]ACCTAACATCTTTCTAATCCTTGGGTGGACCTTCA	tag_colz100012	296	252	---NA---									no IPS match	no IPS match	no IPS match	No Blast Hit
yet to be assayed	RAD	CTTTCTTGCTTAAATGGGTATTCCAGTAGTTCTTG[A/G]CTTCGTTATCGGTTCTACCCGGCATGCGGCCTGCG	tag_colz100094	116	71	MYB transcription factor MYB185	20	1.69263e-10	83.36	4	C:GO:0005634; P:GO:0030154; F:GO:0043565; F:GO:0044212	C:nucleus; P:cell differentiation; F:sequence-specific DNA binding; F:transcription regulatory region DNA binding			G3DSA:1.10.10.60 (GENE3D); IPR017930 (PROSITE_PROFILES); IPR001005 (CDD); IPR009057 (SUPERFAMILY)	F:GO:0003677	F:DNA binding	gi|893683579|gb|AKR04122.1|MYB1 [Pueraria montana var. lobata]	AKR04122	1.69263e-10	83.7838	62.3882	37	31
AX-165158151	RNA	GCTTATTTTCAACTCCCCGAAGCATTTCGTCGCTT[A/G]CTACGCCCTTCCTCGTCTCTGGGTGCCTAGGTATC	step3_rep_c22384	695	648	putative 23S ribosomal RNA	20	3.61043e-38	91.73	7	F:GO:0000287; F:GO:0004553; C:GO:0005840; P:GO:0005975; P:GO:0015977; C:GO:0016021; F:GO:0016984	F:magnesium ion binding; F:hydrolase activity, hydrolyzing O-glycosyl compounds; C:ribosome; P:carbohydrate metabolic process; P:carbon fixation; C:integral component of membrane; F:ribulose-bisphosphate carboxylase activity	EC:4.1.1.39	Ribulose-bisphosphate carboxylase	no IPS match	no IPS match	no IPS match	gi|593792004|ref|XP_007159041.1|hypothetical protein PHAVU_002G203700g [Phaseolus vulgaris]gi|561032456|gb|ESW31035.1|hypothetical protein PHAVU_002G203700g [Phaseolus vulgaris]	XP_007159041, ESW31035	3.61043e-38	96.1039	137.502	77	74
AX-168334533	RNA	GCCTCTGGCCGGGATATTAAAAGGCCAAGGTTTGC[A/G]TCAGTTCCAGGTAGAGATCCTTCTGATCTGGCATA	step3_c59	3993	1690	flowering time control protein FPA isoform X1	20	0	61.68	1	F:GO:0003723	F:RNA binding			IPR012677 (G3DSA:3.30.70.GENE3D); IPR000504 (PFAM); IPR012677 (G3DSA:3.30.70.GENE3D); IPR012921 (PFAM); mobidb-lite (MOBIDB_LITE); mobidb-lite (MOBIDB_LITE); mobidb-lite (MOBIDB_LITE); mobidb-lite (MOBIDB_LITE); PTHR23189:SF45 (PANTHER); PTHR23189 (PANTHER); PTHR23189:SF45 (PANTHER); IPR000504 (PROSITE_PROFILES); IPR000504 (PROSITE_PROFILES); cd12310 (CDD); IPR035979 (SUPERFAMILY); IPR035979 (SUP…	F:GO:0003676	F:nucleic acid binding	gi|148906028|gb|ABR16173.1|unknown [Picea sitchensis]	ABR16173	0	85.503	1064.68	676	578
yet to be assayed	RAD	GATTATACCAAGAAAAGAATAGAAGAAACTCTTGA[C/T]ACAGACTCGAGAAATGATATATAATTTGCAAGCTA	tag_colz100195	197	44	---NA---									no IPS match	no IPS match	no IPS match	No Blast Hit
yet to be assayed	RAD	ACGTAAATCACCAATAATACAAATAATATTCTCAC[C/G]GATAAATTACACCTCAAGCGGATACCTTTCTTAAT	tag_colz100215	111	37	---NA---									no IPS match	no IPS match	no IPS match	No Blast Hit
yet to be assayed	RAD	TTACTGAGAGATCATCACTATGTGCAAACATCCCC[A/C]CAAATAACATAATCTCCAGATGTTACTCAAATTGA	tag_colz100219	121	50	---NA---									no IPS match	no IPS match	no IPS match	No Blast Hit
AX-168334537	RNA	CTCAAATATGGAATGCTCGATCCCGCTGAAAAGGA[C/T]GCCGCCGGAATTCCTCTCACCGCTCGGGCCGTCTT	step3_c121	1033	489	thioredoxin-like protein	20	9.824e-123	81.55	8	F:GO:0004601; C:GO:0005829; P:GO:0034599; P:GO:0042744; P:GO:0045454; F:GO:0051920; P:GO:0055114; P:GO:0098869	F:peroxidase activity; C:cytosol; P:cellular response to oxidative stress; P:hydrogen peroxide catabolic process; P:cell redox homeostasis; F:peroxiredoxin activity; P:oxidation-reduction process; P:cellular oxidant detoxification	EC:1.11.1.15; EC:1.11.1.7	Peroxiredoxin; Peroxidase	no IPS match	no IPS match	no IPS match	gi|1373923979|ref|XP_024386707.1|peroxiredoxin-6-like [Physcomitrella patens]gi|1333474455|gb|PNR47089.1|hypothetical protein PHYPA_014209 [Physcomitrella patens]	XP_024386707, PNR47089	9.824e-123	85.5204	361.303	221	189
yet to be assayed	RAD	GTTTACTCCACCATCAATCAATATTGGTGACAATA[A/T]TGCTCTCTATGACCATTCCTCATATAGATATGTAG	tag_colz100486	142	80	---NA---									no IPS match	no IPS match	no IPS match	No Blast Hit
yet to be assayed	RAD	TACTACTACTCCAAATCCTCTTGCGCTCCTCTTGC[A/G]TTTCACTTGCATAATGCTGAAAGCAAATGAGCAAG	tag_colz100488	153	63	---NA---									no IPS match	no IPS match	no IPS match	No Blast Hit
yet to be assayed	RAD	TACAAGAGTGAGGGAGTTTGCCAAGAGGTGCGGAA[C/G]ATGGGAGTCAAGCACAAAGGCAATAGGAGGGTGGT	tag_colz100509	105	54	---NA---									no IPS match	no IPS match	no IPS match	No Blast Hit
yet to be assayed	RAD	AGCCTCAGTCCTGTCGTGCTGTATGCAAGGTGGAG[A/G]AGGCAGTAGATTCCTAGTAGCAACTCTTGTATGTC	tag_colz100524	73	36	---NA---									no IPS match	no IPS match	no IPS match	No Blast Hit
AX-168334541	RNA	ACGGACCAGCCCGTGATGTAAATCAGGTGCCTGGC[A/G]TTCTCGATGGCGTCGAACACGTCCTCCCAGCAACG	step3_c166	3037	2224	phospholipase D alpha 1	20	0	85.18	10	F:GO:0004630; F:GO:0005509; C:GO:0005773; C:GO:0005783; C:GO:0005886; C:GO:0009536; P:GO:0016042; F:GO:0016779; P:GO:0046470; F:GO:0070290	F:phospholipase D activity; F:calcium ion binding; C:vacuole; C:endoplasmic reticulum; C:plasma membrane; C:plastid; P:lipid catabolic process; F:nucleotidyltransferase activity; P:phosphatidylcholine metabolic process; F:N-acylphosphatidylethanolamine-specific phospholipase D activity	EC:3.1.4.4	Phospholipase D	no IPS match	no IPS match	no IPS match	gi|1201301915|gb|OVA04002.1|C2 calcium-dependent membrane targeting [Macleaya cordata]	OVA04002	0	85.7669	1288.48	815	699
yet to be assayed	RAD	TATTTATCATTGCACACGGATAATCGATGCACAAT[A/C]CTTGGAACAAGCTTTTCAATTTCGTGCATGCATCC	tag_colz100660	78	41	---NA---									no IPS match	no IPS match	no IPS match	No Blast Hit
yet to be assayed	RAD	AAAATTTCCTCACTATTTGAAGGATCTCCTCCAAA[A/T]GCTAAAAGCCTCAATGTTAGAATACAGAAAACAAC	tag_colz100665	157	107	---NA---									no IPS match	no IPS match	no IPS match	No Blast Hit
AX-168334542	RNA	TCATTGAGGTGGCTCGTAGCAGAGGCTATGAGGTC[A/C]AAGAGCGCTTGGTATCTGTAGACGAATTGCTTGAT	step3_c212	1946	1390	branched-chain-amino-acid aminotransferase 3, chloroplastic-like	20	0	83.71	4	P:GO:0009082; F:GO:0052654; F:GO:0052655; F:GO:0052656	P:branched-chain amino acid biosynthetic process; F:L-leucine transaminase activity; F:L-valine transaminase activity; F:L-isoleucine transaminase activity	EC:2.6.1.42	Branched-chain-amino-acid transaminase	IPR001544 (PFAM); G3DSA:3.20.10.10 (GENE3D); IPR005786 (TIGRFAM); G3DSA:3.30.470.10 (GENE3D); PTHR42825 (PANTHER); PTHR42825:SF3 (PANTHER); IPR033939 (CDD); IPR036038 (SUPERFAMILY)	F:GO:0003824; F:GO:0004084; P:GO:0009081	F:catalytic activity; F:branched-chain-amino-acid transaminase activity; P:branched-chain amino acid metabolic process	gi|148909698|gb|ABR17940.1|unknown [Picea sitchensis]	ABR17940	0	80.9195	586.26	435	352
yet to be assayed	RAD	TTGTCTTAGCAGTTGGGTCGCTTTCCATTAATAGG[G/T]CAGTGAGTGTATATTTATTCGATTTGGGTTCCAAA	tag_colz100735	76	41	---NA---									no IPS match	no IPS match	no IPS match	No Blast Hit
yet to be assayed	RAD	CCTCCCTTTTCGCAAAGGCTTCATTTGCAATTCCC[C/T]GCATCATTGCTGCAAGCTACTCATCTCTTTCCGCA	tag_colz100756	82	47	---NA---									no IPS match	no IPS match	no IPS match	No Blast Hit
yet to be assayed	RAD	AGATTCTTTGGAAGAAACCCTGAGTTCCAAGGATG[A/C]TATGCTCATCATGAATAACATCCAGGGCTGGCAGA	tag_colz100760	140	104	---NA---									no IPS match	no IPS match	no IPS match	No Blast Hit
yet to be assayed	RAD	TGTCCTGTATATAATTCAATGGAAAGCGGCAAATA[G/T]AGGCGAAAGCCATAAACCGGTAAGCCAAAAGTTTG	tag_colz100872	116	36	---NA---									no IPS match	no IPS match	no IPS match	No Blast Hit
yet to be assayed	RAD	TTAGGTGAGGTTGAACCATTTTGATTCAAGACTGC[A/C]TTTGTTCAGTTCTTACTTACAACTCTCAGTCTCAA	tag_colz100895	72	36	---NA---									no IPS match	no IPS match	no IPS match	No Blast Hit
yet to be assayed	RAD	ACCTTCCTGGTTCAACCTGAAGTATACCCACCACA[C/T]ACGTGCTGTCCAAGAAAAGGTTCCAAAATTATTGC	tag_colz100918	232	58	---NA---									no IPS match	no IPS match	no IPS match	No Blast Hit
yet to be assayed	RAD	TGCAATATTTGTAAAGTGACAAGACATGCGGGTGG[A/T]GATTGTCCATTTAATATAAGAAGTTCAAGGCACCA	tag_colz101011	86	39	---NA---									no IPS match	no IPS match	no IPS match	No Blast Hit
yet to be assayed	RAD	ATTTACCTGCTTTGTAATTTTAAGGTCTTATAGAT[C/T]ATCTAATCTTCATTACACAAGCTGGCCTTCCATGT	tag_colz101025	120	37	---NA---									mobidb-lite (MOBIDB_LITE)	no GO terms	no GO terms	No Blast Hit
yet to be assayed	RAD	TAGGTTCCAACAATTTTGCTGAGTTTCAGGCATTG[A/C]GATTGCTAATGAAGTGTGCTATGGAGAGAAATGTG	tag_colz101144	86	42	---NA---									no IPS match	no IPS match	no IPS match	No Blast Hit
AX-168334544	RNA	GCTAATGCTCTCATTTGCTCTGTATTTGTGGCGGT[A/C]GCTTACAAATGGATGAGGAGCTGGCTTTGGGATTG	step3_c251	1623	490	phosphoribosylformylglycinamidine synthase	20	1.50079e-61	65.36	1	C:GO:0016020	C:membrane			mobidb-lite (MOBIDB_LITE); mobidb-lite (MOBIDB_LITE); PTHR35830 (PANTHER)	no GO terms	no GO terms	gi|1179580997|ref|XP_020675617.1|uncharacterized protein LOC110094671 [Dendrobium catenatum]	XP_020675617	1.50079e-61	57.8554	219.164	401	232
yet to be assayed	RAD	CTAACATAAAATCCTCTTAAAATAGAATACTTTTA[C/T]TTGTTTTCCAAAACACATGACTCCACCCTTAAGGG	tag_colz10124	114	49	---NA---									mobidb-lite (MOBIDB_LITE)	no GO terms	no GO terms	No Blast Hit
yet to be assayed	RAD	GTTTGCTAGTTGTGCTTGGCATTAACACCTTTGTG[C/G]ATAGCCAACAATTTCTTAGTGCCATAGTATATGTG	tag_colz10127	107	56	---NA---									no IPS match	no IPS match	no IPS match	No Blast Hit
yet to be assayed	RAD	ATTGAACTCTTGGCTTTAACCAGTTGGGAGTAAAT[G/T]AGTTCTTTGTACCTCTCTAAGGGGCTTTGTCAGAT	tag_colz101340	97	62	---NA---									no IPS match	no IPS match	no IPS match	No Blast Hit
yet to be assayed	RAD	CCTGTAAAAGTAATGATTTCCTATCGATGCCGACA[A/C]TTTTTCTTTTAGCACCCTCATCTTCTCTGCACATG	tag_colz10136	166	53	---NA---									no IPS match	no IPS match	no IPS match	No Blast Hit
yet to be assayed	RAD	TCATTCTTCATTAAGGATAGTCAGATGTGACAAGT[G/T]CTTTGGAGTCGCAACTTAGTGAGTTAAAGTATCCA	tag_colz101369	107	43	---NA---									no IPS match	no IPS match	no IPS match	No Blast Hit
yet to be assayed	RAD	TTTTGTATTTGGTATGGAAAAGATCGGTGATTTTC[A/G]ATCTCTAGGTATTAATAGATACAACGTATGTGACA	tag_colz10139	107	69	---NA---									no IPS match	no IPS match	no IPS match	No Blast Hit
AX-168334547	RNA	GCCAACACTTCCCGGTCGGCGCAGTCAATGATCTC[C/T]CCGGCTTCGCATTTCTCGCCCGCCAGCGGGGCTTC	step3_c252	3207	2658	Craniofacial development protein	20	0	74.72	4	C:GO:0005794; P:GO:0005975; C:GO:0016021; F:GO:0016740	C:Golgi apparatus; P:carbohydrate metabolic process; C:integral component of membrane; F:transferase activity			mobidb-lite (MOBIDB_LITE); mobidb-lite (MOBIDB_LITE); PTHR31469:SF2 (PANTHER); PTHR31469 (PANTHER)	no GO terms	no GO terms	gi|148910272|gb|ABR18216.1|unknown [Picea sitchensis]	ABR18216	0	80.7167	822.002	586	473
yet to be assayed	RAD	CTCCGCTCTGCCGGTGGTTTGTAGCATGTGAAGTC[C/G]AGCAGGTAACACTAACACCGTCGTCTAACTGTTGT	tag_colz101519	225	159	3-ketoacyl-CoA synthase 17-like	20	9.58865e-09	56.61	3	P:GO:0006633; C:GO:0016020; F:GO:0016747	P:fatty acid biosynthetic process; C:membrane; F:transferase activity, transferring acyl groups other than amino-acyl groups			IPR013601 (PFAM)	P:GO:0006633; C:GO:0016020; F:GO:0016747	P:fatty acid biosynthetic process; C:membrane; F:transferase activity, transferring acyl groups other than amino-acyl groups	gi|473886001|gb|EMS48112.1|3-ketoacyl-CoA synthase 12 [Triticum urartu]	EMS48112	9.58865e-09	59.6774	60.077	62	37
AX-168334549	RNA	GGCGGCCATGACGACTGCAAGAATGCGCTGAGGGC[A/G]GCGGAGGCCTACAACGTGGAGCAGGACGAGTGGGA	step3_c271	1648	826	F-box/kelch-repeat protein At2g44130-like	20	5.92162e-166	61.54						no IPS match	no IPS match	no IPS match	gi|116786007|gb|ABK23938.1|unknown [Picea sitchensis]	ABK23938	5.92162e-166	78.0899	484.567	356	278
yet to be assayed	RAD	TAATATTGTGATGACAGTCTTATGATTGCAGTCCT[C/G]ATTGGTTCCTAAATCTGTCATTCAACCATTCCATT	tag_colz101579	119	63	---NA---									no IPS match	no IPS match	no IPS match	No Blast Hit
yet to be assayed	RAD	CAATGCATAATGCATAACATTTTATTCGCACAATA[A/G]CAGTGGCCACCATTTAACACAACATGACAACATTT	tag_colz101588	161	47	---NA---									no IPS match	no IPS match	no IPS match	No Blast Hit
yet to be assayed	RAD	ACAGCAGAAGCAAAGACCCCAGGCTGTGTGGGTAT[A/T]CAGATTCAGATTGGGCAGGTTATGTGGATGATAGA	tag_colz101591	90	51	retrovirus-related pol polyprotein from transposon tnt 1-94	20	8.36467e-06	78.1	7	F:GO:0000166; C:GO:0000943; F:GO:0003676; F:GO:0005524; F:GO:0008270; P:GO:0015074; F:GO:0016887	F:nucleotide binding; C:retrotransposon nucleocapsid; F:nucleic acid binding; F:ATP binding; F:zinc ion binding; P:DNA integration; F:ATPase activity			no IPS match	no IPS match	no IPS match	gi|1102292623|gb|OIT38695.1|retrovirus-related pol polyprotein from transposon tnt 1-94 [Nicotiana attenuata]	OIT38695	8.36467e-06	79.3103	49.2914	29	23
yet to be assayed	RAD	GTGGCCTCATCTATATAGTTTATAGCTTAATTCTT[A/G]CTAACACTATTAAGTTCTAACAGTTGTTAAATTTG	tag_colz101631	93	48	---NA---									no IPS match	no IPS match	no IPS match	No Blast Hit
yet to be assayed	RAD	AATATCAATTTTACTGAACAGTCTTTGATCAGTCC[A/T]TATATTGACATTACTTTTGGAATGCTTGTGGGATA	tag_colz101634	151	97	---NA---									no IPS match	no IPS match	no IPS match	No Blast Hit
AX-168334550	RNA	AGGAATCTTTAACTCTTACACCTTGCCTACATGCT[A/G]GTTTTATGTCAAGTAGCCCAAGCATGGATAGTCCA	step3_c290	1325	1226	DNA oxidative demethylase ALKBH2	20	1.02268e-84	60.07	4	F:GO:0008168; F:GO:0016491; P:GO:0032259; P:GO:0055114	F:methyltransferase activity; F:oxidoreductase activity; P:methylation; P:oxidation-reduction process			no IPS match	no IPS match	no IPS match	gi|823242801|ref|XP_012454064.1|PREDICTED: alpha-ketoglutarate-dependent dioxygenase alkB homolog 2 [Gossypium raimondii]gi|763802215|gb|KJB69153.1|hypothetical protein B456_011G008500 [Gossypium raimondii]gi|763802216|gb|KJB69154.1|hypothetical protein B456_011G008500 [Gossypium raimondii]	XP_012454064, KJB69153, KJB69154	1.02268e-84	60.5634	268.855	284	172
yet to be assayed	RAD	GCCAATTTTGGCCATCCCTGAACATTAATAGAATT[A/G]TCTTATATCTGCCTATGTATGTTTGTATGGAAAGT	tag_colz101694	149	45	---NA---									no IPS match	no IPS match	no IPS match	No Blast Hit
yet to be assayed	RAD	TCTTGAATATCAACATCAAAACTCTTCTTCGACGT[A/C]CTACATAGAATATATCAGAATGACATGGTTGCATA	tag_colz101705	118	55	---NA---									no IPS match	no IPS match	no IPS match	No Blast Hit
yet to be assayed	RAD	TTCTCTGCTTTCATAGAAACGTAGTGTTAAGGATA[A/T]CAAAAGTCTCGTTGATATTACTGAGAATCGAAACA	tag_colz10176	172	122	---NA---									no IPS match	no IPS match	no IPS match	No Blast Hit
yet to be assayed	RAD	TCATCATCTGGTATCATGTCTACAAAAGGGAGCCT[G/T]TATGGAAGCCTTGTGCACAGACCTTCTAGAAGAAG	tag_colz101763	120	39	---NA---									no IPS match	no IPS match	no IPS match	No Blast Hit
yet to be assayed	RAD	CGAATGATGGCGGCGAGGTTGATTGCTATGGTGCA[C/G]GTTCTCTCTTGATAGGCTTCATACTTTTCTTTAAT	tag_colz101775	92	55	---NA---									no IPS match	no IPS match	no IPS match	No Blast Hit
yet to be assayed	RAD	TCCTGGCTTCAAATTGCTGAAAACATACTATACCC[A/T]CCAACACATTTCAAGCAGAATTTGACAGATTTGAT	tag_colz101905	173	92	---NA---									no IPS match	no IPS match	no IPS match	No Blast Hit
yet to be assayed	RAD	ACACAGGAGTTTCAATAAGATTACTGAAATTGTTG[A/C]GGATGGTACTAAAACTGGAGGATGTTGTATAGTTT	tag_colz101918	103	53	---NA---									no IPS match	no IPS match	no IPS match	No Blast Hit
yet to be assayed	RAD	TATGACAAGCAATTTAAAGATCCTTGCCTTTCATA[G/T]TTCTTTTGAGTTGATGGTTATTTAAGATAGAGGCA	tag_colz101931	89	41	---NA---									no IPS match	no IPS match	no IPS match	No Blast Hit
yet to be assayed	RAD	CATCTACTTACTGACTTTTCCTCCGCAAACAATAA[C/T]TCTGATGTAGCTTTATATTGACTTTGCTAAAAGAG	tag_colz101945	133	65	---NA---									no IPS match	no IPS match	no IPS match	No Blast Hit
AX-168334554	RNA	GTGCACGAGTAGAAGAAAAGATATACAAGGGCATG[G/T]TTCATGCTCTATGGAGAATAGTTCAAGCTGAAGGT	step3_c584	2021	1138	mitochondrial thiamine pyrophosphate carrier-like	20	0	85.4	5	F:GO:0015234; P:GO:0030974; C:GO:0031305; P:GO:0071934; F:GO:0090422	F:thiamine transmembrane transporter activity; P:thiamine pyrophosphate transmembrane transport; C:integral component of mitochondrial inner membrane; P:thiamine transmembrane transport; F:thiamine pyrophosphate transmembrane transporter activity			no IPS match	no IPS match	no IPS match	gi|116788977|gb|ABK25070.1|unknown [Picea sitchensis]	ABK25070	0	89.0578	543.888	329	293
yet to be assayed	RAD	GCTAAGAGGGTCTCAAGATGTTTCGGGCATGGGCT[C/G]TCTCAAGTCCTCAAATTTTGGGTATGTATTAGGGA	tag_colz101991	165	41	---NA---									no IPS match	no IPS match	no IPS match	No Blast Hit
yet to be assayed	RAD	AAAGTACCATTCACCAAGGGTTGCTGAAAATATGG[A/C]ATCTCATATTCAGGACAAGTAACAGAAATTTGAGG	tag_colz102082	83	39	---NA---									no IPS match	no IPS match	no IPS match	No Blast Hit
yet to be assayed	RAD	AGCTAGAAAGTTGGGCTAATGATCCTTCAAGCTTT[G/T]GCTCCTGTTCTGCTTCCTCTTTTGAACTTTCCTGA	tag_colz102101	106	69	---NA---									no IPS match	no IPS match	no IPS match	No Blast Hit
yet to be assayed	RAD	TTAAACTTATGTTTCATGTAGGAGCCAGTTCTGGA[C/G]AGTCACCAAAGCTGTAGTGGTCAACCCCCTTATGT	tag_colz102106	139	104	---NA---									no IPS match	no IPS match	no IPS match	No Blast Hit
yet to be assayed	RAD	TGGCCTAGTGTTCGTCAAATATATGAGACTCCCGA[G/T]CAGCTGTCGATAGAGAGTAACATCTACCTAAGGTG	tag_colz102129	161	84	putative zinc finger, CCHC-type	20	2.71791e-14	79.61	11	C:GO:0000943; F:GO:0003676; F:GO:0003964; F:GO:0005524; P:GO:0006278; F:GO:0008270; P:GO:0015074; C:GO:0016021; F:GO:0016491; F:GO:0016887; P:GO:0055114	C:retrotransposon nucleocapsid; F:nucleic acid binding; F:RNA-directed DNA polymerase activity; F:ATP binding; P:RNA-dependent DNA biosynthetic process; F:zinc ion binding; P:DNA integration; C:integral component of membrane; F:oxidoreductase activity; F:ATPase activity; P:oxidation-reduction process	EC:3.6.1.3; EC:2.7.7.49; EC:3.6.1.15	Adenosinetriphosphatase; RNA-directed DNA polymerase; Nucleoside-triphosphate phosphatase	no IPS match	no IPS match	no IPS match	gi|1228912346|ref|XP_022007623.1|uncharacterized protein LOC110906864 [Helianthus annuus]	XP_022007623	2.71791e-14	78.8462	72.0182	52	41
yet to be assayed	RAD	CAATTCTGCAAAACCATAACTGGAATCTGGAATTC[G/T]GAAAATAGAACATGCATATCTGCATCAGAGTCTAG	tag_colz10237	82	42	---NA---									no IPS match	no IPS match	no IPS match	No Blast Hit
yet to be assayed	RAD	GTAATATAGCCTTCAGCAATAGCTTCAGCAAGAGT[A/C]TCTACACAGTTTCCACAGTCTACAACAATTCTATA	tag_colz102454	111	64	---NA---									no IPS match	no IPS match	no IPS match	No Blast Hit
yet to be assayed	RAD	AGCAGTTTTCTTCTTTCATAGGGAGCTTGTAACAT[G/T]CCAATGCAGATATCCAGGCTCATCATATTGATCAG	tag_colz102525	115	56	---NA---									no IPS match	no IPS match	no IPS match	No Blast Hit
yet to be assayed	RAD	TCCTACAGCCAATCAAAGACAATCCACTAGACTGT[A/C]AGATTCAATCTATTATGAAAAGAAACATGTTTTAT	tag_colz102570	134	44	---NA---									no IPS match	no IPS match	no IPS match	No Blast Hit
yet to be assayed	RAD	GGAGATTGGTGGATCTGCCTTAGGATTCACAATTT[G/T]TGCTTCAAACTTCAATGTTTTCTGTGTGCAGCTGT	tag_colz102581	101	61	---NA---									no IPS match	no IPS match	no IPS match	No Blast Hit
AX-168334555	RNA	ACATCCTGCTGGTGGATCGGTAGGATATCATCGAG[C/T]AATCATCATCCAAAGCATCCGCCTGCTGAATCCGG	step3_c688	950	279	---NA---									no IPS match	no IPS match	no IPS match	No Blast Hit
yet to be assayed	RAD	TATATCCTGCATTAATGTTGTATCAGCAATGCAAA[A/C]TCCACCTCTGTAAATGTGGGCTCCTCCCTCCCTAT	tag_colz102718	98	62	---NA---									no IPS match	no IPS match	no IPS match	No Blast Hit
yet to be assayed	RAD	TCAAGGTTAATCTAAGTAAATCATCTTCATTTTCC[C/T]CAAGTAGCACAAAATCCTCTCCTAGCAAAAAAAAA	tag_colz102798	144	94	---NA---									no IPS match	no IPS match	no IPS match	No Blast Hit
yet to be assayed	RAD	AACTACGTTCGGTCTATAGAAGCTATATGAGCATG[C/T]CTTTCAATCCCCATATTGAAGTGCTGAAAACAACG	tag_colz102928	104	55	---NA---									no IPS match	no IPS match	no IPS match	No Blast Hit
yet to be assayed	RAD	CATGCCCTTGCACATATGTTCTTGTCTCTCGCCTA[C/T]GCTTCCTGTGCATATATGGTGATCTATGATAGTCG	tag_colz102969	127	70	---NA---									no IPS match	no IPS match	no IPS match	No Blast Hit
yet to be assayed	RAD	ACAAGGCCTCACAGCAACAATTATATGTTAGTGAA[A/T]CAAACAAAACAGAAAATACTGCAACACTTTAGATA	tag_colz102980	129	65	---NA---									no IPS match	no IPS match	no IPS match	No Blast Hit
yet to be assayed	RAD	GACAATTTTGAATGTTGACTGTATCTTGCTTGATC[G/T]CAGATTTAGACATGGTAAAGACCAAATCTCATCTC	tag_colz103011	75	38	---NA---									no IPS match	no IPS match	no IPS match	No Blast Hit
yet to be assayed	RAD	AATACGACCTTGTGAAGTCATCCATATGGAACAAG[A/G]GCAGTGACTATTTCTCAAGTCGCAAAAAACAAAAT	tag_colz10321	115	49	---NA---									no IPS match	no IPS match	no IPS match	No Blast Hit
AX-168334556	RNA	ATTGGCTTTATCTTTCCCCGTTTTCGAAGCCGGGG[A/C]TTTTCTGCAGTGGCTCCAGCGGTGGATCATGTGGA	step3_c729	2678	259	translation factor GUF1 homolog, organellar chromatophore	20	0	86.3	2	F:GO:0003924; F:GO:0005525	F:GTPase activity; F:GTP binding	EC:3.6.1.15	Nucleoside-triphosphate phosphatase	IPR000795 (PRINTS); G3DSA:3.30.70.240 (GENE3D); G3DSA:3.40.50.300 (GENE3D); G3DSA:3.30.70.870 (GENE3D); IPR000795 (PFAM); IPR000640 (PFAM); G3DSA:2.40.50.250 (GENE3D); IPR005225 (TIGRFAM); IPR006298 (TIGRFAM); G3DSA:2.40.30.10 (GENE3D); IPR006298 (PTHR42908:PANTHER); PTHR42908 (PANTHER); IPR000795 (PROSITE_PROFILES); cd03691 (CDD); cd01891 (CDD); IPR009000 (SUPERFAMILY); IPR035647 (SUPERFAMILY); …	F:GO:0003924; F:GO:0005525	F:GTPase activity; F:GTP binding	gi|1365971016|ref|XP_024184730.1|uncharacterized protein LOC112189622 [Rosa chinensis]gi|1358175565|gb|PRQ50040.1|putative protein-synthesizing GTPase [Rosa chinensis]	XP_024184730, PRQ50040	0	83.0838	940.643	668	555
yet to be assayed	RAD	TATAAATTGGAAGGGATTTGCGAGAGGATGCGGTG[G/T]GATGGCTAGAACGTAGGGGATGCTCTAGGCCGGAG	tag_colz103316	90	38	---NA---									mobidb-lite (MOBIDB_LITE)	no GO terms	no GO terms	No Blast Hit
AX-168334557	RNA	AGTTACCTTATGCTTGCAAAGCAATAGTGGTTGCA[C/T]TTGCACTTGTACTTTCCTTTAAGCCATCATTTCCA	step3_c731	751	695	---NA---									no IPS match	no IPS match	no IPS match	No Blast Hit
yet to be assayed	RAD	TGCTGCTGTTGCTGTTGATGATGAGAAGCATATGA[C/T]CCTCCCAAAGAAAACCCAGCAGATCTCCCCATCTA	tag_colz103431	95	59	---NA---									mobidb-lite (MOBIDB_LITE); mobidb-lite (MOBIDB_LITE)	no GO terms	no GO terms	No Blast Hit
yet to be assayed	RAD	TGTATACAATTTCAAAATATCTCATCTCAGTATGA[G/T]AGCTCTATCTATTGCTATTATTGTATACAAGTTCA	tag_colz103676	90	40	---NA---									no IPS match	no IPS match	no IPS match	No Blast Hit
yet to be assayed	RAD	TGTATATAAACATATTTAGCTGTGCTGCTTTGTAC[A/C]ATCAGAATCAGGTATCAGAGCATAAAAGTTTAGAG	tag_colz103684	358	308	---NA---									no IPS match	no IPS match	no IPS match	No Blast Hit
yet to be assayed	RAD	ATTGCCATCACAGTAGAAGTCAAAGGCCAAATCAA[A/C]ATTGTCAGCTTGTTCCTAATGGGCATCAAAACTCT	tag_colz103737	106	37	---NA---									no IPS match	no IPS match	no IPS match	No Blast Hit
yet to be assayed	RAD	ATCAATGATTCTGATAGGGAATATTGAATCTTAGT[A/T]CCCATGGTAAACCCAATTGTAGGTTGCAGATGAAC	tag_colz103785	89	46	---NA---									no IPS match	no IPS match	no IPS match	No Blast Hit
yet to be assayed	RAD	TTGGTAACAACTGGTGCCATTTTTGGTTGAACCAA[A/C]CACAACCTTTATGCCAATTGCAACAGTGTGAATGT	tag_colz103873	85	36	---NA---									no IPS match	no IPS match	no IPS match	No Blast Hit
yet to be assayed	RAD	TTTAAGACCTTTCTGGACAAAACATATAAATTACT[A/C]TGATGAGTTTATAAAAAAATGTCATATTATGGAAT	tag_colz103900	169	46	probable galacturonosyltransferase 13	20	9.17278e-05	90.17	9	C:GO:0000139; C:GO:0005794; C:GO:0016020; C:GO:0016021; F:GO:0016740; F:GO:0016757; P:GO:0045489; F:GO:0047262; P:GO:0071555	C:Golgi membrane; C:Golgi apparatus; C:membrane; C:integral component of membrane; F:transferase activity; F:transferase activity, transferring glycosyl groups; P:pectin biosynthetic process; F:polygalacturonate 4-alpha-galacturonosyltransferase activity; P:cell wall organization			no IPS match	no IPS match	no IPS match	gi|1216242509|ref|XP_021604807.1|probable galacturonosyltransferase 13 isoform X2 [Manihot esculenta]gi|1035927287|gb|OAY56874.1|hypothetical protein MANES_02G051800 [Manihot esculenta]	XP_021604807, OAY56874	9.17278e-05	91.6667	48.1358	24	22
yet to be assayed	RAD	TGACTCTCATATGAAACGATCAACATACACTCTAG[A/G]CAAAATTTTTACATAGAAACCATCAATAGAAAGAG	tag_colz104137	144	109	---NA---									no IPS match	no IPS match	no IPS match	No Blast Hit
yet to be assayed	RAD	CGTTGCTAGTTGAAGCCCCTTGGTCTTTTGTGACG[A/T]AGGGATATCTCCTTTGTTGTTAGCCCTCAAACCTC	tag_colz104181	177	89	---NA---									mobidb-lite (MOBIDB_LITE); mobidb-lite (MOBIDB_LITE)	no GO terms	no GO terms	No Blast Hit
yet to be assayed	RAD	AAAAAAGGTCCATGTTACTAAGTGAAACCTATGGC[A/C]GCCATGCCTCTTTCAAGAAAGAAGACATAATATGC	tag_colz104220	83	42	---NA---									no IPS match	no IPS match	no IPS match	No Blast Hit
yet to be assayed	RAD	CTAACATGCAAATCATGATAAAAAAAATCATACAA[C/G]TTCATGGATTTCCCTTTACCCCTAATAAGTAACTC	tag_colz104266	174	54	---NA---									no IPS match	no IPS match	no IPS match	No Blast Hit
yet to be assayed	RAD	TTCAATGCGGAGTGGATTGCTTGGAAAAGCAGGGC[A/G]CACTTTGACCTAGGCAGGACACACCTGTCTCAGGT	tag_colz104300	116	68	---NA---									no IPS match	no IPS match	no IPS match	No Blast Hit
yet to be assayed	RAD	AGTATATGGAAAGCTTGAGACACTTGTCAATATGA[G/T]GGGAAGGAAAGGTTCTTATTTAGCAAAAAGGTTGG	tag_colz10432	222	53	---NA---									no IPS match	no IPS match	no IPS match	No Blast Hit
yet to be assayed	RAD	TTCAATTAATTGTGACCAACCTATCGTCTTTCTTC[C/T]TAGAAAGGCTGATTTCATTCTCCAAATCCTATGAC	tag_colz104382	118	74	---NA---									no IPS match	no IPS match	no IPS match	No Blast Hit
yet to be assayed	RAD	GTCTAGTCTTAGACGTCTATTGCTGATAACCAGAC[A/G]TCTGATATTTATGACATACAGTCTATGGGAGAATA	tag_colz104431	119	55	---NA---									no IPS match	no IPS match	no IPS match	No Blast Hit
yet to be assayed	RAD	TTGGCTTGTGAAATGTATTATTAGGGGAATGGACA[C/G]CGGAGTGGGATAAGACTGACGCTTCAATGTCGGAC	tag_colz104534	241	130	glucan 1,3-beta-glucosidase A-like	20	5.52475e-13	80.88	4	F:GO:0004553; P:GO:0005975; P:GO:0007015; F:GO:0051015	F:hydrolase activity, hydrolyzing O-glycosyl compounds; P:carbohydrate metabolic process; P:actin filament organization; F:actin filament binding			no IPS match	no IPS match	no IPS match	gi|1269923798|ref|XP_022773868.1|glucan 1,3-beta-glucosidase A-like [Durio zibethinus]	XP_022773868	5.52475e-13	64.1975	72.4034	81	52
AX-168334559	RNA	CAATGCCGGGACGAAAACGGGTTCAAGTGCCACTG[C/T]ATGTCGGAGGGGCATCAACGCCAGATGCAGGTCTT	step3_c754	2450	204	KIN17-like protein	20	2.23414e-168	75.55	4	F:GO:0003690; C:GO:0005634; P:GO:0006260; P:GO:0006974	F:double-stranded DNA binding; C:nucleus; P:DNA replication; P:cellular response to DNA damage stimulus			no IPS match	no IPS match	no IPS match	gi|720088985|ref|XP_010244627.1|PREDICTED: DNA/RNA-binding protein KIN17-like [Nelumbo nucifera]	XP_010244627	2.23414e-168	76.7981	501.901	431	331
yet to be assayed	RAD	TCTAACAGTCACAAAGTAGTGGAGATAAACTGCTC[G/T]ATCTGGAGATAAGCAAGTGCTTTCTGGAACCAAAG	tag_colz104572	99	43	---NA---									no IPS match	no IPS match	no IPS match	No Blast Hit
yet to be assayed	RAD	ACAACATAATCTGAGCTGACTGGCAGGTGTTCACC[G/T]GATTTTCTTTTATGCTGTTGTTGAAGGCAACAGAA	tag_colz104639	104	69	---NA---									no IPS match	no IPS match	no IPS match	No Blast Hit
yet to be assayed	RAD	CATGGTATTTATTATATATTGTAATTCTACCTTGC[A/C]CATATTCTTAAACATCACGAACATATCTCTGGATG	tag_colz10466	84	45	---NA---									no IPS match	no IPS match	no IPS match	No Blast Hit
yet to be assayed	RAD	CATACGCTAGGAGAAAGGATTACTGGGATTATCTC[A/G]TATAGTGTCGTATGGTAATTTAGATCGTACGACCA	tag_colz104698	118	77	---NA---									no IPS match	no IPS match	no IPS match	No Blast Hit
yet to be assayed	RAD	AGCAACCATAGAGTCCCTTCTTCAGGCGGATAATT[G/T]CAGAGGACACCATTGCCTTCCATATTTTAATGAAA	tag_colz104803	84	47	---NA---									no IPS match	no IPS match	no IPS match	No Blast Hit
AX-168334562	RNA	ATCCCTTTATTGTGGGAGCAAGTTGTGGATCTGAC[C/T]TATAAGCCTAGCTTCAAACTTGTAAATCTGGATGA	step3_c785	2566	1130	phosphoinositide phosphatase SAC6-like	20	0	77.1	2	C:GO:0016020; F:GO:0052866	C:membrane; F:phosphatidylinositol phosphate phosphatase activity			IPR002013 (PFAM); PTHR11200 (PANTHER); IPR030069 (PTHR11200:PANTHER); IPR002013 (PROSITE_PROFILES)	F:GO:0042578; F:GO:0052866	F:phosphoric ester hydrolase activity; F:phosphatidylinositol phosphate phosphatase activity	gi|1173131325|ref|XP_020523417.1|phosphoinositide phosphatase SAC6 isoform X1 [Amborella trichopoda]gi|1173131327|ref|XP_020523418.1|phosphoinositide phosphatase SAC6 isoform X1 [Amborella trichopoda]gi|1173131329|ref|XP_020523419.1|phosphoinositide phosphatase SAC6 isoform X1 [Amborella trichopoda]gi|1173131331|ref|XP_020523420.1|phosphoinositide phosphatase SAC6 isoform X1 [Amborella trichopoda…	XP_020523417, XP_020523418, XP_020523419, XP_020523420, ERN06834	0	78.4148	769.615	593	465
yet to be assayed	RAD	AGAGTTGCTATTGATTATATAATAATATGGACGAT[A/C]AGGAGCGGAAGATTTTTCGGCTGCTTCTTCTCCGC	tag_colz104890	213	37	---NA---									no IPS match	no IPS match	no IPS match	No Blast Hit
AX-168334563	RNA	AAAGCTCTGCTTTCTGAAGAGTGCGCTGTGGGACC[C/T]GTGGTATTCTGTGCCATTGAGGTACAATTTAAAGC	step3_c800	3663	656	unknown	3	0.000128192	50.63	1	P:GO:0010099	P:regulation of photomorphogenesis			mobidb-lite (MOBIDB_LITE)	no GO terms	no GO terms	gi|388495736|gb|AFK35934.1|unknown [Lotus japonicus]	AFK35934	0.000128192	47.1264	55.8398	87	41
AX-168334566	RNA	CTCTCCGACTAGACCCAAGTGCAACTCGATCATCT[C/T]GTAACATATTTAGGTTTGGTGCCAGCAAGCGTGTA	step3_c822	2298	657	uncharacterized aarF domain-containing protein kinase At5g05200, chloroplastic	20	0	86.27	7	F:GO:0004672; F:GO:0005524; P:GO:0006468; C:GO:0010287; F:GO:0015434; F:GO:0016787; P:GO:0070574	F:protein kinase activity; F:ATP binding; P:protein phosphorylation; C:plastoglobule; F:cadmium-transporting ATPase activity; F:hydrolase activity; P:cadmium ion transmembrane transport	EC:3.6.3.46	Cadmium-transporting ATPase	IPR004147 (PFAM); PTHR43173 (PANTHER); PTHR43173:SF3 (PANTHER); IPR000719 (PROSITE_PROFILES); cd05121 (CDD); IPR011009 (SUPERFAMILY)	F:GO:0004672; F:GO:0005524; P:GO:0006468	F:protein kinase activity; F:ATP binding; P:protein phosphorylation	gi|294461783|gb|ADE76450.1|unknown [Picea sitchensis]	ADE76450	0	88.3764	905.59	542	479
yet to be assayed	RAD	AAACATCTGAAATAAGTCTGTAAAGGGTGCCAAAG[A/C]TTAACTGTAATTCACTGTCAAAGGGGCAAAAAAAA	tag_colz105163	84	49	---NA---									no IPS match	no IPS match	no IPS match	No Blast Hit
yet to be assayed	RAD	GTTTGTAATTCTAACATATATTTTATCATGAATGT[C/T]CCTATAGTTTGGATGCAGACCCAATACTACATTAA	tag_colz105240	158	59	DNA replication licensing factor MCM2	20	6.06213e-24	92.02	12	C:GO:0000347; F:GO:0003677; F:GO:0004386; F:GO:0005524; C:GO:0005829; P:GO:0006268; P:GO:0006270; P:GO:0009793; P:GO:0010082; P:GO:0042127; C:GO:0042555; P:GO:1905775	C:THO complex; F:DNA binding; F:helicase activity; F:ATP binding; C:cytosol; P:DNA unwinding involved in DNA replication; P:DNA replication initiation; P:embryo development ending in seed dormancy; P:regulation of root meristem growth; P:regulation of cell proliferation; C:MCM complex; P:negative regulation of DNA helicase activity	EC:3.6.1.15	Nucleoside-triphosphate phosphatase	no IPS match	no IPS match	no IPS match	gi|1173804206|ref|XP_020532698.1|DNA replication licensing factor MCM2-like [Jatropha curcas]	XP_020532698	6.06213e-24	92.3077	98.5969	52	48
AX-168334567	RNA	ATGGACCTGTGCAATTGAAGCCGAGGCAACTGGTA[C/T]GGGATCAATATATTCATATACATTTTCCAACGGCT	step3_c822	2298	1615	uncharacterized aarF domain-containing protein kinase At5g05200, chloroplastic	20	0	86.27	7	F:GO:0004672; F:GO:0005524; P:GO:0006468; C:GO:0010287; F:GO:0015434; F:GO:0016787; P:GO:0070574	F:protein kinase activity; F:ATP binding; P:protein phosphorylation; C:plastoglobule; F:cadmium-transporting ATPase activity; F:hydrolase activity; P:cadmium ion transmembrane transport	EC:3.6.3.46	Cadmium-transporting ATPase	IPR004147 (PFAM); PTHR43173 (PANTHER); PTHR43173:SF3 (PANTHER); IPR000719 (PROSITE_PROFILES); cd05121 (CDD); IPR011009 (SUPERFAMILY)	F:GO:0004672; F:GO:0005524; P:GO:0006468	F:protein kinase activity; F:ATP binding; P:protein phosphorylation	gi|294461783|gb|ADE76450.1|unknown [Picea sitchensis]	ADE76450	0	88.3764	905.59	542	479
yet to be assayed	RAD	GTGGTCTTCTTCTAATTGCCTAGAAGGGGAATCGG[G/T]TTTCCAATGTGATCTTGTAATTACAATGTAGATGG	tag_colz105355	295	252	---NA---									no IPS match	no IPS match	no IPS match	No Blast Hit
yet to be assayed	RAD	TCACCCCTTTCAGAAGAGCAGTACAGAAATATTTT[A/C]TCTTTCTTGGTGTCCATTCTGTTAAAAAGGCATGA	tag_colz105457	173	132	MMS19 nucleotide excision repair protein homolog isoform X2	3	0.00021942	69.01	1	P:GO:0097428	P:protein maturation by iron-sulfur cluster transfer			no IPS match	no IPS match	no IPS match	gi|1376850552|gb|PTQ41144.1|hypothetical protein MARPO_0036s0119 [Marchantia polymorpha]gi|1376850553|gb|PTQ41145.1|hypothetical protein MARPO_0036s0119 [Marchantia polymorpha]	PTQ41144, PTQ41145	0.00021942	67.5	46.9802	40	27
yet to be assayed	RAD	CTGAAAAGTAAAAATTGATTTATGAAATTCACTTT[A/T]CCCGTTTTTTTAAGTAGTGGCACTTTTTAAGATTA	tag_colz10558	91	36	---NA---									no IPS match	no IPS match	no IPS match	No Blast Hit
yet to be assayed	RAD	TCTGATGTTACAAGAAAACCTAAGGCCAGAACATC[A/C]AGAACATTGAAATAAATTGATCTACTGTAAGATAT	tag_colz105584	82	46	---NA---									no IPS match	no IPS match	no IPS match	No Blast Hit
yet to be assayed	RAD	CATATTTTCCTCACCATCTCCAAAACAACCGCCCG[C/T]GAATGTGCTTCCTTCTTACGCATTGATTTCTCAAG	tag_colz105633	122	71	peptidyl-prolyl cis-trans isomerase CYP59-like isoform X1	4	9.07677e-06	94.25	10	P:GO:0000413; F:GO:0003676; F:GO:0003723; F:GO:0003755; C:GO:0005634; C:GO:0005829; F:GO:0008270; C:GO:0016020; C:GO:0016021; F:GO:0016853	P:protein peptidyl-prolyl isomerization; F:nucleic acid binding; F:RNA binding; F:peptidyl-prolyl cis-trans isomerase activity; C:nucleus; C:cytosol; F:zinc ion binding; C:membrane; C:integral component of membrane; F:isomerase activity			no IPS match	no IPS match	no IPS match	gi|1026765162|gb|OAE25904.1|hypothetical protein AXG93_2820s1020 [Marchantia polymorpha subsp. ruderalis]	OAE25904	9.07677e-06	92.5926	50.0618	27	25
AX-168334568	RNA	AATCCATAAAAATTGTAACCAACAAACCTATCATT[A/C]TGGTTGGGTTTGAGAACATAAGAAGAGTTTCAGAC	step3_c826	3017	64	probable linoleate 9S-lipoxygenase 5	20	0	68.37	4	F:GO:0005515; F:GO:0016702; F:GO:0046872; P:GO:0055114	F:protein binding; F:oxidoreductase activity, acting on single donors with incorporation of molecular oxygen, incorporation of two atoms of oxygen; F:metal ion binding; P:oxidation-reduction process			IPR013819 (PRINTS); IPR001246 (PRINTS); IPR027433 (G3DSA:4.10.372.GENE3D); G3DSA:2.60.60.20 (GENE3D); G3DSA:4.10.375.10 (GENE3D); G3DSA:1.20.245.10 (GENE3D); IPR001024 (PFAM); IPR013819 (PFAM); G3DSA:3.10.450.60 (GENE3D); mobidb-lite (MOBIDB_LITE); mobidb-lite (MOBIDB_LITE); IPR000907 (PANTHER); PTHR11771:SF91 (PANTHER); IPR001024 (PROSITE_PROFILES); IPR013819 (PROSITE_PROFILES); IPR036392 (SUPER…	F:GO:0005515; F:GO:0016491; F:GO:0016702; F:GO:0046872; P:GO:0055114	F:protein binding; F:oxidoreductase activity; F:oxidoreductase activity, acting on single donors with incorporation of molecular oxygen, incorporation of two atoms of oxygen; F:metal ion binding; P:oxidation-reduction process	gi|148906778|gb|ABR16535.1|unknown [Picea sitchensis]	ABR16535	0	75.4516	1082.4	941	710
yet to be assayed	RAD	ACTCCCTGTACTTGAACCTGAGCTCCTCCATGAGG[G/T]CCCAGTAATGCCTCCTGTAGAGCCTGGCCAACTGC	tag_colz105780	93	47	INO80 complex subunit D-like	20	8.66878e-09	90.95	2	C:GO:0000123; F:GO:0003677	C:histone acetyltransferase complex; F:DNA binding			no IPS match	no IPS match	no IPS match	gi|1408187957|gb|RAL48015.1|hypothetical protein DM860_017792 [Cuscuta australis]	RAL48015	8.66878e-09	93.1034	57.7658	29	27
yet to be assayed	RAD	GATTGCTAATGGATGCCCAAGGTTAAAGAGCATAA[A/C]CCTTTCCTACTGCATTCACATTACTGATGATGCTC	tag_colz105823	150	95	F-box/LRR-repeat protein 3	20	2.63394e-13	78.58						no IPS match	no IPS match	no IPS match	gi|294462154|gb|ADE76629.1|unknown [Picea sitchensis]	ADE76629	2.63394e-13	88.0952	70.8626	42	37
yet to be assayed	RAD	GTAGATGAGTAGGAGAACAAGACCAGGACCGCTAG[G/T]CGAATCCAAATGCTGACCATGATGGGGCGCAAAAA	tag_colz105837	82	40	---NA---									no IPS match	no IPS match	no IPS match	No Blast Hit
yet to be assayed	RAD	ACAATACAGAGTCTTCACATCATGCAGTTTAGTGT[A/C]TCCAATTTGATTAGAAATGACACTCTTATTTCTTG	tag_colz105888	95	56	---NA---									no IPS match	no IPS match	no IPS match	No Blast Hit
AX-168334569	RNA	CAATTAAACAATTAAATAACAATTATTAGTCCACC[A/G]CTTATAACCCAAGATAAACCTGCTGAAACAAAATA	step3_c828	1552	158	E3 ubiquitin-protein ligase RDUF1-like	20	2.37697e-10	69.8	1	F:GO:0016740	F:transferase activity			IPR001841 (PFAM); IPR013083 (G3DSA:3.30.40.GENE3D); mobidb-lite (MOBIDB_LITE); mobidb-lite (MOBIDB_LITE); PTHR44290 (PANTHER); IPR001841 (PROSITE_PROFILES); SSF57850 (SUPERFAMILY)	no GO terms	no GO terms	gi|657985685|ref|XP_008384934.1|PREDICTED: E3 ubiquitin-protein ligase RDUF1-like [Malus domestica]	XP_008384934	2.37697e-10	69.4915	73.559	59	41
yet to be assayed	RAD	TGGCAGCAAGGCCAACGGTTTGTAACCATGCAAAA[C/G]CACCAAATCAAATAAGAAAGATAGTTCAAATTGGC	tag_colz105922	82	42	---NA---									no IPS match	no IPS match	no IPS match	No Blast Hit
yet to be assayed	RAD	ACAAAATTGTATGTACAATCAAAATTGCTTTCACG[G/T]ACTTGGTTCCATACGTGCTCTGTCATGCTTAAGGT	tag_colz106045	138	72	---NA---									no IPS match	no IPS match	no IPS match	No Blast Hit
yet to be assayed	RAD	TCAACACTCAAAAAACCTAACTTTAATTAAATCCA[C/T]TTTGTTTTGAAGTGACCAAACCCTGAAAACAAAGT	tag_colz106099	120	76	---NA---									no IPS match	no IPS match	no IPS match	No Blast Hit
AX-168334571	RNA	CTGTTGACAGTTTGCATTGAACCATCCATACAAGA[A/C]ACATATAACACGTGACATAACATATGGATGAACAA	step3_c842	1511	219	SNARE-associated protein-related isoform 2	20	6.08694e-30	76.39	2	P:GO:0006886; C:GO:0031083	P:intracellular protein transport; C:BLOC-1 complex			IPR028119 (PFAM); mobidb-lite (MOBIDB_LITE); mobidb-lite (MOBIDB_LITE); mobidb-lite (MOBIDB_LITE); mobidb-lite (MOBIDB_LITE); IPR017246 (PANTHER)	P:GO:0006886; C:GO:0031083	P:intracellular protein transport; C:BLOC-1 complex	gi|1344015041|ref|XP_023890204.1|uncharacterized protein LOC112002278 [Quercus suber]	XP_023890204	6.08694e-30	78.6517	124.405	89	70
yet to be assayed	RAD	TGCTGCACAGGCAGAATGTTAATGCAATAGATTCA[C/T]TCTTCATATGTCTGTTGGATATCTGTGTAATGATG	tag_colz106149	111	64	---NA---									no IPS match	no IPS match	no IPS match	No Blast Hit
yet to be assayed	RAD	CAACTATATAATATATTCCATTATATATAAATAAA[A/C]GAAGGTACACAATGGGAAGAACTTACAAATGCATG	tag_colz106182	173	103	---NA---									no IPS match	no IPS match	no IPS match	No Blast Hit
yet to be assayed	RAD	CACATATGGATATACTTTGTTTACAATTTACATCA[G/T]CTAACAATGAAATTGACCAGGAGAGAGTAGGAAAT	tag_colz106187	84	36	---NA---									no IPS match	no IPS match	no IPS match	No Blast Hit
AX-168334573	RNA	TCTTTCCCACCTGGATTGTTCCTTTCTTGGTCAAT[C/T]GTAACCCTTGGGCAATAGTGAAATTGATCATAATT	step3_c853	4666	3523	---NA---									no IPS match	no IPS match	no IPS match	No Blast Hit
yet to be assayed	RAD	GTTAGTTGCTTGGGTCCCCTCTTTCATGTAGTCCG[A/G]CCCTTGAGCATTAGGGTTTTAGGGTAAATAAGAGT	tag_colz106263	131	64	---NA---									no IPS match	no IPS match	no IPS match	No Blast Hit
yet to be assayed	RAD	GAGTGTGCCATCATGCTAGCATAGAAGAAGAATGG[G/T]GCATGGCGATTGTGTATTTAGTACAGAGCTTTTAT	tag_colz106304	106	45	---NA---									no IPS match	no IPS match	no IPS match	No Blast Hit
yet to be assayed	RAD	TTTGACAAGTCCTATTGGCCTATGTTGGCCTTCCA[C/T]GGACATGAATAAAATTATCTTATCTTATCTCTCTC	tag_colz106516	113	62	---NA---									no IPS match	no IPS match	no IPS match	No Blast Hit
yet to be assayed	RAD	GAACCCATGCTTTCTTACCAGTCCCATTCTGTCAG[A/C]ATAGTTAGAAAATCAGTAAGCTTTTCAAAATTTTG	tag_colz106805	98	43	---NA---									no IPS match	no IPS match	no IPS match	No Blast Hit
yet to be assayed	RAD	CTTAAGTGTAACTTGATCGCAACGTTTAGAAATCG[C/T]CATCAATTGAATAATTCCAGGCTGCTTGAAACTTT	tag_colz106819	116	70	---NA---									no IPS match	no IPS match	no IPS match	No Blast Hit
yet to be assayed	RAD	CCTTCCCCAAGTAAGAAGAAATAACCGAAGCCCTA[A/G]TAGCCACTTTTGTATGTAGACAAGGGTGCACAGAT	tag_colz10698	78	43	---NA---									no IPS match	no IPS match	no IPS match	No Blast Hit
AX-168334575	RNA	GAGGATTCTTCGTTATCATGGCCTCCTGTGCCCTC[A/G]AAGGGCATGCTCTATCCTCACTCGCCTTTATGAAA	step3_c858	1435	492	putative methylesterase 11, chloroplastic	20	5.00024e-55	57.76	1	F:GO:0016787	F:hydrolase activity			no IPS match	no IPS match	no IPS match	gi|302768901|ref|XP_002967870.1|methylesterase 17 [Selaginella moellendorffii]gi|300164608|gb|EFJ31217.1|hypothetical protein SELMODRAFT_88885 [Selaginella moellendorffii]	XP_002967870, EFJ31217	5.00024e-55	60.0791	194.126	253	152
yet to be assayed	RAD	TACAAGTTTCGATAGATTTGTCAAAGAAACAATGA[A/G]TTGTAGAGCTGGAGATGAACGAAATAGTCATAATC	tag_colz107081	107	63	---NA---									no IPS match	no IPS match	no IPS match	No Blast Hit
yet to be assayed	RAD	CCAAACTCAAGAATAAATCTTGACAATGTAGGAGG[G/T]GTTAATCATTTAATGCATTTTTGGTCTATTGGCTA	tag_colz107109	107	69	---NA---									no IPS match	no IPS match	no IPS match	No Blast Hit
yet to be assayed	RAD	TGAGTCCTCATGAAGATGAACTAATAATTTACTTA[G/T]AGAGTACAACATAATTACCAGCCTAATGCATGTAA	tag_colz107129	95	56	---NA---									no IPS match	no IPS match	no IPS match	No Blast Hit
AX-168334576	RNA	TTTTATGAATGTTCTCGATAATATCCTTAACCAGG[C/T]TTTTCTTTCTTTGGTTGCTGGGGCATATTTCTCTC	step3_c902	938	299	probable E3 ubiquitin-protein ligase RHY1A	20	1.062e-28	58.53	4	P:GO:0006511; P:GO:0016567; F:GO:0016874; F:GO:0061630	P:ubiquitin-dependent protein catabolic process; P:protein ubiquitination; F:ligase activity; F:ubiquitin protein ligase activity			no IPS match	no IPS match	no IPS match	gi|294463928|gb|ADE77485.1|unknown [Picea sitchensis]	ADE77485	1.062e-28	79.2683	119.398	82	65
yet to be assayed	RAD	CGAACGCTCCCTGTCTAACAGGATTCAAACCCATT[C/T]AATCAACTGTAGACATAGTTTGCAGGTATTTTTTT	tag_colz107214	86	48	---NA---									no IPS match	no IPS match	no IPS match	No Blast Hit
yet to be assayed	RAD	GTCATGAAACCCGCAAAGATGGTGAGCAATTTTAG[G/T]TCTTTCCAAACATCACATAATGTTTGTAGGGGCAA	tag_colz107223	86	49	---NA---									no IPS match	no IPS match	no IPS match	No Blast Hit
yet to be assayed	RAD	ACCCTCTAGGGGAAGAAAACCTACAAGAAAGAGTT[C/G]CAGCAACTTATATTACTGAATAAATAGTTGAAGTA	tag_colz107254	154	108	---NA---									no IPS match	no IPS match	no IPS match	No Blast Hit
yet to be assayed	RAD	CAATCCTCATGATGTTTCAAATGAAATAGGGGGTC[A/G]CTTTTTATGCCTGCCCTGGCTATTGCAAGTGGTTC	tag_colz107338	108	49	---NA---									no IPS match	no IPS match	no IPS match	No Blast Hit
yet to be assayed	RAD	GATACGGATCTAACAACACAAAGGTTAGTATGAAG[A/C]AGAAAAGAAGGGAATAAGAGGTTTACAAGAAGAAG	tag_colz10736	76	37	---NA---									no IPS match	no IPS match	no IPS match	No Blast Hit
yet to be assayed	RAD	TTTGCATATCATATTTTTCGGACTTAACACTCCTC[A/G]TGGTCTTTGATTTCTGGTCCGAGACCTGTTCAAAA	tag_colz107456	119	77	---NA---									no IPS match	no IPS match	no IPS match	No Blast Hit
AX-168334577	RNA	AAATCAGAGGTGCTCCAATGAGAACGTCTGCAAGA[C/T]TTATTCTGACTGTTAATGTTATCGACATGAGCCCA	step3_c902	938	606	probable E3 ubiquitin-protein ligase RHY1A	20	1.062e-28	58.53	4	P:GO:0006511; P:GO:0016567; F:GO:0016874; F:GO:0061630	P:ubiquitin-dependent protein catabolic process; P:protein ubiquitination; F:ligase activity; F:ubiquitin protein ligase activity			no IPS match	no IPS match	no IPS match	gi|294463928|gb|ADE77485.1|unknown [Picea sitchensis]	ADE77485	1.062e-28	79.2683	119.398	82	65
yet to be assayed	RAD	ATTTCCCAAATCTTGCGTTTACTGTCCTTTGAACA[A/G]TTTGTCCAACCTATATCAATCCAAAATGCAATGCA	tag_colz107531	91	44	---NA---									no IPS match	no IPS match	no IPS match	No Blast Hit
yet to be assayed	RAD	CGGATATTACTACAAATTTGTTTCATAGCGCCGTA[A/G]AATGATATGGAATCACAGGTAACATACACTTCTAT	tag_colz107545	73	36	---NA---									no IPS match	no IPS match	no IPS match	No Blast Hit
AX-168334579	RNA	CCTTGCTTGGAGTACATTCAATACATTAATTTTCC[A/C]TGGTTTGGAAAATTTGAAGTACATCGAACTGAGGC	step3_c937	2207	1136	tyrosine--tRNA ligase 1, cytoplasmic	20	0	90.95	3	F:GO:0004831; F:GO:0005524; P:GO:0006418	F:tyrosine-tRNA ligase activity; F:ATP binding; P:tRNA aminoacylation for protein translation	EC:6.1.1.1	Tyrosine--tRNA ligase	no IPS match	no IPS match	no IPS match	gi|1147590620|ref|XP_020099150.1|tyrosine--tRNA ligase 1, cytoplasmic-like [Ananas comosus]	XP_020099150	0	91.8605	619.772	344	316
yet to be assayed	RAD	AGCTTCCTTGGACTCTGCTGTTGCTTATTCCTTGA[A/G]CTCTGGTGCTGCATCTGCTGTAGACTCGTCTTTTG	tag_colz107638	90	39	---NA---									no IPS match	no IPS match	no IPS match	No Blast Hit
yet to be assayed	RAD	ATCTCAGTTCTGCATAATCAACCTTATCTCCATAA[A/C]TCTTCATTACACAGGAAAATGTATCTCCGAGAATT	tag_colz107676	110	51	---NA---									no IPS match	no IPS match	no IPS match	No Blast Hit
yet to be assayed	RAD	ACATGGTCTCCGCCAATTTCGAAGGATTGTTAATA[C/G]AGGTGTACGATTCCAAGGCAGGAAATTGGAGGATG	tag_colz107687	81	46	---NA---									no IPS match	no IPS match	no IPS match	No Blast Hit
yet to be assayed	RAD	AGAAACAGAGCAGAGCCTAAAAACATGCGTTTAAG[A/G]CACCATAAATTGCCAATTTGAATTTTATGTTAAAT	tag_colz107720	146	41	---NA---									no IPS match	no IPS match	no IPS match	No Blast Hit
yet to be assayed	RAD	TACGATTTGTAAATCCACAACTGTCAGAAGAACTT[C/T]GTTTGCACTTGGGTGTGAAAAAGCTCTCTGATGTT	tag_colz107826	210	40	---NA---									no IPS match	no IPS match	no IPS match	No Blast Hit
yet to be assayed	RAD	TCCCACTACAAATTAGTTTTCGCACTTGGATCCAT[G/T]GGAGCTTGAATCTCTCTTTATCATTACTTTTAGCA	tag_colz107992	105	55	---NA---									no IPS match	no IPS match	no IPS match	No Blast Hit
yet to be assayed	RAD	CTAGTTTAACACATTTGCATATCATCTCATTATAA[C/T]GCATGCTGCCTTAATAATTGTATCAAAATCTTCAT	tag_colz10800	121	59	---NA---									no IPS match	no IPS match	no IPS match	No Blast Hit
yet to be assayed	RAD	AAAGTCTGACTTCCTGAAACTTGTCTAGCATCTAT[A/C]GTCAAGGAACTAGTAGAAAAGGGCAAAAAGTTACT	tag_colz108007	99	46	---NA---									no IPS match	no IPS match	no IPS match	No Blast Hit
AX-168334585	RNA	AGAATCCCATCAATTAACCTGGCTTTGCCAGAGGT[A/C]GAAAGATTTGCCAATTTTTGATTGAGTTTAGAGAG	step3_c1088	3124	765	signal recognition particle receptor subunit alpha	20	0	67.32	5	F:GO:0003924; F:GO:0005047; F:GO:0005525; C:GO:0005785; P:GO:0006614	F:GTPase activity; F:signal recognition particle binding; F:GTP binding; C:signal recognition particle receptor complex; P:SRP-dependent cotranslational protein targeting to membrane			G3DSA:3.40.50.300 (GENE3D); G3DSA:3.30.450.60 (GENE3D); G3DSA:1.20.120.140 (GENE3D); IPR007222 (PFAM); IPR000897 (PFAM); mobidb-lite (MOBIDB_LITE); mobidb-lite (MOBIDB_LITE); mobidb-lite (MOBIDB_LITE); mobidb-lite (MOBIDB_LITE); PTHR43134:SF4 (PANTHER); PTHR43134 (PANTHER); IPR011012 (SUPERFAMILY); IPR027417 (SUPERFAMILY); IPR036225 (SUPERFAMILY)	F:GO:0003924; F:GO:0005047; F:GO:0005525; C:GO:0005785; P:GO:0006614; P:GO:0006886	F:GTPase activity; F:signal recognition particle binding; F:GTP binding; C:signal recognition particle receptor complex; P:SRP-dependent cotranslational protein targeting to membrane; P:intracellular protein transport	gi|1293572146|gb|PKA48073.1|Signal recognition particle 54 kDa protein 1 [Apostasia shenzhenica]	PKA48073	0	68.0511	634.024	626	426
yet to be assayed	RAD	TCTGAAACAGAGAAGAAATGGCAGCTTGACTGTAT[A/T]CCACACTTAGTTGACTTTAATGAACATTGTATATC	tag_colz108054	75	39	---NA---									no IPS match	no IPS match	no IPS match	No Blast Hit
yet to be assayed	RAD	TTTTGTTATTTAAAAGGAATGTAAAACACGTTCTC[G/T]TGGGTGATTGTGAGCGAAATTATTAAAATAAAAAA	tag_colz108080	105	58	---NA---									no IPS match	no IPS match	no IPS match	No Blast Hit
yet to be assayed	RAD	TCAGTAATGTTTACAGCATATTATCTACATATTAT[A/T]ATGTTACATCAATATTGTTGAATGCAAAGGACGAT	tag_colz108093	225	136	---NA---									no IPS match	no IPS match	no IPS match	No Blast Hit
yet to be assayed	RAD	GTTGTTTTTGTTATTTTGCACATAATAGTAGTTAG[C/T]GCACAAAGTGTTTGTCATTATGTTGCCATGTTGTG	tag_colz10817	120	80	---NA---									no IPS match	no IPS match	no IPS match	No Blast Hit
AX-168334588	RNA	TATGAAGCCCACCACAGGGCATTGGAAGGGGCGTA[A/G]GTAAGAATGGACATGCCGAAACCCCTGTACAGCCC	step3_c1112	2338	812	solute carrier family 25 member 44	20	9.8161e-142	81.81	3	C:GO:0016021; F:GO:0022857; P:GO:0055085	C:integral component of membrane; F:transmembrane transporter activity; P:transmembrane transport			IPR023395 (G3DSA:1.50.40.GENE3D); IPR018108 (PFAM); IPR040062 (PANTHER); PTHR24089:SF319 (PANTHER); IPR018108 (PROSITE_PROFILES); IPR018108 (PROSITE_PROFILES); IPR018108 (PROSITE_PROFILES); IPR023395 (SUPERFAMILY)	F:GO:0022857	F:transmembrane transporter activity	gi|1201307410|gb|OVA08386.1|Mitochondrial substrate/solute carrier [Macleaya cordata]	OVA08386	9.8161e-142	80.1676	431.024	358	287
yet to be assayed	RAD	TGATAGATCACATTCGCAAATAGATCAGATTTATT[G/T]AAAATTAGAGGAATTAACAGGGCAGATAAAAGAGG	tag_colz108292	157	60	pentatricopeptide repeat protein	20	4.8829e-14	79.75	1	F:GO:0008270	F:zinc ion binding			no IPS match	no IPS match	no IPS match	gi|383165792|gb|AFG65800.1|hypothetical protein 2_9455_01, partial [Pinus taeda]gi|383165796|gb|AFG65802.1|hypothetical protein 2_9455_01, partial [Pinus taeda]	AFG65800, AFG65802	4.8829e-14	80.7692	70.8626	52	42
yet to be assayed	RAD	TGACAGGATTCTTTAACAATTTCAGCACACTTTGA[A/T]TATTACAAAGTAGCGGAAAAGGTTCAAACATCTAA	tag_colz108549	79	38	---NA---									no IPS match	no IPS match	no IPS match	No Blast Hit
yet to be assayed	RAD	AAGGGAGCGGAAATGGAAGGAGGCCTGCTGATATA[A/C]ATGCTATCCTTAGCCATGGCATTCTCAATGACGGG	tag_colz108554	163	118	---NA---									no IPS match	no IPS match	no IPS match	No Blast Hit
yet to be assayed	RAD	ATTCGTATTTCTTTTGTTCTCTGTTTTTCTTATTT[C/T]TAGTTGTAAATTTGCTGCTTTTGCAGCAGAATTGA	tag_colz108579	138	100	---NA---									no IPS match	no IPS match	no IPS match	No Blast Hit
yet to be assayed	RAD	TTCTGAAATGACCATATACAAAAGTCTTATTTCTT[G/T]ATATGCTATCAGCACTGCACAATTCTGATTTTCTA	tag_colz108628	97	49	---NA---									no IPS match	no IPS match	no IPS match	No Blast Hit
AX-168334591	RNA	AGAAAATTTCTAACTGAACAAACTTGAATTATGAT[C/T]ACCATATCTGATATATGCAACTCCATTATTATTCA	step3_c1135	5190	134	1-phosphatidylinositol-3-phosphate 5-kinase FAB1B-like isoform X1	20	0	58.55	1	F:GO:0016740	F:transferase activity			no IPS match	no IPS match	no IPS match	gi|1217000177|ref|XP_021639414.1|1-phosphatidylinositol-3-phosphate 5-kinase FAB1B-like isoform X3 [Hevea brasiliensis]	XP_021639414	0	58.8189	951.044	1270	747
yet to be assayed	RAD	ATCCTCCACTTTCAAGAGAAGATCCAAGTTTGAAT[A/C]TTACCAAATGATACATAATTGCCAAGTTGTTTTAA	tag_colz108650	200	150	---NA---									no IPS match	no IPS match	no IPS match	No Blast Hit
yet to be assayed	RAD	CCAGCGAACCATTTCACTACCCTGGATTTAGGTGT[G/T]TAACTTTATTAGTAATATTAAGTTTTGTTTAACCT	tag_colz108665	106	60	---NA---									no IPS match	no IPS match	no IPS match	No Blast Hit
yet to be assayed	RAD	CAATTGAAGGAGTGAGAAAGTAAATGATAGATAAC[C/T]TGATGAAAGGACATGAGAGACATCGACATGGAAGG	tag_colz108678	132	36	---NA---									no IPS match	no IPS match	no IPS match	No Blast Hit
yet to be assayed	RAD	TAAAAGTTATGAGAATGGACGGAAAAATCTTGGAG[A/T]TCACGCCGCCTCTTCTGGTCAGGGACGTTCTCATG	tag_colz10903	133	93	---NA---									no IPS match	no IPS match	no IPS match	No Blast Hit
yet to be assayed	RAD	TGGAAATTGCAGCAAAATTCAAAACTTCATTAGAT[A/T]GCTTCTCTTGCTGGTGAGCTGGAAATTGCAGCAAA	tag_colz109144	135	51	---NA---									no IPS match	no IPS match	no IPS match	No Blast Hit
AX-168334595	RNA	GCTCGTCAGCAAGGACATTCCCGAGGAAGGGCGGC[A/C]GCGGTTAAAACTGAGTGAAATTTCAGCTACGGAAG	step3_c1269	1484	151	probable prolyl 4-hydroxylase 9	20	1.18654e-143	82.72	7	F:GO:0004656; F:GO:0005506; C:GO:0005794; C:GO:0016021; P:GO:0019511; F:GO:0031418; P:GO:0055114	F:procollagen-proline 4-dioxygenase activity; F:iron ion binding; C:Golgi apparatus; C:integral component of membrane; P:peptidyl-proline hydroxylation; F:L-ascorbic acid binding; P:oxidation-reduction process	EC:1.14.11; EC:1.14.11.2	Acting on paired donors, with incorporation or reduction of molecular oxygen. The oxygen incorporated need not be derived from O(2); Procollagen-proline 4-dioxygenase	G3DSA:2.60.120.620 (GENE3D); IPR005123 (PFAM); PTHR10869 (PANTHER); PTHR10869:SF129 (PANTHER); IPR005123 (PROSITE_PROFILES)	F:GO:0016491; P:GO:0055114	F:oxidoreductase activity; P:oxidation-reduction process	gi|1201317972|gb|OVA17074.1|Oxoglutarate/iron-dependent dioxygenase [Macleaya cordata]	OVA17074	1.18654e-143	83.274	422.935	281	234
yet to be assayed	RAD	GTTATAGGAAGAGCTGGTTGAACTCTGGTTCTTGC[G/T]AATATTACGGTTATGTATCTTTGTTGACTGATTTA	tag_colz109229	76	36	---NA---									no IPS match	no IPS match	no IPS match	No Blast Hit
yet to be assayed	RAD	TCTGTATGTCTCTAGGAGGATTCAATTTTGACAAT[A/C]ACACCTTTGCCTGTGTAGCAACATGCATCAATAAT	tag_colz109323	90	48	---NA---									no IPS match	no IPS match	no IPS match	No Blast Hit
yet to be assayed	RAD	CTCCTAAACCATCAACAGATCCACTGCTTTCATTT[A/T]AAGAAGAAGAAGCCTCAGACTCACACAAAACTGAT	tag_colz109326	156	44	---NA---									mobidb-lite (MOBIDB_LITE)	no GO terms	no GO terms	No Blast Hit
yet to be assayed	RAD	AAGAGTCCAATTCTTAACATGTGTTATGAACATCT[A/G]AGCTTACTTATTTATGAATTAATTCTTGGTTAAAC	tag_colz109331	135	89	---NA---									no IPS match	no IPS match	no IPS match	No Blast Hit
yet to be assayed	RAD	TGGTCGCCCGTACAACAATACTGGGAAGTCCCGAA[A/C]GCCACACAAGCGCTCTGGCAAGCAATCACCTGGCC	tag_colz109368	79	40	thaumatin-like protein	20	1.45742e-05	87.52	10	F:GO:0003676; F:GO:0004672; F:GO:0005524; C:GO:0005634; P:GO:0006281; P:GO:0006468; C:GO:0016020; C:GO:0016021; F:GO:0016746; F:GO:0030246	F:nucleic acid binding; F:protein kinase activity; F:ATP binding; C:nucleus; P:DNA repair; P:protein phosphorylation; C:membrane; C:integral component of membrane; F:transferase activity, transferring acyl groups; F:carbohydrate binding			no IPS match	no IPS match	no IPS match	gi|1137190024|gb|OMO63475.1|hypothetical protein COLO4_32425 [Corchorus olitorius]	OMO63475	1.45742e-05	92	48.521	25	23
yet to be assayed	RAD	AAGAATTTATCAATCTTGACAGCAACTTGATGGAG[G/T]AAAACAAAGGATTGACAGAGGAGATGGCCTATGTA	tag_colz109452	93	38	---NA---									no IPS match	no IPS match	no IPS match	No Blast Hit
yet to be assayed	RAD	TTATAACCATACACTGCAACAATCAAGAATAATGA[G/T]CCCTTCCGAGGCTTGTATGGAGTCTGACAAGAGAT	tag_colz10955	76	40	---NA---									no IPS match	no IPS match	no IPS match	No Blast Hit
yet to be assayed	RAD	ATCATTTTCATCTATTGCAGATCAGGGGTTTGATT[A/C]AGGAAAATTGTTATTATAAACCCTCCACACTCTCA	tag_colz109565	153	101	---NA---									no IPS match	no IPS match	no IPS match	No Blast Hit
yet to be assayed	RAD	CTTCTGCTGATCTCCTCTGTATTTATATTTCATTG[A/C]AAACCCAACTTCAATTTGAGGATATTCAACAACAA	tag_colz109651	89	43	---NA---									no IPS match	no IPS match	no IPS match	No Blast Hit
AX-168334597	RNA	AATTTTGATGCTACTAGGATGCACACAGGTGATTC[G/T]ACATGCTTTTTGTGCAATCAAGTTAAAGCTTGCCA	step3_c1282	2224	2021	GPI mannosyltransferase 3	20	0	74.73	7	F:GO:0000030; P:GO:0003006; C:GO:0005783; P:GO:0006506; P:GO:0032501; C:GO:0044425; P:GO:0048856	F:mannosyltransferase activity; P:developmental process involved in reproduction; C:endoplasmic reticulum; P:GPI anchor biosynthetic process; P:multicellular organismal process; C:membrane part; P:anatomical structure development			IPR005599 (PFAM); mobidb-lite (MOBIDB_LITE); mobidb-lite (MOBIDB_LITE); IPR039521 (PTHR22760:PANTHER); IPR005599 (PANTHER)	F:GO:0000030; P:GO:0006506; F:GO:0016757	F:mannosyltransferase activity; P:GPI anchor biosynthetic process; F:transferase activity, transferring glycosyl groups	gi|1201316353|gb|OVA15736.1|GPI mannosyltransferase [Macleaya cordata]	OVA15736	0	73.6549	671.003	539	397
AX-168334598	RNA	ATTCCCATACAAGCTGTTTATTTCCAGTGATCTGT[A/C]ATTCTGGAGAGGCCGGGCTCAAGGAAAGGAGGCGA	step3_c1284	1107	205	exocyst complex component EXO70A1	20	6.01951e-30	66.03	3	C:GO:0000145; P:GO:0006887; P:GO:0015031	C:exocyst; P:exocytosis; P:protein transport			IPR004140 (PFAM); G3DSA:1.20.1280.170 (GENE3D); IPR004140 (PANTHER); PTHR12542:SF29 (PANTHER); IPR016159 (SUPERFAMILY)	C:GO:0000145; P:GO:0006887	C:exocyst; P:exocytosis	gi|361067169|gb|AEW07896.1|hypothetical protein 0_13913_02, partial [Pinus lambertiana]gi|376335631|gb|AFB32505.1|hypothetical protein 0_13913_02, partial [Pinus cembra]gi|376335633|gb|AFB32506.1|hypothetical protein 0_13913_02, partial [Pinus cembra]	AEW07896, AFB32505, AFB32506	6.01951e-30	78.9474	111.309	76	60
yet to be assayed	RAD	TTCCCTTTGAGGTTCATTCAGCATTAATTTTGTGC[A/C]AAGATCTATGTTCTTTCATTGAGAGTGTGAGATAG	tag_colz1098	78	38	---NA---									no IPS match	no IPS match	no IPS match	No Blast Hit
AX-168334600	RNA	TCAGCGGAGGGTCCCAAGGCATCAGCGCAGTCCGA[A/C]TCCACTGCGGATCGTAGTTGTCCATTCTTTCTCCG	step3_c1307	1526	1089	Ubiquitin-associated and SH3 domain-containing protein	20	4.42476e-102	69.2						IPR012398 (PIRSF); IPR013078 (PFAM); IPR029033 (G3DSA:3.40.50.GENE3D); PTHR16469:SF40 (PANTHER); PTHR16469 (PANTHER); cd07040 (CDD); IPR029033 (SUPERFAMILY)	no GO terms	no GO terms	gi|116782595|gb|ABK22565.1|unknown [Picea sitchensis]	ABK22565	4.42476e-102	77.8723	318.546	235	183
AX-168334601	RNA	GAGTGCAGAGAAGCTGAAGGGGCTCCACCACCACC[C/T]GCAGTGGGGTTTCTGTAGAGCCTGAAACAGCGCAC	step3_c1313	1257	932	uncharacterized protein LOC112345111	20	3.16495e-22	50.39	2	C:GO:0016020; C:GO:0016021	C:membrane; C:integral component of membrane			PTHR33287 (PANTHER)	no GO terms	no GO terms	gi|1376913203|ref|XP_024526957.1|uncharacterized protein LOC112345111 [Selaginella moellendorffii]	XP_024526957	3.16495e-22	53.0303	104.375	198	105
yet to be assayed	RAD	CCAACTGAGTTAATGGGTGTCGAATTTTGGTGAAT[A/G]CTGCTGAAAAAACTCGCAGAGAAAATCATCAGTAA	tag_colz110177	94	59	---NA---									no IPS match	no IPS match	no IPS match	No Blast Hit
yet to be assayed	RAD	ATAGCAGCCTTGCCACCTTGCCCACTAGCCACCTT[G/T]CCCACTAGCAGCTATTATTATATTGCAACAGTTGT	tag_colz110283	122	78	---NA---									no IPS match	no IPS match	no IPS match	No Blast Hit
yet to be assayed	RAD	AAATTCAGATTAGCCAAAGAGCTGAGACGAAGTTT[G/T]TACTGCTAGTATAAAATCTAGAGTCCAACACTGGA	tag_colz110301	129	81	---NA---									no IPS match	no IPS match	no IPS match	No Blast Hit
yet to be assayed	RAD	AACAATAGGCAAACCATCAATCTTCCCAGATGTTT[A/T]TGCTGAATTTCATCAAGTCGTCTTAGTAAAATAAT	tag_colz110372	159	50	---NA---									no IPS match	no IPS match	no IPS match	No Blast Hit
AX-168334603	RNA	CTCCTGTCCAGCACCGCACACGCGTTCTCTCTGGT[C/T]GAAATTCTGGAAGAAATCCAGTGAATGATCTCCTT	step3_c1336	2217	631	receptor-like protein kinase HAIKU2	20	0	66.23	3	C:GO:0016020; F:GO:0016301; P:GO:0016310	C:membrane; F:kinase activity; P:phosphorylation			no IPS match	no IPS match	no IPS match	gi|1371523595|gb|PSS19689.1|Receptor-like protein kinase [Actinidia chinensis var. chinensis]	PSS19689	0	66.7224	561.992	598	399
yet to be assayed	RAD	TTTGTTCATCCAAACCTACAATGACTAATTACTCT[A/C]ATAGAGATTTCTACTTGCAACTATCCAATATATAT	tag_colz110528	78	41	---NA---									no IPS match	no IPS match	no IPS match	No Blast Hit
yet to be assayed	RAD	GTCGGCGGCTATACGTCAATTAGGGGAAGCAACCA[C/T]TGCTAATAGTGGAACCCACAGGGAGAGATTTTTCA	tag_colz110542	235	193	---NA---									no IPS match	no IPS match	no IPS match	No Blast Hit
yet to be assayed	RAD	TGCCAAAGGAATGAAGAATCCCCCTGATTAATGCC[A/C]CTTATGCTTGGATATTTTGCTTGAAGAAAATTTTG	tag_colz110553	119	38	---NA---									no IPS match	no IPS match	no IPS match	No Blast Hit
AX-168334604	RNA	GTTGTAAGTTCTCTTTGGCCATTACAACCCCTTTT[A/G]GAACACTCTTGCCCTGTTCCTTGGATGTATCTCCA	step3_c1352	1514	483	ubiquitin-conjugating enzyme E2 T	20	5.23199e-73	81.88	5	F:GO:0005524; C:GO:0005634; P:GO:0006974; P:GO:0016567; F:GO:0061631	F:ATP binding; C:nucleus; P:cellular response to DNA damage stimulus; P:protein ubiquitination; F:ubiquitin conjugating enzyme activity			IPR000608 (PFAM); IPR016135 (G3DSA:3.10.110.GENE3D); PTHR44511 (PANTHER); IPR000608 (PROSITE_PROFILES); IPR000608 (CDD); IPR016135 (SUPERFAMILY)	no GO terms	no GO terms	gi|1376841427|gb|PTQ32086.1|hypothetical protein MARPO_0103s0054 [Marchantia polymorpha]	PTQ32086	5.23199e-73	73.3668	253.447	199	146
yet to be assayed	RAD	GGTCACCATGATCTCAAAGTACATACTAGTCCAAC[A/T]AATACAAGAAACCAAGAAACTAGACTAATAGAAGT	tag_colz11060	92	48	---NA---									no IPS match	no IPS match	no IPS match	No Blast Hit
yet to be assayed	RAD	CATATTGTTTACAGATAAGAGGGACAGAATATAAG[A/T]TGCAAATCTTCCCATTTTTGTTAGAAACAAGGAAA	tag_colz110693	231	109	---NA---									no IPS match	no IPS match	no IPS match	No Blast Hit
yet to be assayed	RAD	TTGTTGCCAAAAGTGGCAAGTGCAACAAACATCAT[G/T]CAATGTTGAGCAGATCACTGCTCTGCTCACCCTTG	tag_colz110826	86	50	---NA---									no IPS match	no IPS match	no IPS match	No Blast Hit
yet to be assayed	RAD	AGATGTTCTACACACAGAGAGGAGATATTAAAGAG[G/T]GCATCCGTACAGGCATATAGGTGTGTTACACAGAT	tag_colz110844	144	91	---NA---									no IPS match	no IPS match	no IPS match	No Blast Hit
yet to be assayed	RAD	TGTGACCTCATTTGTTGCTTGATTTTATGGGCCAC[G/T]GCTTGACTTCGTGCTATCTTCTTTGTTGTTTCTCT	tag_colz110858	107	44	---NA---									no IPS match	no IPS match	no IPS match	No Blast Hit
yet to be assayed	RAD	AAATTTGACTAGACCTTTAGCAATTAATATTCTTG[C/T]CTTTGCATCTTCTACATTAAACTCTTGTATAGTGA	tag_colz110873	113	64	---NA---									no IPS match	no IPS match	no IPS match	No Blast Hit
yet to be assayed	RAD	TGTCCTGTCCGCTTTAAAACCAGCGTTCCAGACGT[C/G]GCCCCCACCCTTTATTTGATTCTCCTCCGCTCATT	tag_colz110971	82	40	---NA---									no IPS match	no IPS match	no IPS match	No Blast Hit
yet to be assayed	RAD	TCTGCACAGTGTGAGCAGTCGCTCATATTGCTTGT[G/T]GCCCACCATTTTGTGACGAAGCAGAGGAGATAGGC	tag_colz111020	170	37	---NA---									mobidb-lite (MOBIDB_LITE); mobidb-lite (MOBIDB_LITE)	no GO terms	no GO terms	No Blast Hit
AX-168334605	RNA	GTTGAATCAGGAGGTCACTTTATACACACTTCAAT[C/T]TAGCAACAAAGGCTTCAGATTGTATATTATGCTTT	step3_c1367	1923	298	E3 ubiquitin-protein ligase RING1-like	20	1.43125e-72	56.28	1	F:GO:0061630	F:ubiquitin protein ligase activity			IPR039525 (PFAM); IPR013083 (G3DSA:3.30.40.GENE3D); IPR001841 (PFAM); mobidb-lite (MOBIDB_LITE); mobidb-lite (MOBIDB_LITE); mobidb-lite (MOBIDB_LITE); PTHR44679:SF3 (PANTHER); PTHR44679:SF3 (PANTHER); PTHR44679 (PANTHER); IPR001841 (PROSITE_PROFILES); cd16667 (CDD); SSF57850 (SUPERFAMILY)	F:GO:0061630	F:ubiquitin protein ligase activity	gi|224286175|gb|ACN40798.1|unknown [Picea sitchensis]	ACN40798	1.43125e-72	62.4573	244.973	293	183
yet to be assayed	RAD	ACTTTAAGCAGAAATTCTAGATGGACTAAAATACA[G/T]GATAGAAGACCAATTTGATTTTAAAATTGTAGTTA	tag_colz111143	191	92	---NA---									no IPS match	no IPS match	no IPS match	No Blast Hit
AX-168334606	RNA	GATCGATCCAATCCCCATAGTTCCATAGAAATAGT[A/G]TAAGGGAGTGAGATAGCAGAAAAGCATCGTTAGGG	step3_c1389	1154	384	EPIDERMAL PATTERNING FACTOR-like protein 3	20	6.28981e-26	70.8	1	P:GO:0010374	P:stomatal complex development			no IPS match	no IPS match	no IPS match	gi|294460099|gb|ADE75632.1|unknown [Picea sitchensis]	ADE75632	6.28981e-26	81.0127	111.309	79	64
yet to be assayed	RAD	CAAGTTTTTGACTAAAGCCTTTGACTACCAATCTG[G/T]CCTTATGCTTGTCAATAGTACCATCTAACTTGAAT	tag_colz111240	92	53	Cysteine-rich RLK (receptor-like protein kinase) 8	20	2.09335e-06	85.92	11	C:GO:0000943; F:GO:0003676; F:GO:0004866; C:GO:0005739; F:GO:0008270; P:GO:0010951; P:GO:0015074; C:GO:0016020; C:GO:0016021; F:GO:0016301; P:GO:0016310	C:retrotransposon nucleocapsid; F:nucleic acid binding; F:endopeptidase inhibitor activity; C:mitochondrion; F:zinc ion binding; P:negative regulation of endopeptidase activity; P:DNA integration; C:membrane; C:integral component of membrane; F:kinase activity; P:phosphorylation			no IPS match	no IPS match	no IPS match	gi|1103911977|ref|XP_019057757.1|PREDICTED: uncharacterized protein LOC109116561 [Tarenaya hassleriana]	XP_019057757	2.09335e-06	85.7143	49.6766	28	24
yet to be assayed	RAD	ATGCATAGCATCCTGAATTGATCTGAGCATATGCA[A/T]TTTGACTAGCCCCTAATACCAGATCAGAGTCGCTC	tag_colz111340	83	44	---NA---									no IPS match	no IPS match	no IPS match	No Blast Hit
yet to be assayed	RAD	GCGCCAATAACTGCGGCTTTTTCGGAAGCTCTACA[A/C]CCAGAAATCTTTGTTCCAAGTGCTACAGAGATCTC	tag_colz111430	90	39	Zn-finger containing protein	20	2.9211e-10	91.81	2	F:GO:0003677; F:GO:0008270	F:DNA binding; F:zinc ion binding			no IPS match	no IPS match	no IPS match	gi|197308086|gb|ACH60394.1|Zn-finger containing protein, partial [Pseudotsuga menziesii]gi|197308090|gb|ACH60396.1|Zn-finger containing protein, partial [Pseudotsuga menziesii]gi|197308094|gb|ACH60398.1|Zn-finger containing protein, partial [Pseudotsuga menziesii]gi|197308102|gb|ACH60402.1|Zn-finger containing protein, partial [Pseudotsuga menziesii]gi|197308104|gb|ACH60403.1|Zn-finger containing…	ACH60394, ACH60396, ACH60398, ACH60402, ACH60403, ACH60406, ACH60410, ACH60411, ACH60412, ACH60413	2.9211e-10	96.5517	59.3066	29	28
yet to be assayed	RAD	TGAAACTTGTTAACATAATTTGTAAAATGTCCAGG[A/G]ATAAAATGAACATCTTTGCTTAAGTTATAATGAAA	tag_colz111455	125	88	---NA---									no IPS match	no IPS match	no IPS match	No Blast Hit
yet to be assayed	RAD	TTACAATTCACATTGGATTACTATCCTGGAATCAT[A/T]CATATTATTATGATGTACAAAGGTATTACCACTTA	tag_colz111473	103	64	---NA---									no IPS match	no IPS match	no IPS match	No Blast Hit
yet to be assayed	RAD	TGGCTCTTCCTTCGAGAAGGGGCTTTCGCTTCCTT[A/G]TGGAGCGAAAGCACTTGATGAGTGCACACACTTAA	tag_colz111478	163	112	---NA---									no IPS match	no IPS match	no IPS match	No Blast Hit
yet to be assayed	RAD	CTATAATGTGTGATATAAAATAGTCTCTCATACAC[A/G]GAGATAATCATGAAATATATATTTTTAATATTGTT	tag_colz111511	153	69	---NA---									no IPS match	no IPS match	no IPS match	No Blast Hit
yet to be assayed	RAD	TCCATGTGTCTGTTGCAGTAAGGCCTGAGCCACAT[C/G]AGAGATGTGAGCAATTATGGTTTGTGTCTTAACTG	tag_colz111553	93	45	---NA---									no IPS match	no IPS match	no IPS match	No Blast Hit
yet to be assayed	RAD	ACTGTGTATGCGAAGTGGAAGAACTATGCTTAGCT[A/G]CAAACAATACTGGAGAAAGCTTACTTGGATGAGAA	tag_colz111561	97	44	---NA---									no IPS match	no IPS match	no IPS match	No Blast Hit
yet to be assayed	RAD	TCATGCACACCCACAGGAACTGTTTGATCATCTTT[G/T]ACTTCTTCTAACAAATGAACCCTCAAATTTGGATT	tag_colz111580	98	61	pentatricopeptide repeat-containing protein At1g03100, mitochondrial	5	0.000880584	74.19						no IPS match	no IPS match	no IPS match	gi|1220087199|ref|XP_021830362.1|pentatricopeptide repeat-containing protein At1g03100, mitochondrial [Prunus avium]	XP_021830362	0.000880584	74.1935	43.8986	31	23
AX-168334608	RNA	ATGACTAGCTTGGGGTATGACCCTAGCATTGTTAC[A/G]TATGAATGTTTGATTCTTGCTTACGGACATTGTGG	step3_c1418	2215	1384	pentatricopeptide repeat-containing protein At4g39620, chloroplastic	20	0	75.21	2	F:GO:0005515; P:GO:0009793	F:protein binding; P:embryo development ending in seed dormancy			IPR002885 (PFAM); IPR002885 (TIGRFAM); IPR002885 (PFAM); IPR002885 (PFAM); IPR011990 (G3DSA:1.25.40.GENE3D); IPR011990 (G3DSA:1.25.40.GENE3D); PTHR24015 (PANTHER); PTHR24015:SF490 (PANTHER); IPR002885 (PROSITE_PROFILES); IPR002885 (PROSITE_PROFILES); IPR002885 (PROSITE_PROFILES); IPR002885 (PROSITE_PROFILES); IPR002885 (PROSITE_PROFILES); IPR002885 (PROSITE_PROFILES); IPR002885 (PROSITE_PROFILES)…	F:GO:0005515	F:protein binding	gi|255582522|ref|XP_002532046.1|pentatricopeptide repeat-containing protein PPR5 homolog, chloroplastic [Ricinus communis]gi|223528289|gb|EEF30336.1|pentatricopeptide repeat-containing protein, putative [Ricinus communis]	XP_002532046, EEF30336	0	72.9787	537.724	470	343
yet to be assayed	RAD	TGACAAGGTTTAAACCTGGGTGTCAATATTAGAGA[G/T]CCTATGATTTTTTTAACCACTTGAGCTCATGCCAT	tag_colz111641	86	49	---NA---									no IPS match	no IPS match	no IPS match	No Blast Hit
yet to be assayed	RAD	TCGTACAGTGGGGAGTTTGTGTAGTACATTGAAGG[A/T]TAGCAGTTTAGAAAAGGGCAGGCCATCCTATTTGT	tag_colz111665	101	54	---NA---									no IPS match	no IPS match	no IPS match	No Blast Hit
yet to be assayed	RAD	TCTTATCCAATATTTGAGGATTCTTTTTGGCATTG[A/G]TATATTATGTAGAAGTTGAGTTCCCTGTAAGGGTG	tag_colz1117	143	96	---NA---									no IPS match	no IPS match	no IPS match	No Blast Hit
yet to be assayed	RAD	GAAGGCAGAACAGAGGGTGAAGACAAATCAAATAT[A/G]AATGAAGAAGGCACCAATGCACCCTACTCCTCCCA	tag_colz111785	150	114	---NA---									no IPS match	no IPS match	no IPS match	No Blast Hit
yet to be assayed	RAD	TCCAAGAAAGTAGTTATTGACTTGTTATTTTATGT[A/C]TTATCTGTTCAACAATAGTAAGAAGTTTTATTTTA	tag_colz111869	96	52	---NA---									no IPS match	no IPS match	no IPS match	No Blast Hit
yet to be assayed	RAD	TTGTGGATTTGAAAAAGTTATTTGCAATCAAATTA[G/T]AATTGCTAGTAATGAAAGTTACAATATTTGTCTAA	tag_colz111871	107	45	---NA---									no IPS match	no IPS match	no IPS match	No Blast Hit
yet to be assayed	RAD	GCATTCTCTATAATATGCTATATATATAACTATAT[A/C]CTTCTATGTTTGACAATTCAAAGTGGAGCTAGTTA	tag_colz111890	95	47	---NA---									no IPS match	no IPS match	no IPS match	No Blast Hit
yet to be assayed	RAD	GGAATAGCACACAATAATCCACTAGAACGACACAA[A/T]CAATATCTCCACTAGAATGGTACAACCAACAATCC	tag_colz111922	83	41	---NA---									no IPS match	no IPS match	no IPS match	No Blast Hit
yet to be assayed	RAD	CATGTTACACACCCACCTCCTCTTACTACTGCTAG[A/G]TCGTTAGCATGTATGATTATTTCACATCCAGTTGT	tag_colz111958	75	40	---NA---									no IPS match	no IPS match	no IPS match	No Blast Hit
yet to be assayed	RAD	TCTGTACCATCTATGTATGAATTTTGTTAACGTCC[C/T]TGGGAAGAAACAAAAAGGCAAAGCATTTAGAAATG	tag_colz112001	207	45	---NA---									no IPS match	no IPS match	no IPS match	No Blast Hit
yet to be assayed	RAD	TATGTGAATGTTTTGTGTAAGTCATTCTCTGAAAT[A/C]TATGAGGATTGTTGTATTACTTTGTTTTTTTTTAT	tag_colz112008	305	266	RNA-directed DNA polymerase, eukaryota, Reverse transcriptase zinc-binding domain protein	20	1.4506e-05	66.02	21	F:GO:0000166; F:GO:0003964; F:GO:0004177; F:GO:0004672; F:GO:0004674; F:GO:0005524; P:GO:0006278; P:GO:0006468; P:GO:0006508; P:GO:0007165; F:GO:0008233; F:GO:0008235; C:GO:0016020; C:GO:0016021; F:GO:0016301; P:GO:0016310; F:GO:0016740; F:GO:0016787; F:GO:0046872; F:GO:0070006; P:GO:0070084	F:nucleotide binding; F:RNA-directed DNA polymerase activity; F:aminopeptidase activity; F:protein kinase activity; F:protein serine/threonine kinase activity; F:ATP binding; P:RNA-dependent DNA biosynthetic process; P:protein phosphorylation; P:proteolysis; P:signal transduction; F:peptidase activity; F:metalloexopeptidase activity; C:membrane; C:integral component of membrane; F:kinase activity…			no IPS match	no IPS match	no IPS match	gi|1228794777|ref|XP_022032250.1|uncharacterized protein LOC110933328 [Helianthus annuus]	XP_022032250	1.4506e-05	64.1509	51.6026	53	34
AX-168334611	RNA	GCAAACATGGCACATCAATTCAAGCTTTCATTCTC[A/G]AAGCACATCTTCTACCAGGCAAGTTTAAGCTTTTC	step3_c1487	1721	879	RNA-binding protein like	20	1.04232e-41	74.88	1	F:GO:0003723	F:RNA binding			no IPS match	no IPS match	no IPS match	gi|224285174|gb|ACN40314.1|unknown [Picea sitchensis]	ACN40314	1.04232e-41	87.395	160.614	119	104
AX-168334614	RNA	CAGGGCTCTTGCGTCGTGGAGCGAGGGACAGGTGT[C/T]GGTGACAGCAAAGGAGCCCTCTGTTGAGAAACTGC	step3_c1498	3451	2867	ultraviolet-B receptor UVR8 isoform X1	20	0	68.91						IPR000408 (PRINTS); IPR009091 (G3DSA:2.130.10.GENE3D); IPR009091 (G3DSA:2.130.10.GENE3D); PF13540 (PFAM); IPR000408 (PFAM); IPR009091 (G3DSA:2.130.10.GENE3D); mobidb-lite (MOBIDB_LITE); mobidb-lite (MOBIDB_LITE); PTHR22870 (PANTHER); PTHR22870 (PANTHER); PTHR22870:SF305 (PANTHER); IPR000408 (PROSITE_PROFILES); IPR000408 (PROSITE_PROFILES); IPR000408 (PROSITE_PROFILES); IPR000408 (PROSITE_PROFILES…	no GO terms	no GO terms	gi|769824330|ref|XP_011624620.1|ultraviolet-B receptor UVR8 isoform X4 [Amborella trichopoda]	XP_011624620	0	70.5773	557.37	537	379
yet to be assayed	RAD	AGAAGGAAGGCATCACATGGCATTATTTCTTGAAA[A/C]CATAGATTATGTGGTTGAAGTATACTAATATGATA	tag_colz11222	110	41	---NA---									no IPS match	no IPS match	no IPS match	No Blast Hit
yet to be assayed	RAD	GAAAAGATGCTAAAAGTTGAAAGGGAAGAAGAGGC[A/G]TCTCTTCTATTTGGAGGCTTAAAATTAACTTGTCA	tag_colz112229	84	42	---NA---									no IPS match	no IPS match	no IPS match	No Blast Hit
yet to be assayed	RAD	GACGGTGGGTTTGTTGGATGCAGTCCCTGTGGTTT[A/G]AACCCTGCGCTGGCCAGTTACTAAAAATAGTGGCC	tag_colz112279	176	100	---NA---									no IPS match	no IPS match	no IPS match	No Blast Hit
yet to be assayed	RAD	CTTGTATGCTGAAGGATAGCGATTTGGAACACAAT[A/G]GGCTTTCTTGTTCACAGATTGAAGTGTCTAATTAC	tag_colz112310	158	53	---NA---									no IPS match	no IPS match	no IPS match	No Blast Hit
yet to be assayed	RAD	TTTTCCAGATGGTCATTGATTGCAGGACGTATGCC[C/G]GGTAGGACCGACAACGAGATTAAGAATTATTGGAA	tag_colz112327	84	44	homeodomain-like protein	20	2.75926e-09	97.93	2	F:GO:0003677; C:GO:0005634	F:DNA binding; C:nucleus			G3DSA:1.10.10.60 (GENE3D); mobidb-lite (MOBIDB_LITE); IPR017930 (PROSITE_PROFILES); IPR001005 (CDD); IPR009057 (SUPERFAMILY)	F:GO:0003677	F:DNA binding	gi|1387823357|gb|PWA87369.1|homeodomain-like protein [Artemisia annua]	PWA87369	2.75926e-09	100	57.3806	23	23
yet to be assayed	RAD	TGTTCCTTGTGTCCTTGATCCATCACTATGGTGTT[C/G]AAACCTTCTTCCTTGACTTCTTCCTTTCTTTCTTC	tag_colz112338	101	41	---NA---									no IPS match	no IPS match	no IPS match	No Blast Hit
yet to be assayed	RAD	CTGTCGATATTTGTGATTGGCTATTTTCTTCGGTT[C/G]CCATAACATTCTGTTCAGGTACTTCAGTCTGATGT	tag_colz112399	177	54	---NA---									no IPS match	no IPS match	no IPS match	No Blast Hit
yet to be assayed	RAD	GAAAGATCAAGTGGAAAAACCTGTTTGTGTAATGT[A/G]GGATAATTACATCTATTGCAATATTAATACAATAT	tag_colz112401	99	38	---NA---									no IPS match	no IPS match	no IPS match	No Blast Hit
AX-168334615	RNA	GTTGTCTTCGATAATAGAGAACAGTCCTATACCCT[A/G]TAAATCAAGAGACATCATATAGATAGAGTGTAAAG	step3_c1508	1553	267	alcohol dehydrogenase	20	1.40952e-12	65.77	3	F:GO:0003677; F:GO:0016491; F:GO:0046872	F:DNA binding; F:oxidoreductase activity; F:metal ion binding			IPR015300 (G3DSA:2.40.330.GENE3D); mobidb-lite (MOBIDB_LITE); IPR003340 (PROSITE_PROFILES); IPR015300 (SUPERFAMILY)	F:GO:0003677	F:DNA binding	gi|7159012|gb|AAF37598.1|AF126234_1alcohol dehydrogenase 2, partial [Paeonia officinalis subsp. humilis]	AAF37598	1.40952e-12	66.6667	62.3882	57	38
yet to be assayed	RAD	CATTCTTATGTAGCAGTCTTGGAATGATTTTGGCA[A/T]AATGATAAGAATTCACCTTTTTCTCAGAGCAAGGG	tag_colz112507	76	41	---NA---									no IPS match	no IPS match	no IPS match	No Blast Hit
yet to be assayed	RAD	ATAACTATGATCCTGGGATTCCGATGGAATTTCTT[A/G]AGATGTTTCATAGAAGTTGATGCCATTAGTCGAAA	tag_colz11253	165	46	---NA---									no IPS match	no IPS match	no IPS match	No Blast Hit
yet to be assayed	RAD	AATGATCAGCTCCTAAAGTAGCAGAATCTTTAAAT[A/T]CCATGTCCTTGATACCCAAAAAATAAGCGATTCTC	tag_colz112547	113	37	---NA---									no IPS match	no IPS match	no IPS match	No Blast Hit
yet to be assayed	RAD	GTATAAAGTTGTAGAGAATGTGCTGTCTCGGTGTT[A/G]GCAAATGAATCAATTTGGAATTAGAGCAGGTTTAT	tag_colz112601	151	39	---NA---									no IPS match	no IPS match	no IPS match	No Blast Hit
yet to be assayed	RAD	AGCCTCCAATTTGTCCACAAGTTCAGAGCCAAGCC[C/T]AACCATCTAGTGCAAGGGGGAGGAAGGGAAAACAA	tag_colz112610	101	57	---NA---									no IPS match	no IPS match	no IPS match	No Blast Hit
yet to be assayed	RAD	ATACTTTTTCCTTTGCAAACCCTATCCCACTTACA[A/G]AGAGGAAACCTAAATTTTTCTTCACATTCTTTTGA	tag_colz112657	149	95	---NA---									no IPS match	no IPS match	no IPS match	No Blast Hit
yet to be assayed	RAD	AAGGGTGATCTCATGGCAGATTGCTGAAACACACC[A/C]CCAAGCAACGCAAGGGATAAAACCATTCCTGCCAA	tag_colz1127	203	38	probable inositol transporter 2	20	1.3695e-15	74.91	3	C:GO:0016021; F:GO:0022857; P:GO:0055085	C:integral component of membrane; F:transmembrane transporter activity; P:transmembrane transport			IPR005828 (PFAM); G3DSA:1.20.1250.20 (GENE3D); PTHR23500 (PANTHER); PTHR23500:SF347 (PANTHER); IPR020846 (PROSITE_PROFILES); IPR036259 (SUPERFAMILY)	C:GO:0016021; F:GO:0022857; P:GO:0055085	C:integral component of membrane; F:transmembrane transporter activity; P:transmembrane transport	gi|1045370772|dbj|GAU42286.1|hypothetical protein TSUD_81950 [Trifolium subterraneum]	GAU42286	1.3695e-15	76.1194	78.9518	67	51
AX-168334616	RNA	TATCAAGGAATGAGGCTCATCAAATAGGAACATGG[G/T]AATATGTCACCAGTAGCCCACATTCTCCATACATC	step3_c1508	1553	461	alcohol dehydrogenase	20	1.40952e-12	65.77	3	F:GO:0003677; F:GO:0016491; F:GO:0046872	F:DNA binding; F:oxidoreductase activity; F:metal ion binding			IPR015300 (G3DSA:2.40.330.GENE3D); mobidb-lite (MOBIDB_LITE); IPR003340 (PROSITE_PROFILES); IPR015300 (SUPERFAMILY)	F:GO:0003677	F:DNA binding	gi|7159012|gb|AAF37598.1|AF126234_1alcohol dehydrogenase 2, partial [Paeonia officinalis subsp. humilis]	AAF37598	1.40952e-12	66.6667	62.3882	57	38
yet to be assayed	RAD	TCAATTATTTTAAACTTACATTTAGCAATTGATCT[G/T]ATAGGGTCAAGATCTTTACAACTCAAAGTCTGTTC	tag_colz11272	176	42	unknown	1	0.000321564	100	3	P:GO:0006099; F:GO:0016740; F:GO:0046912	P:tricarboxylic acid cycle; F:transferase activity; F:transferase activity, transferring acyl groups, acyl groups converted into alkyl on transfer			no IPS match	no IPS match	no IPS match	gi|294462280|gb|ADE76689.1|unknown [Picea sitchensis]	ADE76689	0.000321564	100	46.595	22	22
yet to be assayed	RAD	CTTATTTAGTGTTGAAATAAATTGGTCCTAAAGCT[G/T]ACAGATGGTTGTAAAGCGATCAGAATTCTGTGTGT	tag_colz112842	116	59	---NA---									no IPS match	no IPS match	no IPS match	No Blast Hit
AX-168334618	RNA	AACAAAGTTTGCCAACTTTTCTCTTCTAAAGATTT[C/T]GACTTCACAGTAACTGTGCCTAGATCAAACTGCAT	step3_c1513	4753	4453	protein SABRE isoform X1	20	0	75.87	1	C:GO:0016020	C:membrane			IPR019443 (PFAM); mobidb-lite (MOBIDB_LITE); mobidb-lite (MOBIDB_LITE); mobidb-lite (MOBIDB_LITE); mobidb-lite (MOBIDB_LITE); mobidb-lite (MOBIDB_LITE); mobidb-lite (MOBIDB_LITE); mobidb-lite (MOBIDB_LITE); mobidb-lite (MOBIDB_LITE); mobidb-lite (MOBIDB_LITE); mobidb-lite (MOBIDB_LITE); mobidb-lite (MOBIDB_LITE); mobidb-lite (MOBIDB_LITE); mobidb-lite (MOBIDB_LITE); mobidb-lite (MOBIDB_LITE); mob…	no GO terms	no GO terms	gi|1173116726|ref|XP_020528140.1|protein SABRE isoform X1 [Amborella trichopoda]gi|548856506|gb|ERN14359.1|hypothetical protein AMTR_s00033p00218820 [Amborella trichopoda]	XP_020528140, ERN14359	0	77.8175	1338.55	1118	870
yet to be assayed	RAD	ATGTCTCGGAACTCTACATCTCCTGCAATGTCTTG[G/T]AGAACCAGTCCTTTTGCATCAAAGATGTCAATCTT	tag_colz112929	137	83	ABC transporter B family member 9-like	20	1.54161e-15	84.66	4	F:GO:0005524; C:GO:0016021; F:GO:0042626; P:GO:0055085	F:ATP binding; C:integral component of membrane; F:ATPase activity, coupled to transmembrane movement of substances; P:transmembrane transport	EC:3.6.1.3; EC:3.6.1.15	Adenosinetriphosphatase; Nucleoside-triphosphate phosphatase	no IPS match	no IPS match	no IPS match	gi|922349378|ref|XP_003620170.2|ABC transporter B family member 9 isoform X1 [Medicago truncatula]gi|657383105|gb|AES76388.2|ABC transporter B family-like protein [Medicago truncatula]	XP_003620170, AES76388	1.54161e-15	84.0909	78.1814	44	37
yet to be assayed	RAD	CTTGATAAATGCGCATGCGCATCCGGGGAATCGAA[A/C]CCCGGTCAGTACCGTGGGAGGGTACTATGATACCA	tag_colz11295	118	47	transmembrane protein, putative	13	3.7347e-08	88.76	2	F:GO:0003723; C:GO:0016021	F:RNA binding; C:integral component of membrane			no IPS match	no IPS match	no IPS match	gi|1063459816|ref|XP_017973821.1|PREDICTED: uncharacterized protein LOC18613953 [Theobroma cacao]	XP_017973821	3.7347e-08	92	55.0694	25	23
AX-168334619	RNA	GATCCTCTCCTCGTTACTTTGTAGAACGTGATCAT[A/G]GGGGCGAGGAAAAGGGCCAACGCAGTGACGTTCCC	step3_c1524	1146	858	bidirectional sugar transporter SWEET1	20	9.54929e-77	73.06	4	C:GO:0005886; C:GO:0016021; P:GO:0034219; F:GO:0051119	C:plasma membrane; C:integral component of membrane; P:carbohydrate transmembrane transport; F:sugar transmembrane transporter activity			no IPS match	no IPS match	no IPS match	gi|567883601|ref|XP_006434359.1|bidirectional sugar transporter SWEET1 [Citrus clementina]gi|557536481|gb|ESR47599.1|hypothetical protein CICLE_v10002276mg [Citrus clementina]gi|641864896|gb|KDO83581.1|hypothetical protein CISIN_1g025686mg [Citrus sinensis]	XP_006434359, ESR47599, KDO83581	9.54929e-77	71.7842	246.899	241	173
yet to be assayed	RAD	ACATGGTACCCTTAATGCCTACTATAGTTTATTTG[A/C]AATTTATCAAACTTAGACCCAAATTGCATTACATT	tag_colz113102	91	48	---NA---									no IPS match	no IPS match	no IPS match	No Blast Hit
yet to be assayed	RAD	TCCATACCAGGGTTGGGTGACTACAACTATGTGGT[C/G]ATCTTGGGGTAGGATGGCCACAAAATGGGGTTATT	tag_colz113206	74	37	---NA---									no IPS match	no IPS match	no IPS match	No Blast Hit
yet to be assayed	RAD	CCTATGACAGCTCCTATTTTGGCATGACAGCCTGA[A/T]CCCCAAGGACGTAAGATGCAATCGACAAGGAATTT	tag_colz113273	267	78	---NA---									no IPS match	no IPS match	no IPS match	No Blast Hit
AX-168334620	RNA	AGGCTGGTTTTAAAGGTTGGGGAGGTTGGGCTGAT[G/T]ATAGGGATGAGAGGCTGTGTCTTGATTTAGCTTCA	step3_c1532	2010	1775	alpha-1,6-mannosyl-glycoprotein 2-beta-N-acetylglucosaminyltransferase	20	0	82.99	4	C:GO:0005795; F:GO:0008455; P:GO:0009312; C:GO:0016021	C:Golgi stack; F:alpha-1,6-mannosylglycoprotein 2-beta-N-acetylglucosaminyltransferase activity; P:oligosaccharide biosynthetic process; C:integral component of membrane	EC:2.4.1.143	Alpha-1,6-mannosyl-glycoprotein 2-beta-N-acetylglucosaminyltransferase	IPR007754 (PFAM); IPR007754 (PANTHER); PTHR12871:SF0 (PANTHER); IPR029044 (SUPERFAMILY)	C:GO:0005795; F:GO:0008455; P:GO:0009312; C:GO:0016021	C:Golgi stack; F:alpha-1,6-mannosylglycoprotein 2-beta-N-acetylglucosaminyltransferase activity; P:oligosaccharide biosynthetic process; C:integral component of membrane	gi|743871164|ref|XP_010906223.1|PREDICTED: alpha-1,6-mannosyl-glycoprotein 2-beta-N-acetylglucosaminyltransferase [Elaeis guineensis]	XP_010906223	0	85.6757	604.749	370	317
yet to be assayed	RAD	TGAAATCCCATGTTATCCGATGCTATTGCGATTCA[A/C]TCCATTCCAGTGCAATCCGAGGACAGGGCTGTGCA	tag_colz113345	134	96	---NA---									no IPS match	no IPS match	no IPS match	No Blast Hit
yet to be assayed	RAD	GTGTGTTTTTGGTGAGGTAGATAAACCTCACAAAT[G/T]ATCATTGTTGCTTTTGATGGTCCTACAGTATTTGC	tag_colz113368	139	72	---NA---									no IPS match	no IPS match	no IPS match	No Blast Hit
yet to be assayed	RAD	CTCATCATAGATAGAAGATAAGTCAATTGCATTAC[A/T]CAATGGTATGGTGTTACAGAATACTGCACAATGCA	tag_colz11351	222	154	---NA---									no IPS match	no IPS match	no IPS match	No Blast Hit
yet to be assayed	RAD	ATTATATATAGAGAGATTGTTACATCCAATTACCA[A/T]TTTTGGTCAAATATGCTTGGCAAGCCTAATGTAAT	tag_colz113603	171	98	---NA---									no IPS match	no IPS match	no IPS match	No Blast Hit
yet to be assayed	RAD	CATATTTCACTGCATTTTGCATTTATTCTATTTCA[A/T]CACACAAATAAAGTCATTGAGAAAGCAACTACAGG	tag_colz113709	131	91	---NA---									no IPS match	no IPS match	no IPS match	No Blast Hit
yet to be assayed	RAD	CAACTGTAAGCAAGTACTTATGACATGATTCTTCA[A/T]TGGGCGGTTGTTATGACATGCTATTTTTTCAGCAT	tag_colz113745	112	53	---NA---									no IPS match	no IPS match	no IPS match	No Blast Hit
yet to be assayed	RAD	TTTAAAAATGCTGGGGTGGATGCCCTTGTTTTTAA[G/T]AGATACAGTTCTCAAATGTATCCTTAGCCCCCCTT	tag_colz113749	165	117	---NA---									no IPS match	no IPS match	no IPS match	No Blast Hit
yet to be assayed	RAD	TAGAATTAAAGAGAGAGAACTCCATTTCTCTTAAT[G/T]GGATCTGACAAACTTTTATTATTCTAATAACTCTA	tag_colz113758	112	53	---NA---									no IPS match	no IPS match	no IPS match	No Blast Hit
AX-168334621	RNA	AGTTGATCTCCGTGGTTGTTGGTCGAGAAATCGTC[A/G]TTCGAGATCTTACATGCTTTCATCATTTCAAGGGT	step3_c1538	1133	1047	pentatricopeptide repeat-containing protein At5g50390, chloroplastic	20	4.04147e-141	71.65	3	F:GO:0005515; F:GO:0008270; P:GO:0009451	F:protein binding; F:zinc ion binding; P:RNA modification			IPR002885 (TIGRFAM); IPR002885 (PFAM); IPR011990 (G3DSA:1.25.40.GENE3D); IPR032867 (PFAM); IPR002885 (PFAM); IPR011990 (G3DSA:1.25.40.GENE3D); PTHR44853 (PANTHER); IPR002885 (PROSITE_PROFILES); IPR002885 (PROSITE_PROFILES); IPR002885 (PROSITE_PROFILES); IPR002885 (PROSITE_PROFILES); IPR002885 (PROSITE_PROFILES)	F:GO:0005515; F:GO:0008270	F:protein binding; F:zinc ion binding	gi|116792842|gb|ABK26521.1|unknown [Picea sitchensis]	ABK26521	4.04147e-141	71.6216	415.231	370	265
AX-168334622	RNA	CCTTTATTTGCCACATATGCTGCTGCAATCCTTTC[C/T]TTACACTTCTTACTTGCTTCAACATGGGCTACCAC	step3_c1564	2159	408	(6-4)DNA photolyase	20	0	77.53	1	F:GO:0003904	F:deoxyribodipyrimidine photo-lyase activity	EC:4.1.99.3; EC:4.1.99	Deoxyribodipyrimidine photo-lyase; Carbon-carbon lyases	no IPS match	no IPS match	no IPS match	gi|719980980|ref|XP_010249985.1|PREDICTED: (6-4)DNA photolyase [Nelumbo nucifera]	XP_010249985	0	80.3371	731.095	534	429
AX-168334623	RNA	ATTACACCAACATATTTCACATAAAGAAGGCACCT[C/T]TTTGCTTTTCTTGTTCCAAGGACATAGAAATGCAG	step3_c1662	1419	232	sorting nexin 2A	20	8.83459e-72	79.98	1	F:GO:0035091	F:phosphatidylinositol binding			IPR015404 (PFAM); IPR027267 (G3DSA:1.20.1270.GENE3D); PTHR10555:SF201 (PANTHER); IPR039358 (PANTHER); cd07596 (CDD); IPR027267 (SUPERFAMILY)	no GO terms	no GO terms	gi|548832786|gb|ERM95555.1|hypothetical protein AMTR_s00023p00059770 [Amborella trichopoda]	ERM95555	8.83459e-72	82.7778	246.514	180	149
yet to be assayed	RAD	TTCACTTATCCTTATTTGACAAGGGGGAATTTGTA[A/C]AGTGATATTTTGGGCCTTTCTCAATGATGATCTTT	tag_colz11389	100	39	---NA---									no IPS match	no IPS match	no IPS match	No Blast Hit
yet to be assayed	RAD	GCATCACCTTGATGCTATTGGTTCCCAGGCGCCCC[A/G]TGGCGTAGTCCACCATGGACTCGAGCGACGTGGCG	tag_colz113995	88	36	burp domain-containing protein 3	4	0.00060841	83.07						no IPS match	no IPS match	no IPS match	gi|1102151927|gb|OIT08186.1|burp domain-containing protein 3 [Nicotiana attenuata]	OIT08186	0.00060841	84	44.2838	25	21
yet to be assayed	RAD	TGAACACACCGAAAACAAAGTTTTGGAGACATTGA[A/T]GCAAACTTAAGAGGAAATTCAGAATTGTCTCATAT	tag_colz114095	150	98	---NA---									no IPS match	no IPS match	no IPS match	No Blast Hit
yet to be assayed	RAD	GAGTTCTTCCTGATATCTCCGCTGGAGCCAATGAG[A/G]GCATCGATGTTTCCCATTTTCACCATGGCAGCTGC	tag_colz11418	191	131	peroxidase P7-like	20	7.37649e-08	80.86	5	F:GO:0004601; P:GO:0006979; F:GO:0020037; P:GO:0055114; P:GO:0098869	F:peroxidase activity; P:response to oxidative stress; F:heme binding; P:oxidation-reduction process; P:cellular oxidant detoxification	EC:1.11.1.7	Peroxidase	no IPS match	no IPS match	no IPS match	gi|367065017|gb|AEX12221.1|hypothetical protein 0_7393_01, partial [Pinus taeda]	AEX12221	7.37649e-08	81.8182	54.6842	33	27
AX-168334624	RNA	GCCTGGCTCACCTCAGAGTCAAGGTAGCGTGACTT[A/G]GCACCATTTAACAAAAGATTACATGTTAAAACATG	step3_c1662	1419	580	sorting nexin 2A	20	8.83459e-72	79.98	1	F:GO:0035091	F:phosphatidylinositol binding			IPR015404 (PFAM); IPR027267 (G3DSA:1.20.1270.GENE3D); PTHR10555:SF201 (PANTHER); IPR039358 (PANTHER); cd07596 (CDD); IPR027267 (SUPERFAMILY)	no GO terms	no GO terms	gi|548832786|gb|ERM95555.1|hypothetical protein AMTR_s00023p00059770 [Amborella trichopoda]	ERM95555	8.83459e-72	82.7778	246.514	180	149
yet to be assayed	RAD	AATTTAGCTGAGCATAGCAGTTGAAATTATCCAGT[A/C]CATTTGCAAATAATGGACAAAAATATACCTATGTT	tag_colz114240	85	41	---NA---									no IPS match	no IPS match	no IPS match	No Blast Hit
yet to be assayed	RAD	GATCCTTTCCTGAAATACTTTGAGTGTGTTACGAA[A/G]CTCTATCAGTTCAGGTAGTTCCAAATTTTCAATGT	tag_colz114269	228	100	---NA---									no IPS match	no IPS match	no IPS match	No Blast Hit
yet to be assayed	RAD	GTTTGGAAGTGTACAAAACATCTCTTCTAGGCAGG[G/T]CCCTGATCGGCACCATTAATGATCATATCAAAAGC	tag_colz114278	103	55	---NA---									no IPS match	no IPS match	no IPS match	No Blast Hit
AX-168334627	RNA	AGTCAAACTGTCAACTACTGATCGCACAGATTTGG[A/C]CAGTTGCTTCTCTTCAAACCGGAACATATCGATCA	step3_c1673	2424	1498	DEAD-box ATP-dependent RNA helicase 22 isoform X1	20	0	73.25	2	F:GO:0097159; F:GO:1901363	F:organic cyclic compound binding; F:heterocyclic compound binding			no IPS match	no IPS match	no IPS match	gi|548839299|gb|ERM99592.1|hypothetical protein AMTR_s00088p00139250 [Amborella trichopoda]	ERM99592	0	75.4678	564.303	481	363
AX-168334629	RNA	AACTCCCCTCTGACCTGGTCGACCTCCTTCCTTAC[A/G]GCATCTGTTTGCTCCTGCCACTCCTTCATTTTGGC	step3_c1740	4557	2486	---NA---									no IPS match	no IPS match	no IPS match	No Blast Hit
yet to be assayed	RAD	TTCTGCATTGCGATGGCCTTGTTTTTGGTCCTGCC[A/T]GTGTGGATACTCCAGGCCACTGTTCCATCCGAGTC	tag_colz114473	79	42	---NA---									no IPS match	no IPS match	no IPS match	No Blast Hit
yet to be assayed	RAD	CTTTTGTGGATCTGGAACCACCGCCGCCATTAAAA[C/G]ACTTCAAGAAGTTATGGGAATCTCCATTCCCTCGA	tag_colz114598	119	71	probable cysteine desulfurase	20	1.1343e-14	94.48	1	F:GO:0003824	F:catalytic activity			PTHR43586 (PANTHER); PTHR43586:SF11 (PANTHER)	no GO terms	no GO terms	gi|1273175032|gb|PIA56745.1|hypothetical protein AQUCO_00700833v1 [Aquilegia coerulea]	PIA56745	1.1343e-14	97.4359	75.0998	39	38
yet to be assayed	RAD	GACGTACGGAAGACTACATTCAAATCCAAGGAGGG[A/T]TTATTGAGTGGTTGGTAATGCCTTTTGGCTTGATC	tag_colz114601	82	42	---NA---									no IPS match	no IPS match	no IPS match	No Blast Hit
AX-168334630	RNA	GCTGTTTAAGCTTATCCACATCAGCTTAATTGAGT[G/T]TGTGACGGTCTTAATTACCAAACATCTTTATATTG	step3_c1756	1499	1304	unknown	1	1.75383e-25	76.67						no IPS match	no IPS match	no IPS match	gi|116791047|gb|ABK25838.1|unknown [Picea sitchensis]gi|116794274|gb|ABK27076.1|unknown [Picea sitchensis]	ABK25838, ABK27076	1.75383e-25	76.6667	110.538	90	69
yet to be assayed	RAD	ATCAGTTGTTAGAGGGTGTTGTACCAAGCCTGCCC[A/C]CCTCACAAGAGGCGAGGGTAAGGACAAGTTCTATC	tag_colz114636	116	40	---NA---									mobidb-lite (MOBIDB_LITE); mobidb-lite (MOBIDB_LITE)	no GO terms	no GO terms	No Blast Hit
yet to be assayed	RAD	GAAATTATCAGTTTGTGATGGATGCAGCATTTAGG[A/T]ATAAATCTATTCTTTTCAAATGGTGATGTCATGAT	tag_colz114673	87	48	---NA---									no IPS match	no IPS match	no IPS match	No Blast Hit
yet to be assayed	RAD	CGTGATCAATCCCCCGGCGGGCCTGACCTCCCCCA[A/G]GGCTCCCGCCTGCGCCCCTTTGTCGTCGAACGACG	tag_colz114749	172	38	---NA---									mobidb-lite (MOBIDB_LITE); mobidb-lite (MOBIDB_LITE)	no GO terms	no GO terms	No Blast Hit
yet to be assayed	RAD	CTTATATTAGATTTAAACCCACTTCAAATTAGTTC[A/C]GACATTCAAATCCATAATTCCTAGTCATTAAACAA	tag_colz11479	131	84	---NA---									no IPS match	no IPS match	no IPS match	No Blast Hit
AX-168334631	RNA	GCAGTACATAACTTGTAAAAAATCATTCCAACGAA[C/T]TTTTAACAACTAACCTTTTGATATCATCTGGCCTA	step3_c1772	3017	811	pentatricopeptide repeat-containing protein At5g42310, chloroplastic	20	0	78.83	2	F:GO:0005515; C:GO:0005739	F:protein binding; C:mitochondrion			IPR002885 (PFAM); IPR011990 (G3DSA:1.25.40.GENE3D); IPR002885 (PFAM); IPR011990 (G3DSA:1.25.40.GENE3D); IPR002885 (TIGRFAM); IPR011990 (G3DSA:1.25.40.GENE3D); IPR033443 (PFAM); IPR002885 (PFAM); PTHR24015 (PANTHER); PTHR24015:SF788 (PANTHER); IPR002885 (PROSITE_PROFILES); IPR002885 (PROSITE_PROFILES); IPR002885 (PROSITE_PROFILES); IPR002885 (PROSITE_PROFILES); IPR002885 (PROSITE_PROFILES); IPR002…	F:GO:0005515	F:protein binding	gi|720032524|ref|XP_010266137.1|PREDICTED: pentatricopeptide repeat-containing protein At5g42310, mitochondrial isoform X1 [Nelumbo nucifera]gi|720032527|ref|XP_010266139.1|PREDICTED: pentatricopeptide repeat-containing protein At5g42310, mitochondrial isoform X1 [Nelumbo nucifera]	XP_010266137, XP_010266139	0	79.8978	760.755	587	469
yet to be assayed	RAD	AGGCCAGAACACTTCCACTGTCCATTATCTCATAG[A/G]GGTGCCTACTGTGGTATTCTGAGCAGGAATACAAA	tag_colz114875	202	104	---NA---									no IPS match	no IPS match	no IPS match	No Blast Hit
yet to be assayed	RAD	TTTCCCACGATACTCTGAAAATACATGTTGCTTTC[A/C]CTCTTATGATTTTCCCTGCAATTGTTGTGGACAAA	tag_colz114915	129	90	---NA---									no IPS match	no IPS match	no IPS match	No Blast Hit
yet to be assayed	RAD	AGACTGGTTTGACCAATAATCCACACTTTGAAAAC[C/T]TGTTCCAGCTATATTAATAATCTCAAAGGCAGAGC	tag_colz11513	101	64	glutamate receptor 3.3	20	1.03808e-05	84.52	18	F:GO:0004930; F:GO:0004970; F:GO:0005262; P:GO:0006811; P:GO:0006816; P:GO:0007186; P:GO:0007267; F:GO:0008066; P:GO:0009611; P:GO:0009630; P:GO:0009864; C:GO:0016020; C:GO:0016021; P:GO:0035235; P:GO:0045087; P:GO:0050832; P:GO:0070588; P:GO:0071230	F:G protein-coupled receptor activity; F:ionotropic glutamate receptor activity; F:calcium channel activity; P:ion transport; P:calcium ion transport; P:G protein-coupled receptor signaling pathway; P:cell-cell signaling; F:glutamate receptor activity; P:response to wounding; P:gravitropism; P:induced systemic resistance, jasmonic acid mediated signaling pathway; C:membrane; C:integral component …			no IPS match	no IPS match	no IPS match	gi|1228805096|ref|XP_022036345.1|glutamate receptor 3.4-like [Helianthus annuus]gi|1191677973|gb|OTG29937.1|putative glutamate receptor 3.5 [Helianthus annuus]	XP_022036345, OTG29937	1.03808e-05	87.0968	49.2914	31	27
AX-168334632	RNA	TCCAATTCGATGCCCTCGCTCTTCATATCATCGTA[C/T]AATTTAGTAATTACGCAGCTGTCGGCCTTTGCTCT	step3_c1772	3017	2289	pentatricopeptide repeat-containing protein At5g42310, chloroplastic	20	0	78.83	2	F:GO:0005515; C:GO:0005739	F:protein binding; C:mitochondrion			IPR002885 (PFAM); IPR011990 (G3DSA:1.25.40.GENE3D); IPR002885 (PFAM); IPR011990 (G3DSA:1.25.40.GENE3D); IPR002885 (TIGRFAM); IPR011990 (G3DSA:1.25.40.GENE3D); IPR033443 (PFAM); IPR002885 (PFAM); PTHR24015 (PANTHER); PTHR24015:SF788 (PANTHER); IPR002885 (PROSITE_PROFILES); IPR002885 (PROSITE_PROFILES); IPR002885 (PROSITE_PROFILES); IPR002885 (PROSITE_PROFILES); IPR002885 (PROSITE_PROFILES); IPR002…	F:GO:0005515	F:protein binding	gi|720032524|ref|XP_010266137.1|PREDICTED: pentatricopeptide repeat-containing protein At5g42310, mitochondrial isoform X1 [Nelumbo nucifera]gi|720032527|ref|XP_010266139.1|PREDICTED: pentatricopeptide repeat-containing protein At5g42310, mitochondrial isoform X1 [Nelumbo nucifera]	XP_010266137, XP_010266139	0	79.8978	760.755	587	469
AX-168334633	RNA	GTTGTCTTCGGAGGCACAAGCCTAGCAAGCCCCAC[A/G]TCTCCAATCTTGCTTACAAAATTGTTATCAAGTAA	step3_c1782	3444	1137	U-box domain-containing protein 35-like isoform X1	20	1.71958e-178	73.69	5	F:GO:0004672; F:GO:0004842; F:GO:0005524; P:GO:0006468; P:GO:0016567	F:protein kinase activity; F:ubiquitin-protein transferase activity; F:ATP binding; P:protein phosphorylation; P:protein ubiquitination			IPR003613 (PFAM); G3DSA:1.10.510.10 (GENE3D); IPR000719 (PFAM); IPR013083 (G3DSA:3.30.40.GENE3D); G3DSA:3.30.200.20 (GENE3D); PTHR27003 (PANTHER); PTHR27003:SF29 (PANTHER); IPR000719 (PROSITE_PROFILES); IPR003613 (PROSITE_PROFILES); cd14066 (CDD); cd16655 (CDD); IPR011009 (SUPERFAMILY); SSF57850 (SUPERFAMILY)	F:GO:0004672; F:GO:0004842; F:GO:0005524; P:GO:0006468; P:GO:0016567	F:protein kinase activity; F:ubiquitin-protein transferase activity; F:ATP binding; P:protein phosphorylation; P:protein ubiquitination	gi|1098740587|ref|XP_018835812.1|PREDICTED: U-box domain-containing protein 35-like isoform X3 [Juglans regia]	XP_018835812	1.71958e-178	72.7088	550.436	491	357
AX-168334635	RNA	GCAGATTGCGTCCAGAAGAAGGCCTGGGGAATATT[A/G]AGCTTCGCTGCGACCTTCGAAACCCAGGGAAGGAA	step3_c1806	1736	1283	UDP-glycosyltransferase 74G1-like	20	1.39242e-156	58.35	1	F:GO:0016740	F:transferase activity			no IPS match	no IPS match	no IPS match	gi|148908161|gb|ABR17196.1|unknown [Picea sitchensis]	ABR17196	1.39242e-156	69.3617	466.848	470	326
yet to be assayed	RAD	ATCAAGGCGTATAGTAGTTCTTTGAGGTTAGGATT[A/C]GGGTTCAGATTTGAATGTTTGAGGTTCAGATTTCA	tag_colz115329	130	89	---NA---									no IPS match	no IPS match	no IPS match	No Blast Hit
yet to be assayed	RAD	TATGGGTTGTCTTGTTTGTGATGTCTCAATTTTGA[C/G]ATTGTTAGTTGATCTGTAGTTGCTTTCTCGTAAAA	tag_colz115369	208	131	---NA---									mobidb-lite (MOBIDB_LITE)	no GO terms	no GO terms	No Blast Hit
yet to be assayed	RAD	ACTCGAACAACCTTGGATCCCTCACATTAAAAGGA[A/T]TGAAATTTCTCCCATTGCACCCACTGTTCAACTCC	tag_colz115410	119	38	---NA---									no IPS match	no IPS match	no IPS match	No Blast Hit
yet to be assayed	RAD	ATTGTACAGAGCTCACCTTCAACTCAGAGAACTCA[A/G]GCAGTCTACAAAACATGGCAAAGCTGGAGGATGTG	tag_colz115462	160	79	---NA---									no IPS match	no IPS match	no IPS match	No Blast Hit
yet to be assayed	RAD	TATTGTGCACACATGAGAAAGAAAGCCATTTACAA[C/G]AAAGGCCCTCTCTCAACCGTCTTTGCCTCACGCAA	tag_colz115580	115	70	---NA---									no IPS match	no IPS match	no IPS match	No Blast Hit
yet to be assayed	RAD	TCATGGTTACATAGTAGGCTACTTTTGCTAGTGCA[A/T]GCTTCCATTTCAGCAAAATCTATAGGTTGCTGTAT	tag_colz11577	87	44	---NA---									no IPS match	no IPS match	no IPS match	No Blast Hit
yet to be assayed	RAD	ACGCTTTAATGCTGTACTTGGCGCTGTATCTGATT[G/T]CCCTTGGATCAGGGGGGGTGAAGGCCGCTCTTCCC	tag_colz115818	87	39	---NA---									mobidb-lite (MOBIDB_LITE); mobidb-lite (MOBIDB_LITE)	no GO terms	no GO terms	No Blast Hit
AX-168334636	RNA	AGGGATTCCTTGGCCTTGAGAATTTTGGGATGGAC[A/G]AATTGCAAAGAGACGAAGGAGACGATCATGCCTTT	step3_c1806	1736	1538	UDP-glycosyltransferase 74G1-like	20	1.39242e-156	58.35	1	F:GO:0016740	F:transferase activity			no IPS match	no IPS match	no IPS match	gi|148908161|gb|ABR17196.1|unknown [Picea sitchensis]	ABR17196	1.39242e-156	69.3617	466.848	470	326
yet to be assayed	RAD	TTGCACAATAAGGCCCCTTAGTTCGTATACAAAAT[C/T]GAAATTTGCCTTGAAATGGAATGTAGTAGTACACA	tag_colz116011	173	125	---NA---									no IPS match	no IPS match	no IPS match	No Blast Hit
yet to be assayed	RAD	TTTATCCTATTGGCTATCAAGAAAAGATGGAGGAG[A/C]GATGGCTGTTTCTGAGACAGAGGCAGGGCCAAACA	tag_colz116058	74	38	---NA---									no IPS match	no IPS match	no IPS match	No Blast Hit
yet to be assayed	RAD	CCTATTTTATTATTGTAAAAGGAGAATCTTACATA[A/C]CCTAGGTCACCTGCTTTGGGTTATTACAGATGAGA	tag_colz116108	119	37	---NA---									no IPS match	no IPS match	no IPS match	No Blast Hit
AX-168334638	RNA	TACCACTACTTCGCCTCTATGTTGGACCGCCGGCG[C/T]GAACACAGTGGTCTCTGACCCGAAGAAAGACCGGG	step3_c1838	7422	6326	cytochrome c biogenesis FN (mitochondrion)	20	0	73.59	6	C:GO:0005739; F:GO:0015232; P:GO:0015886; C:GO:0016021; P:GO:0017004; F:GO:0020037	C:mitochondrion; F:heme transporter activity; P:heme transport; C:integral component of membrane; P:cytochrome complex assembly; F:heme binding			no IPS match	no IPS match	no IPS match	gi|761232202|gb|AJP33428.1|cytochrome c biogenesis FN (mitochondrion) [Araucaria heterophylla]	AJP33428	0	94.0666	1113.98	691	650
yet to be assayed	RAD	CAAATAATGCACTGAAGTCGAACTGCGGAATGCAC[A/T]TAAAATTTAGGGTATTCTTTTAATAATTTTCTTAC	tag_colz116398	102	55	---NA---									no IPS match	no IPS match	no IPS match	No Blast Hit
yet to be assayed	RAD	GTAATTACGATGGTGATGATGCTAAAGAGCTGGAG[C/G]AATATGCTGATTACAGGGGTGGATTCTGTGTCTGT	tag_colz116429	173	88	---NA---									no IPS match	no IPS match	no IPS match	No Blast Hit
yet to be assayed	RAD	CCATAAAAGGATGCACCACCATAAACCACGATGAG[G/T]CAACTGACGAGAATATTGCACAGCAAGAAAAAAAA	tag_colz116458	131	36	---NA---									no IPS match	no IPS match	no IPS match	No Blast Hit
yet to be assayed	RAD	CACGACAAGCAACATCCTTGCTTATGAGATTCTCA[C/T]TGAGCTGCCTAATTTGGGTTAAGACTGCTCTCTGT	tag_colz116487	146	101	---NA---									no IPS match	no IPS match	no IPS match	No Blast Hit
yet to be assayed	RAD	ACCACCCCAGACACCTCACCTCACCTCTATCTTAT[A/G]ATGTTTTTATTGCATTTCATTTCATTTCCTTCTTA	tag_colz116497	105	67	---NA---									no IPS match	no IPS match	no IPS match	No Blast Hit
yet to be assayed	RAD	GCACTGCCTTACATTAGAAGTAGCTTTGCAGAGAG[G/T]AGGGTTGTGTTTCAACCCTACCCCCACAGGATTTA	tag_colz11650	168	39	---NA---									no IPS match	no IPS match	no IPS match	No Blast Hit
yet to be assayed	RAD	AGTCTTCTAGCAGTGGTGAAGAGTCTGATCAGAAC[G/T]CTGGACATGAAAACATTAAAGATGGAGAAAGGGAA	tag_colz116505	108	43	---NA---									no IPS match	no IPS match	no IPS match	No Blast Hit
yet to be assayed	RAD	CAACTTCTGGGTATCCATGGGTTGGACCCAAAAAT[A/G]GGTAAACCCTAATATACTAAAAATAACGATGAAGA	tag_colz116650	110	38	---NA---									no IPS match	no IPS match	no IPS match	No Blast Hit
yet to be assayed	RAD	TTTGTGAACATGCTTTGGTTTTATGGCTGCAATGC[A/T]ACCCTTAAGATAAGCATGATTGAAGGTTGTTTTGC	tag_colz116746	120	71	---NA---									no IPS match	no IPS match	no IPS match	No Blast Hit
yet to be assayed	RAD	GTTTTATATGCTTGCATATTTTGTCCTTGACTTGT[C/T]GTTCAGTGCATGACCTCTAAATCATAGATAGAATT	tag_colz116753	148	84	---NA---									no IPS match	no IPS match	no IPS match	No Blast Hit
yet to be assayed	RAD	AATACAGATATGGCTGAACACGACATTATAAAATG[G/T]ACATACAGGCATGCATTTGAATACAATATCCATGT	tag_colz116765	87	45	---NA---									no IPS match	no IPS match	no IPS match	No Blast Hit
yet to be assayed	RAD	CTTCCATCTATGCCTCCTAAATAGAGCAAAGGAGG[A/C]AAATCTGATTGCTTTCCAAGATATAGTGATATGTA	tag_colz116812	83	42	---NA---									no IPS match	no IPS match	no IPS match	No Blast Hit
yet to be assayed	RAD	TATTTGCTTCAGATCCCCTATTAAAAACTAACATC[A/C]TCTCAGTAATTTTGATTAATAATATTTAACAAATG	tag_colz11687	117	44	---NA---									no IPS match	no IPS match	no IPS match	No Blast Hit
yet to be assayed	RAD	TGATGATCTTGAGCAATGAGACTGCACTCATCTTC[C/T]AAGAGTTTTCATTCAAAAATGGAAAATATTTCTTA	tag_colz116959	80	43	---NA---									no IPS match	no IPS match	no IPS match	No Blast Hit
yet to be assayed	RAD	TCAAAATTGTTCAGAAAAGATCTTTCTTGAAATGA[A/G]TTTAGGAATGGCAGTCCAGCTTTCATAGTGAAACT	tag_colz117002	107	56	---NA---									no IPS match	no IPS match	no IPS match	No Blast Hit
yet to be assayed	RAD	GGAGAAGCATGGATACGTGAGAGAGAATGTTGTTG[A/C]ATATCTACATAGTGCATGATGCAGTCAAGACTGGT	tag_colz117027	89	40	---NA---									no IPS match	no IPS match	no IPS match	No Blast Hit
yet to be assayed	RAD	TCGACTGAGTGGTCACGGGTTGGACGAGTACAGAC[A/T]CTCTTTCTTCGACGATTCATTTGTTGCAAGGGAAC	tag_colz117189	152	43	---NA---									no IPS match	no IPS match	no IPS match	No Blast Hit
yet to be assayed	RAD	TTTTTTCCAGCCTTTTCTCATATACAATTCAAATA[C/G]CCTTCTTAGATAACTATAGCCTTAAAGACAACCAT	tag_colz117227	150	96	---NA---									no IPS match	no IPS match	no IPS match	No Blast Hit
yet to be assayed	RAD	TCTTGAGAAGGTTATTCTCATTTATGTAATAGCCT[C/T]AATGGATATCTTAATATTATATATGACATCATGAC	tag_colz117233	79	40	---NA---									no IPS match	no IPS match	no IPS match	No Blast Hit
yet to be assayed	RAD	TTGATGTCAGAACCATAGATGTCTGGTCTTTTGAC[G/T]TTATACCAATACCTTGTCGACGTCTAAGCTTGTAA	tag_colz117333	109	67	---NA---									no IPS match	no IPS match	no IPS match	No Blast Hit
yet to be assayed	RAD	AAGGAAGACTCCAAAAAAATGTTTGTTTCCTCCCT[G/T]TAAACTGCACCACCATGCACCTCCCTTCTAAAGAA	tag_colz117475	82	47	---NA---									no IPS match	no IPS match	no IPS match	No Blast Hit
AX-168334640	RNA	CTGTACAGGGCCAGGGCTTCCCGCCGCGTGCTCGT[C/T]AGCCGTCGCCGCGCCAAACCCTCGTCTTCGTCGTC	step3_c1882	1105	812	Complex 1 LYR protein	20	5.47157e-69	81.36						no IPS match	no IPS match	no IPS match	gi|294462121|gb|ADE76613.1|unknown [Picea sitchensis]	ADE76613	5.47157e-69	86.4516	223.016	155	134
yet to be assayed	RAD	CCGTACAAATCGAGCTGAGTCCGAGTTTTGCAGGT[G/T]TGCAGGCCTCCTTGACACCGAGTTTTGCAGGTTTG	tag_colz117521	114	38	---NA---									no IPS match	no IPS match	no IPS match	No Blast Hit
yet to be assayed	RAD	CCCCAGGGCTGTGATTGTTGATTCCATTCAGACAG[G/T]ATACTTGAGAGAAATAGCAGGAAGTGCAGGAAGTG	tag_colz117552	108	47	DNA repair protein RadA isoform X1	20	4.06082e-06	85.93	6	F:GO:0003677; F:GO:0003684; F:GO:0004386; F:GO:0005524; P:GO:0006281; F:GO:0008094	F:DNA binding; F:damaged DNA binding; F:helicase activity; F:ATP binding; P:DNA repair; F:DNA-dependent ATPase activity			no IPS match	no IPS match	no IPS match	gi|769800929|ref|XP_006853747.2|uncharacterized protein LOC18443496 [Amborella trichopoda]	XP_006853747	4.06082e-06	87.0968	50.8322	31	27
yet to be assayed	RAD	GCATTGTCGAATAATAGGAAGGAGGTATGATTTTC[G/T]GGAAGTCACCTTGTGAGATTTTGATATATGCAAAC	tag_colz117576	97	60	---NA---									no IPS match	no IPS match	no IPS match	No Blast Hit
AX-168334641	RNA	CTACTTCTCTCTGCATTTACCACTGCTCTGTGCTC[C/T]ACACTTCTGTATCTCCCATTGCTTACTATCTCTAA	step3_c1937	1641	468	flavonol synthase/flavanone 3-hydroxylase-like	20	0	69.64	3	F:GO:0016491; F:GO:0046872; P:GO:0055114	F:oxidoreductase activity; F:metal ion binding; P:oxidation-reduction process			no IPS match	no IPS match	no IPS match	gi|116783156|gb|ABK22814.1|unknown [Picea sitchensis]	ABK22814	0	86.7606	565.844	355	308
yet to be assayed	RAD	GTAATTTGTAACAACTCTTTTCAATGATTCCCATT[A/G]ACCTACTTTGGCCATCTGTGGACATTAATAAAATT	tag_colz117647	203	163	---NA---									no IPS match	no IPS match	no IPS match	No Blast Hit
yet to be assayed	RAD	CGAAATGTGCATACGTATAATTAGAATGTATATGT[A/C]ATTCAACGTTTGGGTGATTGAATGTACATGTAACT	tag_colz117733	96	55	---NA---									no IPS match	no IPS match	no IPS match	No Blast Hit
yet to be assayed	RAD	AGTAGTTCAGGGCTAAAGTTGATCAACGAAAAGAT[A/T]CTATGGCTACCCACAGCCAAAACCCTCACTAGAAG	tag_colz117764	104	41	---NA---									no IPS match	no IPS match	no IPS match	No Blast Hit
yet to be assayed	RAD	CAAGAAGTTCATGTTTGTTTGCTAGAGTGAACAAT[A/C]CAAGGCATATAGACTTCTGCTAACAAGATTGTAAT	tag_colz117839	91	44	---NA---									no IPS match	no IPS match	no IPS match	No Blast Hit
AX-168334642	RNA	AGTTTCAACGGCCACCCAGCGCCCGTTATGGCGTA[C/T]TTGTAGGCCTCCCACATCATTTTGTAGCAGGACGG	step3_c1937	1641	575	flavonol synthase/flavanone 3-hydroxylase-like	20	0	69.64	3	F:GO:0016491; F:GO:0046872; P:GO:0055114	F:oxidoreductase activity; F:metal ion binding; P:oxidation-reduction process			no IPS match	no IPS match	no IPS match	gi|116783156|gb|ABK22814.1|unknown [Picea sitchensis]	ABK22814	0	86.7606	565.844	355	308
yet to be assayed	RAD	GACAATGGAAATGCTCATCAGAATGATTGCTGTCA[A/C]CCAGCTCATTATTACAAAGTCACTACTGGAAGTTT	tag_colz117987	105	66	---NA---									no IPS match	no IPS match	no IPS match	No Blast Hit
yet to be assayed	RAD	GCAAGTTACTACAATATTTCAACCAACCACATAGT[G/T]GTATTGATACAATAACACTTAGACACTTATGTATA	tag_colz117993	127	69	---NA---									no IPS match	no IPS match	no IPS match	No Blast Hit
yet to be assayed	RAD	CTAAACCGGCAACATTGGGATGATGCAGCTGGCCT[A/C]ACATATTTATCTCATTTACCGAGGTTTCTTTCATG	tag_colz118012	76	38	---NA---									no IPS match	no IPS match	no IPS match	No Blast Hit
yet to be assayed	RAD	CATTAACAAACAGGGAAGGATTCAGCCACTTGAGG[A/G]CCCAGAGACCGTTGCCAGTGTCTTTGCTGTTTATG	tag_colz118023	94	46	---NA---									no IPS match	no IPS match	no IPS match	No Blast Hit
yet to be assayed	RAD	AGTCTTATTTATTTGACATACACCAGACCTGACAT[C/G]AACTATGCTGTGAGTTATCTTTCACGTTTCATGCA	tag_colz118085	156	117	retrotransposon protein, putative, Ty1-copia subclass	20	1.05254e-12	77.16	7	F:GO:0003676; C:GO:0005789; P:GO:0006281; P:GO:0006506; F:GO:0008270; P:GO:0015074; C:GO:0016021	F:nucleic acid binding; C:endoplasmic reticulum membrane; P:DNA repair; P:GPI anchor biosynthetic process; F:zinc ion binding; P:DNA integration; C:integral component of membrane			PTHR44381 (PANTHER)	no GO terms	no GO terms	gi|78708040|gb|ABB47015.1|retrotransposon protein, putative, unclassified [Oryza sativa Japonica Group]	ABB47015	1.05254e-12	82	70.4774	50	41
yet to be assayed	RAD	GATCAAGAATAAGTTTTCAGTGTATCTCATGTAGT[G/T]TAGTTTTGGAAGACACGTATAGCCTGATCTATAAA	tag_colz118157	76	40	---NA---									no IPS match	no IPS match	no IPS match	No Blast Hit
AX-168334643	RNA	TGGTCGAGGTGGGAGAGCGGCAAGTGTAAACTCTA[C/T]TGGGAATGGCAAGTGGATCAGCAGGTTTACATTGT	step3_c2037	1078	388	RmlC-like cupins superfamily protein	20	1.51904e-57	74.78						no IPS match	no IPS match	no IPS match	gi|294460429|gb|ADE75793.1|unknown [Picea sitchensis]	ADE75793	1.51904e-57	74.6479	193.356	142	106
yet to be assayed	RAD	CTGTTCACGCCAAGCACGCGACACTGTAACCCTAA[C/G]CAAAAGACGGGAGGTTTTTCGCTGAGAAATAAATG	tag_colz11839	143	76	---NA---									mobidb-lite (MOBIDB_LITE); mobidb-lite (MOBIDB_LITE)	no GO terms	no GO terms	No Blast Hit
yet to be assayed	RAD	GAATTCACTCCTAAAATTTCATCAAATTATGAGTA[G/T]TTTTGGTCCCTCCAATTCAGACTGTCCTGCGTTGT	tag_colz118420	112	64	---NA---									no IPS match	no IPS match	no IPS match	No Blast Hit
yet to be assayed	RAD	CCTCTTTTTTCTTTGTAATTGGTTATATGGGATTG[G/T]GTATTACATCATATCATAGCCACAAAGTGGTATTA	tag_colz118472	105	55	---NA---									no IPS match	no IPS match	no IPS match	No Blast Hit
yet to be assayed	RAD	CTAATCACACTTTGTTGCCAGCTAATTTCATAGAG[A/T]TCACACCTTTCCATTATAGTTTCTATGTGCTATCA	tag_colz118481	73	36	---NA---									no IPS match	no IPS match	no IPS match	No Blast Hit
yet to be assayed	RAD	CGATGGAATATGCTGAATGATAGCTAGAGCCCAAT[G/T]CCCTTTCTCACCCTAAGAGTTCAGTAGTATTGCCT	tag_colz118495	245	41	---NA---									no IPS match	no IPS match	no IPS match	No Blast Hit
yet to be assayed	RAD	CAGATGATTAATAAGTCATTTAGTTGTCATTTATC[C/T]GGAAATGAAATGAAATGCATATGTATGACAAATGT	tag_colz118547	91	47	---NA---									no IPS match	no IPS match	no IPS match	No Blast Hit
yet to be assayed	RAD	TGGTTTCTGAACTTAATACTGAAATGCAAGAATCG[C/G]TAATGGTGATAGCGATAGTTCAATACATAGCTAAC	tag_colz118562	119	63	---NA---									no IPS match	no IPS match	no IPS match	No Blast Hit
yet to be assayed	RAD	CCAATCTTCATTTGTACATAATAAATCAACACCGA[G/T]AAATATGTTACTTGTTTATAATCTCTAAACAGTTA	tag_colz118668	97	37	---NA---									no IPS match	no IPS match	no IPS match	No Blast Hit
yet to be assayed	RAD	CAATTTACATTTGCATTGTCTTAAAAAAGAATCTT[C/T]CACCAATTGCGGTCACATATCTGAAAAGCACCATC	tag_colz11870	177	142	---NA---									no IPS match	no IPS match	no IPS match	No Blast Hit
yet to be assayed	RAD	AATGACAGAGATTTGAAACACAGAATAAAAAGCAG[A/C]TAATTATGATTGTTCTCCACACTTGGCCTCGGCAT	tag_colz11871	100	59	---NA---									no IPS match	no IPS match	no IPS match	No Blast Hit
yet to be assayed	RAD	TCTTGTACAGCTTGCATTTCTCAGCCTCTTCTCCT[G/T]CATAAATCTTGTTAGAGGCCTTCTTCAGAGATGGT	tag_colz118751	96	59	---NA---									no IPS match	no IPS match	no IPS match	No Blast Hit
yet to be assayed	RAD	GTTTGAGAACAAAGAAAAAAACTATTTGACTGTAA[A/C]TGGAAAGTTGTTACAGAATCAGTTTGTGTGCATAT	tag_colz118849	138	99	---NA---									no IPS match	no IPS match	no IPS match	No Blast Hit
yet to be assayed	RAD	GTGGTGTCAACTAGTGAAGCTACGCAAACCATGGC[A/C]TAGAGAGTTACAAGAGGAGATTTGGATGTTACACT	tag_colz118981	95	37	---NA---									no IPS match	no IPS match	no IPS match	No Blast Hit
yet to be assayed	RAD	TATGTTTTGTTACCATGTATAGATGATTAAAGATC[A/T]GTGGCAATTTAAGTGTAAGACTGCGCAATAACTGC	tag_colz119069	159	109	---NA---									no IPS match	no IPS match	no IPS match	No Blast Hit
yet to be assayed	RAD	CACAAGTGGAGCAAAAGTCTTTGGCTAGCGTGCAA[A/G]CTTAATTCTATGGAGTGCTTTCGCTCCACAAGTGG	tag_colz11909	201	142	---NA---									mobidb-lite (MOBIDB_LITE)	no GO terms	no GO terms	No Blast Hit
AX-168334645	RNA	TTATTAGTAGTAGTTAGTGTTGTGACTAGTTAGTG[A/G]GACCCAATGTCTATTTAGGGTTAAATTTAGGGTTT	step3_c2059	1151	967	(2Fe-2S)-binding protein	18	1.45904e-59	60.65	2	F:GO:0009055; F:GO:0051536	F:electron transfer activity; F:iron-sulfur cluster binding			IPR001041 (PFAM); IPR012675 (G3DSA:3.10.20.GENE3D); IPR001041 (CDD); IPR036010 (SUPERFAMILY)	F:GO:0009055; F:GO:0051536	F:electron transfer activity; F:iron-sulfur cluster binding	gi|148907887|gb|ABR17065.1|unknown [Picea sitchensis]	ABR17065	1.45904e-59	71.1864	200.29	177	126
AX-168334646	RNA	TTTAACATCAAAACAATGGTCAGACTCGTCATCAA[C/T]ATTCACATCACAGAGAACCAAAGATAATCTAGATA	step3_c2065	1018	866	---NA---									no IPS match	no IPS match	no IPS match	No Blast Hit
yet to be assayed	RAD	CTTGACAAACAAGTGAAAACATAAGATACAGTAGA[G/T]TTTACAAAAATAGACTTATGCAAGGTCACTCAGCT	tag_colz119188	90	40	---NA---									no IPS match	no IPS match	no IPS match	No Blast Hit
yet to be assayed	RAD	TCTGTAAGCCAAAATGGATACGTGTGGGGAGCACT[C/T]AGCTGAAAATTTAAAAAATCTGAGGCAAAGACATT	tag_colz119243	111	38	---NA---									no IPS match	no IPS match	no IPS match	No Blast Hit
yet to be assayed	RAD	TGATTCCTTAAAAGGTAAATTATATCTCCAATCCC[A/C]CATGTTTTCTGCTGTTTTTGAATAATTTCAGTCAA	tag_colz119250	106	55	---NA---									no IPS match	no IPS match	no IPS match	No Blast Hit
yet to be assayed	RAD	TCCTCAGATGAGATGGAAGCTATTTTAGGGATTCT[G/T]GCCCCACTCGCAGAAGTTGATGAGACAAAAAAGCT	tag_colz119309	79	42	---NA---									no IPS match	no IPS match	no IPS match	No Blast Hit
AX-168334647	RNA	TGTTCTATCTTATCTGTTACAAAGTCAGAAAATAT[C/T]TAGGGAGTAAGATGCATTAATGTTTGAGATCTGGG	step3_c2088	3819	1388	40S ribosomal protein S6	20	7.00846e-55	62.91	3	F:GO:0003735; C:GO:0005840; P:GO:0006412	F:structural constituent of ribosome; C:ribosome; P:translation			IPR003119 (PROSITE_PROFILES); IPR003119 (PROSITE_PROFILES); IPR003119 (PROSITE_PROFILES)	no GO terms	no GO terms	gi|763810641|gb|KJB77543.1|hypothetical protein B456_012G142800 [Gossypium raimondii]	KJB77543	7.00846e-55	63.2558	142.124	215	136
AX-168334648	RNA	ACAACTCCTCCACTTCCTTTTCCAATTACTTTCAC[A/G]GTTTCTAGATCGGCCAAGGTCAATTGAGTATCATC	step3_c2095	2053	1646	mitogen-activated protein kinase kinase 6	20	0	86.11	3	F:GO:0004674; F:GO:0005524; P:GO:0006468	F:protein serine/threonine kinase activity; F:ATP binding; P:protein phosphorylation	EC:2.7.11	Transferring phosphorus-containing groups	no IPS match	no IPS match	no IPS match	gi|769800879|ref|XP_006853714.2|mitogen-activated protein kinase kinase 6 isoform X1 [Amborella trichopoda]gi|769800881|ref|XP_011626759.1|mitogen-activated protein kinase kinase 6 isoform X1 [Amborella trichopoda]gi|1173115059|ref|XP_020528759.1|mitogen-activated protein kinase kinase 6 isoform X1 [Amborella trichopoda]	XP_006853714, XP_011626759, XP_020528759	0	85.4342	530.791	357	305
yet to be assayed	RAD	TTGGCCAGGATAGCTGAAAAAATGGGAAGTGGTCC[A/C]CCTGAGTCTCTACACAAGCAATGGTACCTTCCTCG	tag_colz119341	195	96	---NA---									no IPS match	no IPS match	no IPS match	No Blast Hit
AX-168334649	RNA	AAATCCGCAGGGTTCATGGGGTAGGACGGGGCGAA[C/T]CCAATGGAAGAAAAATAATCCATGGCGGCGGAGGC	step3_c2097	2680	1237	ABC transporter G family member 21	20	0	72.82	3	F:GO:0005524; C:GO:0016020; F:GO:0016887	F:ATP binding; C:membrane; F:ATPase activity			IPR003439 (PFAM); G3DSA:3.40.50.300 (GENE3D); mobidb-lite (MOBIDB_LITE); mobidb-lite (MOBIDB_LITE); mobidb-lite (MOBIDB_LITE); mobidb-lite (MOBIDB_LITE); mobidb-lite (MOBIDB_LITE); PTHR19241 (PANTHER); PTHR19241:SF257 (PANTHER); IPR003439 (PROSITE_PROFILES); cd03213 (CDD); IPR027417 (SUPERFAMILY)	F:GO:0005524; F:GO:0016887	F:ATP binding; F:ATPase activity	gi|1009155525|ref|XP_015895759.1|ABC transporter G family member 21 [Ziziphus jujuba]	XP_015895759	0	70.5307	770.77	716	505
yet to be assayed	RAD	GATCTTTGAGTGAGAAAACAAAAAATTCTCCATTT[A/T]CCTGTCCATCTTTTCACTATAGTCCATCATGAATT	tag_colz119422	182	147	---NA---									no IPS match	no IPS match	no IPS match	No Blast Hit
yet to be assayed	RAD	CATGGATAAATGTAAGGAATCAAACTCTTATCAAC[A/T]TTTGAGTGGGTTCAAGCATATCAATGGTCTTCCTG	tag_colz11946	157	78	uncharacterized protein LOC110876209	3	0.000561246	69.86						no IPS match	no IPS match	no IPS match	gi|1228846028|ref|XP_021980078.1|uncharacterized protein LOC110876209 [Helianthus annuus]	XP_021980078	0.000561246	70.4545	45.4394	44	31
yet to be assayed	RAD	TTATCGGAAGGAAATGAACAGCAAAAGAGTGAGAG[A/T]GTAAGTTTACCCAATCAACAGGAATGTGAAGTTGC	tag_colz119469	101	55	---NA---									no IPS match	no IPS match	no IPS match	No Blast Hit
AX-168334650	RNA	CAAATATTTTCGAGTTGCAAGGTGTTCCACTTCGT[A/G]TTCTCTAGTTTCCATCAAACGGTCAGCAAAAAAGT	step3_c2101	4237	3399	ABC transporter C family member 13 isoform X3	20	0	73.4	5	F:GO:0005524; C:GO:0016021; F:GO:0016491; F:GO:0042626; P:GO:0055085	F:ATP binding; C:integral component of membrane; F:oxidoreductase activity; F:ATPase activity, coupled to transmembrane movement of substances; P:transmembrane transport	EC:3.6.1.3; EC:3.6.1.15	Adenosinetriphosphatase; Nucleoside-triphosphate phosphatase	G3DSA:3.40.50.300 (GENE3D); IPR011527 (PFAM); IPR036640 (G3DSA:1.20.1560.GENE3D); IPR003439 (PFAM); PTHR24223 (PANTHER); PTHR24223:SF330 (PANTHER); IPR003439 (PROSITE_PROFILES); IPR011527 (PROSITE_PROFILES); IPR011527 (PROSITE_PROFILES); cd03250 (CDD); IPR036640 (SUPERFAMILY); IPR027417 (SUPERFAMILY); IPR036640 (SUPERFAMILY)	F:GO:0005524; C:GO:0016021; F:GO:0016887; F:GO:0042626; P:GO:0055085	F:ATP binding; C:integral component of membrane; F:ATPase activity; F:ATPase activity, coupled to transmembrane movement of substances; P:transmembrane transport	gi|548861325|gb|ERN18709.1|hypothetical protein AMTR_s00065p00212850, partial [Amborella trichopoda]	ERN18709	0	75.1062	1436.01	1177	884
AX-168334655	RNA	CACTTTAACGAGGTTGCCCACGTTACCATTCAACC[C/T]ATTATGTCGATCCATGGTAAGTAGGGTAGCCACAT	step3_c2155	3819	1763	protein GIGANTEA isoform X1	20	0	74.97	5	C:GO:0005634; P:GO:0006950; P:GO:0009266; P:GO:0042752; P:GO:2000028	C:nucleus; P:response to stress; P:response to temperature stimulus; P:regulation of circadian rhythm; P:regulation of photoperiodism, flowering			IPR026211 (PRINTS); mobidb-lite (MOBIDB_LITE); mobidb-lite (MOBIDB_LITE); mobidb-lite (MOBIDB_LITE); IPR026211 (PANTHER)	P:GO:2000028	P:regulation of photoperiodism, flowering	gi|148909869|gb|ABR18021.1|unknown [Picea sitchensis]	ABR18021	0	85.1528	965.681	687	585
yet to be assayed	RAD	ATGGTATTGCCCTAATGAACCATGGAAATGATCAC[C/T]GTTGCTTTTTCCACTTAACCTTCTTCGTTGAACAG	tag_colz119582	209	160	---NA---									no IPS match	no IPS match	no IPS match	No Blast Hit
yet to be assayed	RAD	ATTTCTATGAAACTACAACTTCTTGTATTCCTAAC[A/C]GTAAAATTATTTCATTGTTTAAGGTTTAAAAATAA	tag_colz1196	120	50	---NA---									no IPS match	no IPS match	no IPS match	No Blast Hit
yet to be assayed	RAD	GTACCTGATTACTGTTTAAAATTGGGATCTCTAGA[A/T]GGATGCTTTAATATTATGGTGTTGATGATGCTTCA	tag_colz119604	113	39	---NA---									no IPS match	no IPS match	no IPS match	No Blast Hit
yet to be assayed	RAD	ACTTGCAGCATTAGTTTTCTGTTTTGGACACGTGG[C/T]GGGTAGAAGAAGAAGAGGAAACATGGGAGTGAAAA	tag_colz11963	79	39	---NA---									no IPS match	no IPS match	no IPS match	No Blast Hit
yet to be assayed	RAD	CAATCACGGGTGAGTGTAACTAGTAGCAAGTGCAA[G/T]TGTAAGCCAAGAGTGTGCAGTGGGTAGTGTGTGCG	tag_colz119685	129	82	---NA---									no IPS match	no IPS match	no IPS match	No Blast Hit
yet to be assayed	RAD	CTCCCATACATGTATTAATTAGGCATTGTTTCTCA[A/G]GAGGCTTGCTTGTTGGGCCCTGTTGCCATAAGAAT	tag_colz119851	93	44	---NA---									no IPS match	no IPS match	no IPS match	No Blast Hit
yet to be assayed	RAD	TATGCCTTCTACAGAATGAAATTATGAAGAGCTTT[C/G]TATTGATTGCAGTTGAGAAGACATGTTGTCGAACT	tag_colz120096	171	125	---NA---									mobidb-lite (MOBIDB_LITE)	no GO terms	no GO terms	No Blast Hit
yet to be assayed	RAD	TTACCAAAGCTTCTCCAAATCGCAGCTCTATCTTG[G/T]CTTCAACTTGCTGTCCTGTGACCTTTTGACTTCTC	tag_colz120146	120	60	---NA---									no IPS match	no IPS match	no IPS match	No Blast Hit
yet to be assayed	RAD	TGTCAAGTTGTCTCTGTTGCTTGTGGAGGGTATAA[A/T]GCCATGATCACAAGACAGTGAACTTGCTTGGTGAA	tag_colz120183	107	56	---NA---									no IPS match	no IPS match	no IPS match	No Blast Hit
AX-168334657	RNA	TAATCTTAACAGAAAATGCTCAGTAGCCACCCAGA[G/T]GTCAAGCATATTGGATAACCACTAATTTGCCATCT	step3_c2156	1915	507	E3 ubiquitin-protein ligase RFI2	20	1.07547e-32	56.92						IPR013083 (G3DSA:3.30.40.GENE3D); mobidb-lite (MOBIDB_LITE); mobidb-lite (MOBIDB_LITE); PTHR22937:SF37 (PANTHER); PTHR22937 (PANTHER); IPR001841 (PROSITE_PROFILES); SSF57850 (SUPERFAMILY)	no GO terms	no GO terms	gi|1376967755|ref|XP_024545554.1|uncharacterized protein LOC9644949 isoform X2 [Selaginella moellendorffii]	XP_024545554	1.07547e-32	57.764	137.502	161	93
yet to be assayed	RAD	TTGAACTTTCAAACAACAATGGCGCAAAATGTAAA[A/C]CAACGGTGAGTAATTCAACAATTGGAGGAACAATT	tag_colz120316	121	79	---NA---									no IPS match	no IPS match	no IPS match	No Blast Hit
AX-168334658	RNA	GTGCGTTCCATCACATGCCGTCGGCCGGGTTCGGT[C/T]CCATGCCAGGGGCGGCCGGGTTCGGTCACGTACCG	step3_c2194	918	139	---NA---									no IPS match	no IPS match	no IPS match	No Blast Hit
yet to be assayed	RAD	TGCTGTTTCCACTTGCAGAGAGAGCACAGACAAGG[C/T]GAAATCAGACCAAAAAAACACTCATTTGCAGTCTA	tag_colz120399	98	44	---NA---									no IPS match	no IPS match	no IPS match	No Blast Hit
AX-168334659	RNA	TATCTGTATCCCCGTGAAACTGGGCGTCAAAGTTA[C/T]AGGGGAGTACGACGCCCCGTTCCCTCTCCCAGTCA	step3_c2194	918	570	---NA---									no IPS match	no IPS match	no IPS match	No Blast Hit
yet to be assayed	RAD	GTAGAAATGAAATTTAATGTACTGGAACTCAATTC[C/G]ATTTCTACTTAAATAAATCTACAGATATGCAGCCA	tag_colz120447	106	65	---NA---									no IPS match	no IPS match	no IPS match	No Blast Hit
AX-168334661	RNA	TTAGGGGTTTTGAAATGAGGCAGAAGCGCGGATGC[A/G]ATCCAGAAACGGCGGCCCTCAATACATTTCTTCAC	step3_c2212	1780	490	pentatricopeptide repeat-containing protein At1g52640, mitochondrial	20	3.04303e-36	45.83	1	C:GO:0005739	C:mitochondrion			no IPS match	no IPS match	no IPS match	gi|1023176433|pdb|5I9H|AChain A, Crystal Structure Of Designed Pentatricopeptide Repeat Protein Dppr- U8g2 In Complex With Its Target Rna U8g2	5I9H_A	3.04303e-36	49.3902	151.754	328	162
yet to be assayed	RAD	CTTTGAGTTCCCATATGATTCTAAAGTCGTGCAGC[G/T]GCTTAACTTTAATGTTTAGAAGGCCACTTGTTGTA	tag_colz120542	120	57	---NA---									no IPS match	no IPS match	no IPS match	No Blast Hit
AX-168334662	RNA	GATGGAGGAGAAGTGGCAAAATCCTGCTTTGGGAG[A/G]TCAGGAGACACAGAAAAAGGAGAGTTGTAGGGACA	step3_c2213	1052	77	dehydration-responsive element binding protein 2	20	3.55021e-35	75.45	4	F:GO:0003677; F:GO:0003700; C:GO:0005634; P:GO:0006355	F:DNA binding; F:DNA-binding transcription factor activity; C:nucleus; P:regulation of transcription, DNA-templated			no IPS match	no IPS match	no IPS match	gi|351738967|gb|AEQ61580.1|dehydration-responsive element binding protein 2, partial [Glycine max]	AEQ61580	3.55021e-35	74.2268	135.191	97	72
yet to be assayed	RAD	CATTTGGGATATTGAAAGAGAAGTGGTGGATACAC[A/C]GCTAATTGCTCATGACAAGGAGGTCTATGATATTG	tag_colz120629	166	96	wd repeat-containing protein lwd2	20	1.05483e-27	95.91	3	C:GO:0005634; P:GO:0043153; P:GO:0048573	C:nucleus; P:entrainment of circadian clock by photoperiod; P:photoperiodism, flowering			no IPS match	no IPS match	no IPS match	gi|848858608|ref|XP_012830226.1|PREDICTED: WD repeat-containing protein LWD1-like [Erythranthe guttata]	XP_012830226	1.05483e-27	98.1818	110.538	55	54
yet to be assayed	RAD	GAGGCAATGGCATCAAAATGTAGAAATGAAATTTA[A/C]CATACTAAAACTCAATTCCATTTCTAATTAATAAA	tag_colz120639	99	47	---NA---									no IPS match	no IPS match	no IPS match	No Blast Hit
AX-168334663	RNA	GATTCGGGAGGAAAGCCTGATCCTTACTGGCCCTC[C/T]GTCTCCAGGAAAACACAGATGGTGCTGAATGCTGT	step3_c2230	502	225	uncharacterized oxidoreductase At4g09670	20	9.51802e-30	76.76	3	C:GO:0005829; F:GO:0016491; P:GO:0055114	C:cytosol; F:oxidoreductase activity; P:oxidation-reduction process			G3DSA:3.30.360.10 (GENE3D); PTHR22604 (PANTHER); PTHR22604:SF151 (PANTHER)	no GO terms	no GO terms	gi|222612791|gb|EEE50923.1|hypothetical protein OsJ_31453 [Oryza sativa Japonica Group]	EEE50923	9.51802e-30	79.5699	118.242	93	74
yet to be assayed	RAD	AAGGCAAGCACCACAACGTCCCAACCATCGGCTCC[A/G]TAAGTCCTCTTTCACCCCTCTCAGGGAACGCCAAG	tag_colz120682	113	68	---NA---									no IPS match	no IPS match	no IPS match	No Blast Hit
AX-168334664	RNA	TGTTCACAAAACTAAAAAGCCCAGAAAGATGATCA[C/T]GTTTGATTGTATGAAAGTCCTTGTGGTGATGAACA	step3_c2268	3022	209	putative metallophosphoesterase At3g03305	20	0	63.52	1	F:GO:0016787	F:hydrolase activity			IPR004843 (PFAM); IPR029052 (G3DSA:3.60.21.GENE3D); IPR039216 (PANTHER); PTHR14795:SF1 (PANTHER); SSF56300 (SUPERFAMILY)	F:GO:0016787	F:hydrolase activity	gi|769802651|ref|XP_011626136.1|putative metallophosphoesterase At3g03305 [Amborella trichopoda]	XP_011626136	0	65.9631	743.036	758	500
yet to be assayed	RAD	CACTTAATGATGTGGTATAAATAAAAATTCTTTAC[A/G]CTTGCATTCCATCAACACTAGAAAAGAGGTAGAGA	tag_colz120771	246	42	---NA---									no IPS match	no IPS match	no IPS match	No Blast Hit
yet to be assayed	RAD	AAAAGCTATCATTTACTGTGTCCTATATTATAAGG[C/T]TTTGTGTAAAACATTTTAATCTGTATTGTCTTAGA	tag_colz120819	101	65	---NA---									no IPS match	no IPS match	no IPS match	No Blast Hit
yet to be assayed	RAD	CTTTGTTGCAATTACGGGAATAACACAGATCGGGC[G/T]GACAGTGCGATAATAAGAGCTTTACCGTCTCGATG	tag_colz120944	89	53	---NA---									no IPS match	no IPS match	no IPS match	No Blast Hit
yet to be assayed	RAD	AGGCATGCCCGGGATGCCCCACTAGGCAGTAGGGG[A/C]CTATTCCCAATACCCCTGCTATGAGGGGACGTCAT	tag_colz120993	135	77	---NA---									mobidb-lite (MOBIDB_LITE)	no GO terms	no GO terms	No Blast Hit
yet to be assayed	RAD	TGTCAGTACCAAAACAACACAAGTCCAGTGGAGGT[A/G]ATATTTCTCCCCAAGCCATTGTGGGAATATTAGTT	tag_colz120994	97	59	---NA---									no IPS match	no IPS match	no IPS match	No Blast Hit
yet to be assayed	RAD	TGACTTGTACAGTATCACACGTACAAGCAACAATT[A/T]CATTCTAAACTGGCAACACTCCTATATATTTACCA	tag_colz121020	108	65	---NA---									no IPS match	no IPS match	no IPS match	No Blast Hit
yet to be assayed	RAD	TGTCACCATTGATTTGGGTGTTGTTTATTGTCAGT[A/T]CATCTCGTGACATAGCCATGACTGTATTTTTCATT	tag_colz121039	79	41	---NA---									no IPS match	no IPS match	no IPS match	No Blast Hit
yet to be assayed	RAD	AAAAACAATCCCAGAGATGTAGGGATGAACTATGG[C/G]AGAAACATAGGAATACAAAAGAAACAAACTAGAAA	tag_colz121048	89	38	---NA---									mobidb-lite (MOBIDB_LITE)	no GO terms	no GO terms	No Blast Hit
yet to be assayed	RAD	TGGCAAGTCAAGAGCCCATACTCTGCCATGTCAGA[C/G]CATGTTTTTGACTCCACTCAAACTAGCAACCTTTC	tag_colz121152	129	47	---NA---									no IPS match	no IPS match	no IPS match	No Blast Hit
yet to be assayed	RAD	ATACGTCTTACATCTCCCGAATGAATAAGGCAAGG[A/G]TCTTATTTATACAACTAAGAGGTAATTGCATCCTC	tag_colz121160	122	82	---NA---									no IPS match	no IPS match	no IPS match	No Blast Hit
yet to be assayed	RAD	CACTTATGCATTGGAAACACCAACAGACATTCATA[G/T]GAGTAGACATAAGCTTACAGGTTTAGGAAGTGCAT	tag_colz121162	95	44	---NA---									mobidb-lite (MOBIDB_LITE)	no GO terms	no GO terms	No Blast Hit
yet to be assayed	RAD	AAATTTATAGTCATAAGCGTGTTCTTGCATTTTTT[A/T]ATTTACAATCCTCTATTATACTAAGTATTTAATAT	tag_colz121165	240	65	---NA---									no IPS match	no IPS match	no IPS match	No Blast Hit
yet to be assayed	RAD	TGGTCACTATATTTCCAGCAGTTGGTGGAAAGTTT[A/C]TCCACGTAGCCATCGATCTTGGAAGTGTAAACCAA	tag_colz121173	94	38	---NA---									no IPS match	no IPS match	no IPS match	No Blast Hit
yet to be assayed	RAD	GTTGAGAGTTATGCTTATCAGTAGAGAATTTAATA[C/G]ATACTTTTATATCCCTTTTGTATGGTTTTAATTGT	tag_colz121226	122	51	---NA---									no IPS match	no IPS match	no IPS match	No Blast Hit
AX-168334665	RNA	TACTAAATGAAGCAGCTGACTCCACCAGATTAAGC[A/G]AATTTTAGATGCTTCAATTAGAATCCATAGTGGGA	step3_c2268	3022	1120	putative metallophosphoesterase At3g03305	20	0	63.52	1	F:GO:0016787	F:hydrolase activity			IPR004843 (PFAM); IPR029052 (G3DSA:3.60.21.GENE3D); IPR039216 (PANTHER); PTHR14795:SF1 (PANTHER); SSF56300 (SUPERFAMILY)	F:GO:0016787	F:hydrolase activity	gi|769802651|ref|XP_011626136.1|putative metallophosphoesterase At3g03305 [Amborella trichopoda]	XP_011626136	0	65.9631	743.036	758	500
yet to be assayed	RAD	AAATAAATCAGGGTAATAAACATGGACTGAAGGGG[C/T]ATAAGACCAATAATCACCTCCCAACATTTAAAACA	tag_colz121262	82	43	---NA---									no IPS match	no IPS match	no IPS match	No Blast Hit
yet to be assayed	RAD	ATCCTTGGTACTTTACATGTATACAACACACTACA[C/T]TTTCTAAGAAGACCTTATGATGTTTTAAGTCATTG	tag_colz121282	93	42	---NA---									no IPS match	no IPS match	no IPS match	No Blast Hit
yet to be assayed	RAD	GGACAAGTAATAATGCCATTCTCAATCCTTATGAA[A/C]TGTTTACTAGCAGTAGATGCCTAACAGGCAGAGGA	tag_colz12136	72	36	---NA---									no IPS match	no IPS match	no IPS match	No Blast Hit
yet to be assayed	RAD	TTTAGAATGTTATCTAACATTCTAATATAAGTTTA[C/T]TTCTCTTCAATCTCTCTAACACAGTCTAAGCTTTC	tag_colz121402	102	57	---NA---									no IPS match	no IPS match	no IPS match	No Blast Hit
AX-168334666	RNA	AGTCTTTTGGCATCCTTCAAAAATTTGAGAACACC[C/T]GTTCACCATCATTGTCTCCACCTGATGAGTAGATA	step3_c2272	1887	223	hypothetical protein CARUB_v10003838mg, partial	20	1.24066e-11	54.53						mobidb-lite (MOBIDB_LITE); mobidb-lite (MOBIDB_LITE)	no GO terms	no GO terms	gi|482555545|gb|EOA19737.1|hypothetical protein CARUB_v10003838mg, partial [Capsella rubella]	EOA19737	1.24066e-11	58.9474	78.1814	95	56
yet to be assayed	RAD	AACAAAAACGCGGGTGAGGAACTTATTTAAAAGGA[A/C]ACAAACAAACAAACAAAAAGTAGACTGACCTTATC	tag_colz121491	101	41	---NA---									no IPS match	no IPS match	no IPS match	No Blast Hit
yet to be assayed	RAD	CTAGGAGTATGCTCTTCACTTGCGCATCTGCGATC[G/T]GGTGAATCAAAAACTAGTTTACGTTTTTAGAGTAC	tag_colz121634	106	46	---NA---									no IPS match	no IPS match	no IPS match	No Blast Hit
AX-168334668	RNA	TGTCTTCACACCAATGAATGTCCTTATAGTAATCA[C/T]ATCATCCAACCGATTTGCATGGGTAACCAGCCGCT	step3_c2287	643	412	---NA---									no IPS match	no IPS match	no IPS match	No Blast Hit
yet to be assayed	RAD	CCACCACTGCACTGACACAAGAAGTTGGGAGATAG[A/T]ATGCATTCATGATGCATAAATGAGATCTGGAGGAA	tag_colz121915	108	45	---NA---									no IPS match	no IPS match	no IPS match	No Blast Hit
yet to be assayed	RAD	ATCCAGGGCTAAGGTCAAGTGGCCATATGCTAAAG[A/T]CATTTGGCTATCCAGAGATAGGGTTGTCTGACAGT	tag_colz121926	75	39	---NA---									no IPS match	no IPS match	no IPS match	No Blast Hit
yet to be assayed	RAD	TTTAATACCATTAGGCATTTTCGTTTGTTCACTAC[G/T]ACCATGTTATGAAGCAGGTTTATTCTATACTCTAT	tag_colz12193	165	123	---NA---									no IPS match	no IPS match	no IPS match	No Blast Hit
yet to be assayed	RAD	GGATTGCTATTGCTGAACAATGATCTGTTATTTGA[G/T]CACACAAGAACAAAGGCCTGGACTAGCTTCCAATA	tag_colz121949	137	95	---NA---									no IPS match	no IPS match	no IPS match	No Blast Hit
yet to be assayed	RAD	TCCTTATAACAGCCATTTGGATGACCTACTTGCAG[A/C]ATTGGATTATTCAAAAGCTTGAGAAAACATCTCTC	tag_colz122146	73	38	---NA---									no IPS match	no IPS match	no IPS match	No Blast Hit
yet to be assayed	RAD	GCCATTTTTTAACTATCTCGAACAAAGATGCTTAA[A/C]ACTATATACCTTCAAGAAGCTTTTATTTATTTAAT	tag_colz122174	80	45	---NA---									no IPS match	no IPS match	no IPS match	No Blast Hit
yet to be assayed	RAD	TGTCTGTACCTACCTAATTATTTGATTACAGGATA[A/T]ATTGGTAACATATCTGACCAATGGGCTGACAATTT	tag_colz122289	193	85	---NA---									no IPS match	no IPS match	no IPS match	No Blast Hit
AX-168334670	RNA	GGACATGTTACCTGCCAATTCTCCTGTGGAATCTT[C/T]TCACACTCCCAGGGCTGAAACTTCAAAGCCAAATG	step3_c2301	4483	3106	E3 ubiquitin-protein ligase HOS1	20	0	71.73	2	F:GO:0003824; C:GO:0044424	F:catalytic activity; C:intracellular part			no IPS match	no IPS match	no IPS match	gi|1201314692|gb|OVA14389.1|ELYS-like domain [Macleaya cordata]	OVA14389	0	73.724	590.112	529	390
yet to be assayed	RAD	TACCAACTCTAAATACTCTTCGATAGTACAAGATT[A/C]TGATTCAATTGAGGCATAAATACCTTTGGCCTTAG	tag_colz122402	77	40	---NA---									no IPS match	no IPS match	no IPS match	No Blast Hit
AX-168334671	RNA	TGAAGAATCCATTCCAAACATTCTTCGTGAAGATA[G/T]GCTAGCCCTCTGGCCGTGCCCACAGCAATCTCGAA	step3_c2315	2461	685	putative receptor protein kinase ZmPK1	20	0	67.65	4	F:GO:0004672; F:GO:0005488; C:GO:0016020; P:GO:0016310	F:protein kinase activity; F:binding; C:membrane; P:phosphorylation			no IPS match	no IPS match	no IPS match	gi|147791818|emb|CAN61835.1|hypothetical protein VITISV_042870 [Vitis vinifera]	CAN61835	0	68.3117	775.778	770	526
yet to be assayed	RAD	CAATTGTCCTGCAATGGCTGCTGTAAACCATAGGG[G/T]CAATAATTAGAATCTGAGCCTAAGAAATAGAAACC	tag_colz122583	82	37	---NA---									no IPS match	no IPS match	no IPS match	No Blast Hit
yet to be assayed	RAD	AACAAGTGGGGAGCTTACAGGAATCATCACATGAA[A/G]CCTATTTAGCCTTGCCAGTTGATAGGTTACTAACA	tag_colz122651	99	57	---NA---									no IPS match	no IPS match	no IPS match	No Blast Hit
AX-168334673	RNA	TAGTTGGTGTAGCGTATATGCCTAGTACCTATTTT[G/T]AAGGACTTACATATTTGACTTCATTTGGTCTTATT	step3_c2320	584	151	---NA---									no IPS match	no IPS match	no IPS match	No Blast Hit
AX-168334674	RNA	GCATGCCTGGAACATGCAAGTCGACTTTGTGCATG[C/T]GCTTGGAGCTACAAGTTTTTCCTCTATAGATATGA	step3_c2361	3888	1866	putative lysine-specific demethylase JMJ16	20	0	72.96	3	C:GO:0005634; F:GO:0008168; P:GO:0032259	C:nucleus; F:methyltransferase activity; P:methylation			no IPS match	no IPS match	no IPS match	gi|1162563604|ref|XP_020421533.1|putative lysine-specific demethylase JMJ16 [Prunus persica]gi|1162563606|ref|XP_020421534.1|putative lysine-specific demethylase JMJ16 [Prunus persica]gi|1162563608|ref|XP_020421535.1|putative lysine-specific demethylase JMJ16 [Prunus persica]gi|1162563610|ref|XP_020421536.1|putative lysine-specific demethylase JMJ16 [Prunus persica]gi|1162563612|ref|XP_020421537.…	XP_020421533, XP_020421534, XP_020421535, XP_020421536, XP_020421537, XP_020421538, XP_020421539, XP_020421540, XP_020421541, ONI04960, ONI04961, ONI04962, ONI04963, ONI04964, ONI04965, ONI04966, ONI04967, ONI04968, ONI04969, ONI04970	0	73.1908	733.406	608	445
yet to be assayed	RAD	TGGAATATTTGAACCTGAGCGACAATTACTTCTAT[G/T]GTACAATGCCACGGTTTGAAGGAAGATCAAATTTG	tag_colz122730	102	40	---NA---									no IPS match	no IPS match	no IPS match	No Blast Hit
yet to be assayed	RAD	GTTATGTCGGCGTTGGCATCTGCACAACTTGCCAT[C/G]TGTCCACCACCTCATGCTCTCCCTCCTTGTAATTA	tag_colz122737	123	49	---NA---									no IPS match	no IPS match	no IPS match	No Blast Hit
AX-168334676	RNA	AGCCATTAAATCAGTCTCTCAGGGCTGTTAGTTCA[G/T]ATTCAAAAAGCCCCATGGAAACCGCACCAACCAAT	step3_c2367	1819	169	---NA---									no IPS match	no IPS match	no IPS match	No Blast Hit
AX-168334677	RNA	AATCAGTTAGATTTTTCAACAAATCTATACTACTA[A/C]ATGGCATTAACTCAATCAGTAGATCCCGAAGGAGA	step3_c2373	905	80	triphosphate tunel metalloenzyme 3	20	2.16171e-69	80.28	2	P:GO:0048364; F:GO:0050355	P:root development; F:triphosphatase activity	EC:3.6.1.25	Triphosphatase	IPR023577 (PFAM); G3DSA:2.40.320.10 (GENE3D); IPR033245 (PTHR34948:PANTHER); PTHR34948 (PANTHER); IPR023577 (PROSITE_PROFILES); cd07374 (CDD); IPR033469 (SUPERFAMILY)	P:GO:0048364; F:GO:0050355	P:root development; F:triphosphatase activity	gi|1376838552|gb|PTQ29253.1|hypothetical protein MARPO_0145s0021 [Marchantia polymorpha]	PTQ29253	2.16171e-69	83.3333	223.402	168	140
AX-168334678	RNA	TCAGCAAAGCATAATAAAACTAAAGTCCAGCACTT[A/C]ACTGATCGGGAAGTTTTCCGGACCTAAAAACTGCG	step3_c2373	905	391	triphosphate tunel metalloenzyme 3	20	2.16171e-69	80.28	2	P:GO:0048364; F:GO:0050355	P:root development; F:triphosphatase activity	EC:3.6.1.25	Triphosphatase	IPR023577 (PFAM); G3DSA:2.40.320.10 (GENE3D); IPR033245 (PTHR34948:PANTHER); PTHR34948 (PANTHER); IPR023577 (PROSITE_PROFILES); cd07374 (CDD); IPR033469 (SUPERFAMILY)	P:GO:0048364; F:GO:0050355	P:root development; F:triphosphatase activity	gi|1376838552|gb|PTQ29253.1|hypothetical protein MARPO_0145s0021 [Marchantia polymorpha]	PTQ29253	2.16171e-69	83.3333	223.402	168	140
yet to be assayed	RAD	TGTATTTTGCTTTGAAGTATATGCATCATGTCTCT[C/T]CTCAATCACCCTTACAGCTCTTTTGCAAAAGCCCT	tag_colz123164	78	38	---NA---									no IPS match	no IPS match	no IPS match	No Blast Hit
yet to be assayed	RAD	TACCGGGGTTACCTTTTGCAGCTCCATCAAAGTTT[A/T]ACTTTACCCAGCCCTCCTCTGGTTTTAGCCATCTA	tag_colz123283	82	44	putative ribonuclease h protein	12	4.59901e-06	82.35	5	F:GO:0003676; F:GO:0004523; C:GO:0016020; C:GO:0016021; P:GO:0090502	F:nucleic acid binding; F:RNA-DNA hybrid ribonuclease activity; C:membrane; C:integral component of membrane; P:RNA phosphodiester bond hydrolysis, endonucleolytic			no IPS match	no IPS match	no IPS match	gi|1173795029|ref|XP_020549796.1|uncharacterized protein LOC110012043 [Sesamum indicum]	XP_020549796	4.59901e-06	88.4615	50.0618	26	23
yet to be assayed	RAD	CTTTCGAAAACACGTACAATATCAATTATAATATT[C/T]ACAGTGGAAAAGGATATCAACCTACCTACTTTATG	tag_colz123416	155	44	---NA---									no IPS match	no IPS match	no IPS match	No Blast Hit
AX-168334681	RNA	ACCTGATTTCCAAAATCGTTTATCTTCCAATTTTT[C/T]TGCATCTTCACCAGCATCAGCAGTTAAGCATTCCG	step3_c2397	2090	816	IQ motif, EF-hand binding site	20	1.16157e-15	53.91	3	P:GO:0006457; C:GO:0009506; F:GO:0051087	P:protein folding; C:plasmodesma; F:chaperone binding			no IPS match	no IPS match	no IPS match	gi|971550409|ref|XP_015164226.1|PREDICTED: uncharacterized protein LOC107060638 [Solanum tuberosum]	XP_015164226	1.16157e-15	52.6066	90.5077	211	111
yet to be assayed	RAD	AGAACTAATATATTAACAAAACAAAACAGAGATCA[A/T]GAACACGGATGAACAAAGGAATTAATGTTAAGATT	tag_colz12349	121	53	---NA---									no IPS match	no IPS match	no IPS match	No Blast Hit
yet to be assayed	RAD	TCTGGAGGAAGAAATTTGTGAAAATATACATCTGC[A/C]CCTGTTTCATACATGTGTTGTGCTAATAATCTGTG	tag_colz123493	158	78	glycosylphosphatidylinositol anchor attachment 1 protein isoform X4	12	4.68816e-10	70.1	1	C:GO:0016021	C:integral component of membrane			no IPS match	no IPS match	no IPS match	gi|148905844|gb|ABR16084.1|unknown [Picea sitchensis]	ABR16084	4.68816e-10	78.3784	62.7734	37	29
yet to be assayed	RAD	TTTGAACCAGCATGCACGAATTGTGGAGAGGTGAA[G/T]GACAAATTATTTAACACGAGGACTTAGTGGACAAG	tag_colz123637	150	83	---NA---									no IPS match	no IPS match	no IPS match	No Blast Hit
yet to be assayed	RAD	ATTTGCAATTTGTAGGGCCCAATCCCCTCCTTCCT[A/C]ACTAGTTTGTCACTTGGTAGCCTGAATATATGCTT	tag_colz123644	158	123	---NA---									no IPS match	no IPS match	no IPS match	No Blast Hit
yet to be assayed	RAD	GGATGCCTGATCCGATACCTTCCTGTTTCTTTGGG[G/T]ATGCCCATTTGGGCAGAGGCAAGGAGGCCCAGAAC	tag_colz123660	185	128	---NA---									no IPS match	no IPS match	no IPS match	No Blast Hit
yet to be assayed	RAD	GGGCTCTGGGACATCTTATTTCTGAAGCTCCCCAC[A/G]TTGCACTTTTGGCTGAATCTGATAAGGTATGATCC	tag_colz123766	233	100	---NA---									no IPS match	no IPS match	no IPS match	No Blast Hit
yet to be assayed	RAD	ATAGAGAAGCCTAATATGCTAAAAAAGATAATAAG[A/T]ATAAGGATATAAGTTACCCAAGGCCTTGGACCATC	tag_colz123818	96	48	---NA---									no IPS match	no IPS match	no IPS match	No Blast Hit
yet to be assayed	RAD	AGGATCATACATTGATTGGGCCCCTCCAAATAATG[C/T]AATATGTGCCCGTATATGTGTATGACTAAACCTGA	tag_colz123890	76	37	---NA---									no IPS match	no IPS match	no IPS match	No Blast Hit
yet to be assayed	RAD	TGTACTTTTCTTTTGCTAAGGCTGTGTTTTCATCC[A/C]CCTCAATATCGTTGGTGTTAATTTCGATAACTCTC	tag_colz124025	152	92	---NA---									no IPS match	no IPS match	no IPS match	No Blast Hit
yet to be assayed	RAD	GCAAATTTAGGGGTTGGGGGAATTAGTCCAACTCC[A/T]ATCTTTAAACAAATAAATGGCGGTAGCTCAACTGT	tag_colz12403	108	53	---NA---									no IPS match	no IPS match	no IPS match	No Blast Hit
AX-168334682	RNA	CAAGGACATGCAGACGCTCCAGTTCCAATGCATCC[C/T]TCTTTGTACGATTGAAATGAGGAGCCAGATCTGGA	step3_c2415	2830	2130	zinc finger protein	20	8.62914e-54	49.75						IPR013083 (G3DSA:3.30.40.GENE3D); mobidb-lite (MOBIDB_LITE); mobidb-lite (MOBIDB_LITE); PTHR31150 (PANTHER); PTHR31150:SF9 (PANTHER); IPR001841 (PROSITE_PROFILES); SSF57850 (SUPERFAMILY)	no GO terms	no GO terms	gi|1201312130|gb|OVA12190.1|zinc finger protein [Macleaya cordata]	OVA12190	8.62914e-54	54.6196	204.142	368	201
yet to be assayed	RAD	GATTTTTTATTATTATTGTATCTTGTCAATGTTTT[A/T]TCTTGTATCTTCTTGTCTATGTAGCTGCTTTCATA	tag_colz124226	106	66	---NA---									PS51257 (PROSITE_PROFILES)	no GO terms	no GO terms	No Blast Hit
yet to be assayed	RAD	TTCATCCCTGAAGAAATAATTCTCTTCTGCTGCCG[A/C]TTTGTTTGTATTAATAATGTGCATGAAACAAGGGT	tag_colz124314	142	94	---NA---									no IPS match	no IPS match	no IPS match	No Blast Hit
AX-168334683	RNA	GGCAATGCTAATTACACCACTCCAGAAGGAAGTCG[C/T]AGCACAAGTTGACCACCTACAACACTTTTAATATA	step3_c2416	1814	618	putative ER lumen protein-retaining receptor C28H8.4	20	8.17239e-177	94.16	4	C:GO:0005783; P:GO:0006621; C:GO:0016021; F:GO:0046923	C:endoplasmic reticulum; P:protein retention in ER lumen; C:integral component of membrane; F:ER retention sequence binding			no IPS match	no IPS match	no IPS match	gi|294462895|gb|ADE76988.1|unknown [Picea sitchensis]	ADE76988	8.17239e-177	94.5652	511.146	276	261
yet to be assayed	RAD	TTTGAAGAGTGCATATAATATATATGCTGATTAAC[A/T]GACACCAACTGAAGGCCTCGTAATTTTGTCCAAAA	tag_colz124402	102	52	---NA---									no IPS match	no IPS match	no IPS match	No Blast Hit
yet to be assayed	RAD	TTTACCCAGCTTTTGGTTATTACAAGGTTTCACTC[A/C]AATTCATTGTAGATGAGAAAGGAATTTTTGCCAAT	tag_colz124430	122	71	---NA---									no IPS match	no IPS match	no IPS match	No Blast Hit
yet to be assayed	RAD	TGTCTTACAAGTGTTTACACTTGTTTAAATTCTGC[A/G]AGCTTGTAGGCAGTGATCCTGAAATGTGGTTTTCA	tag_colz124465	111	45	probable LRR receptor-like serine/threonine-protein kinase At1g06840	20	3.01287e-06	80.97	10	F:GO:0000166; F:GO:0004672; F:GO:0004674; F:GO:0005524; P:GO:0006468; C:GO:0016020; C:GO:0016021; F:GO:0016301; P:GO:0016310; F:GO:0016740	F:nucleotide binding; F:protein kinase activity; F:protein serine/threonine kinase activity; F:ATP binding; P:protein phosphorylation; C:membrane; C:integral component of membrane; F:kinase activity; P:phosphorylation; F:transferase activity			no IPS match	no IPS match	no IPS match	gi|1044598707|ref|XP_017436967.1|PREDICTED: probable LRR receptor-like serine/threonine-protein kinase At1g06840 [Vigna angularis]gi|1044598709|ref|XP_017436968.1|PREDICTED: probable LRR receptor-like serine/threonine-protein kinase At1g06840 [Vigna angularis]gi|1044598711|ref|XP_017436969.1|PREDICTED: probable LRR receptor-like serine/threonine-protein kinase At1g06840 [Vigna angularis]gi|920711…	XP_017436967, XP_017436968, XP_017436969, KOM52735, BAT88210	3.01287e-06	83.871	51.2174	31	26
yet to be assayed	RAD	CAGAACTCTGAGAGTACCAAAAGACTCACAAGTAA[C/T]TGCAAGTTTTCCTGCTTGGCGAGTAAACTTGGATT	tag_colz124667	119	55	---NA---									no IPS match	no IPS match	no IPS match	No Blast Hit
yet to be assayed	RAD	TTGATATGACATACTTAGAAGCCAAACAAGACTGT[A/G]GTCAATACTGATCCACACTTGCTCAACATTTCCAC	tag_colz124720	116	73	---NA---									no IPS match	no IPS match	no IPS match	No Blast Hit
yet to be assayed	RAD	TAATATTTGCTCTCATTTCCAACCTAGGCAATTAT[C/T]ATTTTGCTTCCACCTTGGCCACCTGGGCACATTTC	tag_colz124812	188	73	---NA---									no IPS match	no IPS match	no IPS match	No Blast Hit
yet to be assayed	RAD	ACACATTACAAACACTTTGTGAACACACATTCACA[A/C]GTACATTCATACACTCCAACATGCATTCATGTAGA	tag_colz124866	134	41	---NA---									no IPS match	no IPS match	no IPS match	No Blast Hit
yet to be assayed	RAD	CGTTCCACTCTTGTCAACACCAAATTTCTTACACG[C/G]AATATATTGGATTTTTTTTTGGTTCTATCTATTAT	tag_colz124920	80	43	---NA---									no IPS match	no IPS match	no IPS match	No Blast Hit
yet to be assayed	RAD	GTGTATTCTGTCTTTTCAGATACCAATCCATAGTC[A/T]TTCCTCTCAAGGTGGCCGGAAACAATTGCAACCAT	tag_colz124958	119	59	---NA---									no IPS match	no IPS match	no IPS match	No Blast Hit
AX-168334684	RNA	ATACTCCATCAACAGCAATCTCCAGTGTTTTATTT[C/T]GACAGCTATGCTGATAACACCCATTGCCTTGTGTT	step3_c2421	3331	1298	leishmanolysin homolog	20	0	86.94	5	F:GO:0004222; C:GO:0005737; P:GO:0006508; P:GO:0007155; C:GO:0016021	F:metalloendopeptidase activity; C:cytoplasm; P:proteolysis; P:cell adhesion; C:integral component of membrane	EC:3.4.24	Acting on peptide bonds (peptidases)	G3DSA:3.90.132.10 (GENE3D); G3DSA:2.10.55.10 (GENE3D); G3DSA:2.30.34.10 (GENE3D); IPR001577 (PFAM); G3DSA:2.10.25.10 (GENE3D); IPR013111 (PFAM); PTHR10942:SF36 (PANTHER); IPR001577 (PANTHER); IPR000742 (PROSITE_PROFILES); SSF55486 (SUPERFAMILY)	F:GO:0004222; P:GO:0006508; P:GO:0007155; C:GO:0016020	F:metalloendopeptidase activity; P:proteolysis; P:cell adhesion; C:membrane	gi|672133252|ref|XP_008790237.1|PREDICTED: uncharacterized protein LOC103707501 [Phoenix dactylifera]	XP_008790237	0	89.0374	648.662	374	333
yet to be assayed	RAD	AATAATGTTTTTTTTAATCCACTTTTAAGTCCCAA[C/T]GACCCCCTCATGAGCCTAGGCTCACACATCCCAAG	tag_colz125002	77	41	---NA---									no IPS match	no IPS match	no IPS match	No Blast Hit
yet to be assayed	RAD	GGCCATCCTTTATATCTTCAATTTTGCTTAATTCT[A/C]TCTTAGATTTAACATAGAATGCAAATAATTGTGAG	tag_colz125026	104	68	---NA---									no IPS match	no IPS match	no IPS match	No Blast Hit
yet to be assayed	RAD	GTCTTAGCTACTTGAAAGCACTCTACAATCATGCC[A/C]CCATGAGTGGTCTTTCCTCACTAAAAAAGTCCGGA	tag_colz125044	94	40	---NA---									no IPS match	no IPS match	no IPS match	No Blast Hit
yet to be assayed	RAD	CTAATTTGTATATGTTGGACCACATTCATGAGGAG[A/T]AATGGTTTTAGAGAAAGCTTAAAAAGAAAAGGCTA	tag_colz1251	114	53	---NA---									no IPS match	no IPS match	no IPS match	No Blast Hit
AX-168334685	RNA	CCGTGCCATTCCTCTTTTACAGCCGACCTCTACTC[C/T]CTTCCCTTTCCTTCTAAAAGCATAAAATCCCTTGG	step3_c2423	612	248	---NA---									no IPS match	no IPS match	no IPS match	No Blast Hit
yet to be assayed	RAD	AGTATATGAGAATTCACAGTTTCACATCCTTCCAC[A/G]TCTTCTCTGGCATCACGTTCACGCTAGATCCTCCA	tag_colz125332	271	229	---NA---									no IPS match	no IPS match	no IPS match	No Blast Hit
yet to be assayed	RAD	GCACAGGAATAATTTTTCAGCACAATATACAACTA[G/T]GACTATAAAAACATTTCCAAGTATCACAAAGAGCT	tag_colz125404	204	110	---NA---									no IPS match	no IPS match	no IPS match	No Blast Hit
yet to be assayed	RAD	AGAGTGACCCAAGTAGGACAACTTAGAAAAATATC[G/T]AACTTAGTTGACTCAGTCTTAACACCAATTTTGTG	tag_colz125447	121	73	---NA---									no IPS match	no IPS match	no IPS match	No Blast Hit
yet to be assayed	RAD	TTTGAAAGGTAAAAATGGCTTGGCTAAACAAAGCC[G/T]AAAATACATGAAATACTAAGACCAAATATTTGCCC	tag_colz125452	113	58	---NA---									no IPS match	no IPS match	no IPS match	No Blast Hit
yet to be assayed	RAD	TCTGGGTTGTGCAAGAAGAATAGTTCTGCTTATTG[C/T]GAGCATGTGTACCGGAACTGCGATGCATTTGGAGG	tag_colz125463	149	37	---NA---									no IPS match	no IPS match	no IPS match	No Blast Hit
yet to be assayed	RAD	CCCTTGAGCCATGCATGCATAGACACCTAAATTAG[G/T]CTAGCTTTCATGTAGGTAGTGATCAGTCCATGTGC	tag_colz125552	84	42	---NA---									no IPS match	no IPS match	no IPS match	No Blast Hit
yet to be assayed	RAD	ATCCCAGGAACCCTCTTGAAACGAGTGTATTCGGT[G/T]CATGAAAAGGGATGCTGGCAAGCAGGAACCAGGTA	tag_colz125559	136	90	---NA---									no IPS match	no IPS match	no IPS match	No Blast Hit
yet to be assayed	RAD	AAACTGCATATCCACTTGCTATTGTATACTCCCCT[C/T]GACTTGTGTTGTGCCATCCAAGGGAATCCTCTACT	tag_colz125583	140	101	PREDICTED: uncharacterized protein LOC104759401	1	0.000546409	67.74						no IPS match	no IPS match	no IPS match	gi|727619810|ref|XP_010480636.1|PREDICTED: uncharacterized protein LOC104759401 [Camelina sativa]	XP_010480636	0.000546409	67.7419	45.4394	31	21
yet to be assayed	RAD	ACTACCTCCATTTTCAATTTGGTATGTATTCCATA[A/T]CTGAGTAGTGGAATGGGATAGTTGGATTGCCATTG	tag_colz125665	117	57	---NA---									no IPS match	no IPS match	no IPS match	No Blast Hit
yet to be assayed	RAD	AGGTTAAATGGTATGGGCATGGTTAAGATTGATAT[A/G]CCCTATGGACTATTGTCTAAGGCACTGTTTATGTG	tag_colz125692	74	38	---NA---									no IPS match	no IPS match	no IPS match	No Blast Hit
yet to be assayed	RAD	TGTAATATGCAATAATAAAACCCTTTCAACCCCCA[A/C]ATACTAACAAAAATAAAAATATATATATAATAAAA	tag_colz125728	114	71	---NA---									no IPS match	no IPS match	no IPS match	No Blast Hit
yet to be assayed	RAD	CAGAAACAGATCTGACGACGTAAATCAAACATAGA[G/T]AGAATAAAAATAGACAGGGATTGGAGGCCAATACC	tag_colz125921	81	39	---NA---									no IPS match	no IPS match	no IPS match	No Blast Hit
AX-168334686	RNA	AGTGAAGCCTGGATTGCAGCAAACATGCTGGCAAA[A/C]GTTACAGTATCAGCAAGTGTCTAGCTGATCAGTGG	step3_c2424	3154	2024	Glycosyl transferase	20	0	82.52	2	C:GO:0016021; F:GO:0016757	C:integral component of membrane; F:transferase activity, transferring glycosyl groups			no IPS match	no IPS match	no IPS match	gi|719996062|ref|XP_010254704.1|PREDICTED: uncharacterized protein LOC104595609 [Nelumbo nucifera]	XP_010254704	0	82.7869	649.818	488	404
yet to be assayed	RAD	TGAGCTATCACCTGTCACTGCTATAGGACAATATT[A/C]TATGTTTTAGCATTGCACTCTAGCACTGGCCAGTC	tag_colz125979	75	40	---NA---									no IPS match	no IPS match	no IPS match	No Blast Hit
yet to be assayed	RAD	TAATAAAGTAATGACTACCACAACACAAGAGACAC[A/G]AGTAGAAAGATATACTTGATTACAAGATTATTTAC	tag_colz126027	218	108	---NA---									no IPS match	no IPS match	no IPS match	No Blast Hit
yet to be assayed	RAD	AAGAATCAAAGAAGAACGAAAGATTGAAGAAGAAA[A/G]GGGAGTTAAAGAGAAAGACATTTGAAATTGAAAGA	tag_colz126131	113	55	---NA---									no IPS match	no IPS match	no IPS match	No Blast Hit
yet to be assayed	RAD	TGGTACGATACACAATATGATGCACGGTCCATGGT[A/G]CCTGCTCAATTGAATGAGGGGGCCTATTTATCTTT	tag_colz126146	160	52	---NA---									no IPS match	no IPS match	no IPS match	No Blast Hit
yet to be assayed	RAD	TTGTAATGGCGCAGGCACAGATACCACTGTGCGGA[A/C]CACGGATTGGGCGATTGCAGAGCTGGTGAACAACG	tag_colz126201	107	63	---NA---									no IPS match	no IPS match	no IPS match	No Blast Hit
yet to be assayed	RAD	GGCAGCAGCACCAGCAGACAAACTGGATCCCAATT[A/C]CGTGGGAAAGCCCCGTGGGAGGGCCCCTCGCGGAG	tag_colz126294	118	55	growth regulating factor 2	3	2.46549e-05	93.26	5	F:GO:0005524; C:GO:0005634; P:GO:0006351; P:GO:0006355; P:GO:0032502	F:ATP binding; C:nucleus; P:transcription, DNA-templated; P:regulation of transcription, DNA-templated; P:developmental process			no IPS match	no IPS match	no IPS match	gi|758852357|gb|AJP06297.1|GRF2 [Pinus tabuliformis]	AJP06297	2.46549e-05	100	48.9062	23	23
AX-168334687	RNA	AATTTTGTAAGTCACAACGCATATTTCAAACTCAC[C/T]CCATTGATATAAGCTGTTTTTTTAACTCAAATGAT	step3_c2426	2550	220	kinesin-like protein KIN-7O isoform X3	20	4.18105e-85	57.45	2	F:GO:0005488; F:GO:0017111	F:binding; F:nucleoside-triphosphatase activity	EC:3.6.1.15	Nucleoside-triphosphate phosphatase	no IPS match	no IPS match	no IPS match	gi|1173130763|ref|XP_020523742.1|kinesin-like protein KIN-7O isoform X2 [Amborella trichopoda]gi|548847944|gb|ERN07047.1|hypothetical protein AMTR_s00019p00035500 [Amborella trichopoda]	XP_020523742, ERN07047	4.18105e-85	63.3224	307.375	608	385
yet to be assayed	RAD	ACTGAAGAACAGAAGTGTGAAGGATATGAGAAGCC[G/T]GCAAACCCCGAAGGGGAAGAATTTCAAGAAGAAAA	tag_colz126409	113	77	---NA---									no IPS match	no IPS match	no IPS match	No Blast Hit
yet to be assayed	RAD	ATGACCAGACTGCATCATGCCCTATGCACATATGC[A/G]CCAACCTTTTCTCACACGTACCAATGCTACTTCAA	tag_colz126420	85	46	---NA---									no IPS match	no IPS match	no IPS match	No Blast Hit
yet to be assayed	RAD	GTAGAAGCCAAAGGTCCAAGAGCAATACAATGTAG[G/T]AACTATATCGCTAATAAATATTACTAGATTCCCTA	tag_colz126454	91	36	---NA---									no IPS match	no IPS match	no IPS match	No Blast Hit
yet to be assayed	RAD	CACATGCTTCCAACTAAATGGCAAAATCAAAGGTG[A/G]GTACACCCTTGGTACATGAAGCATGATAGCATCAT	tag_colz12646	84	43	---NA---									no IPS match	no IPS match	no IPS match	No Blast Hit
AX-168334688	RNA	GAATTGAGCAAAAATTGGATTTCGGGGTCGAATGT[G/T]AGAAGCATAAGAGAATAAAAAGGCTCTGTTTTAAC	step3_c2447	2247	2102	syntaxin-31	20	4.92784e-104	70.02	9	C:GO:0000139; F:GO:0000149; F:GO:0005484; P:GO:0006886; P:GO:0006888; P:GO:0006906; C:GO:0016021; C:GO:0031201; P:GO:0048278	C:Golgi membrane; F:SNARE binding; F:SNAP receptor activity; P:intracellular protein transport; P:endoplasmic reticulum to Golgi vesicle-mediated transport; P:vesicle fusion; C:integral component of membrane; C:SNARE complex; P:vesicle docking			no IPS match	no IPS match	no IPS match	gi|1201305042|gb|OVA06491.1|Target SNARE coiled-coil domain [Macleaya cordata]	OVA06491	4.92784e-104	70.6422	331.257	327	231
AX-168334690	RNA	GTCGCTTCCGCAACCAAACGACATAATGCACACAC[A/C]CAATGATTATCAAGGCCGCACGGCATGAAGCTGTA	step3_c2468	4711	4394	probable manganese-transporting ATPase PDR2	20	0	84.7	7	F:GO:0005524; C:GO:0005623; P:GO:0006812; P:GO:0006874; C:GO:0016021; F:GO:0016887; F:GO:0046872	F:ATP binding; C:cell; P:cation transport; P:cellular calcium ion homeostasis; C:integral component of membrane; F:ATPase activity; F:metal ion binding	EC:3.6.1.3; EC:3.6.1.15	Adenosinetriphosphatase; Nucleoside-triphosphate phosphatase	PR00119 (PRINTS); IPR023214 (G3DSA:3.40.50.GENE3D); PF00122 (PFAM); IPR023299 (G3DSA:3.40.1110.GENE3D); IPR001757 (TIGRFAM); IPR006544 (TIGRFAM); PF00702 (PFAM); G3DSA:2.70.150.10 (GENE3D),SFLDF00027 (SFLD),SFLDG00002 (SFLD); mobidb-lite (MOBIDB_LITE); mobidb-lite (MOBIDB_LITE); PTHR24093:SF82 (PANTHER); PTHR24093 (PANTHER); cd07543 (CDD); IPR023299 (SUPERFAMILY); IPR008250 (SUPERFAMILY); IPR0232…	F:GO:0000166; P:GO:0006812; C:GO:0016021; F:GO:0016887	F:nucleotide binding; P:cation transport; C:integral component of membrane; F:ATPase activity	gi|1201301773|gb|OVA03886.1|Cation-transporting P-type ATPase [Macleaya cordata]	OVA03886	0	85.5705	1822.75	1192	1020
yet to be assayed	RAD	TCTGAAATGCTCCTTGCTTCCACAGTTCCGCATGT[A/C]ACACTTGGAAGTAGTGGAGTGAAAGCAAAATAATT	tag_colz12671	172	129	external alternative NAD(P)H-ubiquinone oxidoreductase B2, mitochondrial-like	20	9.69991e-14	92.41	3	F:GO:0005509; F:GO:0016491; P:GO:0055114	F:calcium ion binding; F:oxidoreductase activity; P:oxidation-reduction process			no IPS match	no IPS match	no IPS match	gi|1344000890|ref|XP_023882708.1|external alternative NAD(P)H-ubiquinone oxidoreductase B2, mitochondrial-like [Quercus suber]gi|1336336849|gb|POE72684.1|external alternative nad(p)h-ubiquinone oxidoreductase b2, mitochondrial [Quercus suber]	XP_023882708, POE72684	9.69991e-14	87.5	69.707	40	35
yet to be assayed	RAD	GAGGCTGGGAGGAAACTTAGAAGACAAGACAGACG[G/T]CGACCGAGTCGCTCCTTTAGAATGTGCATTCCGCA	tag_colz126728	119	68	---NA---									mobidb-lite (MOBIDB_LITE)	no GO terms	no GO terms	No Blast Hit
yet to be assayed	RAD	GAGTCAAAGATGCTTCATCAGGACTGGAAACTTTA[C/G]CCAATATAGCAGCTCTTGGAGAAAGTGCAACTGTA	tag_colz126752	168	82	B3 domain-containing protein Os07g0563300-like	20	1.51831e-07	74.94	1	F:GO:0005488	F:binding			mobidb-lite (MOBIDB_LITE)	no GO terms	no GO terms	gi|720041167|ref|XP_010268825.1|PREDICTED: B3 domain-containing protein Os07g0563300-like [Nelumbo nucifera]	XP_010268825	1.51831e-07	73.3333	55.8398	45	33
yet to be assayed	RAD	TTTGCAAGCTTAAGTTAAATCACAAATTTTCATTA[A/G]CTATTTGCATCTTGAATTATATCTTAAAAATAAAG	tag_colz126825	103	65	---NA---									no IPS match	no IPS match	no IPS match	No Blast Hit
AX-168334691	RNA	GCATCCCAAAACAGAAGCAAGGTCGAATAGTTGCT[C/T]CACTTACAAAGGTAATTTTGAATGATGGAAAGTCT	step3_c2479	2018	1187	RNA pseudouridine synthase 4, mitochondrial	20	5.31369e-146	66.36	3	P:GO:0001522; F:GO:0003723; F:GO:0009982	P:pseudouridine synthesis; F:RNA binding; F:pseudouridine synthase activity			G3DSA:3.30.2350.10 (GENE3D); IPR006145 (PFAM); mobidb-lite (MOBIDB_LITE); PTHR44832 (PANTHER); IPR006145 (CDD); IPR020103 (SUPERFAMILY)	P:GO:0001522; F:GO:0003723; P:GO:0009451; F:GO:0009982	P:pseudouridine synthesis; F:RNA binding; P:RNA modification; F:pseudouridine synthase activity	gi|1315940701|dbj|GAY66605.1|hypothetical protein CUMW_250110 [Citrus unshiu]	GAY66605	5.31369e-146	71.3287	443.351	429	306
yet to be assayed	RAD	TAATGGGCAAGCAAAGAAAAAAAACAAAATACACA[G/T]CTCCATCATTCATAAATCATGTGGCATTGAATGTG	tag_colz127082	124	49	---NA---									no IPS match	no IPS match	no IPS match	No Blast Hit
yet to be assayed	RAD	GCAATCTTCACCATTGAAGGATATTTCCACAAGGT[C/T]AATTGGTTCTGGCTAAATCCATGCGAACTCAATAG	tag_colz127157	74	36	cell division cycle 20.2, cofactor of APC complex-like	20	1.50066e-07	100	4	F:GO:0010997; P:GO:0051301; F:GO:0097027; P:GO:1904668	F:anaphase-promoting complex binding; P:cell division; F:ubiquitin-protein transferase activator activity; P:positive regulation of ubiquitin protein ligase activity			no IPS match	no IPS match	no IPS match	gi|548862481|gb|ERN19841.1|hypothetical protein AMTR_s00064p00201670 [Amborella trichopoda]	ERN19841	1.50066e-07	100	52.7582	24	24
yet to be assayed	RAD	TTCTTTTTCTTATAACATTCTTATCTAAACAATAT[A/G]CCAGTGTAATTTGTCCTTTGGTTGAATTATTGTCC	tag_colz127196	114	55	---NA---									no IPS match	no IPS match	no IPS match	No Blast Hit
yet to be assayed	RAD	AACTGACTCCTACATCTGCCCTTCCCTTTAGATTG[C/G]TTGACGTCTTCATTGGTGACTATTTCTGCTCTCTA	tag_colz127237	80	42	---NA---									no IPS match	no IPS match	no IPS match	No Blast Hit
yet to be assayed	RAD	GGGTCATGAACTCAAATCATCCATTCATTTTTTTA[A/T]CAATTATATAGAGATGCAAGCCCTAAGTTTCACTT	tag_colz127277	86	46	---NA---									no IPS match	no IPS match	no IPS match	No Blast Hit
AX-168334694	RNA	ACCAGTGACAATCATCTCAGTAACTATGATAACAG[G/T]AATGAGAAAAGGCAAAGTTGACAGAAAATGCAGAC	step3_c2548	474	153	---NA---									no IPS match	no IPS match	no IPS match	No Blast Hit
yet to be assayed	RAD	TCTTGGTCACCATAATAGATATCATGAAAGCAACC[C/T]TTTCACTCCATGCTATCAAGGACAAGAAAGCCAAA	tag_colz127554	91	47	---NA---									no IPS match	no IPS match	no IPS match	No Blast Hit
yet to be assayed	RAD	CGTTTGCAACCGAATCAGAACAAGGGGCAGCTGAC[C/T]AGCACTTCGCCGAGCCACACCCGCGCTGCACATCC	tag_colz127556	96	52	---NA---									no IPS match	no IPS match	no IPS match	No Blast Hit
yet to be assayed	RAD	CATGTCTGCCTGTCTATCCTTGATGGAGAGAAGCT[C/T]GCAGTATTTGTCTCGGACCAGGTTCCTGATTTACT	tag_colz127655	89	36	---NA---									no IPS match	no IPS match	no IPS match	No Blast Hit
AX-168334695	RNA	GGAGATCGGCTTCAGCCTACAGGATCTCTCTCCCC[A/G]GATTTCCATCTTTTCACTATGTGAGATAATTTCAT	step3_c2553	674	568	non-specific lipid-transfer protein 1-like	20	3.25384e-21	69.54	2	P:GO:0006869; F:GO:0008289	P:lipid transport; F:lipid binding			IPR000528 (PRINTS); IPR016140 (PFAM); G3DSA:1.10.110.10 (GENE3D); PTHR33076 (PANTHER); PTHR33076:SF4 (PANTHER); cd01960 (CDD); IPR036312 (SUPERFAMILY)	P:GO:0006869; F:GO:0008289	P:lipid transport; F:lipid binding	gi|116790395|gb|ABK25598.1|unknown [Picea sitchensis]	ABK25598	3.25384e-21	71	94.7449	100	71
yet to be assayed	RAD	GCTTAAAAATATTGCTTTAGGATTTCTTTTTCTTA[A/C]TGTTTTTGCATTGACATGTTCTGATCTGTATCTCA	tag_colz127697	96	53	---NA---									mobidb-lite (MOBIDB_LITE)	no GO terms	no GO terms	No Blast Hit
yet to be assayed	RAD	GAAATTTAAAGAAGCATCCAGACAAAATATCATCT[G/T]TATACAGTGTCAAAATTAAGGAAACCTTGGCTAAG	tag_colz127712	184	145	---NA---									no IPS match	no IPS match	no IPS match	No Blast Hit
AX-168334698	RNA	CAGAATTGTCGAGTGTTCAGCATGTTGGTCTCTGT[A/C]GCTATTTGCTACTTTTTGTCATTATTCTATTAGAA	step3_c2724	496	250	---NA---									no IPS match	no IPS match	no IPS match	No Blast Hit
yet to be assayed	RAD	TTAGAATCATTAAATATGACTTATACATTTATAAA[G/T]TATAAAAAATATTTGAATGTAGAACATGTAGAAGA	tag_colz127763	129	48	---NA---									no IPS match	no IPS match	no IPS match	No Blast Hit
yet to be assayed	RAD	TGCCTATCATGTGTGCTCATCAGTGTTACCTTAGG[A/G]TGTTTGTGGAGATTGCCTCAACAGTGAGGGTAGTT	tag_colz127916	85	45	---NA---									no IPS match	no IPS match	no IPS match	No Blast Hit
yet to be assayed	RAD	TCTAGGAAAAACCACATGAATAACATAGTCCAGTC[C/T]AGAAGGTTCTCCTTGCAGATCAGTTTTACATGATC	tag_colz127980	138	100	---NA---									no IPS match	no IPS match	no IPS match	No Blast Hit
yet to be assayed	RAD	ATTCAAAATCTGACCATACCTTTTCTAGGCCTTGG[C/G]CATTTTGGATGGCTTTTTGGAGTTCATCTTCAAAG	tag_colz128150	120	50	---NA---									no IPS match	no IPS match	no IPS match	No Blast Hit
yet to be assayed	RAD	TCAACTTCTACTGGAATAATCACCTCATTCTTTCA[C/G]TCTCTCTCTATTGTCAAAAGTAATAACCAACCATT	tag_colz12829	93	44	---NA---									no IPS match	no IPS match	no IPS match	No Blast Hit
yet to be assayed	RAD	GATACAATTGATGTTCTCTGTTAAACCTCAGGATT[C/T]TATTTTATAAGATAATTTTTATTTAGCAAAAGACA	tag_colz12830	131	76	---NA---									no IPS match	no IPS match	no IPS match	No Blast Hit
yet to be assayed	RAD	TCCGATTATCGTAGGGATTGCAGATATATCCGTAT[A/T]CAACCCTAATAACGGATCCACAAATCAGCTCTGTC	tag_colz128524	83	36	---NA---									no IPS match	no IPS match	no IPS match	No Blast Hit
AX-168334702	RNA	CAGATCTGTAGTTTGGGTTATTGTGAGTCTGAATT[C/T]CATAGAGGTTAAGGATACAATAATAACAACATCAG	step3_c2765	2621	2348	F-box protein SKIP22-like	20	4.66977e-54	53.87						no IPS match	no IPS match	no IPS match	gi|586773768|ref|XP_006857066.1|putative F-box protein At1g23770 [Amborella trichopoda]gi|769796648|ref|XP_011628014.1|putative F-box protein At1g23770 [Amborella trichopoda]gi|548861149|gb|ERN18533.1|hypothetical protein AMTR_s00065p00071220 [Amborella trichopoda]	XP_006857066, XP_011628014, ERN18533	4.66977e-54	58.7209	206.838	344	202
yet to be assayed	RAD	TTCTTTAATAAAGTAGATCAGATTTGCTTTCTGCA[A/T]ATTTAGATAAGTTTTCTTTTCACGTTTTCCAGCTA	tag_colz128722	99	43	---NA---									no IPS match	no IPS match	no IPS match	No Blast Hit
yet to be assayed	RAD	TGATCTTACCAATCAATCTAAGGCAAGCCCCAATT[C/T]TAATGCATTTGAAACCACCTTTATTATTATCATTA	tag_colz128781	72	36	---NA---									no IPS match	no IPS match	no IPS match	No Blast Hit
yet to be assayed	RAD	GTTCAACATTATGATTTGCATTCCAAAATGTGAAA[G/T]GTAGATAAACTTTACCTGGGGCATTTACTGTAGAA	tag_colz128819	83	43	---NA---									no IPS match	no IPS match	no IPS match	No Blast Hit
yet to be assayed	RAD	GCCTAGTTCGTTAGGAATTGACTGTAATGTAATTT[G/T]ATTATTTACTAGAGTGATGGATCTGCTGATGTAAA	tag_colz128875	160	40	---NA---									no IPS match	no IPS match	no IPS match	No Blast Hit
yet to be assayed	RAD	TCCAAGAGATGTCGGGGATGTTCACAGGTTTAATG[C/T]GGTGGCCTTCAAATAGATAACGAACAATGCGGAGT	tag_colz128888	78	43	---NA---									no IPS match	no IPS match	no IPS match	No Blast Hit
yet to be assayed	RAD	TGTAGACATTGAGGTAGCATACGATGCATTAATAT[C/T]CAAACACATTCTCTATGGTATTCTGTTAGTGGTTG	tag_colz128896	181	62	---NA---									no IPS match	no IPS match	no IPS match	No Blast Hit
yet to be assayed	RAD	GAGGAGGATCCAAGGGTGAACTACGCATAGCTGAC[A/C]TCAAGGCTAAGCACACATTCATGCTCTTTTTAACA	tag_colz128933	108	40	---NA---									no IPS match	no IPS match	no IPS match	No Blast Hit
AX-168334705	RNA	TTCGCCCGAATGCGAGCTTTGAAGAAACCCTCAAA[C/T]GAGGGATTAGTTGCAGTCCTGATAAAGAAGGCATA	step3_c2813	1318	152	calcium uniporter protein 2, mitochondrial-like	20	2.45501e-63	70.01	2	C:GO:0016020; P:GO:0051560	C:membrane; P:mitochondrial calcium ion homeostasis			IPR006769 (PFAM); IPR039055 (PANTHER); PTHR13462:SF4 (PANTHER)	P:GO:0051560	P:mitochondrial calcium ion homeostasis	gi|1273170802|gb|PIA52518.1|hypothetical protein AQUCO_01000413v1 [Aquilegia coerulea]	PIA52518	2.45501e-63	73.5426	217.624	223	164
yet to be assayed	RAD	AGTCAATACTGGAAGGTCCAGTGCCAGAGAGGGAT[A/C]CCCCCCACCATGTGAATTGGCTGTTATACTTGCTG	tag_colz129149	96	58	---NA---									no IPS match	no IPS match	no IPS match	No Blast Hit
yet to be assayed	RAD	CTACCACCTTTCTACCCTGAGCATAGAGATGACAG[G/T]CTACAGTCTGGCATTGTCATGTGTGGAACCTAACA	tag_colz129151	204	40	---NA---									no IPS match	no IPS match	no IPS match	No Blast Hit
yet to be assayed	RAD	TATCCCTTTGGGATGGGGTTCTTCGGATATCAAAC[A/C]CCCCAGCCTGTTTCTGCATTCAAGCCAGCTGTTAA	tag_colz12916	82	47	---NA---									mobidb-lite (MOBIDB_LITE)	no GO terms	no GO terms	No Blast Hit
yet to be assayed	RAD	CCTCCAGGATTATCCAATTAGGCCCTCTTTGTCCT[G/T]GTCATACTCCTGGGAGCATCATTAGATCTTGTGTT	tag_colz129238	87	42	---NA---									no IPS match	no IPS match	no IPS match	No Blast Hit
yet to be assayed	RAD	GTGTGTTTCATAATTTTTGCAAAGTCAACGTAAGT[A/T]TTATGTTATATGTTAGAAACTTATATCAAATATTG	tag_colz129286	89	37	---NA---									no IPS match	no IPS match	no IPS match	No Blast Hit
yet to be assayed	RAD	AAAGATCTATACCCTTTGTTCTATTGGATTTTGTG[C/T]TGTCAGAATACCATAGATAAGAGGGCAGACCTTCT	tag_colz129312	141	85	---NA---									no IPS match	no IPS match	no IPS match	No Blast Hit
yet to be assayed	RAD	TTCGAGTTCTTTGTGCTATGACAGCACAAAACAGG[C/T]GGAAAGTACATCAAATGGATGTCAAGAGTGCCTTC	tag_colz129391	97	37	reverse transcriptase	20	1.35948e-07	90.31	6	C:GO:0000943; F:GO:0003676; F:GO:0003964; P:GO:0006278; F:GO:0008270; P:GO:0015074	C:retrotransposon nucleocapsid; F:nucleic acid binding; F:RNA-directed DNA polymerase activity; P:RNA-dependent DNA biosynthetic process; F:zinc ion binding; P:DNA integration	EC:2.7.7.49	RNA-directed DNA polymerase	no IPS match	no IPS match	no IPS match	gi|1137171583|gb|OMO51183.1|Integrase, catalytic core [Corchorus capsularis]	OMO51183	1.35948e-07	90.625	54.6842	32	29
yet to be assayed	RAD	AATGTACGCCTAAGCACAATTATATAGAACACATG[A/C]CATTGATACACCATTATTTGTATCAACAAAACATA	tag_colz129397	117	81	---NA---									no IPS match	no IPS match	no IPS match	No Blast Hit
yet to be assayed	RAD	CATCAGGGTTTTTTAACTGCACCTAGTAGAGCATT[C/T]GTGGGCATCAAGAAGACTATTTGCATCCAAAGGAG	tag_colz129399	83	47	---NA---									no IPS match	no IPS match	no IPS match	No Blast Hit
AX-168334706	RNA	GCAAGCCCGGAAAGAGCTGATCCGCCAAGCCCGTG[A/G]TGGCCCAAACCCTGATGCGTTGGCAACGCGGCAGG	step3_c2821	1982	918	UBP1-associated protein 2C	20	0	74.99	3	F:GO:0003723; C:GO:0016020; C:GO:1990904	F:RNA binding; C:membrane; C:ribonucleoprotein complex			IPR012677 (G3DSA:3.30.70.GENE3D); IPR000504 (PFAM); IPR012677 (G3DSA:3.30.70.GENE3D); mobidb-lite (MOBIDB_LITE); mobidb-lite (MOBIDB_LITE); mobidb-lite (MOBIDB_LITE); mobidb-lite (MOBIDB_LITE); mobidb-lite (MOBIDB_LITE); PTHR44678 (PANTHER); PTHR44678:SF2 (PANTHER); IPR000504 (PROSITE_PROFILES); IPR000504 (PROSITE_PROFILES); cd12384 (CDD); cd12384 (CDD); IPR035979 (SUPERFAMILY); IPR035979 (SUPERF…	F:GO:0003676	F:nucleic acid binding	gi|224286903|gb|ACN41154.1|unknown [Picea sitchensis]	ACN41154	0	85.2097	559.681	453	386
yet to be assayed	RAD	ATAACTTCAACCATAGAAATCTGTTAGCTATAACT[C/G]CACAAATGACAGTGAAATGGTAGGTCATCAGTGAA	tag_colz129609	203	103	---NA---									no IPS match	no IPS match	no IPS match	No Blast Hit
yet to be assayed	RAD	AGATAATATCCATCTGAATGGATAGTATACTTCAT[C/G]TACTTTTTAACTATGCATGTTCCGGGCTGATTGCA	tag_colz129627	101	40	---NA---									no IPS match	no IPS match	no IPS match	No Blast Hit
yet to be assayed	RAD	AAAAAAAGGGAATTATGAGCATTTCATGCAAAAAG[A/C]GATTCATGAACAGCCTGAGTCTTTAACGACGACAA	tag_colz129650	80	40	glutamine--fructose-6-phosphate aminotransferase [isomerizing] 2	20	1.17634e-08	96.73	4	F:GO:0004360; C:GO:0005829; F:GO:0097367; P:GO:1901137	F:glutamine-fructose-6-phosphate transaminase (isomerizing) activity; C:cytosol; F:carbohydrate derivative binding; P:carbohydrate derivative biosynthetic process	EC:2.6.1.16	Glutamine--fructose-6-phosphate transaminase (isomerizing)	no IPS match	no IPS match	no IPS match	gi|641835038|gb|KDO54020.1|hypothetical protein CISIN_1g0066592mg, partial [Citrus sinensis]	KDO54020	1.17634e-08	96.1538	57.3806	26	25
yet to be assayed	RAD	CATGTAATTACAGATAAGAAGACATATCCAGCAAT[C/G]CATGCTTGGTTTGCCTTGCATCATCTTACTCCTGC	tag_colz129760	186	41	galacturonosyltransferase	20	1.34716e-18	79.4	5	C:GO:0000139; C:GO:0016021; P:GO:0045489; F:GO:0047262; P:GO:0071555	C:Golgi membrane; C:integral component of membrane; P:pectin biosynthetic process; F:polygalacturonate 4-alpha-galacturonosyltransferase activity; P:cell wall organization	EC:2.4.1.43	Polygalacturonate 4-alpha-galacturonosyltransferase	no IPS match	no IPS match	no IPS match	gi|197310260|gb|ACH61481.1|galacturonosyltransferase, partial [Pseudotsuga macrocarpa]	ACH61481	1.34716e-18	83.0189	82.0333	53	44
AX-168334711	RNA	GGATGGACACCGATTTCATGAATAGCGCGATATCT[A/G]CTCGTCGCTGAAACGTAGATTTTGTCTCTATTGCA	step3_c2929	1290	79	RNA-binding glycine-rich protein	20	1.3618e-45	81.61	8	F:GO:0003690; F:GO:0003697; F:GO:0003723; C:GO:0005739; P:GO:0009409; P:GO:0009414; P:GO:0009651; P:GO:1900864	F:double-stranded DNA binding; F:single-stranded DNA binding; F:RNA binding; C:mitochondrion; P:response to cold; P:response to water deprivation; P:response to salt stress; P:mitochondrial RNA modification			IPR000504 (PFAM); IPR012677 (G3DSA:3.30.70.GENE3D); PTHR44202 (PANTHER); PTHR44202:SF2 (PANTHER); IPR000504 (PROSITE_PROFILES); IPR035979 (SUPERFAMILY)	F:GO:0003676	F:nucleic acid binding	gi|116783558|gb|ABK22994.1|unknown [Picea sitchensis]	ABK22994	1.3618e-45	86.6667	164.851	105	91
AX-168334712	RNA	TTCTGGGGTTGCTTATATGTTTACCATTTCCTTTT[A/C]CCTTTTCTTCAGACATGTTCTAAATATTGTATAGC	step3_c2960	1736	1524	probable zinc metalloprotease EGY2, chloroplastic isoform X1	20	0	75.01	3	F:GO:0008233; C:GO:0016021; P:GO:0019538	F:peptidase activity; C:integral component of membrane; P:protein metabolic process			mobidb-lite (MOBIDB_LITE); PTHR31412:SF5 (PANTHER); PTHR31412 (PANTHER); cd06160 (CDD)	no GO terms	no GO terms	gi|116788276|gb|ABK24818.1|unknown [Picea sitchensis]	ABK24818	0	83.5417	668.692	480	401
yet to be assayed	RAD	GCTGAGATTGTGCCCATTGTAAGTCACGCTCCCGG[C/T]CACCTGTAATAATTAAAGACCGTATACATTTTTAA	tag_colz129909	96	54	pleiotropic drug resistance protein 1-like	2	0.000738097	95.24	2	F:GO:0005524; F:GO:0016887	F:ATP binding; F:ATPase activity			no IPS match	no IPS match	no IPS match	gi|1335211995|gb|PNX70957.1|pleiotropic drug resistance protein 1-like [Trifolium pratense]	PNX70957	0.000738097	95.2381	42.3578	21	20
yet to be assayed	RAD	CTTAATATTTCAACTCTTCAGCCTCACTTGGATTA[C/T]GATGTGTACTGTCCTCTTTAACAATGTTCTTAACT	tag_colz129965	159	123	---NA---									no IPS match	no IPS match	no IPS match	No Blast Hit
yet to be assayed	RAD	ATTGGTAACAAAAGTACTTTTCACTTTGATATATT[A/T]TTTTCAAGTTTGTACGTCATGTGTTGACCTTTCTC	tag_colz129972	230	74	---NA---									no IPS match	no IPS match	no IPS match	No Blast Hit
yet to be assayed	RAD	TCCTCAATCACTTCCTCTGCCACCATATCCTTTTG[A/C]ATCTTGAGGATCTCCTCAAACCTGGTGCAGACTTC	tag_colz130135	92	43	---NA---									no IPS match	no IPS match	no IPS match	No Blast Hit
yet to be assayed	RAD	TCATTCCATTCTAAAATAGACGGGTGGTCACATGG[C/T]GACAAATGCTTGCGCGGAAGCCAAGTACTGAAATG	tag_colz130199	75	38	---NA---									no IPS match	no IPS match	no IPS match	No Blast Hit
yet to be assayed	RAD	TTCTTGTATTTCGTTTATCCCTGCATCCTAAAAAG[A/T]ATAAAAGTTCGTATAATCTTGAACCCGTTGCACTC	tag_colz130201	145	69	---NA---									no IPS match	no IPS match	no IPS match	No Blast Hit
yet to be assayed	RAD	AGAAGACAGAAAGGAGTTCCTACACTATGCTTTAT[A/G]CAAGATCTATACATAAGTAACAAATCAGTAGGAAG	tag_colz13021	92	43	---NA---									no IPS match	no IPS match	no IPS match	No Blast Hit
yet to be assayed	RAD	TTGTTACAACACCCATTATGGACCAAACTCGAAAG[A/T]TGTGGAAAGATGGCAAGAGGCATGTCAGGATTGAT	tag_colz130289	134	82	Auxin transporter-like protein 3	20	3.65234e-16	75.65	5	P:GO:0003333; F:GO:0015171; C:GO:0016021; P:GO:0048364; P:GO:0060918	P:amino acid transmembrane transport; F:amino acid transmembrane transporter activity; C:integral component of membrane; P:root development; P:auxin transport			no IPS match	no IPS match	no IPS match	gi|148905995|gb|ABR16158.1|unknown [Picea sitchensis]	ABR16158	3.65234e-16	93.0233	79.7221	43	40
AX-168334713	RNA	AAGAGAGCTTTCGAGGAGGCCCGGTCATGGCTATG[A/G]CGAATCCTGGTTTTGCTTCTTCTCAAGTGGCTGTG	step3_c2971	1498	351	ferredoxin--nitrite reductase, chloroplastic	20	3.2538e-175	85.57	10	C:GO:0005739; C:GO:0009570; P:GO:0010167; C:GO:0016020; F:GO:0020037; F:GO:0046872; C:GO:0048046; F:GO:0048307; F:GO:0051539; P:GO:0055114	C:mitochondrion; C:chloroplast stroma; P:response to nitrate; C:membrane; F:heme binding; F:metal ion binding; C:apoplast; F:ferredoxin-nitrite reductase activity; F:4 iron, 4 sulfur cluster binding; P:oxidation-reduction process	EC:1.7.7.1	Ferredoxin--nitrite reductase	IPR006067 (PFAM); IPR005117 (PFAM); G3DSA:3.90.480.20 (GENE3D); PTHR32439 (PANTHER); PTHR32439:SF0 (PANTHER); IPR036136 (SUPERFAMILY); SSF56014 (SUPERFAMILY)	F:GO:0016491; F:GO:0020037; F:GO:0051536; P:GO:0055114	F:oxidoreductase activity; F:heme binding; F:iron-sulfur cluster binding; P:oxidation-reduction process	gi|1111037107|ref|XP_019225361.1|PREDICTED: ferredoxin--nitrite reductase, chloroplastic-like [Nicotiana attenuata]gi|1102285809|gb|OIT32709.1|ferredoxin--nitrite reductase, chloroplastic [Nicotiana attenuata]	XP_019225361, OIT32709	3.2538e-175	85.6707	514.998	328	281
yet to be assayed	RAD	CAAGGATAGTGCAAGCTTTAACCTACATCTTCATT[C/T]TCAGCTACTTGTTCATGAGAAACTTCAATATGGTT	tag_colz130314	97	39	---NA---									no IPS match	no IPS match	no IPS match	No Blast Hit
yet to be assayed	RAD	TGTATGTGAGGCTGATATATTAGTCTATGTGGTTG[C/T]TGAAAGATAATCTGCATTGATTACAGAACTAATTA	tag_colz130358	83	42	---NA---									no IPS match	no IPS match	no IPS match	No Blast Hit
yet to be assayed	RAD	TTTCCCTCCGCAAATGCTTTGAAAAGGGCTCAGTG[A/T]CTTGACATGATGAGAATGAATCCTCCCTTCCCTAG	tag_colz130364	104	67	---NA---									no IPS match	no IPS match	no IPS match	No Blast Hit
AX-168334715	RNA	AGGTATTCCAGAAGGCACTCTACGTGCATACTCCA[C/T]GTACCGGTAACCAAAGAACTGTCGCAAGAGGAACT	step3_c2992	1736	949	protein-S-isoprenylcysteine O-methyltransferase A isoform X1	20	3.06706e-84	77.46	4	F:GO:0004671; C:GO:0005789; P:GO:0006481; C:GO:0016021	F:protein C-terminal S-isoprenylcysteine carboxyl O-methyltransferase activity; C:endoplasmic reticulum membrane; P:C-terminal protein methylation; C:integral component of membrane	EC:2.1.1.100	Protein-S-isoprenylcysteine O-methyltransferase	no IPS match	no IPS match	no IPS match	gi|672169738|ref|XP_008804909.1|PREDICTED: probable protein-S-isoprenylcysteine O-methyltransferase [Phoenix dactylifera]gi|672169740|ref|XP_008804910.1|PREDICTED: probable protein-S-isoprenylcysteine O-methyltransferase [Phoenix dactylifera]	XP_008804909, XP_008804910	3.06706e-84	79.6875	270.396	192	153
yet to be assayed	RAD	ACTATACTAATTGTTCTTAAAGGAGTTTCTTAAGG[A/T]GCACTAAGTATTTTAAGTTGCAGTGAAGATTAGTG	tag_colz1304	123	50	---NA---									no IPS match	no IPS match	no IPS match	No Blast Hit
yet to be assayed	RAD	TGTCGTACACGTGAAACACTTGACTGTTGTACGAG[G/T]GCATTGCCACTTGATTGTTGTAGAAGTGCATGCTA	tag_colz130431	82	45	---NA---									no IPS match	no IPS match	no IPS match	No Blast Hit
yet to be assayed	RAD	CAACGTGGAAAAGTTACTTGATATAGTTTACCTTT[A/C]CCTTTGTGAGTCTTTATGAAAATAGTTTTTTGAAC	tag_colz130596	135	70	---NA---									no IPS match	no IPS match	no IPS match	No Blast Hit
yet to be assayed	RAD	TTGATCTAGTGTAAGTCATGTTGAACAGCTTGCCC[G/T]GAGAGCAACATAGTGAAGCATCTTGCATCTTAAGC	tag_colz130599	128	43	---NA---									no IPS match	no IPS match	no IPS match	No Blast Hit
yet to be assayed	RAD	TGTATCATGTCAAAGAAAGAACAGTACACAAAAGG[A/G]TAAAGAAAATATTGTAAAGTGGATCCTAAAAATAC	tag_colz130623	87	48	---NA---									no IPS match	no IPS match	no IPS match	No Blast Hit
yet to be assayed	RAD	ATGTAATTTGCTTAAACCATCGCATTGAGGAAAGT[C/G]CCTCTATATATTCTCCAGTTTTCAAAATCTTCTCA	tag_colz130687	95	59	---NA---									no IPS match	no IPS match	no IPS match	No Blast Hit
yet to be assayed	RAD	TTTGGAACTAATAGTGGAGACTTTGGGACTCTGAA[G/T]AGAGGTTTAAAGTTCAAATCCTGTGGGGGTAAGGC	tag_colz130689	96	39	---NA---									no IPS match	no IPS match	no IPS match	No Blast Hit
yet to be assayed	RAD	ACAGGAACTATTTTTAAACACAATAACACAAAAGA[G/T]GCTCAATTACAACTATTCCCAGGGATCCAAAAAGG	tag_colz130800	84	48	---NA---									no IPS match	no IPS match	no IPS match	No Blast Hit
AX-168334719	RNA	TTCAGAGTTGAAGGCCATATTGAGGTTCGCTGCGT[C/T]GTATCCTTTCATAGGATGAAGTCGTCATGGATGGC	step3_c3002	3079	418	probable beta-D-xylosidase 7	20	0	74.84	6	F:GO:0009044; C:GO:0009505; C:GO:0016020; P:GO:0031222; P:GO:0045493; F:GO:0046556	F:xylan 1,4-beta-xylosidase activity; C:plant-type cell wall; C:membrane; P:arabinan catabolic process; P:xylan catabolic process; F:alpha-L-arabinofuranosidase activity	EC:3.2.1.55; EC:3.2.1.37	Non-reducing end alpha-L-arabinofuranosidase; Xylan 1,4-beta-xylosidase	IPR036962 (G3DSA:3.20.20.GENE3D); IPR013783 (G3DSA:2.60.40.GENE3D); IPR001764 (PFAM); IPR002772 (PFAM); IPR036881 (G3DSA:3.40.50.GENE3D); IPR026891 (PFAM); PTHR42721 (PANTHER); PTHR42721:SF2 (PANTHER); IPR017853 (SUPERFAMILY); IPR036881 (SUPERFAMILY)	F:GO:0004553; P:GO:0005975	F:hydrolase activity, hydrolyzing O-glycosyl compounds; P:carbohydrate metabolic process	gi|1216315935|ref|XP_021600387.1|probable beta-D-xylosidase 7 [Manihot esculenta]gi|1035893718|gb|OAY23322.1|hypothetical protein MANES_18G069300 [Manihot esculenta]	XP_021600387, OAY23322	0	74.2675	955.281	785	583
yet to be assayed	RAD	ATTAATTTGTGTTCCTTTTTCTTTGTTCGTCAAAC[G/T]CAAAAAATAAAAACATATATAAACTCGATAAACAG	tag_colz130839	108	36	---NA---									no IPS match	no IPS match	no IPS match	No Blast Hit
yet to be assayed	RAD	AGAAATTGCACCAACGACAATGATCATTATGATGT[C/T]AATGCCATGGTTGCTACAGTTTTACTTGACTGCAT	tag_colz130889	120	52	---NA---									no IPS match	no IPS match	no IPS match	No Blast Hit
yet to be assayed	RAD	ATGAAAGATGAGAGCATATGTGCGAGTGCATACAA[A/G]AGCATCTTGTGAGTTTTGTTTACAAGTGTTGTGAT	tag_colz130924	312	252	---NA---									no IPS match	no IPS match	no IPS match	No Blast Hit
yet to be assayed	RAD	AATTGAGACTAATTGTGGTACAATGGGGAGTTTGT[C/G]CAATAACTTGAATGTTAGTAGTTTGGAAATGGGAA	tag_colz13103	89	50	---NA---									no IPS match	no IPS match	no IPS match	No Blast Hit
yet to be assayed	RAD	CACAGCCATGGATGCTAGAAGACTCTTGAGGGGTC[A/G]AACTCCATGTCCTCCTAGGATTATCCAACAAGGCC	tag_colz131043	127	84	---NA---									mobidb-lite (MOBIDB_LITE)	no GO terms	no GO terms	No Blast Hit
yet to be assayed	RAD	TAAATGAAATATGCCTTCTGTTAAAGAAGTCTCAT[A/C]TATCTTAAATTAGAAGTTGGATTTCATAGGAACAC	tag_colz131044	250	179	---NA---									no IPS match	no IPS match	no IPS match	No Blast Hit
yet to be assayed	RAD	TATATTCTTCTTTTTGACCATATCATATACTAAAT[G/T]GGTGAAGTGCTTTTCAAGTATGGTAGCTACTGATA	tag_colz131185	111	51	---NA---									no IPS match	no IPS match	no IPS match	No Blast Hit
yet to be assayed	RAD	AGTCAATGGGAAAATAATAGGGTTTCTGCAACAGC[C/T]GAGGTCATCTCTGCCGCCCTGAATGCAAATGACGA	tag_colz131266	79	39	---NA---									no IPS match	no IPS match	no IPS match	No Blast Hit
AX-168334722	RNA	GTCAACGACCAACTGCAGAAGAAGCATATGAGAGG[C/T]TATCTGCAGTTGCAGGTCCTACTCCAGTGTGAAGT	step3_c3020	3304	2761	Serine/threonine protein kinase	20	0	62.4	1	F:GO:0016301	F:kinase activity			no IPS match	no IPS match	no IPS match	gi|586677404|ref|XP_006838922.1|uncharacterized protein LOC18429574 isoform X2 [Amborella trichopoda]gi|548841428|gb|ERN01491.1|hypothetical protein AMTR_s00002p00270030 [Amborella trichopoda]	XP_006838922, ERN01491	0	64.3488	782.326	906	583
yet to be assayed	RAD	CAAGGCCTCTGTTAGACACAATAATGCATTCCAAA[A/C]CAGATGGATTTCTTTGAAATTAAAATTGCAAAGAT	tag_colz131304	222	46	---NA---									no IPS match	no IPS match	no IPS match	No Blast Hit
yet to be assayed	RAD	ACTGTGAGGATAGTATTATGAATGTAGTCTTGATT[A/G]ATTCATATATTTGTCATTCTACTTCCTAGTATTGG	tag_colz131328	94	46	---NA---									no IPS match	no IPS match	no IPS match	No Blast Hit
yet to be assayed	RAD	GCCATACCATTAACTGTGGATTCAAAACTAGAAAT[G/T]TGATTCATTAAATCCTTGTCCAGGTCTGGCAAGTG	tag_colz131345	116	39	---NA---									no IPS match	no IPS match	no IPS match	No Blast Hit
yet to be assayed	RAD	GATACCCTTGAGTCTATCAACCAAATGGAGGCTTG[C/G]AACCAAATATGCGAGAGATTGGAAAGTGGTAAGAA	tag_colz13141	112	70	---NA---									no IPS match	no IPS match	no IPS match	No Blast Hit
yet to be assayed	RAD	AATTAAACACAAGTGCTTCATCAACTTATGCCCAC[G/T]GTAATTTCAGTAAACAGAAAGAAAGTTACATGAAC	tag_colz131425	137	54	---NA---									no IPS match	no IPS match	no IPS match	No Blast Hit
yet to be assayed	RAD	TTCTCTTGAATCAGGACAGAGAAACGAAGTGGAGG[A/T]ATGTCGGAATTTGGCAGGCCATGAAGGAGATCATG	tag_colz131466	94	37	---NA---									no IPS match	no IPS match	no IPS match	No Blast Hit
yet to be assayed	RAD	AATACTTGACTTCTTATCACCTATGTCACATTTCG[C/G]AAAGATTTCAGGTGAAGACAAGCAGAGAAACATGG	tag_colz13148	248	192	---NA---									no IPS match	no IPS match	no IPS match	No Blast Hit
yet to be assayed	RAD	ACTAGATTTCATCCTGAGCATTGATTTTAATCTGC[A/T]GAAATGTTCCTCCTTCAGTGGTTTCATCAAAATGT	tag_colz131514	102	45	---NA---									no IPS match	no IPS match	no IPS match	No Blast Hit
yet to be assayed	RAD	TTAACCTGCCAAACCAGTGTTTCACATCCCAAATC[C/G]GAGACCATAAGATTTAGGACTGTTTTTTATGCTTA	tag_colz131536	134	94	---NA---									no IPS match	no IPS match	no IPS match	No Blast Hit
yet to be assayed	RAD	CAAAGTAGATCAATGGGACTCAAAACAATACACCA[A/C]GCTACAAAACTCTGCATGATCCAAAGAGAGGGGCT	tag_colz131709	82	42	---NA---									no IPS match	no IPS match	no IPS match	No Blast Hit
yet to be assayed	RAD	TTCTCCTATCTAATGACACCAACAATGGATGTTCA[A/G]TGTTAGAATTATAAAACCTCATACTTGAAATGTTA	tag_colz131735	93	49	---NA---									no IPS match	no IPS match	no IPS match	No Blast Hit
yet to be assayed	RAD	ATGGGACCATGCTTTTCGGTAACTTTGCTAATTTT[A/G]ACTTTGGAGAGTGGAATGCATGTGCTGAGATCAAC	tag_colz131755	107	60	---NA---									no IPS match	no IPS match	no IPS match	No Blast Hit
yet to be assayed	RAD	ATTATAATTTCAGAAGTGTGTTGTTTTGGTTTCTG[G/T]CTGAATGATCGAATATTTCTCTCTAGTGAAAGCTG	tag_colz131759	74	38	---NA---									no IPS match	no IPS match	no IPS match	No Blast Hit
yet to be assayed	RAD	ATGTTTTATGGAAATGTGTGGAGATAACATCATGG[G/T]GTTCACATAAGTAATGGAATGTGAGTCATGAATTA	tag_colz13179	82	45	---NA---									no IPS match	no IPS match	no IPS match	No Blast Hit
yet to be assayed	RAD	CTATAACATCTATAAAAGCACATTATCATTGTAGT[A/C]CCGAAGAAATAACAACTTTGGTGAAGTAGAGAAGC	tag_colz131962	147	99	---NA---									no IPS match	no IPS match	no IPS match	No Blast Hit
AX-168334723	RNA	TGTTGTAGACAACAGGGAACCTGATGAGATTGTTT[A/G]GATTTGAATTCAATAATCATGTGTATTGTCAACTT	step3_c3047	2515	2465	high mobility group B protein 15-like	20	3.76419e-158	70.53	2	F:GO:0003677; C:GO:0005634	F:DNA binding; C:nucleus			no IPS match	no IPS match	no IPS match	gi|116788272|gb|ABK24816.1|unknown [Picea sitchensis]	ABK24816	3.76419e-158	77.0171	479.559	409	315
yet to be assayed	RAD	GGTCAAAAATTCTTGTACACAAATACGAAAAGGAG[A/T]ATCCAAATTCCTAAAATTTGAAATCCTTCTGTTTC	tag_colz132109	201	144	---NA---									no IPS match	no IPS match	no IPS match	No Blast Hit
yet to be assayed	RAD	GGCAATGTAATAAAGTAATAATGTGTAATGTTAAG[A/T]ATGTACGGCAAAGTCATAAAGTGAGTCAGAAGCTA	tag_colz132111	106	66	---NA---									no IPS match	no IPS match	no IPS match	No Blast Hit
yet to be assayed	RAD	TTCTCGCTAAGGAATATCTATCCACCTTCATATTA[G/T]GTTTCTTCACTTATCCGATTTACATGGGACCTGCC	tag_colz132261	95	42	---NA---									no IPS match	no IPS match	no IPS match	No Blast Hit
AX-168334724	RNA	GGCATAGACGAGATCCGCGCCGCCACCGCTAACTT[C/T]AGCCAGCGGAACCTCGTCGGGGAGGGCGGGTTCGG	step3_c3093	2173	928	probable receptor-like protein kinase At1g11050	20	0	68.1	1	F:GO:0016301	F:kinase activity			no IPS match	no IPS match	no IPS match	gi|720045660|ref|XP_010270275.1|PREDICTED: probable receptor-like protein kinase At1g11050 [Nelumbo nucifera]	XP_010270275	0	68.8333	612.068	600	413
yet to be assayed	RAD	AGTGATGGTAAATATCAGTGTGCACTTCAGGAAGT[C/G]AATATTATTTTTCTAGCCTTAAACTAAAATGTGAA	tag_colz132338	156	48	---NA---									no IPS match	no IPS match	no IPS match	No Blast Hit
yet to be assayed	RAD	TAACCTAGACAAAGCATCATTTATAATAATCTCCT[A/C]ATATGTAATGTTCATTGACTATAATGATCATTGAT	tag_colz132347	104	69	---NA---									no IPS match	no IPS match	no IPS match	No Blast Hit
yet to be assayed	RAD	CTTACAATCAAGATAGCTTTTCTCTCCAATTTGAT[A/G]CGAAGTTTAAGCAAATTAACCTGCGCCAGATCCTA	tag_colz132365	168	50	---NA---									no IPS match	no IPS match	no IPS match	No Blast Hit
AX-168334728	RNA	GAGGCAGTAATGAAGTTGCCAATGGAGATTGAACC[A/C]ATGGGTGCTTTGGGAAGGATATCGTCAAAAGTGAA	step3_c3126	591	64	---NA---									no IPS match	no IPS match	no IPS match	No Blast Hit
yet to be assayed	RAD	CAACACCCAACCGTGAGTTTGTTGAATCAATTCCT[C/G]TGATTTAAACCCTAAACTGAACGATTACTATATTA	tag_colz132631	144	38	---NA---									no IPS match	no IPS match	no IPS match	No Blast Hit
yet to be assayed	RAD	ACAGAAGGTTTCCCATGAACAATAGGGATGTGTTC[A/C]CAGCCTGGGTTATCTCTACAATCTAACATTCAAGT	tag_colz132676	82	43	---NA---									no IPS match	no IPS match	no IPS match	No Blast Hit
yet to be assayed	RAD	CAAGCGCCAACATTAATTTATGGTGGGATGTAAAG[A/T]AGAAGCACAGTCATTGTCATTACCAACTATCCCAA	tag_colz132717	92	37	---NA---									mobidb-lite (MOBIDB_LITE)	no GO terms	no GO terms	No Blast Hit
yet to be assayed	RAD	TGAACCATGCTTGGTCGATTCTCCTCCTCTTCTTG[A/C]ATGCATAACATCCCTACTACTGCGGCTCTTCTCAC	tag_colz132723	82	44	---NA---									no IPS match	no IPS match	no IPS match	No Blast Hit
yet to be assayed	RAD	ATATCAAACATTCAATGATCTTCAAAAGGCATCAG[C/T]AACCACTCTGCCCACAAGCACCAAACGCCCATTTG	tag_colz132748	152	95	---NA---									no IPS match	no IPS match	no IPS match	No Blast Hit
yet to be assayed	RAD	AAACAGGTGCAACCATCACTATCAAAGAAAGGAGG[A/T]AACACATGAAATTTCAACTATTATTGCTGCTTGAA	tag_colz132758	91	45	---NA---									no IPS match	no IPS match	no IPS match	No Blast Hit
yet to be assayed	RAD	TGCGAAGTTGCACAAAAGCAGTTTCTTTGCATTGG[A/T]AAGCTGTCCTAGTTCAGATGGAATATAGCCACGAA	tag_colz1328	146	86	---NA---									no IPS match	no IPS match	no IPS match	No Blast Hit
yet to be assayed	RAD	AAGCAAGCCCTTAACTGATTTGAGAAAGTACCTCA[C/T]CCAACACCAATGTTGAAAGTGACTCCTGAAGAGAA	tag_colz132803	91	56	---NA---									no IPS match	no IPS match	no IPS match	No Blast Hit
yet to be assayed	RAD	ATGGAGATCCATCAAAAGGATATTTTGGTCAGATG[A/T]TCTAGTTGTGATTGCGCTGAATGACATGTATGCAA	tag_colz132871	76	39	---NA---									no IPS match	no IPS match	no IPS match	No Blast Hit
AX-168334731	RNA	AAAGAACACCACCAATCAAAGTTTCTTTGGGATGA[C/T]TGAGATCGGTTCCAGTTATTTGCTGGGTTCAGAAG	step3_c3144	2739	2318	protease Do-like 9	20	0	90.77	5	F:GO:0004252; F:GO:0005515; C:GO:0005730; P:GO:0006508; C:GO:0009507	F:serine-type endopeptidase activity; F:protein binding; C:nucleolus; P:proteolysis; C:chloroplast	EC:3.4.21	Acting on peptide bonds (peptidases)	IPR001940 (PRINTS); PF13365 (PFAM); PF17815 (PFAM); G3DSA:2.30.42.50 (GENE3D); G3DSA:2.40.10.120 (GENE3D); G3DSA:2.30.42.10 (GENE3D); mobidb-lite (MOBIDB_LITE); PTHR22939:SF123 (PANTHER); PTHR22939 (PANTHER); cd00987 (CDD); IPR036034 (SUPERFAMILY); IPR009003 (SUPERFAMILY)	F:GO:0004252; F:GO:0005515; P:GO:0006508	F:serine-type endopeptidase activity; F:protein binding; P:proteolysis	gi|1376857849|gb|PTQ48394.1|hypothetical protein MARPO_0005s0061 [Marchantia polymorpha]	PTQ48394	0	91.6435	640.188	359	329
yet to be assayed	RAD	TCTTCTTTCCTGAACAAGTGTGCCCTTCAACACCT[C/T]CGACCAAGAAGGTTTAGAAACTCCAAGATCAAAAC	tag_colz133000	89	49	---NA---									no IPS match	no IPS match	no IPS match	No Blast Hit
yet to be assayed	RAD	ATATTACCTAGCTTGTATGATCTCCGTTCTTTCAC[A/C]CCTTAAATTAGGGGGCAATAAATTAACAGCTTTCC	tag_colz133001	86	40	---NA---									no IPS match	no IPS match	no IPS match	No Blast Hit
yet to be assayed	RAD	AAGATGAATCCAAAATACGCATCTCTAGTGAATGC[A/C]GAAATAGAGAAAATGCTAGATGCAGGCATTATATT	tag_colz133020	126	45	hypothetical protein AXG93_4040s1030	20	3.4903e-09	74.95	1	C:GO:0005739	C:mitochondrion			no IPS match	no IPS match	no IPS match	gi|1026763711|gb|OAE24676.1|hypothetical protein AXG93_4040s1030 [Marchantia polymorpha subsp. ruderalis]	OAE24676	3.4903e-09	80	59.6918	40	32
yet to be assayed	RAD	ACGTTCTTTCTGAAATTTGATGTTTGGTTTTGTTC[A/C]TTGTACACTTTGTTTATTTTTTTTTGGGTTGGCTT	tag_colz133044	184	90	---NA---									no IPS match	no IPS match	no IPS match	No Blast Hit
AX-168334733	RNA	TAATGTTACCATAAAACTTTAGTTGCCAAGACTAA[A/C]CGGGCCCATAATATTACACAATCCTACTGTTCTCC	step3_c3157	1087	500	DNA-directed RNA polymerases I and III subunit RPAC2	20	1.65123e-51	78.39	5	F:GO:0003677; F:GO:0003899; C:GO:0005666; P:GO:0006351; F:GO:0046983	F:DNA binding; F:DNA-directed 5'-3' RNA polymerase activity; C:RNA polymerase III complex; P:transcription, DNA-templated; F:protein dimerization activity	EC:2.7.7.6	DNA-directed RNA polymerase	IPR009025 (PFAM); IPR036603 (G3DSA:3.30.1360.GENE3D); PTHR13946:SF28 (PANTHER); PTHR13946 (PANTHER); IPR033898 (CDD); IPR036603 (SUPERFAMILY)	P:GO:0006351; F:GO:0046983	P:transcription, DNA-templated; F:protein dimerization activity	gi|116781945|gb|ABK22308.1|unknown [Picea sitchensis]gi|224285983|gb|ACN40703.1|unknown [Picea sitchensis]	ABK22308, ACN40703	1.65123e-51	85.8491	176.407	106	91
yet to be assayed	RAD	TGTACATGTGGTAGTTGGATGAAGTGTATTGTTGG[A/T]AGATTGTTCATCGAAGTATGGCGTATTGCAAATAG	tag_colz133168	175	59	---NA---									no IPS match	no IPS match	no IPS match	No Blast Hit
yet to be assayed	RAD	GAGATGAAGTCAACATCGAGTCGATTAAGTATTAC[A/C]CTTCCTTTATGACTCAACTGGCAGCTAACTTTCGT	tag_colz133302	120	62	lysosomal Pro-X carboxypeptidase-like	4	3.12653e-05	70	2	P:GO:0006508; F:GO:0008236	P:proteolysis; F:serine-type peptidase activity			no IPS match	no IPS match	no IPS match	gi|1091507410|ref|XP_018719019.1|PREDICTED: lysosomal Pro-X carboxypeptidase [Eucalyptus grandis]	XP_018719019	3.12653e-05	71.0526	48.521	38	27
yet to be assayed	RAD	CGCAAAACTAGAGTTTCTAAAGACACTATAACAGC[A/C]CACTTACTACAGCTTACAAAGGGCTCATCAAACAG	tag_colz133393	104	36	---NA---									no IPS match	no IPS match	no IPS match	No Blast Hit
AX-168334734	RNA	TGATCAGATTCTGTGCTCATTCCCTTTAAGCCCTC[C/T]GTTGCCCTGAAACCTTCTACTACTCCATCAAATGT	step3_c3157	1087	596	DNA-directed RNA polymerases I and III subunit RPAC2	20	1.65123e-51	78.39	5	F:GO:0003677; F:GO:0003899; C:GO:0005666; P:GO:0006351; F:GO:0046983	F:DNA binding; F:DNA-directed 5'-3' RNA polymerase activity; C:RNA polymerase III complex; P:transcription, DNA-templated; F:protein dimerization activity	EC:2.7.7.6	DNA-directed RNA polymerase	IPR009025 (PFAM); IPR036603 (G3DSA:3.30.1360.GENE3D); PTHR13946:SF28 (PANTHER); PTHR13946 (PANTHER); IPR033898 (CDD); IPR036603 (SUPERFAMILY)	P:GO:0006351; F:GO:0046983	P:transcription, DNA-templated; F:protein dimerization activity	gi|116781945|gb|ABK22308.1|unknown [Picea sitchensis]gi|224285983|gb|ACN40703.1|unknown [Picea sitchensis]	ABK22308, ACN40703	1.65123e-51	85.8491	176.407	106	91
yet to be assayed	RAD	TACCGTCTTGTTTGTTTGGATTCACTTCCTTCAAA[G/T]TCCATGAAGTTTCTGACCTGCGTAGAAACAGACTT	tag_colz133474	78	43	---NA---									no IPS match	no IPS match	no IPS match	No Blast Hit
yet to be assayed	RAD	CAAGTATAAGGCAGATGGGACGCTTGACAAGCATA[A/G]AGCAAGACTGGTTGCAAAGGGCTTTGCTAAAAATG	tag_colz1335	73	38	Retrovirus-related Pol polyprotein from transposon TNT 1-94	5	0.000301361	97.39	6	C:GO:0000943; F:GO:0003676; F:GO:0008270; P:GO:0015074; F:GO:0016301; P:GO:0016310	C:retrotransposon nucleocapsid; F:nucleic acid binding; F:zinc ion binding; P:DNA integration; F:kinase activity; P:phosphorylation			no IPS match	no IPS match	no IPS match	gi|1028575895|gb|OAJ44199.1|hypothetical protein BDEG_27463 [Batrachochytrium dendrobatidis JEL423]	OAJ44199	0.000301361	100	44.669	23	23
AX-168334735	RNA	CATTTAATCCCTCTTCACCTCAACCAACCTTCCAC[A/G]AACCCACCTTTTTCTGCTATTTTTATTTGAATCCA	step3_c3167	870	337	unknown	1	1.19905e-17	54.59	1	F:GO:0003677	F:DNA binding			no IPS match	no IPS match	no IPS match	gi|148906507|gb|ABR16406.1|unknown [Picea sitchensis]	ABR16406	1.19905e-17	54.5946	93.5893	185	101
yet to be assayed	RAD	CAACTTCTCTGCAGTGATTCCACTCCTCCTTGCAG[C/G]AATTCAGCAGACCTTGTGCTTTAGTTGAGAAATTC	tag_colz133718	82	38	---NA---									no IPS match	no IPS match	no IPS match	No Blast Hit
yet to be assayed	RAD	AAGCTTACCACCATAACGGCCCTAAGATGATTCAA[A/T]TTTTGTCCATACTTGCATATATCTATATAGACAAG	tag_colz133720	128	61	---NA---									no IPS match	no IPS match	no IPS match	No Blast Hit
yet to be assayed	RAD	CTAGTTGAATTGCTCACCTTGAGATCCGCAAGTTT[A/C]AATTCCGCAAAAATGAAGTTCCCTATGTCCAACTC	tag_colz133752	129	93	---NA---									no IPS match	no IPS match	no IPS match	No Blast Hit
yet to be assayed	RAD	TCTAATTTAAAAGCTTTAGAAGACGTTATGAAGAT[A/C]ATCAATGGAGAAATTAACTGAATTTAGTTTGAGAA	tag_colz133792	81	44	---NA---									no IPS match	no IPS match	no IPS match	No Blast Hit
yet to be assayed	RAD	CTAACAATGGGTACTTGTCCCACACGAGAAGCATT[A/T]CCATCATCAACAAATCAATACATTAAAATTATCTT	tag_colz133815	117	64	---NA---									no IPS match	no IPS match	no IPS match	No Blast Hit
yet to be assayed	RAD	CATGCACTTGTGATTGAAAGGGACATGCAGGCCAT[G/T]ATTTCACATAAAAATGTTAACAAAACATTAAAAAT	tag_colz133873	152	111	---NA---									no IPS match	no IPS match	no IPS match	No Blast Hit
yet to be assayed	RAD	CAAACAAGAATAATGTCTTGAATAGCCTTCAATAG[A/G]CTTCAATTATAAGAACATATTTTGAAGGACACGAA	tag_colz133890	118	82	---NA---									no IPS match	no IPS match	no IPS match	No Blast Hit
AX-168334736	RNA	CAGTAGTGTTTACAATGGTCGGCTCATCCTCTGTA[C/T]CAGTATGATCTGCTGACATTAGAGTAGGTGCAGAA	step3_c3167	870	543	unknown	1	1.19905e-17	54.59	1	F:GO:0003677	F:DNA binding			no IPS match	no IPS match	no IPS match	gi|148906507|gb|ABR16406.1|unknown [Picea sitchensis]	ABR16406	1.19905e-17	54.5946	93.5893	185	101
yet to be assayed	RAD	TTGTCAGATCCTAGCCAGCTTTCCAAAATGCAGAG[A/G]ATTCTTCACAAGATAAACAATGGCAGAAGGAAAAT	tag_colz133993	108	53	---NA---									no IPS match	no IPS match	no IPS match	No Blast Hit
yet to be assayed	RAD	AGGATCAGAAGGAGAATTATTTCTTCTTTCTAATT[A/G]CTATGATACCACATGTTAGATCTTAATGCTTCGAA	tag_colz134157	109	67	---NA---									no IPS match	no IPS match	no IPS match	No Blast Hit
yet to be assayed	RAD	ATTTCATATAAAAACACTTACAAATTTGACCATTA[A/C]CTTTCCCTCCTCGCAAGGAAATAACAATACAGTCC	tag_colz134164	91	38	---NA---									no IPS match	no IPS match	no IPS match	No Blast Hit
yet to be assayed	RAD	TGGTAGTTCATTTGAAGCATTGACAATTATTCTTT[G/T]CTGCCTGTACAAGTGCATGATAGTAATAAATTCAT	tag_colz134323	135	42	---NA---									no IPS match	no IPS match	no IPS match	No Blast Hit
yet to be assayed	RAD	CAGGGAAACCCCAAAGTAAGGGGTAGGAAAAAGTG[C/T]TTCAATTTCTGAAAGATCAGTTATGTCGTTTCTGC	tag_colz134346	124	61	---NA---									no IPS match	no IPS match	no IPS match	No Blast Hit
AX-168334737	RNA	GAACAAGCTCCAAACAGGTAATAAAACCAAGGTTT[C/T]CTTTTATGAACACTTCCACATTTTGTACATCAATT	step3_c3172	1503	758	F-box protein SKIP8	20	9.32196e-75	79.48	1	F:GO:0005515	F:protein binding			IPR037401 (PFAM); IPR001943 (PFAM); G3DSA:3.10.450.50 (GENE3D); PTHR34957 (PANTHER); IPR032710 (SUPERFAMILY)	F:GO:0005515	F:protein binding	gi|294460962|gb|ADE76052.1|unknown [Picea sitchensis]	ADE76052	9.32196e-75	96.7742	241.121	124	120
yet to be assayed	RAD	TTTGCCCCTTTGTGAGCAACTTGAGGAATTATACA[C/G]AAAAGATGGAACAAGAAGAGCACTCCTCTCCATAT	tag_colz134392	119	66	---NA---									no IPS match	no IPS match	no IPS match	No Blast Hit
yet to be assayed	RAD	TGGGGCCCTTGCAATACCTAAACTGTCACTAGCCT[A/T]TCTATGTTGAAACATGCATACGTCTAGGCAACCTG	tag_colz134510	181	51	---NA---									no IPS match	no IPS match	no IPS match	No Blast Hit
yet to be assayed	RAD	TGAAGAGAATACATAAGGTTGACAGAATAACAGTA[A/G]CAGTTGGCAACTACCCAATAACCTCCTAACTACTA	tag_colz134554	153	45	---NA---									no IPS match	no IPS match	no IPS match	No Blast Hit
yet to be assayed	RAD	CAAGGAAGTGTTGTTTGAAGGCTAGCTGCCGAAAG[A/T]GTTGCAGTCAAAACGTTTTGTTGGAAGCTTTCGTC	tag_colz134572	147	108	---NA---									no IPS match	no IPS match	no IPS match	No Blast Hit
yet to be assayed	RAD	AAAATGGCACTAAGACATCATCTAGACTGCATATT[C/G]CCCATGGTGTCAGGAACTTGGGACATTGGCCCTCA	tag_colz134606	89	49	---NA---									no IPS match	no IPS match	no IPS match	No Blast Hit
yet to be assayed	RAD	TCATGTCAGACATTTTTGGTAAGTTGATTATATAT[G/T]GCTATCAATTTTATTTCTCTGTAATTGGATACCTA	tag_colz134645	308	54	---NA---									no IPS match	no IPS match	no IPS match	No Blast Hit
yet to be assayed	RAD	TGGTAGAGGTAACCAGGTCTTCCGTGTGAATATGC[G/T]ACAAAAATAAATGCAATTCTTAAATTGATACTGTA	tag_colz134648	93	40	---NA---									no IPS match	no IPS match	no IPS match	No Blast Hit
yet to be assayed	RAD	ATTATGAATTTCCGCATATGCCATACAACCTTGTG[A/G]ACAATAAACCCAGCTTAAATCAGTGTGGGTGAGAT	tag_colz134708	120	76	---NA---									no IPS match	no IPS match	no IPS match	No Blast Hit
yet to be assayed	RAD	AAAAGTGATAATGGGAATTCGTTTGTGTGGTGTAT[A/C]CCAAGTTTTGCTTGCATACTACAAAGTATATTTAT	tag_colz134716	140	45	---NA---									no IPS match	no IPS match	no IPS match	No Blast Hit
yet to be assayed	RAD	GGATATTGGAACACATGCTTAATTCTCAAAAGAAC[A/C]TTTTCATATACTTAAAGGTCGATCATAAAAAAGCA	tag_colz134740	129	66	---NA---									no IPS match	no IPS match	no IPS match	No Blast Hit
yet to be assayed	RAD	TAACTTTTGAAGAATTTGAATTGCCAAGGGAATGT[A/G]AACTAGCTGTAAATAACAGGTTGTGGAATGCAGAT	tag_colz134745	111	60	---NA---									no IPS match	no IPS match	no IPS match	No Blast Hit
yet to be assayed	RAD	TTATATTTATTTTAGATATCAATAAACAATGCCCA[A/T]CGTGCTCTCTTCCTTGCTCGATGAGAAGCCCTGCT	tag_colz134778	95	55	---NA---									no IPS match	no IPS match	no IPS match	No Blast Hit
yet to be assayed	RAD	TCTGTGTGTACATTGACCACAGAATAGAAGAATTC[A/G]AGTGCAAAATCAGCATGGCTCCTTTTGTTGTTTCT	tag_colz134838	115	51	---NA---									no IPS match	no IPS match	no IPS match	No Blast Hit
yet to be assayed	RAD	TGCACAACACCCATGGCAGTTACCTAAGGGAGAGG[G/T]AACAATCATGTTGGGAAGAGACAACTTGCCGAAAG	tag_colz134847	138	71	---NA---									no IPS match	no IPS match	no IPS match	No Blast Hit
AX-168334738	RNA	TGATTGAATAGCATTCAGAGAAATGCCTTCTGCTT[G/T]AGCAATAGAATCAATCATCTCAAATCCCACATTGT	step3_c3176	1799	1379	chloroplastic group IIB intron splicing facilitator CRS2-B, chloroplastic-like	20	7.80303e-118	76.11	1	F:GO:0004045	F:aminoacyl-tRNA hydrolase activity	EC:3.1.1.29; EC:3.1.1.1	Aminoacyl-tRNA hydrolase; Carboxylesterase	IPR001328 (TIGRFAM); IPR001328 (PFAM); IPR036416 (G3DSA:3.40.50.GENE3D); PTHR17224:SF3 (PANTHER); IPR001328 (PANTHER); IPR001328 (HAMAP); IPR036416 (SUPERFAMILY)	F:GO:0004045	F:aminoacyl-tRNA hydrolase activity	gi|116783352|gb|ABK22906.1|unknown [Picea sitchensis]	ABK22906	7.80303e-118	82.716	359.377	243	201
yet to be assayed	RAD	CCCACTTAGGTGCTTTGCAATTTGCTTTAGTTTGG[G/T]TTATAGGAATTATGCAAACACATGGTGTGGTTGTC	tag_colz134990	76	41	---NA---									no IPS match	no IPS match	no IPS match	No Blast Hit
yet to be assayed	RAD	AAAGCTTGTATTAACAGTAAGGGATTAAGGGATTC[A/C]AGGTTCTTAGTCCTTCTAATTCAAGTTGCTTTAAT	tag_colz135052	92	39	---NA---									no IPS match	no IPS match	no IPS match	No Blast Hit
AX-168334740	RNA	CTTTTAAGGATTCCAAAAACTGGTTTGTTTTCTGC[A/G]TCTTTCCTAGTTGCATGCCCATACCTTTAGGAGGA	step3_c3193	3384	2335	coatomer subunit delta	20	0	86.09	10	C:GO:0000139; C:GO:0005829; P:GO:0006888; P:GO:0006890; F:GO:0008667; P:GO:0015031; P:GO:0019290; C:GO:0030126; P:GO:0051645; P:GO:0055114	C:Golgi membrane; C:cytosol; P:endoplasmic reticulum to Golgi vesicle-mediated transport; P:retrograde vesicle-mediated transport, Golgi to endoplasmic reticulum; F:2,3-dihydro-2,3-dihydroxybenzoate dehydrogenase activity; P:protein transport; P:siderophore biosynthetic process; C:COPI vesicle coat; P:Golgi localization; P:oxidation-reduction process	EC:1.3.1.28	2,3-dihydro-2,3-dihydroxybenzoate dehydrogenase	G3DSA:2.60.40.1170 (GENE3D); G3DSA:2.60.40.1170 (GENE3D); IPR028565 (PFAM); G3DSA:3.30.450.60 (GENE3D); mobidb-lite (MOBIDB_LITE); IPR027059 (PANTHER); PTHR10121:SF1 (PANTHER); IPR028565 (PROSITE_PROFILES); cd09254 (CDD); IPR011012 (SUPERFAMILY); IPR036168 (SUPERFAMILY)	P:GO:0006890; C:GO:0030126	P:retrograde vesicle-mediated transport, Golgi to endoplasmic reticulum; C:COPI vesicle coat	gi|148906959|gb|ABR16624.1|unknown [Picea sitchensis]	ABR16624	0	93.032	887.486	531	494
yet to be assayed	RAD	ACAACCCATTCAACAAGGAGCATGGTGCCCCTGAG[G/T]ATGAAAACCGCCATGCTGGTGATTTGGGCAATATA	tag_colz135153	107	40	Superoxide dismutase	20	4.56835e-11	85.28	4	F:GO:0004784; P:GO:0019430; F:GO:0046872; P:GO:0055114	F:superoxide dismutase activity; P:removal of superoxide radicals; F:metal ion binding; P:oxidation-reduction process	EC:1.15.1.1	Superoxide dismutase	no IPS match	no IPS match	no IPS match	gi|108708143|gb|ABF95938.1|Superoxide dismutase 1, putative, expressed [Oryza sativa Japonica Group]	ABF95938	4.56835e-11	82.8571	63.929	35	29
yet to be assayed	RAD	AGGCCGGGAAGGGGCTTAAATAGGTGGAGGGAGGA[C/G]AGGGCAGGGAAGAATATTAGGGAAAGCTCGTGGTA	tag_colz135198	97	40	---NA---									no IPS match	no IPS match	no IPS match	No Blast Hit
yet to be assayed	RAD	AAGTCACGAAAAATGTGTAATTTTTATGTGTTTCC[G/T]AAAATGAAGAGAAGCGACAATCCAAAACTCATGGA	tag_colz135271	114	73	---NA---									no IPS match	no IPS match	no IPS match	No Blast Hit
AX-168334741	RNA	AAGAGATATTTGTTCCTCCATCTGTTCATGGTCCT[C/T]TGTTCACAGACGGATGGTTTGAAGGTGTTTCATGG	step3_c3203	2894	659	acylamino-acid-releasing enzyme isoform X2	20	0	73.59	1	F:GO:0008236	F:serine-type peptidase activity			no IPS match	no IPS match	no IPS match	gi|1052185632|ref|XP_017699420.1|PREDICTED: LOW QUALITY PROTEIN: acylamino-acid-releasing enzyme 1 [Phoenix dactylifera]	XP_017699420	0	74.4544	959.133	779	580
yet to be assayed	RAD	ATCAACAGTTCCTTTTTAGCATGCCCAATGGGACC[C/G]ATCCCACCTCATCCTAATTTAATAAAATGCAAAGT	tag_colz135430	78	41	---NA---									no IPS match	no IPS match	no IPS match	No Blast Hit
yet to be assayed	RAD	ATAAAGATACCAGCAAACTAAATATTTTTTGTTGG[A/G]AGAATTTGATCTTGATGATATGTTTGTGTATATGT	tag_colz135498	94	48	---NA---									no IPS match	no IPS match	no IPS match	No Blast Hit
yet to be assayed	RAD	GTCTTCTAGGACAATGTGGTTGAAATCAGCTGACA[A/C]CTTCTGGAATGTCACAGTGATTGGCCTTGGCGCTT	tag_colz135628	71	36	---NA---									no IPS match	no IPS match	no IPS match	No Blast Hit
yet to be assayed	RAD	GAGTGTGTCTGTGAAAGCATTTTTGAACTATTTGG[A/G]GAAATTTATAGCTGAATGCTATTGAAATTGACTTT	tag_colz13569	86	45	---NA---									no IPS match	no IPS match	no IPS match	No Blast Hit
yet to be assayed	RAD	AGGATTCAACATCATGGATTGAGTAATTTGCTGTA[A/G]GAAATAGTTGTTTTCTTTTCTCCCTTTTCAGCTTA	tag_colz135870	88	47	---NA---									no IPS match	no IPS match	no IPS match	No Blast Hit
yet to be assayed	RAD	CACACAGATGCAAGAAAGTAAGCATACAGGATGTC[G/T]ATCCCTAACTAATAGTATACACAGAAACAATTTGA	tag_colz135941	191	45	---NA---									no IPS match	no IPS match	no IPS match	No Blast Hit
yet to be assayed	RAD	TAGTCTACATGTTCAGTTCATCTTTGTTGAACTGA[A/C]TGGGTTGTCTATGCACCTATACAGATCACTGACTG	tag_colz135953	303	254	---NA---									no IPS match	no IPS match	no IPS match	No Blast Hit
yet to be assayed	RAD	AATAATAATGGTGTTGTCAGAAATGTGATATAACT[C/G]TAGACATGGGTCTGTGGTTATAAGGGCAAAGGAGG	tag_colz135973	104	58	---NA---									no IPS match	no IPS match	no IPS match	No Blast Hit
AX-168334745	RNA	TGAGATCCTGCTTGAGTTGCCGTGGCTGCAGCTCC[A/C]GCTGCGAAGGATCGAACAAGGGATCCGTTTCGTCT	step3_c3216	2332	1132	myb-related transcription factor, partner of profilin-like	20	1.97109e-38	59.57						no IPS match	no IPS match	no IPS match	gi|1373913530|ref|XP_024381299.1|uncharacterized protein LOC112285045 isoform X2 [Physcomitrella patens]gi|1333479027|gb|PNR51362.1|hypothetical protein PHYPA_010548 [Physcomitrella patens]	XP_024381299, PNR51362	1.97109e-38	58.0392	162.925	255	148
yet to be assayed	RAD	GATCCTATTCGGAAATGAATATCCCTCAAATTTTG[A/G]GTGTCAACTTTGAAAGTTGCCTCTCCATCAGTTAT	tag_colz136281	94	37	CST complex subunit TEN1	20	1.31235e-08	85.97	10	P:GO:0000723; F:GO:0003697; P:GO:0006457; P:GO:0009408; F:GO:0010521; P:GO:0019827; F:GO:0044183; P:GO:0048367; P:GO:0051974; C:GO:1990879	P:telomere maintenance; F:single-stranded DNA binding; P:protein folding; P:response to heat; F:telomerase inhibitor activity; P:stem cell population maintenance; F:protein folding chaperone; P:shoot system development; P:negative regulation of telomerase activity; C:CST complex			no IPS match	no IPS match	no IPS match	gi|116785219|gb|ABK23640.1|unknown [Picea sitchensis]	ABK23640	1.31235e-08	90.3226	55.8398	31	28
yet to be assayed	RAD	CATTGCGAGAGGAGACACAGTTTGAGATCACATCC[A/C]CAACAAATGAGTTGGCAGGGGAACAATCAGTGCCA	tag_colz13629	79	37	---NA---									mobidb-lite (MOBIDB_LITE)	no GO terms	no GO terms	No Blast Hit
yet to be assayed	RAD	TGGCAACAACAATAGGATCCAATGGTTGGTTACAC[A/G]TTTCTTTATAATTGTAGGTGAAACCTTAAGGCTGA	tag_colz136308	229	62	---NA---									no IPS match	no IPS match	no IPS match	No Blast Hit
yet to be assayed	RAD	CACTCCTATTTATATCTCAAGGATTATCCCTTGTC[A/G]TCATCACCATCATCTATCATTTATTATCTATCAAA	tag_colz13649	94	43	---NA---									no IPS match	no IPS match	no IPS match	No Blast Hit
AX-168334748	RNA	GGTAGGTACTGAGTAAAAAATCCTTTTCTTTTTAT[A/G]TGTGGTTGGTTCAGTAGTGTGGTCCAGTTCACATG	step3_c3241	2660	89	predicted protein	20	2.26599e-108	49.33	1	F:GO:0016740	F:transferase activity			G3DSA:3.40.50.2000 (GENE3D); G3DSA:3.40.50.2000 (GENE3D); IPR001296 (PFAM); SSF53756 (SUPERFAMILY)	no GO terms	no GO terms	gi|971511439|dbj|GAQ86776.1|hypothetical protein KFL_003100130 [Klebsormidium nitens]	GAQ86776	2.26599e-108	63.2319	350.517	427	270
yet to be assayed	RAD	TTAGAGTGGCCCAATGATAATCTCAAGCAAAAGCT[A/T]GGAATATGAAAATACCTGCAATCCATGAGAAAGAA	tag_colz136592	123	49	---NA---									no IPS match	no IPS match	no IPS match	No Blast Hit
yet to be assayed	RAD	GGTCCACCATGGTTAGATCCATGAAGGAACAATTC[C/T]CTCGTGGTGTAACTACCAGGGATGTTCTTCACACA	tag_colz13664	114	77	---NA---									no IPS match	no IPS match	no IPS match	No Blast Hit
AX-168334749	RNA	ATACGAGAATTTATTGATAAGGGCTAAGATAATTT[C/T]ATTTTTTTTCAATTGGCAATGGAGAAAGGGGTGAT	step3_c3241	2660	490	predicted protein	20	2.26599e-108	49.33	1	F:GO:0016740	F:transferase activity			G3DSA:3.40.50.2000 (GENE3D); G3DSA:3.40.50.2000 (GENE3D); IPR001296 (PFAM); SSF53756 (SUPERFAMILY)	no GO terms	no GO terms	gi|971511439|dbj|GAQ86776.1|hypothetical protein KFL_003100130 [Klebsormidium nitens]	GAQ86776	2.26599e-108	63.2319	350.517	427	270
yet to be assayed	RAD	GATACACACACAATCTACTAATCTACTAGACTACC[A/T]ACAACAACAATATCATACAAAACTCATGTATCACA	tag_colz136704	86	36	---NA---									no IPS match	no IPS match	no IPS match	No Blast Hit
AX-168334751	RNA	GTGACCCCAAACGCTTTCAACCTTCGAACCTCCTG[C/T]ACAGCAACCTTTACAGCATCTTGCCAATTTCTAGG	step3_c3253	4881	2901	stromal processing peptidase, chloroplastic	20	0	81.66	5	C:GO:0005739; C:GO:0009570; P:GO:0009793; F:GO:0016787; F:GO:0046872	C:mitochondrion; C:chloroplast stroma; P:embryo development ending in seed dormancy; F:hydrolase activity; F:metal ion binding			IPR007863 (PFAM); G3DSA:3.30.830.10 (GENE3D); G3DSA:3.30.830.10 (GENE3D); G3DSA:3.30.830.10 (GENE3D); IPR011765 (PFAM); PTHR43690:SF13 (PANTHER); PTHR43690 (PANTHER); IPR011249 (SUPERFAMILY); IPR011249 (SUPERFAMILY); IPR011249 (SUPERFAMILY)	F:GO:0003824; F:GO:0046872	F:catalytic activity; F:metal ion binding	gi|586730639|ref|XP_006849871.1|stromal processing peptidase, chloroplastic [Amborella trichopoda]gi|548853469|gb|ERN11452.1|hypothetical protein AMTR_s00022p00070510 [Amborella trichopoda]	XP_006849871, ERN11452	0	80.1639	1657.5	1220	978
yet to be assayed	RAD	AACCTTCTCTTATAAAATTCATTCAACATGCGTTT[C/T]ATTTTGTCCCATTCAATTACAATCATCCATCCACA	tag_colz136862	100	45	---NA---									no IPS match	no IPS match	no IPS match	No Blast Hit
yet to be assayed	RAD	TCCAGAGCTGCATTAGTAGTTCTCGCCAACAAGCT[A/C]CTTCAGGCTCAGGCTCGAATTCGCCCCATAATCCC	tag_colz136885	148	54	Histidine--tRNA ligase, cytoplasmic	3	0.000341706	73.68	2	C:GO:0005737; F:GO:0016874	C:cytoplasm; F:ligase activity			no IPS match	no IPS match	no IPS match	gi|1141974565|gb|ONK55791.1|uncharacterized protein A4U43_C10F1020 [Asparagus officinalis]	ONK55791	0.000341706	76.3158	46.2098	38	29
AX-168334752	RNA	GCTAGAATTTTCTGCAATTTGTTGTTATCTTCTGG[G/T]AAAGACAACAAAATTATCGAAAGAATTGGATGCTA	step3_c3254	1816	1731	two-pore potassium channel 1	20	4.77828e-109	66.6	3	F:GO:0005267; C:GO:0016020; P:GO:0071805	F:potassium channel activity; C:membrane; P:potassium ion transmembrane transport			IPR003280 (PRINTS); IPR013099 (PFAM); G3DSA:1.10.287.70 (GENE3D); G3DSA:1.10.287.70 (GENE3D); mobidb-lite (MOBIDB_LITE); PTHR11003 (PANTHER); PTHR11003 (PANTHER); PTHR11003:SF121 (PANTHER); PTHR11003:SF121 (PANTHER); SSF81324 (SUPERFAMILY); SSF81324 (SUPERFAMILY)	F:GO:0005267; C:GO:0016020; P:GO:0071805	F:potassium channel activity; C:membrane; P:potassium ion transmembrane transport	gi|1220033257|ref|XP_021818581.1|two-pore potassium channel 1 [Prunus avium]	XP_021818581	4.77828e-109	68.5879	340.502	347	238
yet to be assayed	RAD	ATATATATAGAAGAACTGCTAAAAGAAGCTTCACT[G/T]AATTTCAACAAGATACTGAAGTTAGAACATAAACT	tag_colz13698	240	39	---NA---									no IPS match	no IPS match	no IPS match	No Blast Hit
yet to be assayed	RAD	CAATCCGACGCTTTATTAATATCGCAACATAAATT[G/T]TTCACATTGGGTACTTCTCTGATACCTGCTCGGGA	tag_colz137008	131	65	---NA---									no IPS match	no IPS match	no IPS match	No Blast Hit
yet to be assayed	RAD	AACAAATGTAAAAACCTCAGGGAGCTTTTGCAATA[A/T]GCATCTACAAGGCCATCGTTAGTGTCATGAAAAAT	tag_colz137064	85	44	---NA---									mobidb-lite (MOBIDB_LITE); mobidb-lite (MOBIDB_LITE)	no GO terms	no GO terms	No Blast Hit
yet to be assayed	RAD	CTGCCCCAATTTCAATGGAGGAATTCCTAGTCCCA[G/T]TTCCTCTATTTCTCCATCAAAACCAATTATGTCTG	tag_colz137127	84	39	---NA---									no IPS match	no IPS match	no IPS match	No Blast Hit
yet to be assayed	RAD	GACATCATACATGTTGAAAAGACTGATATGTTAAT[G/T]ACATTGATGAGTCTATTTCACTTGGTGATGGTAGA	tag_colz137166	83	44	---NA---									no IPS match	no IPS match	no IPS match	No Blast Hit
yet to be assayed	RAD	ATGGAACCATGATTGCCATCTTCAAGAATCTGTTA[A/C]CTACAAGAAGCATGCTATCATTTTATTTCTTGGTT	tag_colz137279	210	46	gag-pol polyprotein	20	1.53757e-07	70.97	1	F:GO:0005488	F:binding			no IPS match	no IPS match	no IPS match	gi|1315707202|gb|PKU71456.1|hypothetical protein MA16_Dca004298 [Dendrobium catenatum]	PKU71456	1.53757e-07	75.5102	56.6102	49	37
yet to be assayed	RAD	ATATAGGAAAATATTAAATCAACAAGTCAATGATA[A/T]GATTTTGACCAACAAAATCATTAACCCAAAGTACA	tag_colz137280	196	98	---NA---									no IPS match	no IPS match	no IPS match	No Blast Hit
yet to be assayed	RAD	CAGCACCATGCACTATAGGACTGCTGCAATACTTC[A/G]GGTCTATTTCCAGCACTGTGCATTGCAAGACAACA	tag_colz137308	134	96	---NA---									no IPS match	no IPS match	no IPS match	No Blast Hit
AX-168334753	RNA	TCAAACTGGTACAGACGCAGAAGGCACTGATTAGC[A/G]TCAAGGCTATATGTGTTAGACATAACCTGTTCTTG	step3_c3261	1358	1023	eukaryotic translation initiation factor 3 subunit K	20	2.21041e-131	80.88	7	P:GO:0001732; F:GO:0003743; C:GO:0005852; P:GO:0006446; C:GO:0016282; C:GO:0033290; F:GO:0043022	P:formation of cytoplasmic translation initiation complex; F:translation initiation factor activity; C:eukaryotic translation initiation factor 3 complex; P:regulation of translational initiation; C:eukaryotic 43S preinitiation complex; C:eukaryotic 48S preinitiation complex; F:ribosome binding			IPR033464 (PFAM); IPR016020 (G3DSA:1.25.40.GENE3D); IPR036388 (G3DSA:1.10.10.GENE3D); mobidb-lite (MOBIDB_LITE); IPR009374 (PANTHER); IPR009374 (HAMAP); IPR016024 (SUPERFAMILY); IPR036390 (SUPERFAMILY)	F:GO:0003743; C:GO:0005737; C:GO:0005852; P:GO:0006446; F:GO:0043022	F:translation initiation factor activity; C:cytoplasm; C:eukaryotic translation initiation factor 3 complex; P:regulation of translational initiation; F:ribosome binding	gi|116787119|gb|ABK24382.1|unknown [Picea sitchensis]	ABK24382	2.21041e-131	87.8661	388.267	239	210
yet to be assayed	RAD	GACAAAGATAGATAATACCCTTAGGGTAAGGCAAC[A/C]CCAATAGTACTTCTTAAGGAAGGAATAACTCCACA	tag_colz137423	98	53	---NA---									no IPS match	no IPS match	no IPS match	No Blast Hit
AX-168334754	RNA	TAATATCAGAGTCTATAAATACAATGTTGGTCAGC[A/G]TTTTGGTCAGCATATTGATGAGAGTGTTGATCTTG	step3_c3263	1411	504	2-oxoglutarate (2OG) and Fe(II)-dependent oxygenase superfamily protein	20	4.26098e-77	76.43	6	F:GO:0004656; F:GO:0005506; C:GO:0005783; P:GO:0018401; F:GO:0031418; P:GO:0055114	F:procollagen-proline 4-dioxygenase activity; F:iron ion binding; C:endoplasmic reticulum; P:peptidyl-proline hydroxylation to 4-hydroxy-L-proline; F:L-ascorbic acid binding; P:oxidation-reduction process	EC:1.14.11; EC:1.14.11.2	Acting on paired donors, with incorporation or reduction of molecular oxygen. The oxygen incorporated need not be derived from O(2); Procollagen-proline 4-dioxygenase	G3DSA:2.60.120.620 (GENE3D); PTHR10869 (PANTHER); PTHR10869:SF80 (PANTHER); IPR005123 (PROSITE_PROFILES)	F:GO:0016491; P:GO:0055114	F:oxidoreductase activity; P:oxidation-reduction process	gi|1130858466|dbj|GAV61836.1|2OG-FeII_Oxy_3 domain-containing protein [Cephalotus follicularis]	GAV61836	4.26098e-77	82.5	181.03	120	99
yet to be assayed	RAD	ACTTTCACATTTAAGTGTCTTTTCAGTTTTCAATT[G/T]TTCAGTATTTCTGCCTTGGTTATAGATTAATATTT	tag_colz137491	129	52	---NA---									no IPS match	no IPS match	no IPS match	No Blast Hit
yet to be assayed	RAD	ACTTTGAAGAAGAGTGAGCAATCTCGTGCACGAGT[G/T]CAAGGCACAGACAAAGACAAAGATCCTTTGACAAA	tag_colz137494	117	48	---NA---									mobidb-lite (MOBIDB_LITE)	no GO terms	no GO terms	No Blast Hit
yet to be assayed	RAD	CTATTACCCAGTTGCACCATTATTATTATTTTCAC[A/C]CATCTAGCCATTAGGTCACCCACATCTGAAATCAA	tag_colz137592	103	60	---NA---									no IPS match	no IPS match	no IPS match	No Blast Hit
yet to be assayed	RAD	AAATATCTCTTGAACCCTCTTTGGGGATCCTTTTG[A/C]TCTTTAAACTTTCATGCAAATACTTTGAAGATCTA	tag_colz137611	107	41	---NA---									no IPS match	no IPS match	no IPS match	No Blast Hit
yet to be assayed	RAD	TGAGCTAGTTGTTTTCTTCACAATAATAGAGGTTA[A/G]GGGGGGAGGAAATATGCTATGTATTATGGCTGTTA	tag_colz137653	181	52	---NA---									no IPS match	no IPS match	no IPS match	No Blast Hit
yet to be assayed	RAD	TCTCCAGAGCTATCTATAATAAATTTTATTATCTG[T/C]TTCAAGCATATTGTTTTGTAGCCGATATTAGAGCC	tag_colz137721	233	176	TMV resistance protein N-like	20	3.72537e-17	70.78	1	F:GO:0043531	F:ADP binding			G3DSA:3.40.50.300 (GENE3D); IPR002182 (PFAM); PTHR11017 (PANTHER); IPR027417 (SUPERFAMILY)	F:GO:0043531	F:ADP binding	gi|1389779870|ref|XP_024990462.1|TMV resistance protein N-like, partial [Cynara cardunculus var. scolymus]	XP_024990462	3.72537e-17	78.0822	84.3445	73	57
yet to be assayed	RAD	ATCTTTGCAAACTGTGAGCAAGGAGAATCACATCA[G/T]TGACAAAGAGCCATATGGCAATCAAAACGTGATGT	tag_colz137741	76	37	---NA---									mobidb-lite (MOBIDB_LITE)	no GO terms	no GO terms	No Blast Hit
AX-168334755	RNA	ATCAATGGCTGCATCTTGCTTCTTTACGCCTTTGC[C/T]ATTCTCGGCTCTGCTAAATTTAGCCGAAGAAGAAT	step3_c3270	787	666	DNA polymerase delta subunit 4-like	20	3.32249e-20	62.5	4	F:GO:0003824; C:GO:0005634; P:GO:0006260; P:GO:0009116	F:catalytic activity; C:nucleus; P:DNA replication; P:nucleoside metabolic process			IPR007218 (PFAM); mobidb-lite (MOBIDB_LITE); IPR007218 (PANTHER)	C:GO:0005634; P:GO:0006260	C:nucleus; P:DNA replication	gi|116785634|gb|ABK23801.1|unknown [Picea sitchensis]	ABK23801	3.32249e-20	69.4444	93.5893	108	75
yet to be assayed	RAD	ATTTTTCTTCCTCAGTCAGTTGCATCTTTATAGAT[C/T]GATTACCTCCATTAAAATACTCCTCCATACCTTTT	tag_colz137978	88	50	---NA---									mobidb-lite (MOBIDB_LITE)	no GO terms	no GO terms	No Blast Hit
AX-168334756	RNA	TTTTAAGGTGAAGGTCTATGTATTTTGTAATATAT[C/T]TCGCAAGGGATTTTTCCCTCACAGGTTCTTGCAGT	step3_c3273	4735	4631	ABC transporter G family member 35-like	20	0	85.98	8	F:GO:0005524; C:GO:0005886; F:GO:0015419; P:GO:0015709; C:GO:0016021; P:GO:0099133; F:GO:0102025; P:GO:1902358	F:ATP binding; C:plasma membrane; F:ATPase-coupled sulfate transmembrane transporter activity; P:thiosulfate transport; C:integral component of membrane; P:ATP hydrolysis coupled anion transmembrane transport; F:ATPase-coupled thiosulfate transmembrane transporter activity; P:sulfate transmembrane transport	EC:3.6.1.3; EC:3.6.3.25; EC:3.6.1.15	Adenosinetriphosphatase; Sulfate-transporting ATPase; Nucleoside-triphosphate phosphatase	no IPS match	no IPS match	no IPS match	gi|720035845|ref|XP_010267164.1|PREDICTED: ABC transporter G family member 36-like [Nelumbo nucifera]	XP_010267164	0	86.1717	2118.2	1468	1265
yet to be assayed	RAD	TAGTCCAATATTGCCACCAGACCCATTCTCGTTGG[A/C]TTGTTCTTCAAAAGAAACAACTCTAGCCTGAGTTT	tag_colz138028	87	45	---NA---									no IPS match	no IPS match	no IPS match	No Blast Hit
yet to be assayed	RAD	CTATTTCTATAAAATTTATTCTTGTTTTTCTTGTT[G/T]GCCAAGTTATTACTGAGTTTTGTCCAAAATGAGTT	tag_colz138052	120	68	---NA---									no IPS match	no IPS match	no IPS match	No Blast Hit
yet to be assayed	RAD	CTTCTTTTGGTTCTATGTCCATGGATGCTAGAAGA[A/G]TCTTGAGGGGTGGAACTGCATGTCCTCCTAGGATT	tag_colz138097	192	44	---NA---									no IPS match	no IPS match	no IPS match	No Blast Hit
AX-168334757	RNA	GAGTACAGCACAAATTCCAGCAACTTCCACGGTGC[A/G]GTACATGAGTGGCCCATTAGAGTCACCTGTAACTT	step3_c3282	2242	1349	Light-inducible protein CPRF2	20	1.15611e-147	57.78	2	F:GO:0003700; P:GO:0006355	F:DNA-binding transcription factor activity; P:regulation of transcription, DNA-templated			no IPS match	no IPS match	no IPS match	gi|116786945|gb|ABK24311.1|unknown [Picea sitchensis]	ABK24311	1.15611e-147	81.1321	451.825	371	301
yet to be assayed	RAD	AGGACTGAAGAAGTGGATACTTGATGTGGGTATTG[A/T]AATTTAAAAAGCAGATTGTTGATTACCAAATAATA	tag_colz138167	81	43	---NA---									no IPS match	no IPS match	no IPS match	No Blast Hit
yet to be assayed	RAD	GTCTTAAGCAGGTTATTGGTCAGAAGGTGCAGTCC[A/C]AGACAGAGCTTCTAGTACTCGATGAAGAAGGGATA	tag_colz138183	104	45	---NA---									no IPS match	no IPS match	no IPS match	No Blast Hit
yet to be assayed	RAD	TCATTCCCAACATCGACTTGACACTACCAGTTTCC[A/C]TCTCCCATGGTTGTGTTTGAAGAATTTTTGCAAAC	tag_colz138236	108	67	---NA---									no IPS match	no IPS match	no IPS match	No Blast Hit
yet to be assayed	RAD	ATAGCCGCAACAATCAGCCTGACTAAGGGTTTTGC[A/T]ACAAATGCAGGCTCTTAGCAGGTTTTTATCAAGGA	tag_colz138317	88	47	---NA---									no IPS match	no IPS match	no IPS match	No Blast Hit
yet to be assayed	RAD	ATCTTGTATAACAAACCAACTATTGATTGAAATGG[A/T]GCTGATTTAAGGATGATTTTTTATGCTGCTGTCAA	tag_colz138368	111	60	---NA---									no IPS match	no IPS match	no IPS match	No Blast Hit
yet to be assayed	RAD	CAAGGACGAGCAGAAGAATCTGAAGCGGGAGCTGC[G/T]GCGGGCGCAGGAGGAGGTGAAGACGATCCAGTCGG	tag_colz138385	104	39	26S proteasome regulatory subunit 6B homolog	20	3.61059e-10	90.91	10	F:GO:0005524; C:GO:0005618; C:GO:0005634; F:GO:0008233; C:GO:0009506; C:GO:0016021; C:GO:0031597; F:GO:0036402; P:GO:0045899; P:GO:1901800	F:ATP binding; C:cell wall; C:nucleus; F:peptidase activity; C:plasmodesma; C:integral component of membrane; C:cytosolic proteasome complex; F:proteasome-activating ATPase activity; P:positive regulation of RNA polymerase II transcriptional preinitiation complex assembly; P:positive regulation of proteasomal protein catabolic process	EC:3.6.1.3; EC:3.6.1.15	Adenosinetriphosphatase; Nucleoside-triphosphate phosphatase	no IPS match	no IPS match	no IPS match	gi|1375864761|ref|XP_006388812.2|26S proteasome regulatory subunit 6B homolog, partial [Populus trichocarpa]	XP_006388812	3.61059e-10	90.9091	59.6918	33	30
yet to be assayed	RAD	GTTCTCCTTTAATAGCCATCATATTCCTGCAACCT[A/G]CAACCATAATAAACATAGGCTGCAATACAAAGGAT	tag_colz138422	209	53	---NA---									no IPS match	no IPS match	no IPS match	No Blast Hit
yet to be assayed	RAD	TTCAATCTCGAGAGAAGTATAACCTTTTAAATACG[G/T]TGGTGGGAGTTAGTTTAGATAAGACAGAGGAATTG	tag_colz138459	79	40	---NA---									no IPS match	no IPS match	no IPS match	No Blast Hit
AX-168334758	RNA	ACAAGAGGGGACTCTTGTTAATTCTCTTGAGCAAG[G/T]TGCATTCATTGACTATGACAGCATAATTTGTACAT	step3_c3282	2242	1894	Light-inducible protein CPRF2	20	1.15611e-147	57.78	2	F:GO:0003700; P:GO:0006355	F:DNA-binding transcription factor activity; P:regulation of transcription, DNA-templated			no IPS match	no IPS match	no IPS match	gi|116786945|gb|ABK24311.1|unknown [Picea sitchensis]	ABK24311	1.15611e-147	81.1321	451.825	371	301
yet to be assayed	RAD	TTGTCATTTATCCCTGCGAGAATTTATTGCTTTTA[G/T]CGTAAGTTCAGCAAGGCATTACAAGCAGCTTTTTT	tag_colz138480	75	37	---NA---									no IPS match	no IPS match	no IPS match	No Blast Hit
AX-168334761	RNA	ATGCTTCCAGCTGTCTTGGCAGCCAAACGTTTTAT[C/T]GAAGAAGCACTTGAGTATAGTCAAGGAATTTATAT	step3_c3293	1889	1039	thiamine biosynthetic bifunctional enzyme TH1, chloroplastic isoform X2	20	0	83.58	7	F:GO:0004789; C:GO:0005829; F:GO:0008902; F:GO:0008972; P:GO:0009228; C:GO:0009507; P:GO:0016310	F:thiamine-phosphate diphosphorylase activity; C:cytosol; F:hydroxymethylpyrimidine kinase activity; F:phosphomethylpyrimidine kinase activity; P:thiamine biosynthetic process; C:chloroplast; P:phosphorylation	EC:2.7.1.49; EC:2.7.4.7; EC:2.5.1.3	Hydroxymethylpyrimidine kinase; Phosphooxymethylpyrimidine kinase; Thiamine phosphate synthase	IPR013749 (PFAM); IPR034291 (TIGRFAM); IPR022998 (PFAM); IPR029056 (G3DSA:3.40.1190.GENE3D); IPR013785 (G3DSA:3.20.20.GENE3D); IPR004399 (TIGRFAM); PTHR20858 (PANTHER); PTHR20858:SF17 (PANTHER); IPR034291 (HAMAP); IPR004399 (CDD); IPR022998 (CDD); IPR036206 (SUPERFAMILY); IPR029056 (SUPERFAMILY)	F:GO:0003824; F:GO:0004789; F:GO:0008972; P:GO:0009228	F:catalytic activity; F:thiamine-phosphate diphosphorylase activity; F:phosphomethylpyrimidine kinase activity; P:thiamine biosynthetic process	gi|1217038005|ref|XP_021658964.1|thiamine biosynthetic bifunctional enzyme TH1, chloroplastic isoform X2 [Hevea brasiliensis]	XP_021658964	0	85.1613	661.374	465	396
yet to be assayed	RAD	TCGAATTACATCTGATTAAAATTTGAGATCCTAAC[G/T]CTTTATGAGTCACTCCCAGCATGTCCACGAATATG	tag_colz138537	221	73	---NA---									no IPS match	no IPS match	no IPS match	No Blast Hit
AX-168334762	RNA	TGCAGACGGAGATGGAAGTTTGGAGGCGGCGGTGG[A/G]AATGGAAAGATCGAGTTTTGTGGAAAATGGCAATG	step3_c3296	4244	820	receptor protein kinase TMK1-like	20	0	72.54	5	F:GO:0004674; F:GO:0005524; P:GO:0006468; P:GO:0007165; C:GO:0016020	F:protein serine/threonine kinase activity; F:ATP binding; P:protein phosphorylation; P:signal transduction; C:membrane	EC:2.7.11	Transferring phosphorus-containing groups	IPR013210 (PFAM); IPR025875 (PFAM); G3DSA:1.10.510.10 (GENE3D); IPR001245 (PFAM); IPR032675 (G3DSA:3.80.10.GENE3D); G3DSA:3.30.200.20 (GENE3D); IPR032675 (G3DSA:3.80.10.GENE3D); mobidb-lite (MOBIDB_LITE); mobidb-lite (MOBIDB_LITE); mobidb-lite (MOBIDB_LITE); PTHR27001:SF164 (PANTHER); PTHR27001 (PANTHER); IPR000719 (PROSITE_PROFILES); cd14066 (CDD); SSF52058 (SUPERFAMILY); IPR011009 (SUPERFAMILY)	F:GO:0004672; F:GO:0005524; P:GO:0006468	F:protein kinase activity; F:ATP binding; P:protein phosphorylation	gi|672111018|ref|XP_008798481.1|PREDICTED: receptor protein kinase TMK1-like [Phoenix dactylifera]	XP_008798481	0	72.8929	967.607	878	640
AX-168334763	RNA	TCCTTGCAGAACGTTTCCTTGATAAACAATGCATT[G/T]CAAGGGCCTTATCCAAGTTTTCCCGTTTCTGTAAC	step3_c3296	4244	1720	receptor protein kinase TMK1-like	20	0	72.54	5	F:GO:0004674; F:GO:0005524; P:GO:0006468; P:GO:0007165; C:GO:0016020	F:protein serine/threonine kinase activity; F:ATP binding; P:protein phosphorylation; P:signal transduction; C:membrane	EC:2.7.11	Transferring phosphorus-containing groups	IPR013210 (PFAM); IPR025875 (PFAM); G3DSA:1.10.510.10 (GENE3D); IPR001245 (PFAM); IPR032675 (G3DSA:3.80.10.GENE3D); G3DSA:3.30.200.20 (GENE3D); IPR032675 (G3DSA:3.80.10.GENE3D); mobidb-lite (MOBIDB_LITE); mobidb-lite (MOBIDB_LITE); mobidb-lite (MOBIDB_LITE); PTHR27001:SF164 (PANTHER); PTHR27001 (PANTHER); IPR000719 (PROSITE_PROFILES); cd14066 (CDD); SSF52058 (SUPERFAMILY); IPR011009 (SUPERFAMILY)	F:GO:0004672; F:GO:0005524; P:GO:0006468	F:protein kinase activity; F:ATP binding; P:protein phosphorylation	gi|672111018|ref|XP_008798481.1|PREDICTED: receptor protein kinase TMK1-like [Phoenix dactylifera]	XP_008798481	0	72.8929	967.607	878	640
yet to be assayed	RAD	TCATTCCGGGATACAATTTTAACAACTGCAAAATT[C/G]CCCAGATGGTAAAAGTATCTCTGGTCTGGAAACAT	tag_colz138912	80	42	O-glucosyltransferase rumi homolog	20	8.72042e-08	90.67	2	C:GO:0016021; F:GO:0016740	C:integral component of membrane; F:transferase activity			no IPS match	no IPS match	no IPS match	gi|674890236|emb|CDY42493.1|BnaC04g21880D [Brassica napus]	CDY42493	8.72042e-08	92.3077	55.0694	26	24
yet to be assayed	RAD	GTCATCAAAGTTAAAATCTCAATTCAGCAATTAAT[C/G]TATCATTACTTCCAATGATGATAAAATCACCTGTG	tag_colz138920	209	46	---NA---									no IPS match	no IPS match	no IPS match	No Blast Hit
yet to be assayed	RAD	CAAGGATGAGTATGAAGGCCACATGAGTTAGAGAT[A/C]CCTCAAAAAGTTAAACTGAAGAGGATCAAGAGATG	tag_colz138943	137	61	---NA---									no IPS match	no IPS match	no IPS match	No Blast Hit
yet to be assayed	RAD	CCATTCTTTGCTTTTGGCATAATTTATCTGGATCT[A/G]TGCGGAACTACATGTATTGCCTATCTCTTTAATGC	tag_colz138966	170	43	---NA---									no IPS match	no IPS match	no IPS match	No Blast Hit
yet to be assayed	RAD	TATTTTTCTTTTACCAGTCTTAGATGGACCTTTTT[C/G]GAGCTCTTTGCAAGGCCATGACAGAAATGAGGTGG	tag_colz139111	179	58	probable galactinol--sucrose galactosyltransferase 2 isoform X1	20	4.22042e-15	73.86	1	F:GO:0016740	F:transferase activity			no IPS match	no IPS match	no IPS match	gi|1353894198|gb|PQQ08158.1|hypothetical protein Pyn_09631 [Prunus yedoensis var. nudiflora]	PQQ08158	4.22042e-15	72.8814	77.0258	59	43
yet to be assayed	RAD	TTGTACGACAAAGCCCTCATACGATTTGCAACAAA[C/T]CAGCTTACAAGTATTCTTCCATGGCAGTTATTCCT	tag_colz139160	145	39	---NA---									no IPS match	no IPS match	no IPS match	No Blast Hit
yet to be assayed	RAD	CTTATATATGCAGCCTTTCCAAAGCCCTCGGATGG[A/G]AATTTGCTGCTGCCCATTTCAGTGGTTGTTAGCTG	tag_colz139169	92	47	Formate dehydrogenase subunit alpha like	20	0.000137298	80.29						no IPS match	no IPS match	no IPS match	gi|672168710|ref|XP_008804366.1|PREDICTED: uncharacterized protein LOC103717670 [Phoenix dactylifera]	XP_008804366	0.000137298	78.5714	46.2098	28	22
AX-168334765	RNA	CCCATTCATCCTTGGCATTGGATTCTTTGAATGCT[A/G]ACCTTTTACTCATACCCTTCTTCGAGTAATAGTTC	step3_c3309	2063	433	PRC-barrel-like protein	20	3.1531e-112	70.02						PTHR36740 (PANTHER); PTHR36740:SF1 (PANTHER); IPR011033 (SUPERFAMILY); IPR011033 (SUPERFAMILY)	no GO terms	no GO terms	gi|294463111|gb|ADE77093.1|unknown [Picea sitchensis]	ADE77093	3.1531e-112	72.8758	355.91	306	223
yet to be assayed	RAD	ATACCTCAGCATCCAACAGTGCTATTGACTTAATC[G/T]AAGTTCTTGGTTTTCACAAAGTAAGTTTATTAATT	tag_colz139283	107	44	---NA---									no IPS match	no IPS match	no IPS match	No Blast Hit
yet to be assayed	RAD	AATTGCAGAAGCGGTGGGATTGAACGTAAGGAGCT[G/T]TACAGATTCAACTGTAGATCTGTTATCTTGTTGGA	tag_colz139327	74	36	---NA---									no IPS match	no IPS match	no IPS match	No Blast Hit
yet to be assayed	RAD	GCGGAAAGATAGGAAGTCCAGACAAAGGGCATACT[C/T]AGATTCGAGGAGTGGCAGCAGAAATAGCCGCTTGG	tag_colz139379	128	83	---NA---									mobidb-lite (MOBIDB_LITE); mobidb-lite (MOBIDB_LITE)	no GO terms	no GO terms	No Blast Hit
AX-168334766	RNA	TATTTAAGTCTGGGAGGCGTGTTTTCAAGTGGACC[C/T]GTGGCATTGCTTTCTGGCCTCAATCCAAGACCGCT	step3_c3310	2456	1722	squalene monooxygenase-like	20	0	88.15	6	F:GO:0004506; C:GO:0005783; C:GO:0016021; P:GO:0016126; F:GO:0050660; P:GO:0055114	F:squalene monooxygenase activity; C:endoplasmic reticulum; C:integral component of membrane; P:sterol biosynthetic process; F:flavin adenine dinucleotide binding; P:oxidation-reduction process	EC:1.14.13.132; EC:1.14.13	Acting on paired donors, with incorporation or reduction of molecular oxygen. The oxygen incorporated need not be derived from O(2); Acting on paired donors, with incorporation or reduction of molecular oxygen. The oxygen incorporated need not be derived from O(2)	PR00420 (PRINTS); IPR036188 (G3DSA:3.50.50.GENE3D); G3DSA:3.30.9.50 (GENE3D); IPR013698 (PFAM); PF13450 (PFAM); PTHR10835:SF4 (PANTHER); IPR040125 (PANTHER); IPR036188 (SUPERFAMILY)	F:GO:0004506; C:GO:0016021; P:GO:0016126; F:GO:0050660; P:GO:0055114	F:squalene monooxygenase activity; C:integral component of membrane; P:sterol biosynthetic process; F:flavin adenine dinucleotide binding; P:oxidation-reduction process	gi|116788504|gb|ABK24903.1|unknown [Picea sitchensis]	ABK24903	0	89.4539	846.269	531	475
yet to be assayed	RAD	CCTTAATCACCACTTAACAAACCAGACTTGACAAT[A/G]AATTATCAAACTGTGAGAAGGTGACGTAAATGTAG	tag_colz13939	144	87	---NA---									no IPS match	no IPS match	no IPS match	No Blast Hit
yet to be assayed	RAD	AGGCTTTAGAAGTATTGAAAATTATACAAGAGGCA[A/T]GGGATCGTCAGAATAGTGAGGATATTCGGTTCTTG	tag_colz139421	223	68	violaxanthin de-epoxidase, chloroplastic	20	6.62233e-26	85.76	4	C:GO:0009507; F:GO:0016851; F:GO:0046422; P:GO:0055114	C:chloroplast; F:magnesium chelatase activity; F:violaxanthin de-epoxidase activity; P:oxidation-reduction process	EC:1.10.99.3; EC:6.6.1.1	Acting on diphenols and related substances as donors; Magnesium chelatase	PTHR33970:SF2 (PANTHER); PTHR33970 (PANTHER)	no GO terms	no GO terms	gi|1279080585|ref|XP_022844401.1|uncharacterized protein LOC111367647 [Olea europaea var. sylvestris]	XP_022844401	6.62233e-26	88.5714	108.612	70	62
yet to be assayed	RAD	GCGTATTATGGATTGTCCATATGTCCTCTGCATAC[A/C]AGACGAATGTAAATATCCGCATGTGCAAATATTTT	tag_colz139448	120	76	---NA---									no IPS match	no IPS match	no IPS match	No Blast Hit
yet to be assayed	RAD	TGTTTGAGGATAAGCAGACACTAAACCATTTCCAG[G/T]GCACGCTTACGATTAATCAACTCCAAATTCATAAT	tag_colz139460	104	65	---NA---									no IPS match	no IPS match	no IPS match	No Blast Hit
yet to be assayed	RAD	TTTGAAAATAGCTAAACTTGAAGACCAGCCAAATA[A/G]AGTCTATTAAATATGGTGATCATGTTGTCTCATGG	tag_colz139590	94	37	---NA---									no IPS match	no IPS match	no IPS match	No Blast Hit
yet to be assayed	RAD	TCATGTCTAGGAAATTGGAAGCACTTACTCAGCAG[G/T]TTGTAGCTATGGGATTCTCATCAGAGCGAGCTGGT	tag_colz139662	115	57	UBA-like protein	20	1.45412e-12	91.22						PTHR35294 (PANTHER)	no GO terms	no GO terms	gi|383134248|gb|AFG48091.1|hypothetical protein UMN_3754_02, partial [Pinus taeda]gi|383134250|gb|AFG48092.1|hypothetical protein UMN_3754_02, partial [Pinus taeda]gi|383134252|gb|AFG48093.1|hypothetical protein UMN_3754_02, partial [Pinus taeda]gi|383134254|gb|AFG48094.1|hypothetical protein UMN_3754_02, partial [Pinus taeda]gi|383134256|gb|AFG48095.1|hypothetical protein UMN_3754_02, partial [P…	AFG48091, AFG48092, AFG48093, AFG48094, AFG48095, AFG48096, AFG48097, AFG48098, AFG48099, AFG48100	1.45412e-12	91.8919	66.2402	37	34
yet to be assayed	RAD	TGTAAATGAGTGGCGTAGGTTTAGAACAAATGAGA[G/T]CAGAATGATGATGAACAGAGGATATTCCACAGAAG	tag_colz13969	109	71	---NA---									no IPS match	no IPS match	no IPS match	No Blast Hit
yet to be assayed	RAD	GGGCGAGACGATGTTGTCACCTCCATTTCTAGGGC[A/C]CTTTGCTTTCAAAGAACTGGCGTACATCGTAACTA	tag_colz139690	76	41	---NA---									no IPS match	no IPS match	no IPS match	No Blast Hit
yet to be assayed	RAD	CTGAAGGCTGGGGCTTCACCTTCAGCTTTCTCTTC[A/G]GTTTCTCTGCTCTCGCTTCTTCTTGGTATTGATCT	tag_colz139937	84	42	---NA---									no IPS match	no IPS match	no IPS match	No Blast Hit
yet to be assayed	RAD	CGGGGTTAGGTAGTTTTGAACAACTCTCTGATGCT[A/G]TATGTTCAAATTTCTCTGCATGTTTTGGTTCCTCC	tag_colz140053	180	125	---NA---									no IPS match	no IPS match	no IPS match	No Blast Hit
yet to be assayed	RAD	GCCATTATAAATGATATACATCTTCTAAAGTCACC[A/G]TCATCTCTCCTATAGGGAGAAGGAATGTCCCCCTA	tag_colz140169	96	42	---NA---									no IPS match	no IPS match	no IPS match	No Blast Hit
yet to be assayed	RAD	TGACACGGCATCCTGTATACCAGGAACACAAATTC[A/C]AAGCCACCGTGTATCCATATTTCCTTGATTATTTT	tag_colz140199	94	57	---NA---									mobidb-lite (MOBIDB_LITE)	no GO terms	no GO terms	No Blast Hit
AX-168334767	RNA	GGTCTAGGATATTTCTTTAAATTAAGTATTTCAAA[C/T]AAGGTTGAGAACTTTGATGATCACTTGATTATACC	step3_c3311	1685	755	single-stranded DNA-binding protein WHY1, chloroplastic	20	1.10142e-66	74.03	11	F:GO:0003697; F:GO:0003700; F:GO:0003729; C:GO:0005634; P:GO:0006281; C:GO:0009507; C:GO:0009508; P:GO:0032211; F:GO:0042162; P:GO:0045893; P:GO:0050832	F:single-stranded DNA binding; F:DNA-binding transcription factor activity; F:mRNA binding; C:nucleus; P:DNA repair; C:chloroplast; C:plastid chromosome; P:negative regulation of telomere maintenance via telomerase; F:telomeric DNA binding; P:positive regulation of transcription, DNA-templated; P:defense response to fungus			no IPS match	no IPS match	no IPS match	gi|731344131|ref|XP_010683246.1|PREDICTED: single-stranded DNA-binding protein WHY1, chloroplastic [Beta vulgaris subsp. vulgaris]gi|870855391|gb|KMT07124.1|hypothetical protein BVRB_6g154520 [Beta vulgaris subsp. vulgaris]	XP_010683246, KMT07124	1.10142e-66	73.8889	227.639	180	133
yet to be assayed	RAD	CACTCCGTCTTCTCCTACCGGGATTTCATTTGGAT[C/G]AGCTACAGAAATTTAGGTTAAGTATGTTTGAGTAG	tag_colz140301	133	97	---NA---									no IPS match	no IPS match	no IPS match	No Blast Hit
yet to be assayed	RAD	CAATTTGCACCAATCCAGTTTGGTTTTGTCGAGTC[A/C]CCATTATTATACTATTAAATGCTCCCAGTGCAGTA	tag_colz140365	102	46	---NA---									no IPS match	no IPS match	no IPS match	No Blast Hit
yet to be assayed	RAD	AGGTAGTATGCCTTGGACATTATCTTTTTAGCAAT[A/G]TCTAGAGCAACTGAGGACATGGATAAACAAATGAC	tag_colz140377	158	123	---NA---									no IPS match	no IPS match	no IPS match	No Blast Hit
AX-168334768	RNA	TCTACAGTGTTGGGTACATCTAAAATTCAACACTC[A/C]AGTAAATCTGATCAAGTCGCATCTATTGCTTTTGG	step3_c3311	1685	1007	single-stranded DNA-binding protein WHY1, chloroplastic	20	1.10142e-66	74.03	11	F:GO:0003697; F:GO:0003700; F:GO:0003729; C:GO:0005634; P:GO:0006281; C:GO:0009507; C:GO:0009508; P:GO:0032211; F:GO:0042162; P:GO:0045893; P:GO:0050832	F:single-stranded DNA binding; F:DNA-binding transcription factor activity; F:mRNA binding; C:nucleus; P:DNA repair; C:chloroplast; C:plastid chromosome; P:negative regulation of telomere maintenance via telomerase; F:telomeric DNA binding; P:positive regulation of transcription, DNA-templated; P:defense response to fungus			no IPS match	no IPS match	no IPS match	gi|731344131|ref|XP_010683246.1|PREDICTED: single-stranded DNA-binding protein WHY1, chloroplastic [Beta vulgaris subsp. vulgaris]gi|870855391|gb|KMT07124.1|hypothetical protein BVRB_6g154520 [Beta vulgaris subsp. vulgaris]	XP_010683246, KMT07124	1.10142e-66	73.8889	227.639	180	133
yet to be assayed	RAD	TCCTGAAAGAAAATGTTGCAATCCATATTTGGACT[A/G]AGTTTCTGAATGACACCTCGGAAATTGAGAAGTGG	tag_colz140552	84	46	---NA---									no IPS match	no IPS match	no IPS match	No Blast Hit
yet to be assayed	RAD	CATGTCATGCAGGTAAGCCGAGCCCGGGCCCACCG[G/T]GGCCTAAAGAGACGCCAGGGGCGGGGAACACGATG	tag_colz140570	90	39	---NA---									mobidb-lite (MOBIDB_LITE); mobidb-lite (MOBIDB_LITE)	no GO terms	no GO terms	No Blast Hit
yet to be assayed	RAD	AGACGAAAAGAAATAACTGTCTTTGTCGAAGATAG[C/G]CACAACTGCCATAGAAAGATTCGAGGCAGGGAAAA	tag_colz140748	155	36	---NA---									no IPS match	no IPS match	no IPS match	No Blast Hit
AX-168334769	RNA	TTATATGTAAACAAATTGTACACTAAAACATACAA[G/T]AGATGTACAACATACAAAAGCAGAATATTTAGTAC	step3_c3314	1993	84	ubiquitin carboxyl-terminal hydrolase 6	20	0	84.29	4	F:GO:0005515; P:GO:0006511; P:GO:0016579; F:GO:0036459	F:protein binding; P:ubiquitin-dependent protein catabolic process; P:protein deubiquitination; F:thiol-dependent ubiquitinyl hydrolase activity	EC:3.4.19.12	Ubiquitinyl hydrolase 1	IPR001394 (PFAM); G3DSA:3.90.70.10 (GENE3D); IPR000626 (PFAM); G3DSA:3.10.20.90 (GENE3D); mobidb-lite (MOBIDB_LITE); mobidb-lite (MOBIDB_LITE); PTHR43982 (PANTHER); IPR028889 (PROSITE_PROFILES); IPR000626 (PROSITE_PROFILES); cd02657 (CDD); IPR038765 (SUPERFAMILY); IPR029071 (SUPERFAMILY)	F:GO:0005515; P:GO:0016579; F:GO:0036459	F:protein binding; P:protein deubiquitination; F:thiol-dependent ubiquitinyl hydrolase activity	gi|116787160|gb|ABK24394.1|unknown [Picea sitchensis]	ABK24394	0	86.6803	762.681	488	423
yet to be assayed	RAD	AATGCTCTACAATTTGCGGCAGTGATTACTAATCA[G/T]AGGCAAAAAATCAAGCAATTCAAACTCATATTCGC	tag_colz140870	116	40	unknown	1	1.43501e-05	88.24	2	C:GO:0005737; C:GO:0008180	C:cytoplasm; C:COP9 signalosome			no IPS match	no IPS match	no IPS match	gi|148909993|gb|ABR18081.1|unknown [Picea sitchensis]	ABR18081	1.43501e-05	88.2353	49.2914	34	30
yet to be assayed	RAD	CCAACAAATTAGCTGAAACTTTGCGATTGAAAGAA[G/T]ATGCAGTTAGGCAAAGAGATGTGAGCATTTTGGAG	tag_colz140909	116	58	---NA---									no IPS match	no IPS match	no IPS match	No Blast Hit
yet to be assayed	RAD	AGGATTTGTGCTGTTCTGACTCTTAACCGTATGGT[C/G]CAGCCCTTGGGAAAATTGGATATGTTTTTCTTTGC	tag_colz140933	78	36	---NA---									no IPS match	no IPS match	no IPS match	No Blast Hit
yet to be assayed	RAD	AAGATTTGTATTACTGGTACCACAAAAGAGTAAAT[A/C]CTAAAAATTCAGAAAAATTAATGAAAGTCATGTGG	tag_colz140970	136	46	---NA---									no IPS match	no IPS match	no IPS match	No Blast Hit
yet to be assayed	RAD	TGGCCTCTGGAATCTCTTGGAAGAACACAGACCTC[C/T]TGGTTGAGATTCAATCCAGCATTTATGATGTGACC	tag_colz140984	102	45	---NA---									no IPS match	no IPS match	no IPS match	No Blast Hit
yet to be assayed	RAD	AGCTGTTACAATGTATTGTAGTAACCAAAAAAGTA[C/T]TATGAAAATAAGCTAAAATAGAGTAAAGAAATTAG	tag_colz141056	87	47	---NA---									no IPS match	no IPS match	no IPS match	No Blast Hit
yet to be assayed	RAD	AGAATGTGTTCACATCATCCGCATACGACTCCATT[C/T]TTGACATCATCCCACAGTGGTAGATAAATACGTCT	tag_colz141089	110	39	---NA---									no IPS match	no IPS match	no IPS match	No Blast Hit
yet to be assayed	RAD	TGTCAACTTATAAAACTATAGGGCCCTTCACGTCA[A/C]GATAATTCTTCACTAATTTTGGCTGGTAATGGACG	tag_colz141116	141	53	---NA---									no IPS match	no IPS match	no IPS match	No Blast Hit
AX-168334772	RNA	TATTCCATCACCAAAGGATCCGTCCAAGGTGCTCC[A/G]AATGGTGCATCATCTCCTGCAACCCAACCAAGATG	step3_c3318	1612	396	embryogenesis-associated protein EMB8	20	0	79.94	2	P:GO:0044255; F:GO:0052689	P:cellular lipid metabolic process; F:carboxylic ester hydrolase activity	EC:3.1.1.1	Carboxylesterase	no IPS match	no IPS match	no IPS match	gi|2501572|sp|Q40863.1|EMB8_PICGLRecName: Full=Embryogenesis-associated protein EMB8gi|1350545|gb|AAB01571.1|EMB8 [Picea glauca]	Q40863, AAB01571	0	81.4634	584.719	410	334
yet to be assayed	RAD	ATTGTCATATTGACAGCTGATTGTACTTTTGTCAT[A/C]ATTTTGACAGCTGATTGTTTTGCTTATTTTGCTGT	tag_colz141394	108	62	---NA---									no IPS match	no IPS match	no IPS match	No Blast Hit
yet to be assayed	RAD	GCATCCCAATGCTATTGAACCAAGCATATGGTTTT[A/G]GTCCCATTGATTTTTTATTTTTTTGGGTAAAATTG	tag_colz1414	79	42	---NA---									no IPS match	no IPS match	no IPS match	No Blast Hit
AX-168334773	RNA	AAAGAAAATTGAATCTCTTTGGAGGTACATTTCAT[C/T]GAGACCTGAAACATGGAGAATTGAATCCAGGTCTT	step3_c3337	4626	152	myosin-binding protein 2-like	20	3.73697e-70	58.09	1	F:GO:0017022	F:myosin binding			IPR007656 (PFAM); mobidb-lite (MOBIDB_LITE); mobidb-lite (MOBIDB_LITE); mobidb-lite (MOBIDB_LITE); mobidb-lite (MOBIDB_LITE); mobidb-lite (MOBIDB_LITE); mobidb-lite (MOBIDB_LITE); mobidb-lite (MOBIDB_LITE); mobidb-lite (MOBIDB_LITE); IPR039306 (PANTHER); IPR007656 (PROSITE_PROFILES)	F:GO:0017022	F:myosin binding	gi|672129332|ref|XP_008788172.1|PREDICTED: myosin-binding protein 3-like [Phoenix dactylifera]	XP_008788172	3.73697e-70	59.8859	266.159	526	315
yet to be assayed	RAD	GGGGCTCCTTTTATGGGGATGCAGCCAACTAGAGG[A/C]TTTCGATGCCGCAACCAAAGAGTCTGTTCTTAGCC	tag_colz141456	77	41	---NA---									no IPS match	no IPS match	no IPS match	No Blast Hit
yet to be assayed	RAD	AGAGATTGGTTGTAAGCCTGAACTATAAAGGCATT[C/T]TTCGTGGAGGTATTTCTTTGTAGAGGCATTTTTTT	tag_colz141477	297	101	---NA---									no IPS match	no IPS match	no IPS match	No Blast Hit
AX-168334774	RNA	ACACAAGTTTCCTATAAAATCCGGGCCCCTGCTTG[C/T]CGACAACATGATCAATCCTATTACACCATAGACAG	step3_c3337	4626	4338	myosin-binding protein 2-like	20	3.73697e-70	58.09	1	F:GO:0017022	F:myosin binding			IPR007656 (PFAM); mobidb-lite (MOBIDB_LITE); mobidb-lite (MOBIDB_LITE); mobidb-lite (MOBIDB_LITE); mobidb-lite (MOBIDB_LITE); mobidb-lite (MOBIDB_LITE); mobidb-lite (MOBIDB_LITE); mobidb-lite (MOBIDB_LITE); mobidb-lite (MOBIDB_LITE); IPR039306 (PANTHER); IPR007656 (PROSITE_PROFILES)	F:GO:0017022	F:myosin binding	gi|672129332|ref|XP_008788172.1|PREDICTED: myosin-binding protein 3-like [Phoenix dactylifera]	XP_008788172	3.73697e-70	59.8859	266.159	526	315
yet to be assayed	RAD	GTGAGGACAACAGGTGCACACTATTACAGAATTTC[A/G]TTGATTAGCAACATAACATGCTCCATTATTCATTT	tag_colz141768	101	58	---NA---									no IPS match	no IPS match	no IPS match	No Blast Hit
yet to be assayed	RAD	GACGATTGAACATTCCAGTGGCTCTACTTTAAGAG[A/G]TGCCAAAATTGATTTAATTGACGTATTCACTTCTG	tag_colz141831	194	107	---NA---									no IPS match	no IPS match	no IPS match	No Blast Hit
yet to be assayed	RAD	GGATCTCATAATAAATGGGACAACAAAAAATAAAG[A/T]GATGAAGGGAGGGCAAAAGAAGCAAATCCCTTGCT	tag_colz141884	285	191	---NA---									no IPS match	no IPS match	no IPS match	No Blast Hit
yet to be assayed	RAD	CATCTTTTTCAATGTGCTGCTGCCGTTCCTGTGTT[A/G]TCTGCTCACCTTCAGCCTGCTGTTGTTCCTTTGCC	tag_colz14189	112	57	---NA---									no IPS match	no IPS match	no IPS match	No Blast Hit
yet to be assayed	RAD	GAGGTTCCCTGTGTAGTTATAAAAAATATTGGCTG[C/G]TCCATATAATCTGTCTAAGATGTTTCTACTGGCAG	tag_colz141920	93	54	lysosomal Pro-X carboxypeptidase-like	12	8.21196e-05	78.06	3	F:GO:0004180; P:GO:0006508; F:GO:0008236	F:carboxypeptidase activity; P:proteolysis; F:serine-type peptidase activity			no IPS match	no IPS match	no IPS match	gi|1201314726|gb|OVA14418.1|Peptidase S28 [Macleaya cordata]	OVA14418	8.21196e-05	83.3333	46.595	30	25
yet to be assayed	RAD	GAAAGAATCCCATACTTCTACCGCAAATGGACTCC[A/G]CCTCCACTTTTTAGAAAAAATCCATTTAAAGTTCA	tag_colz141922	155	95	---NA---									no IPS match	no IPS match	no IPS match	No Blast Hit
yet to be assayed	RAD	TGGAGCATATAGTTTGGGAAGTCCAGGAAGCGTGG[G/T]ATGCGGCTCCGAGGACAACTTCCAGAGTTGTCCTT	tag_colz141956	101	50	---NA---									mobidb-lite (MOBIDB_LITE)	no GO terms	no GO terms	No Blast Hit
yet to be assayed	RAD	ATAATACTTAGTTTACTTCTTCCTGTGCTCTCGGG[G/T]TTTTATTTTATTTTTATGGGTTATTCAATGGCAAT	tag_colz141960	116	80	---NA---									no IPS match	no IPS match	no IPS match	No Blast Hit
yet to be assayed	RAD	TTTGAAGATGAGACAATTTGGTCACTATGGAAGGG[A/T]TTTTACCTTCAAATTTATTTGATCTCAACACCATG	tag_colz14198	128	37	LRR receptor-like serine/threonine-protein kinase GSO2	20	1.41497e-05	71.57	5	F:GO:0004672; C:GO:0009506; C:GO:0016020; C:GO:0016021; P:GO:0046777	F:protein kinase activity; C:plasmodesma; C:membrane; C:integral component of membrane; P:protein autophosphorylation			IPR032675 (G3DSA:3.80.10.GENE3D); SSF52058 (SUPERFAMILY)	no GO terms	no GO terms	gi|565484334|ref|XP_006299807.1|probably inactive leucine-rich repeat receptor-like protein kinase At3g28040 [Capsella rubella]gi|482568516|gb|EOA32705.1|hypothetical protein CARUB_v10016003mg [Capsella rubella]	XP_006299807, EOA32705	1.41497e-05	69.0476	49.6766	42	29
yet to be assayed	RAD	CAATCCTATGGCGTGGCCCAACTGCATCGATGCAC[A/G]CCTTGAATTTTGAACTCCCACTATACAATTTCTAA	tag_colz142001	90	42	---NA---									no IPS match	no IPS match	no IPS match	No Blast Hit
yet to be assayed	RAD	ATGAAGCTATGTGCAGTATATTGCAGCATATCCCA[A/C]AACTAATGACTAGGGATAAGAATGAAAGTCTTATG	tag_colz142167	99	41	---NA---									no IPS match	no IPS match	no IPS match	No Blast Hit
yet to be assayed	RAD	CGCTAATCCAAAATAAGCCCATATGTGAGGAAATG[A/C]ACTTATTAAGACCTTAGTCTTTGTGCAAAATATTG	tag_colz142174	239	195	---NA---									no IPS match	no IPS match	no IPS match	No Blast Hit
yet to be assayed	RAD	AATAAGGGAATCTGGATTAAGATAGTTGTGTGTTT[A/C]GCCTTCTAGATGTACAAATTATAATAGATTTGAGT	tag_colz142208	85	45	---NA---									no IPS match	no IPS match	no IPS match	No Blast Hit
yet to be assayed	RAD	ATGACTATGCGCTTGTATAATTTGGAACTTAGTGC[C/G]AGTGTTCAAAAAAACACAGAGAACCTGCAATTGCT	tag_colz14224	142	101	---NA---									no IPS match	no IPS match	no IPS match	No Blast Hit
yet to be assayed	RAD	CAAAAGATGAACATAAGAACATTTATAAAGCCTAT[C/T]TCATTTTTAGCGTCCTTATTGTAACTATCTTCAAC	tag_colz142299	113	44	---NA---									no IPS match	no IPS match	no IPS match	No Blast Hit
yet to be assayed	RAD	TGTGTGAAATCAGTGGGTTTCCCCTCTTTTGCGCT[A/T]TTAGTCTCTCTCTTTTCATTGTTGTTGCAGGTTAT	tag_colz142331	93	36	---NA---									no IPS match	no IPS match	no IPS match	No Blast Hit
AX-168334776	RNA	ATACAGCTCCACCTTGCAATTCAGGACCCCTAAGG[C/T]GAGGGTTGTTCTCAAAATTCTTCATAGGGAAGTAC	step3_c3357	2231	641	somatic embryogenesis receptor kinase 1-like	20	7.03969e-115	89.09	4	F:GO:0004674; F:GO:0004714; F:GO:0005515; P:GO:0018108	F:protein serine/threonine kinase activity; F:transmembrane receptor protein tyrosine kinase activity; F:protein binding; P:peptidyl-tyrosine phosphorylation	EC:2.7.10; EC:2.7.10.1; EC:2.7.11	Transferring phosphorus-containing groups; Receptor protein-tyrosine kinase; Transferring phosphorus-containing groups	IPR032675 (G3DSA:3.80.10.GENE3D); IPR001611 (PFAM); IPR013210 (PFAM); PTHR27001:SF274 (PANTHER); PTHR27001 (PANTHER); SSF52058 (SUPERFAMILY)	F:GO:0005515	F:protein binding	gi|116779223|gb|ABK21187.1|unknown [Picea sitchensis]gi|224285665|gb|ACN40548.1|unknown [Picea sitchensis]	ABK21187, ACN40548	7.03969e-115	91.0891	355.14	202	184
yet to be assayed	RAD	GGATTGACAATCGGTTTGAAAGTTTACTTCTCAAC[A/G]ATGGACACAACATTCAAGCCTGGATTGATTACGAT	tag_colz142588	92	53	---NA---									no IPS match	no IPS match	no IPS match	No Blast Hit
AX-168334777	RNA	TCTCCAGAGGCAGAATTTCGAGATCCTTGCCTGTC[A/G]TTTATCCTTCCTAATGTGATTTGCAGTTATTGCAA	step3_c3358	3771	3089	DNA polymerase epsilon catalytic subunit A-like	20	0	74.17	7	F:GO:0003677; F:GO:0003887; P:GO:0006260; P:GO:0006281; F:GO:0008270; C:GO:0008622; F:GO:0051536	F:DNA binding; F:DNA-directed DNA polymerase activity; P:DNA replication; P:DNA repair; F:zinc ion binding; C:epsilon DNA polymerase complex; F:iron-sulfur cluster binding			IPR013697 (PFAM); mobidb-lite (MOBIDB_LITE); mobidb-lite (MOBIDB_LITE); IPR029703 (PANTHER)	F:GO:0003677; F:GO:0003887; C:GO:0005634; P:GO:0006260; P:GO:0006281; F:GO:0008270; C:GO:0008622	F:DNA binding; F:DNA-directed DNA polymerase activity; C:nucleus; P:DNA replication; P:DNA repair; F:zinc ion binding; C:epsilon DNA polymerase complex	gi|1373934579|ref|XP_024392202.1|DNA polymerase epsilon catalytic subunit A-like [Physcomitrella patens]gi|1373934581|ref|XP_024392204.1|DNA polymerase epsilon catalytic subunit A-like [Physcomitrella patens]gi|1373934583|ref|XP_024392205.1|DNA polymerase epsilon catalytic subunit A-like [Physcomitrella patens]gi|1373934585|ref|XP_024392206.1|DNA polymerase epsilon catalytic subunit A-like [Physc…	XP_024392202, XP_024392204, XP_024392205, XP_024392206, XP_024392207, PNR42148	0	76.4344	1163.67	976	746
yet to be assayed	RAD	TAAATCCTTCTTGCTTTATTACCCAGTGGAAAAAC[A/C]CCATTGCAGCCTCCACTGCAATTTGCTCACTCAAG	tag_colz1427	156	119	pentatricopeptide repeat-containing protein At3g06920	3	9.75256e-05	60.7	1	F:GO:0005515	F:protein binding			IPR002885 (TIGRFAM); IPR011990 (G3DSA:1.25.40.GENE3D)	F:GO:0005515	F:protein binding	gi|1376852609|gb|PTQ43191.1|hypothetical protein MARPO_0026s0069 [Marchantia polymorpha]gi|1376852610|gb|PTQ43192.1|hypothetical protein MARPO_0026s0069 [Marchantia polymorpha]	PTQ43191, PTQ43192	9.75256e-05	58.8235	47.7506	51	30
yet to be assayed	RAD	TAAACTTGAAGGATTTAATAGTAGTCCCTATTATC[C/T]AAACCTATATGCGAAAACCGTCAATAGTGGAATGC	tag_colz142719	109	50	---NA---									no IPS match	no IPS match	no IPS match	No Blast Hit
AX-168334778	RNA	AAGTTATGTCTCCTTTGAAGGCCATGTCTTTATCA[A/C]TTGACATACAAATATACAAGCAAAGGTAACAAGAA	step3_c3362	1934	186	F-box/kelch-repeat protein At5g15710-like	20	5.49383e-170	56.88	1	F:GO:0005515	F:protein binding			IPR015915 (G3DSA:2.120.10.GENE3D); IPR011498 (PFAM); IPR015915 (G3DSA:2.120.10.GENE3D); IPR001810 (PFAM); G3DSA:1.20.1280.50 (GENE3D); PTHR44829 (PANTHER); IPR001810 (PROSITE_PROFILES); IPR015915 (SUPERFAMILY); IPR036047 (SUPERFAMILY)	F:GO:0005515	F:protein binding	gi|294461961|gb|ADE76536.1|unknown [Picea sitchensis]	ADE76536	5.49383e-170	80.4178	499.59	383	308
yet to be assayed	RAD	CAATAAAAAATTAATGACAATATACTTATAGAATA[G/T]TATCTTTTCTGATTTTGTTAATCTATTACAATACT	tag_colz142890	152	110	---NA---									no IPS match	no IPS match	no IPS match	No Blast Hit
yet to be assayed	RAD	ATAAACGATGATATTTTCCAATAGTGTTTCACGGA[G/T]CCAAACCTATCTTTCAGCATAGATTATTATAAATA	tag_colz142903	104	67	---NA---									no IPS match	no IPS match	no IPS match	No Blast Hit
yet to be assayed	RAD	ATTGTCTCCCTTTGGACCGACATTCCATGACTTGG[C/T]TTTTTGTTGTGGATTATATGTTTCCAACATTTGCA	tag_colz142908	98	48	---NA---									no IPS match	no IPS match	no IPS match	No Blast Hit
yet to be assayed	RAD	TCTTATTCTGCACAACGATAATTTGTCCAGAGACA[G/T]CCCAGTGAACTTAACGCAATGCAAAGCTTTGAAAT	tag_colz142915	107	62	---NA---									no IPS match	no IPS match	no IPS match	No Blast Hit
yet to be assayed	RAD	TATTGAAAGAATACAACCTGAAATCAGCATACACA[A/C]CCTCCTTGTTGAGTTCGCACAAAAGAAAGCAAACG	tag_colz14292	76	40	---NA---									no IPS match	no IPS match	no IPS match	No Blast Hit
AX-168334780	RNA	CTAGTGAAATTCTGGACCATTTGGGCGAGGGCCAT[A/G]CAGGTCGTGTAGGACGCAGACATTCAAGTTCTATA	step3_c3374	4019	1385	bifunctional fucokinase/fucose pyrophosphorylase isoform X1	20	0	75.88	4	F:GO:0005524; P:GO:0006796; C:GO:0016020; F:GO:0016301	F:ATP binding; P:phosphate-containing compound metabolic process; C:membrane; F:kinase activity			IPR001174 (PRINTS); IPR006204 (PFAM); G3DSA:3.30.230.120 (GENE3D); IPR012887 (PFAM); PTHR32463 (PANTHER); IPR020568 (SUPERFAMILY); IPR011004 (SUPERFAMILY); IPR036554 (SUPERFAMILY)	F:GO:0005524; F:GO:0016301; F:GO:0016772	F:ATP binding; F:kinase activity; F:transferase activity, transferring phosphorus-containing groups	gi|1173105945|ref|XP_020531367.1|bifunctional fucokinase/fucose pyrophosphorylase isoform X1 [Amborella trichopoda]	XP_020531367	0	76.4463	820.076	726	555
yet to be assayed	RAD	CATGAAGATTCCAAAGCCTCAAACAGTCCATGGGA[G/T]GAATTATGAGCTTTAAATTATTCACAAACCAGTCA	tag_colz143335	176	46	---NA---									no IPS match	no IPS match	no IPS match	No Blast Hit
yet to be assayed	RAD	GGCAAATAATGCAGGAACAGCAAGGTATTGTTAAT[A/C]CTATAAATCCTTAAATCAATAATGATAATGGAGGG	tag_colz143344	82	39	---NA---									no IPS match	no IPS match	no IPS match	No Blast Hit
yet to be assayed	RAD	ATATACTACTCATCGTTGAGCTATGGTAACTTTTT[G/T]GCTAAGAAATTTCTATCTTGTCTTCCTTATGTTTC	tag_colz143356	79	40	---NA---									no IPS match	no IPS match	no IPS match	No Blast Hit
yet to be assayed	RAD	ATAACATTTAAGCTTCTTTTCCAGGATTCAAACTG[G/T]CATGCAAGAAATAGTTCAATTCAAATCTTTCCTAG	tag_colz143424	93	49	---NA---									no IPS match	no IPS match	no IPS match	No Blast Hit
yet to be assayed	RAD	AAGCATGCCAACAAAAAAGTTGTTTGGCATGAACT[G/T]GTTTCTGACTTCTTCTTTTTTATATAAAGACAAAG	tag_colz143429	86	36	---NA---									no IPS match	no IPS match	no IPS match	No Blast Hit
yet to be assayed	RAD	GGGTTATCTCTTGTTTAACTGGACTAAAATCGTCA[A/G]GCAGCTTATCCTCCAAAATCTCACATGCATTTTAT	tag_colz143514	300	84	---NA---									no IPS match	no IPS match	no IPS match	No Blast Hit
AX-168334781	RNA	GTTGTATATGATCGATCTCCTGAATTTTTCCGTCC[C/T]GCATCATTGAAGGAGAAGCATGAGTTATTTTGCAG	step3_c3379	2304	776	UDP-glycosyltransferase TURAN isoform X1	20	0	74.74	1	F:GO:0016740	F:transferase activity			no IPS match	no IPS match	no IPS match	gi|1220036084|ref|XP_021833078.1|UDP-glycosyltransferase TURAN isoform X3 [Prunus avium]	XP_021833078	0	75	658.292	536	402
AX-168334783	RNA	ATGCCTCTGCTGGAAGCCGGTGTAGGCATGTAGAG[C/T]CGGCATTTTTTGTGGTTATTTTGTGGAGAATTTTG	step3_c3383	1130	762	unknown	1	6.38217e-08	49.66						no IPS match	no IPS match	no IPS match	gi|148907817|gb|ABR17034.1|unknown [Picea sitchensis]	ABR17034	6.38217e-08	49.6644	63.929	149	74
AX-168334784	RNA	TTAAAAGCCTGCACACTGACCTTCCAGAGAGATCC[C/T]GCATAGAAAACTTCAGGTGAATGTTTTGCTTGACC	step3_c3388	3186	526	PREDICTED: uncharacterized protein LOC103715285	20	0	66.96						mobidb-lite (MOBIDB_LITE); PTHR24412 (PANTHER); PTHR24412:SF142 (PANTHER)	no GO terms	no GO terms	gi|672162538|ref|XP_008801087.1|PREDICTED: uncharacterized protein LOC103715285 [Phoenix dactylifera]	XP_008801087	0	70.1847	758.444	758	532
yet to be assayed	RAD	ACAGCTTGTTACGCTTCATCACGTCGTGACGTCGG[G/T]TGGACCAACAACATAAATGTGAACTCTTTCAATTC	tag_colz143603	219	41	---NA---									no IPS match	no IPS match	no IPS match	No Blast Hit
yet to be assayed	RAD	TATCACTCGCCATTCGTAGACGCATGTTTATTTGG[C/G]ATCTTTATACTCTCTTCCTTATGATCTCCAAAGAT	tag_colz143721	120	77	---NA---									no IPS match	no IPS match	no IPS match	No Blast Hit
yet to be assayed	RAD	CGTGTAAAGACTTTTAGTTGATTATGATGTGAAAG[A/G]CTTTCTCTTGATTATGATTTCAAAGACTTCTGGTT	tag_colz143752	78	41	---NA---									no IPS match	no IPS match	no IPS match	No Blast Hit
yet to be assayed	RAD	CATGCAATACAACTTATAGTCATGCCTTATGCGCA[C/T]ACACATAAGAACATGCTCAGAAATGGAGCAGTCCA	tag_colz143814	115	60	---NA---									no IPS match	no IPS match	no IPS match	No Blast Hit
yet to be assayed	RAD	GGCCACTGCGGGGAGCTACGGAGTTGTGGCGGCTT[A/C]TCAAAGAAATTCTTCCTTGGACAACTGGGGATTTT	tag_colz143862	127	58	pectinesterase QRT1	1	0.000201468	67.57	6	C:GO:0005618; F:GO:0016787; F:GO:0030599; P:GO:0042545; F:GO:0045330; P:GO:0045490	C:cell wall; F:hydrolase activity; F:pectinesterase activity; P:cell wall modification; F:aspartyl esterase activity; P:pectin catabolic process			no IPS match	no IPS match	no IPS match	gi|1091742073|ref|XP_009411137.2|PREDICTED: pectinesterase QRT1 [Musa acuminata subsp. malaccensis]	XP_009411137	0.000201468	67.5676	46.2098	37	25
yet to be assayed	RAD	AACCTGCCAGCTCCATGGCAACTGAAAATTTTAAA[C/T]ACAAACGCACAAAATTGAATCTGTTACAGAATATT	tag_colz143913	158	119	---NA---									no IPS match	no IPS match	no IPS match	No Blast Hit
yet to be assayed	RAD	ATTTAAAACCACACAACAACAGAGGGGATGACTGC[A/C]TTAAGCTCTATTGAACCACACTAGAACCATATCGT	tag_colz143915	161	119	---NA---									no IPS match	no IPS match	no IPS match	No Blast Hit
AX-168334785	RNA	TGAGGCAATTATGCAACTGTGGTTTATAAACTTTT[C/T]GATAATCTTTTAAATGGAGATACTCCATCGGCAGT	step3_c3399	3976	3365	RNA cytidine acetyltransferase 1-like isoform X1	20	0	84.23	7	P:GO:0000154; F:GO:0005524; C:GO:0005730; F:GO:0008080; C:GO:0016021; P:GO:0042274; P:GO:0051391	P:rRNA modification; F:ATP binding; C:nucleolus; F:N-acetyltransferase activity; C:integral component of membrane; P:ribosomal small subunit biogenesis; P:tRNA acetylation	EC:2.3.1.5	Arylamine N-acetyltransferase	no IPS match	no IPS match	no IPS match	gi|586687311|ref|XP_006842169.1|RNA cytidine acetyltransferase 1 [Amborella trichopoda]gi|548844218|gb|ERN03844.1|hypothetical protein AMTR_s00078p00149090 [Amborella trichopoda]	XP_006842169, ERN03844	0	87.3874	1508.04	999	873
yet to be assayed	RAD	AGCCATTCTCCTAGGAGCATCGTTAGATCCTATGT[C/T]GGCCCTTTTAGGATGGTGATGACGATTGTGCTTCT	tag_colz144151	85	48	---NA---									no IPS match	no IPS match	no IPS match	No Blast Hit
yet to be assayed	RAD	TAGGAACATAACATTAGAGAGAACACAAAAACCCA[A/T]CATACTCCAATATCATATTATTAGATTTATAGGTT	tag_colz144159	109	69	---NA---									no IPS match	no IPS match	no IPS match	No Blast Hit
yet to be assayed	RAD	TAATTTTATTTACCGACTTCGCTCACATCCTGAAG[A/C]AGGGAGTTTGATGAAAATGGCTAATAACAATAACA	tag_colz144297	88	41	---NA---									no IPS match	no IPS match	no IPS match	No Blast Hit
yet to be assayed	RAD	CTTGAGCGTGTGGTTGAATTCTGTTAAATTCCCAT[G/T]ATATTTGGTAGCTGCCACTTCAATTCTCGGGGAAG	tag_colz14430	192	53	---NA---									no IPS match	no IPS match	no IPS match	No Blast Hit
AX-168334787	RNA	CCTTTAAAATAAGGATCAGCCAAAGCCTCTTCTGC[C/T]GTTGGACGATCCTTTGGGTCAAATGCTAACAATTT	step3_c3405	3304	1415	mitogen-activated protein kinase 15 isoform X1	20	0	82.94	7	P:GO:0000165; F:GO:0004707; F:GO:0005524; C:GO:0005634; C:GO:0005773; C:GO:0005886; P:GO:0010468	P:MAPK cascade; F:MAP kinase activity; F:ATP binding; C:nucleus; C:vacuole; C:plasma membrane; P:regulation of gene expression	EC:2.7.11; EC:2.7.11.24	Transferring phosphorus-containing groups; Mitogen-activated protein kinase	G3DSA:1.10.510.10 (GENE3D); IPR000719 (PFAM); G3DSA:3.30.200.20 (GENE3D); mobidb-lite (MOBIDB_LITE); mobidb-lite (MOBIDB_LITE); mobidb-lite (MOBIDB_LITE); mobidb-lite (MOBIDB_LITE); PTHR24055:SF195 (PANTHER); PTHR24055 (PANTHER); IPR000719 (PROSITE_PROFILES); cd07859 (CDD); IPR011009 (SUPERFAMILY)	F:GO:0004672; F:GO:0005524; P:GO:0006468	F:protein kinase activity; F:ATP binding; P:protein phosphorylation	gi|116787383|gb|ABK24488.1|unknown [Picea sitchensis]	ABK24488	0	88.2149	912.909	577	509
yet to be assayed	RAD	TCATGTGAGTCCATAGTTTTGGTTATATATAATTG[A/C]AATGAACCCTACTTCCTTTTAAATGGTTATATAGG	tag_colz144326	96	51	---NA---									no IPS match	no IPS match	no IPS match	No Blast Hit
AX-168334788	RNA	TAATCTCAAGGAGCAAGTGAGATAACATATTATGA[C/T]TGTTAATACTTTATCTTTGCAGTCCCATACGCTCT	step3_c3411	1379	126	DTW domain-containing protein 2	20	1.05682e-81	64.21						no IPS match	no IPS match	no IPS match	gi|294460758|gb|ADE75953.1|unknown [Picea sitchensis]	ADE75953	1.05682e-81	70.4641	262.692	237	167
yet to be assayed	RAD	TTGCTTTATTCAAGAGGTGGAGACTCATCTTTAGG[G/T]GTCTTGTTTATTATGAGATTCGAAGGAGGTACCAT	tag_colz144426	204	167	---NA---									no IPS match	no IPS match	no IPS match	No Blast Hit
yet to be assayed	RAD	ACACATCCCAATGTCTAGAAGACATGTCCCACCAC[A/C]TTACACTGTCCACATCTGGGAAACTTCATGGAACA	tag_colz144470	92	47	---NA---									no IPS match	no IPS match	no IPS match	No Blast Hit
AX-168334789	RNA	GAAAATGTGGTGCAAGTGAGAACCTATCAAGACCT[G/T]TTGAAGGATGAATATGATGCAGATCTATTTGATTA	step3_c3430	2360	1006	probable glutamyl endopeptidase, chloroplastic	20	0	83.2	2	P:GO:0006508; F:GO:0008236	P:proteolysis; F:serine-type peptidase activity			no IPS match	no IPS match	no IPS match	gi|695053627|ref|XP_009414913.1|PREDICTED: probable glutamyl endopeptidase, chloroplastic isoform X5 [Musa acuminata subsp. malaccensis]	XP_009414913	0	81.9672	800.045	549	450
AX-168334791	RNA	CTTGCTGGAGCCTTGACTCGTCTTCAGAGATGGGC[A/G]TTTAGTGGAAGTTGGGAGGTAAGAATTATTGCAGC	step3_c3441	4621	2723	Src homology-3 domain	20	0	82.13	3	C:GO:0005634; C:GO:0005829; C:GO:0005886	C:nucleus; C:cytosol; C:plasma membrane			no IPS match	no IPS match	no IPS match	gi|769804392|ref|XP_011625800.1|uncharacterized protein LOC18440835 isoform X2 [Amborella trichopoda]	XP_011625800	0	83.9286	1681.77	1232	1034
yet to be assayed	RAD	TGTGGAAATATTATCTGCTGTAATGAAATTTGCAG[G/T]TGGCTTTTATGATGCACATATGTAATATTGTTCAG	tag_colz144530	82	37	---NA---									no IPS match	no IPS match	no IPS match	No Blast Hit
AX-168334793	RNA	TGCAACTCGTTATATGCGTGTCTAGAGTTATTTGA[A/G]TTGGTCTAAAGATGACAGGTTTCTTTGTGAACATC	step3_c3469	1316	976	bushy growth protein	20	1.78e-157	86.78	5	F:GO:0005515; P:GO:0006337; P:GO:0006357; C:GO:0016514; P:GO:0043044	F:protein binding; P:nucleosome disassembly; P:regulation of transcription by RNA polymerase II; C:SWI/SNF complex; P:ATP-dependent chromatin remodeling			IPR006939 (PFAM); PTHR10019:SF5 (PANTHER); IPR006939 (PANTHER)	C:GO:0000228; P:GO:0006338	C:nuclear chromosome; P:chromatin remodeling	gi|116779243|gb|ABK21197.1|unknown [Picea sitchensis]	ABK21197	1.78e-157	91.2879	454.907	264	241
yet to be assayed	RAD	TAGAGGTACACGCTCGTGCATATTTATGTTTTGTC[A/C]TTTCCCCAGCTCCATGTCACATCTCTCGATACCTG	tag_colz144612	117	67	---NA---									no IPS match	no IPS match	no IPS match	No Blast Hit
yet to be assayed	RAD	GATGGATGTCTCCTATGAGAAAAAACATGAACATC[A/G]CTCGAGACAAAATCATCTTGCAAAACTGGACCATC	tag_colz144682	131	72	---NA---									no IPS match	no IPS match	no IPS match	No Blast Hit
yet to be assayed	RAD	TAGATTCAATAATTCTTTGTTGACCTTCTTTGAAT[A/C]GCATAGCCAGATTTATGTCCCAGTCACAATCTTCA	tag_colz144707	187	150	---NA---									no IPS match	no IPS match	no IPS match	No Blast Hit
yet to be assayed	RAD	CCAATTTGCGTTGAGAGAATCACACAACAATCGAA[A/C]TCTGTATCTCGTAAGATCAAGATTTAATAAGACAA	tag_colz144936	71	36	---NA---									mobidb-lite (MOBIDB_LITE)	no GO terms	no GO terms	No Blast Hit
yet to be assayed	RAD	AACATGCAGAAGATGCGGGGTCTCTTCTTAATGAA[G/T]GATAACGAAGGCATTCAAATGCGTCTTCCAAGTGT	tag_colz144948	131	42	---NA---									no IPS match	no IPS match	no IPS match	No Blast Hit
yet to be assayed	RAD	AAATTTCTAATCAAATTAGATCAGATAAGTAGAGG[A/T]CACTTTCTTCCATTTGTTTCCTACAAATTACTGTT	tag_colz14500	106	52	---NA---									no IPS match	no IPS match	no IPS match	No Blast Hit
AX-168334795	RNA	AGCTAATTTAAAAAATGGAGTACAAAATCAATTTA[C/T]AGGCGTAATTCGATATAGGTAACTGCCCCTTATAA	step3_c3489	1036	869	methyltransferase-like protein 23	20	3.46582e-90	78.5	2	F:GO:0008168; P:GO:0032259	F:methyltransferase activity; P:methylation			G3DSA:3.40.50.150 (GENE3D); IPR019410 (PFAM); PTHR14614:SF2 (PANTHER); PTHR14614 (PANTHER); IPR029063 (SUPERFAMILY)	no GO terms	no GO terms	gi|1322392683|gb|PLY83164.1|hypothetical protein LSAT_3X71521 [Lactuca sativa]	PLY83164	3.46582e-90	79.1469	278.485	211	167
AX-168334796	RNA	GTCGACGAGATCATGGCTCGTTGGGCTGCCGTCGA[A/C]TGGGGAAATTCTGCCCGTTCAGACTTCATGTCGGC	step3_c3495	2406	1291	cytochrome P450 86B1-like	20	2.1622e-142	64.3	4	F:GO:0005506; F:GO:0016705; F:GO:0020037; P:GO:0055114	F:iron ion binding; F:oxidoreductase activity, acting on paired donors, with incorporation or reduction of molecular oxygen; F:heme binding; P:oxidation-reduction process			IPR002401 (PRINTS); IPR001128 (PRINTS); IPR001128 (PFAM); IPR036396 (G3DSA:1.10.630.GENE3D); PTHR24296 (PANTHER); PTHR24296:SF2 (PANTHER); IPR036396 (SUPERFAMILY)	F:GO:0005506; F:GO:0016705; F:GO:0020037; P:GO:0055114	F:iron ion binding; F:oxidoreductase activity, acting on paired donors, with incorporation or reduction of molecular oxygen; F:heme binding; P:oxidation-reduction process	gi|567890121|ref|XP_006437581.1|cytochrome P450 86B1 [Citrus clementina]gi|557539777|gb|ESR50821.1|hypothetical protein CICLE_v10031117mg [Citrus clementina]	XP_006437581, ESR50821	2.1622e-142	64.3443	441.039	488	314
yet to be assayed	RAD	ATTTTATTATGTAAGTCCAATGGGCCATGGTTAGC[G/T]TTGTTATGGTTAAACTTTATTTAATATTTGTAATT	tag_colz145096	150	48	---NA---									no IPS match	no IPS match	no IPS match	No Blast Hit
yet to be assayed	RAD	TATTTAAGTGGAAGTTCCAATGCAGGGAAACCTTT[G/T]CACCAAGCTAGTAGTGATTGTTTATCTGGATTAAA	tag_colz145135	157	68	---NA---									mobidb-lite (MOBIDB_LITE)	no GO terms	no GO terms	No Blast Hit
AX-168334798	RNA	CTGCCAAAAGAAGTCAAAGAAAGGCTCTTACAGTT[A/G]ACTCCACATAGTTACACTGGAGCTGCAGAGTTACT	step3_c3497	2560	2234	adenylosuccinate lyase-like	20	0	84.63	5	F:GO:0004018; P:GO:0006189; C:GO:0016021; P:GO:0044208; F:GO:0070626	F:N6-(1,2-dicarboxyethyl)AMP AMP-lyase (fumarate-forming) activity; P:'de novo' IMP biosynthetic process; C:integral component of membrane; P:'de novo' AMP biosynthetic process; F:(S)-2-(5-amino-1-(5-phospho-D-ribosyl)imidazole-4-carboxamido)succinate AMP-lyase (fumarate-forming) activity	EC:4.3.2.2	Adenylosuccinate lyase	no IPS match	no IPS match	no IPS match	gi|148906972|gb|ABR16630.1|unknown [Picea sitchensis]gi|224284216|gb|ACN39844.1|unknown [Picea sitchensis]	ABR16630, ACN39844	0	80.212	796.964	566	454
yet to be assayed	RAD	TTTTAGGTCACATCGAAGCCAGTAGCCTCCTGGGT[A/G]TATGAGACCCCCTAGTGTGACAACGGAAAGTTTTC	tag_colz145194	180	130	---NA---									no IPS match	no IPS match	no IPS match	No Blast Hit
yet to be assayed	RAD	GGCATGCTTGATGGAAAAAAAGTGATATCAACTGC[A/C]AAGGCGTTTCAGAGACCCAAAACATGTGATGGTGG	tag_colz145498	148	107	---NA---									no IPS match	no IPS match	no IPS match	No Blast Hit
yet to be assayed	RAD	CCAACAGAGAAACAACTACATCCTTTTGAGCAAAC[A/G]GTTTATCTTTTGCAACCTCAGACACGCTTTCTTGA	tag_colz145505	174	56	unknown	1	3.48261e-05	70.37						no IPS match	no IPS match	no IPS match	gi|148908911|gb|ABR17560.1|unknown [Picea sitchensis]	ABR17560	3.48261e-05	70.3704	49.2914	54	38
yet to be assayed	RAD	ATCCTGAGTCATAATACTGTTATGTGCAACCAACC[A/C]CATAAAGCAATTTATCTTTGGCCATCCTTTGGGTT	tag_colz145544	274	160	Reverse transcriptase zinc-binding domain	20	6.36742e-08	60.01	7	F:GO:0003676; F:GO:0003964; P:GO:0006278; F:GO:0008270; P:GO:0015074; C:GO:0016020; C:GO:0016021	F:nucleic acid binding; F:RNA-directed DNA polymerase activity; P:RNA-dependent DNA biosynthetic process; F:zinc ion binding; P:DNA integration; C:membrane; C:integral component of membrane			no IPS match	no IPS match	no IPS match	gi|1201320086|gb|OVA19039.1|Reverse transcriptase zinc-binding domain [Macleaya cordata]	OVA19039	6.36742e-08	66.0714	58.151	56	37
yet to be assayed	RAD	CCCAAACAGAAACTACCCCAGACACAAAGCCACAG[A/T]TGCAAATATTGTAGATTTTTTATGATAAGCATGAT	tag_colz145807	142	105	---NA---									no IPS match	no IPS match	no IPS match	No Blast Hit
AX-168334799	RNA	GATGGAGAACCATGGATCCAGCAGCATTGTACCCT[C/T]GAAATATCACATTTTGGACAGGCATTCATGTTGAA	step3_c3504	2796	2232	diacylglycerol kinase 1	20	0	74.32	6	F:GO:0000166; F:GO:0003951; F:GO:0004143; P:GO:0007205; C:GO:0016020; P:GO:0035556	F:nucleotide binding; F:NAD+ kinase activity; F:diacylglycerol kinase activity; P:protein kinase C-activating G protein-coupled receptor signaling pathway; C:membrane; P:intracellular signal transduction			G3DSA:2.60.200.40 (GENE3D); G3DSA:3.30.60.20 (GENE3D); IPR000756 (PFAM); IPR017438 (G3DSA:3.40.50.GENE3D); IPR001206 (PFAM); IPR002219 (PFAM); mobidb-lite (MOBIDB_LITE); mobidb-lite (MOBIDB_LITE); mobidb-lite (MOBIDB_LITE); PTHR11255:SF54 (PANTHER); IPR037607 (PANTHER); IPR001206 (PROSITE_PROFILES); IPR002219 (PROSITE_PROFILES); IPR016064 (SUPERFAMILY)	F:GO:0003951; F:GO:0004143; P:GO:0007165; P:GO:0007205; F:GO:0016301; P:GO:0035556	F:NAD+ kinase activity; F:diacylglycerol kinase activity; P:signal transduction; P:protein kinase C-activating G protein-coupled receptor signaling pathway; F:kinase activity; P:intracellular signal transduction	gi|1273181308|gb|PIA63016.1|hypothetical protein AQUCO_00200794v1 [Aquilegia coerulea]	PIA63016	0	74.4799	863.218	721	537
yet to be assayed	RAD	TACGGTATCAGATATGGATATTGTAAATTTTCAAG[A/C]CCCCCTAATATTAATATGATCAGATACAACATTAT	tag_colz145836	265	44	---NA---									no IPS match	no IPS match	no IPS match	No Blast Hit
AX-168334800	RNA	TCACGAGAAGAATCATCTTTAAAACTCGGAACTTT[A/G]GGGAGAATCCTGCCTTCTGTTTCTTCTGTATCTCG	step3_c3533	782	533	protein Simiate	20	9.68556e-102	79.83						G3DSA:2.40.50.100 (GENE3D); mobidb-lite (MOBIDB_LITE); mobidb-lite (MOBIDB_LITE); IPR039169 (PANTHER); IPR011053 (SUPERFAMILY)	no GO terms	no GO terms	gi|294463220|gb|ADE77146.1|unknown [Picea sitchensis]	ADE77146	9.68556e-102	83.4951	305.834	206	172
yet to be assayed	RAD	ATGAAAAACAAAATTGAATGTGGAATGCCTTCAAA[A/C]TCTCCTATGACTATACCACCACCCTCATTATAATG	tag_colz145910	129	71	---NA---									no IPS match	no IPS match	no IPS match	No Blast Hit
yet to be assayed	RAD	TCGTCTAGGACCAGATCCAGGTTTCTCATATTTTA[G/T]TTTGCAGGCATGACCAGTTTCTTGCATGTTCAATC	tag_colz145955	204	73	---NA---									no IPS match	no IPS match	no IPS match	No Blast Hit
yet to be assayed	RAD	GTGAAGCAATTGAACCACAACAATCAAGCAGCAAG[A/C]CCTCAAAATATGGTTGTGATATTTATCAAAAAAAG	tag_colz146	156	119	---NA---									no IPS match	no IPS match	no IPS match	No Blast Hit
yet to be assayed	RAD	CTTCTTGCATCCATAGCCTATAACATGTCTGCGAG[G/T]TAATGCAGTGTTTGATGTTTTATATGTAGAGTATG	tag_colz146020	119	72	---NA---									no IPS match	no IPS match	no IPS match	No Blast Hit
yet to be assayed	RAD	CCAGTCCTGTTGTTCTCTGTGTTTCTGCTCCTTGT[G/T]GTCCCTTGGGCTAGGCTCTATTTTCTGTTCCGTGT	tag_colz146096	157	48	---NA---									mobidb-lite (MOBIDB_LITE); mobidb-lite (MOBIDB_LITE)	no GO terms	no GO terms	No Blast Hit
yet to be assayed	RAD	GTTGAGGTACAACAGAGATTGAAAGGAGCTCCAGT[G/T]GATCCAAGCACCAACATTAATCTATATTGGGATTA	tag_colz146101	128	43	---NA---									no IPS match	no IPS match	no IPS match	No Blast Hit
yet to be assayed	RAD	CATAACTGAGAATAGTTAGGGACGAAAATTCTGAT[C/G]AATAGCTGAGAATAGTTAGGGACGAAAACGACGTA	tag_colz146125	81	39	---NA---									no IPS match	no IPS match	no IPS match	No Blast Hit
yet to be assayed	RAD	CCATACTCCGGTTACCAAAGCATGGTGTACAACCT[G/T]AGTGGGCATAACAGTGGAGACTTTGGAACTCTGAA	tag_colz146205	83	36	---NA---									no IPS match	no IPS match	no IPS match	No Blast Hit
yet to be assayed	RAD	TATAAGTGGAACAGGATCTCCCCCCAACAAAGGGA[C/T]CATTTGCAGAAGCCATCCTTGATGACGATCCTCGG	tag_colz146253	134	67	---NA---									no IPS match	no IPS match	no IPS match	No Blast Hit
AX-168334803	RNA	AATCTTGATGCGCCAGCCAATGGAATTTGTGCCAT[A/C]GGAATTTTTCTTGTGGCACATGCTTCTAATGGCTT	step3_c3574	2936	487	peroxisomal fatty acid beta-oxidation multifunctional protein AIM1-like	20	0	71.18	4	F:GO:0003857; C:GO:0005777; P:GO:0006635; F:GO:0016853	F:3-hydroxyacyl-CoA dehydrogenase activity; C:peroxisome; P:fatty acid beta-oxidation; F:isomerase activity	EC:1.1.1.35	3-hydroxyacyl-CoA dehydrogenase	no IPS match	no IPS match	no IPS match	gi|1376852290|gb|PTQ42873.1|hypothetical protein MARPO_0027s0009 [Marchantia polymorpha]gi|1376852291|gb|PTQ42874.1|hypothetical protein MARPO_0027s0009 [Marchantia polymorpha]	PTQ42873, PTQ42874	0	72.0472	546.199	508	366
AX-168334806	RNA	ACTATGAATCTAGGGCGTCTCACACAGAATGCAAG[A/C]ATTGCAGAGTTCTCAATGGCTGTATATGCTGATGA	step3_c3631	1929	896	rhomboid-like protein 15 isoform X1	20	0	74.62	4	F:GO:0004252; F:GO:0005515; P:GO:0006508; C:GO:0016021	F:serine-type endopeptidase activity; F:protein binding; P:proteolysis; C:integral component of membrane	EC:3.4.21	Acting on peptide bonds (peptidases)	IPR022764 (PFAM); IPR035952 (G3DSA:1.20.1540.GENE3D); G3DSA:1.10.8.10 (GENE3D); IPR015940 (PFAM); mobidb-lite (MOBIDB_LITE); PTHR45281:SF2 (PANTHER); PTHR45281 (PANTHER); IPR015940 (PROSITE_PROFILES); cd14287 (CDD); SSF144091 (SUPERFAMILY); IPR009060 (SUPERFAMILY)	F:GO:0004252; F:GO:0005515; C:GO:0016021	F:serine-type endopeptidase activity; F:protein binding; C:integral component of membrane	gi|294460477|gb|ADE75816.1|unknown [Picea sitchensis]	ADE75816	0	83.6983	592.038	411	344
AX-168334808	RNA	TTATGTGTGAGCCTAATGGGTAACCAGAGGTGTAA[C/T]TTAATTGCTTAATTGTCCATCATTTATAATGGACA	step3_c3704	1350	1085	---NA---									no IPS match	no IPS match	no IPS match	No Blast Hit
yet to be assayed	RAD	TATCTCATTTGTAATTTCCTGTTGCACTCAAGTAA[G/T]GATCTTGATTGAACTTTCATGAAAATGAATATCCT	tag_colz146357	125	85	---NA---									no IPS match	no IPS match	no IPS match	No Blast Hit
AX-168334810	RNA	TAATGATATCGAAGACGTTTATCATAGTTCACGAA[A/C]TTTGATAACAAGCGAGGAGACGTCATCGTTGCTTC	step3_c3728	1406	408	probable protein phosphatase 2C 17 isoform X2	20	1.70632e-101	66.33	2	F:GO:0004722; P:GO:0006470	F:protein serine/threonine phosphatase activity; P:protein dephosphorylation			IPR036457 (G3DSA:3.60.40.GENE3D); IPR001932 (PFAM); PTHR13832:SF372 (PANTHER); IPR015655 (PANTHER); IPR001932 (PROSITE_PROFILES); IPR001932 (CDD); IPR036457 (SUPERFAMILY)	F:GO:0003824; F:GO:0004722; P:GO:0006470	F:catalytic activity; F:protein serine/threonine phosphatase activity; P:protein dephosphorylation	gi|1376844907|gb|PTQ35533.1|hypothetical protein MARPO_0070s0008 [Marchantia polymorpha]	PTQ35533	1.70632e-101	74.9077	315.849	271	203
yet to be assayed	RAD	GCAAATCTGGCATTTTGTGTGAAATTCTGATATCT[G/T]GAATCATCCATTCACATAGGATTTCTCTAGTTTCT	tag_colz146559	130	93	---NA---									no IPS match	no IPS match	no IPS match	No Blast Hit
AX-168334811	RNA	AGAATCCGGGTTTAGAATGAAACCGAAAATGGTAA[C/T]GATGGCGGCGGGTTGGGTGCTGCAGCACTTGCAAA	step3_c3734	1899	580	polyprenol reductase 2	20	7.51434e-117	69.67	3	F:GO:0003865; P:GO:0006488; C:GO:0016020	F:3-oxo-5-alpha-steroid 4-dehydrogenase activity; P:dolichol-linked oligosaccharide biosynthetic process; C:membrane			IPR001104 (PFAM); IPR039698 (PANTHER); IPR001104 (PROSITE_PROFILES)	F:GO:0003865; P:GO:0006488; P:GO:0006629; F:GO:0016627	F:3-oxo-5-alpha-steroid 4-dehydrogenase activity; P:dolichol-linked oligosaccharide biosynthetic process; P:lipid metabolic process; F:oxidoreductase activity, acting on the CH-CH group of donors	gi|720049450|ref|XP_010271449.1|PREDICTED: polyprenol reductase 2 [Nelumbo nucifera]	XP_010271449	7.51434e-117	72.4852	361.303	338	245
AX-168334813	RNA	ACATGGACTGAATTCAAGGACTTGATATCTCTGAC[G/T]GGGTTTGCTATCCTTGTTATCCCTGGTGCAGCTAC	step3_c3796	1800	1505	peroxisomal membrane protein 2	20	1.10457e-168	77.11	1	C:GO:0016021	C:integral component of membrane			no IPS match	no IPS match	no IPS match	gi|148908033|gb|ABR17136.1|unknown [Picea sitchensis]	ABR17136	1.10457e-168	91.9708	490.73	274	252
yet to be assayed	RAD	CATACTGGGGACGATATTGGACGATTGCTGTTTTC[G/T]CAACAATTTATTTTGTGGTATGCATACACTTACCT	tag_colz146647	114	61	protein NRT1/ PTR FAMILY 8.3-like	20	1.19852e-09	97.46	4	P:GO:0006857; C:GO:0016021; F:GO:0022857; P:GO:0055085	P:oligopeptide transport; C:integral component of membrane; F:transmembrane transporter activity; P:transmembrane transport			G3DSA:1.20.1250.20 (GENE3D)	no GO terms	no GO terms	gi|697140794|ref|XP_009624506.1|PREDICTED: protein NRT1/ PTR FAMILY 8.3-like [Nicotiana tomentosiformis]	XP_009624506	1.19852e-09	82.8571	60.8474	35	29
yet to be assayed	RAD	GGGTGTACTATTGCACCAACTTCTCGCCTACATGC[A/C]TCTCGATTAATTGAACAATACAAATCAATCTGACA	tag_colz146750	118	75	ATP-dependent DNA helicase SRS2-like protein At4g25120	20	6.32679e-11	96.5	7	F:GO:0003677; F:GO:0004003; F:GO:0005524; P:GO:0006310; P:GO:0032508; P:GO:0036292; F:GO:0043138	F:DNA binding; F:ATP-dependent DNA helicase activity; F:ATP binding; P:DNA recombination; P:DNA duplex unwinding; P:DNA rewinding; F:3'-5' DNA helicase activity	EC:3.6.1.3; EC:3.6.1.15	Adenosinetriphosphatase; Nucleoside-triphosphate phosphatase	no IPS match	no IPS match	no IPS match	gi|661872889|emb|CDP21086.1|unnamed protein product [Coffea canephora]	CDP21086	6.32679e-11	100	64.6994	30	30
yet to be assayed	RAD	ACTAGTGTGGCTTGAAATAAGCATATGGCTTAGAG[G/T]AGAAGTACAAATTTTTAGTCCTTCAGCTTGACAAC	tag_colz146785	184	147	---NA---									no IPS match	no IPS match	no IPS match	No Blast Hit
AX-168334814	RNA	TTCCATCAATTGCCCATTGATCAAATGATTTACTT[A/G]GTTCAGCTAATCCTCGTATACCTCTAGTCAAGATT	step3_c3799	4129	1440	NADH dehydrogenase subunit F (chloroplast)	20	0	94.22	5	F:GO:0008137; C:GO:0009535; C:GO:0016021; P:GO:0042773; F:GO:0048038	F:NADH dehydrogenase (ubiquinone) activity; C:chloroplast thylakoid membrane; C:integral component of membrane; P:ATP synthesis coupled electron transport; F:quinone binding	EC:1.6.99.5; EC:1.6.99.3; EC:1.6.5.3	Acting on NADH or NADPH; NADH dehydrogenase; NADH:ubiquinone reductase (H(+)-translocating)	PR01434 (PRINTS); IPR003945 (TIGRFAM); IPR001516 (PFAM); IPR002128 (PFAM); IPR001750 (PFAM); PTHR42829 (PANTHER)	F:GO:0008137; P:GO:0042773; P:GO:0055114	F:NADH dehydrogenase (ubiquinone) activity; P:ATP synthesis coupled electron transport; P:oxidation-reduction process	gi|1464314291|ref|YP_009512064.1|NADH-plastoquinone oxidoreductase subunit 5 (plastid) [Araucaria angustifolia]gi|1440890439|gb|AXI97990.1|NADH-plastoquinone oxidoreductase subunit 5 (plastid) [Araucaria angustifolia]	YP_009512064, AXI97990	0	100	1262.28	629	629
yet to be assayed	RAD	CGTATGATTGTTGAGGGGATTACACATTAGCTTTA[A/C]ATTGAATTGTACGATAGACCAGTCGTACAAGGAAA	tag_colz146974	81	44	---NA---									no IPS match	no IPS match	no IPS match	No Blast Hit
AX-168334816	RNA	TTCTGTAGGACCTTCCTGAAGCACAGAATTTAGTT[C/T]AGCACACTCCCTTTGAAGCTGAAACAAGAAAGCCT	step3_c3814	1763	1376	hypothetical protein PHYPA_028635	1	0.000912893	48.49						no IPS match	no IPS match	no IPS match	gi|1333454124|gb|PNR28043.1|hypothetical protein PHYPA_028635 [Physcomitrella patens]	PNR28043	0.000912893	48.4932	54.299	365	177
yet to be assayed	RAD	ATGTCAGAATTCTATATCTGGAGGACCGTTAGCCT[C/T]AGATGCAACACCAAGCCTTTGCAAAAACTCGCCTA	tag_colz147059	148	55	---NA---									no IPS match	no IPS match	no IPS match	No Blast Hit
yet to be assayed	RAD	AAGCAGCTTAGTTGTTTATTGAGGATGTGAGATGC[C/G]TTTCAGGGTTGTCTAAAGGGTGTAAGGCGGAGGAT	tag_colz147151	98	38	---NA---									no IPS match	no IPS match	no IPS match	No Blast Hit
yet to be assayed	RAD	GTTAGAATTTATGCAAAAAATCATCCACTGTTACC[A/C]AGCCACTTAGTAAAGCACTTGGGAATTAGCCCGGT	tag_colz147329	89	39	---NA---									no IPS match	no IPS match	no IPS match	No Blast Hit
yet to be assayed	RAD	CAACATCTACACCAGAACGGCCACAAGAAATCCAC[G/T]AGAATGATACACTCAACTCCATTGGAATGAAAACC	tag_colz147369	78	43	---NA---									no IPS match	no IPS match	no IPS match	No Blast Hit
AX-168334817	RNA	AAAATGCAGCGGAAAGCCAGCGGATCGATCACCGT[A/G]TCCTGCTTCAATATGAAAGGAAATCTATACGAGTA	step3_c3817	1674	136	hypothetical protein AXG93_2097s1070	6	1.43594e-151	55.02	3	C:GO:0016020; C:GO:0016021; F:GO:0016757	C:membrane; C:integral component of membrane; F:transferase activity, transferring glycosyl groups			no IPS match	no IPS match	no IPS match	gi|1026766236|gb|OAE26799.1|hypothetical protein AXG93_2097s1070 [Marchantia polymorpha subsp. ruderalis]	OAE26799	1.43594e-151	70.0288	380.178	347	243
yet to be assayed	RAD	TTTGTACCAATATGAAATGCTTAATGCTGATTTAG[A/T]AAATGAAAATGTTGATTTAGTAAATTAATATATGT	tag_colz147419	95	43	---NA---									no IPS match	no IPS match	no IPS match	No Blast Hit
yet to be assayed	RAD	TCTTGTTACTTAATATCATAATGCTTTCTTTACAT[C/G]TAACCTTAACGTATTTCTCCTTAACGTAACCTTTC	tag_colz14742	128	37	---NA---									no IPS match	no IPS match	no IPS match	No Blast Hit
AX-168334818	RNA	ATCCCGTAAACAACATCACTCTTAAATCTAACAAG[A/G]TTGATGTCAATGGAAACCTGCAGAAGGCTTCTTGC	step3_c3830	798	360	phospholipase D alpha 1-like	20	2.82233e-15	67.43	1	F:GO:0016787	F:hydrolase activity			mobidb-lite (MOBIDB_LITE); PTHR18896:SF73 (PANTHER); IPR015679 (PANTHER)	no GO terms	no GO terms	gi|743857253|ref|XP_010942074.1|PREDICTED: phospholipase D alpha 1-like [Elaeis guineensis]	XP_010942074	2.82233e-15	70.2381	86.2705	84	59
AX-168334819	RNA	CACCTTGTAGGCCTTGGTGTGGATGAATCTTTAGC[A/C]CAAGTATGTGCCGAGAGTGGTTCAATGGATCCTCT	step3_c3850	3299	1469	exocyst complex component SEC6 isoform X1	20	0	89.39	8	C:GO:0000145; F:GO:0000149; C:GO:0005829; C:GO:0005886; P:GO:0006887; C:GO:0009506; P:GO:0051601; P:GO:0060321	C:exocyst; F:SNARE binding; C:cytosol; C:plasma membrane; P:exocytosis; C:plasmodesma; P:exocyst localization; P:acceptance of pollen			IPR010326 (PFAM); G3DSA:1.10.357.50 (GENE3D); G3DSA:1.10.357.70 (GENE3D); PTHR21292:SF21 (PANTHER); IPR010326 (PANTHER)	C:GO:0000145; P:GO:0006887	C:exocyst; P:exocytosis	gi|148909771|gb|ABR17975.1|unknown [Picea sitchensis]	ABR17975	0	93.3599	1287.71	753	703
yet to be assayed	RAD	TCTCTCTCCCACCTCACCCCTTCCCCCTGTCTTGC[A/C]TAAACACTCAGAGACGTAAAGAAAATGTTCTTGAC	tag_colz14756	111	55	---NA---									no IPS match	no IPS match	no IPS match	No Blast Hit
yet to be assayed	RAD	TTATCGATATGAAAAATAAAGTTAAATTTGAAGCT[G/T]GAGCTGGCCACCTAATTTCAAATTGAAGATTTTGG	tag_colz147593	89	48	---NA---									no IPS match	no IPS match	no IPS match	No Blast Hit
yet to be assayed	RAD	TCATGATACACATTGGAATTGAAGCTTGGTGGGCT[A/C]ATTGAAAATTAATAATTGACATTAAATTTTAAATA	tag_colz147661	111	55	---NA---									no IPS match	no IPS match	no IPS match	No Blast Hit
yet to be assayed	RAD	TAGGAAGCTGCGTGGTCAGGAAACCATGGAAGTTA[A/T]TAATGGATTCAGTGTAGCAAAGAAGTTGGTAAGGT	tag_colz147735	83	41	---NA---									no IPS match	no IPS match	no IPS match	No Blast Hit
yet to be assayed	RAD	GTATGAGAGTTCAGGAGCTTTCTTACATTTGGTAT[C/G]AGAGCTCGCGTTCTCCTGCCTTATGGGGGAGGTTA	tag_colz14781	158	69	---NA---									mobidb-lite (MOBIDB_LITE); mobidb-lite (MOBIDB_LITE)	no GO terms	no GO terms	No Blast Hit
yet to be assayed	RAD	TAAATTTTTTTATGTCGCCATGAATAATGTGATTC[A/T]AATTTTTAAGATATTTGAAGTGATGGAGAGTGCAT	tag_colz147869	121	69	---NA---									no IPS match	no IPS match	no IPS match	No Blast Hit
yet to be assayed	RAD	TACGCTTGAAAGTAGCCCAACTGCTTTTGTGGTTC[A/C]GAAAAATTGTGGTTCTGAAAAATTTGTAGAGATAA	tag_colz147872	76	39	---NA---									no IPS match	no IPS match	no IPS match	No Blast Hit
yet to be assayed	RAD	CTATTTTAAAATAATTGAAGTTATTTTAGATAAAG[A/T]AAATCTATTTTAGAATTATATTAAGTCTTCAACCG	tag_colz148116	97	45	---NA---									no IPS match	no IPS match	no IPS match	No Blast Hit
yet to be assayed	RAD	ATTATCATGTCATATCTGATTGTCACTAGCACTGT[C/G]ATCTACTTATGAAGTCACAAATCCAATTTGTATTT	tag_colz148289	80	44	---NA---									no IPS match	no IPS match	no IPS match	No Blast Hit
yet to be assayed	RAD	GAGGGAAGCAGATTCAATGATTATGACAACCTCAG[A/T]CCTTGGCGAGGGATTTTTCAGTCGGAGAGGGATTT	tag_colz148364	160	94	---NA---									no IPS match	no IPS match	no IPS match	No Blast Hit
yet to be assayed	RAD	TTAAGCATGCATTGTATTCGATCTTTTTACAGGTT[A/G]AAGGAGCCGTTAGCGAGGGTGGGAGAAACCCAAGC	tag_colz148396	112	69	---NA---									no IPS match	no IPS match	no IPS match	No Blast Hit
yet to be assayed	RAD	GGGTTTCCAGCATGGGAATGGATGGAGATTAAATA[A/C]CCTTAGTGTATAAATATTCTACGGAATATTGCACG	tag_colz148471	179	85	---NA---									mobidb-lite (MOBIDB_LITE)	no GO terms	no GO terms	No Blast Hit
AX-168334821	RNA	ATTTTCCAGAGCGTATGGAGTTGATAGCTGCCCCA[A/G]ACCAATCATAATTCCAACAAGATTGATGGTTGAAT	step3_c3854	1890	1379	vacuolar amino acid transporter 1	20	2.70621e-170	75.89	1	C:GO:0016020	C:membrane			IPR013057 (PFAM); PTHR22950:SF219 (PANTHER); PTHR22950 (PANTHER)	no GO terms	no GO terms	gi|1201300834|gb|OVA03233.1|Amino acid transporter [Macleaya cordata]	OVA03233	2.70621e-170	77.8032	503.442	437	340
yet to be assayed	RAD	TGAGGGATTGATAATTATATTTCAATAATGAAATG[G/T]ACATTGTTTTTAATTTAACGACCAGAGGCCAAACT	tag_colz148768	115	72	---NA---									no IPS match	no IPS match	no IPS match	No Blast Hit
yet to be assayed	RAD	TGGCTTACAGATATACTAAAAAACTCTCAAAACCA[C/G]TCACGTGAATTCTCTTTTCCCGGAGGCAAAAGAGG	tag_colz148790	174	44	cytochrome P450 94A1-like	20	2.70341e-08	64.87	2	F:GO:0005488; F:GO:0016491	F:binding; F:oxidoreductase activity			no IPS match	no IPS match	no IPS match	gi|672180016|ref|XP_008810187.1|PREDICTED: cytochrome P450 94A1-like [Phoenix dactylifera]	XP_008810187	2.70341e-08	63.8298	58.151	47	30
yet to be assayed	RAD	TTTTGCATGAATGCAGGCACGAGAACTATGATTCA[A/C]TTCCAATTTATGTGTGTGGTTTGCAACTATGCTAC	tag_colz148800	88	42	---NA---									no IPS match	no IPS match	no IPS match	No Blast Hit
yet to be assayed	RAD	AGAAGCAATGAAATTGTGGATTTCTTTGAGCTTCC[C/T]AGGGATTTTGATAACAGCCATAATATGTGGGCCAT	tag_colz14885	109	44	---NA---									no IPS match	no IPS match	no IPS match	No Blast Hit
yet to be assayed	RAD	CTCCAGGTGTCACCATGTCAGGCCTCTGATACATG[A/T]TTGAAAGCAAAATGGTAGGACTAATGGTAGGCCTA	tag_colz148880	73	37	Splicing factor U2af small subunit B	20	1.43953e-06	95.65	9	P:GO:0000398; F:GO:0003676; F:GO:0003723; C:GO:0005634; C:GO:0005681; F:GO:0030628; F:GO:0046872; P:GO:0048573; C:GO:0089701	P:mRNA splicing, via spliceosome; F:nucleic acid binding; F:RNA binding; C:nucleus; C:spliceosomal complex; F:pre-mRNA 3'-splice site binding; F:metal ion binding; P:photoperiodism, flowering; C:U2AF			no IPS match	no IPS match	no IPS match	gi|695072227|ref|XP_009383225.1|PREDICTED: splicing factor U2af small subunit B-like [Musa acuminata subsp. malaccensis]gi|695072229|ref|XP_009383227.1|PREDICTED: splicing factor U2af small subunit B-like [Musa acuminata subsp. malaccensis]gi|1091653151|ref|XP_018675612.1|PREDICTED: splicing factor U2af small subunit B-like [Musa acuminata subsp. malaccensis]gi|1091653156|ref|XP_018675613.1|PREDI…	XP_009383225, XP_009383227, XP_018675612, XP_018675613, XP_018675614	1.43953e-06	95.6522	51.2174	23	22
AX-168334822	RNA	GTTAAATCTCTCTGATCTTTGCTCCTATTTGCACT[C/T]ACGGTGTGAAATTTGAAAGTCTTGACATGGCACAT	step3_c3860	2295	296	PHD finger protein At3g20280 isoform X1	20	1.01544e-25	65.95	2	F:GO:0003682; F:GO:0046872	F:chromatin binding; F:metal ion binding			IPR019787 (PFAM); IPR013083 (G3DSA:3.30.40.GENE3D); PTHR12321:SF64 (PANTHER); PTHR12321 (PANTHER); PTHR12321 (PANTHER); IPR019787 (PROSITE_PROFILES); IPR011011 (SUPERFAMILY)	no GO terms	no GO terms	gi|674243155|gb|KFK35920.1|hypothetical protein AALP_AA4G053600 [Arabis alpina]	KFK35920	1.01544e-25	64.4628	124.02	121	78
yet to be assayed	RAD	AGGAGGATGATATTGACTATTGTGGATATTGGACG[A/G]AGGGTTCCTTTCCCTCATTTTTTTAATTTATCTTG	tag_colz1490	143	91	---NA---									no IPS match	no IPS match	no IPS match	No Blast Hit
AX-168334826	RNA	GTTGTTGCTCACATCGTAGGTCTCCTCTCGGAGGT[A/G]GATGGGGAGGCCTTTCTGGCAGGTACGGAAAATAG	step3_c4015	1896	1253	cytochrome P450 71A1-like	20	0	78.49	5	F:GO:0005506; C:GO:0016021; F:GO:0016709; F:GO:0020037; P:GO:0055114	F:iron ion binding; C:integral component of membrane; F:oxidoreductase activity, acting on paired donors, with incorporation or reduction of molecular oxygen, NAD(P)H as one donor, and incorporation of one atom of oxygen; F:heme binding; P:oxidation-reduction process	EC:1.14.13	Acting on paired donors, with incorporation or reduction of molecular oxygen. The oxygen incorporated need not be derived from O(2)	no IPS match	no IPS match	no IPS match	gi|116787514|gb|ABK24537.1|unknown [Picea sitchensis]	ABK24537	0	84.8178	713.761	494	419
yet to be assayed	RAD	GTTCTGTTTGGCTTTTGTCCTTAACAATTTATTGT[G/T]GACAGCATCCAAAGATTCAACAACTCCTTCCTGAA	tag_colz149031	115	61	proteasome-associated protein ECM29 homolog isoform X1	20	1.55071e-13	94.86	4	C:GO:0000502; C:GO:0016020; F:GO:0032947; P:GO:0043248	C:proteasome complex; C:membrane; F:protein-containing complex scaffold activity; P:proteasome assembly			no IPS match	no IPS match	no IPS match	gi|1201319448|gb|OVA18531.1|Proteasome stabiliser ECM29 [Macleaya cordata]	OVA18531	1.55071e-13	97.0588	72.0182	34	33
AX-168334827	RNA	TGCATTCAAGAATCGTCTGTTGCTGGAACCGATTT[C/T]CAAAGAATAAGTATTAAATGTTTACTTTCATTGGC	step3_c4070	1334	1008	predicted protein	20	9.92521e-88	58.32						no IPS match	no IPS match	no IPS match	gi|1373920505|ref|XP_024384882.1|uncharacterized protein C15orf41 homolog [Physcomitrella patens]gi|1333475344|gb|PNR47871.1|hypothetical protein PHYPA_012344 [Physcomitrella patens]	XP_024384882, PNR47871	9.92521e-88	69.4158	278.87	291	202
AX-168334829	RNA	CTGCCGCTCACTGATACGAATAAAGGCCAGGTCGG[A/G]GTCTTTCCCATTCACTAATTGATTTGATGCGGAAT	step3_c4402	4306	2144	transport membrane protein (mitochondrion)	20	4.69736e-131	86.05	6	F:GO:0009977; C:GO:0016021; C:GO:0031966; C:GO:0033281; P:GO:0043953; P:GO:0065002	F:proton motive force dependent protein transmembrane transporter activity; C:integral component of membrane; C:mitochondrial membrane; C:TAT protein transport complex; P:protein transport by the Tat complex; P:intracellular protein transmembrane transport			IPR002033 (PRINTS); IPR002033 (TIGRFAM); IPR002033 (PFAM); PTHR30371:SF0 (PANTHER); IPR002033 (PANTHER)	C:GO:0016021	C:integral component of membrane	gi|761232324|gb|AJP33507.1|Sec-independent protein translocase protein (mitochondrion) [Gnetum gnemon]	AJP33507	4.69736e-131	93.8017	416.001	242	227
yet to be assayed	RAD	TGTAAATAGCATAGCTGGCTTGGCTGCTTGTTCTG[A/C]GTTTGCTTCAATCTATGGCTGTTGGAGACTGCTTA	tag_colz149108	112	41	---NA---									no IPS match	no IPS match	no IPS match	No Blast Hit
yet to be assayed	RAD	AAAGTCTAAGTCTAAGGAGTATGCAATTAGCTTTG[G/T]ATCGATTTCATGTGAAGTTTGGTATTTATAGGCAG	tag_colz149196	75	38	---NA---									no IPS match	no IPS match	no IPS match	No Blast Hit
yet to be assayed	RAD	CTAGTCTAGAGCCACAATTTTGAGATTTGGAAGAG[A/C]GGCTCTAAGTGCACATGGATGTGTTACTTTTTGCA	tag_colz149275	87	46	---NA---									no IPS match	no IPS match	no IPS match	No Blast Hit
yet to be assayed	RAD	GCATGCAGGACCGATGGCGAGTTCGTTGATATCAC[C/T]ATACTCGGGAGTCTCTCTGAACGAGCTGGTGATGC	tag_colz149288	116	73	---NA---									no IPS match	no IPS match	no IPS match	No Blast Hit
yet to be assayed	RAD	AAAATCATCATACAAAAAGGATAGCTTGAGGTCCC[C/T]AAGGGAATGTGGTGAGATGAAGTTCATGCTAACTA	tag_colz149313	313	182	---NA---									no IPS match	no IPS match	no IPS match	No Blast Hit
yet to be assayed	RAD	AGGCATCTTTCATATTTTGAGGCAAAACTTCAAGA[C/T]ATCACATAGCTTTGACACAGTCCTGCTTAAATGTT	tag_colz149392	74	38	---NA---									no IPS match	no IPS match	no IPS match	No Blast Hit
yet to be assayed	RAD	ATGTATCAGCAAACTTTGAATGATAAGAACTACGG[A/C]CTCTGAAGACTGCAAAAGCAGATACTAGGGATCAA	tag_colz149517	106	52	---NA---									no IPS match	no IPS match	no IPS match	No Blast Hit
yet to be assayed	RAD	ACATGATGTACAACATTTGCAAAATAGTTGGATGG[G/T]AAAATGGTTCGACTTCCAACTGATCAAAAACAACT	tag_colz149561	97	56	---NA---									no IPS match	no IPS match	no IPS match	No Blast Hit
yet to be assayed	RAD	TACTCATGTGAACAACAATAGCAATAATGCCGGAT[A/G]CCCGGCTCCTAATCCTGAAGTAATGTCTACTAATA	tag_colz149572	109	51	---NA---									no IPS match	no IPS match	no IPS match	No Blast Hit
yet to be assayed	RAD	GATTCTAGCTTTGGAGGGCAGTCACGAAGACACAC[A/G]CGACCAAGATCTTTCTCCTACTTCTTCTAAGAAGG	tag_colz149682	79	38	---NA---									mobidb-lite (MOBIDB_LITE)	no GO terms	no GO terms	No Blast Hit
yet to be assayed	RAD	TGTTCACGAGGTACCATGCTATTGAAAGCAGCCAT[C/T]GCCTGGGAATCATAAGCTTGTCGATCAAGGACCAG	tag_colz149843	119	47	---NA---									no IPS match	no IPS match	no IPS match	No Blast Hit
yet to be assayed	RAD	TTAACAATGCCTTCAATTGCTGAATTTCCTGCCTT[G/T]CTTCAATGTATTTCTTTTGCATCTGTTTGGCAAGA	tag_colz149891	143	93	---NA---									no IPS match	no IPS match	no IPS match	No Blast Hit
yet to be assayed	RAD	ATGAGAAGCATCTGGTTGACAAAATATTAAAATCT[A/G]TAACCCAATTTACTCTAGGTGGATGGCACATAAAA	tag_colz149942	92	45	---NA---									no IPS match	no IPS match	no IPS match	No Blast Hit
AX-168334830	RNA	TGCCCAAAATCATTGATTAAGAAACTCCTTTAAAG[A/G]TAAAAAAGCATGCATCTTATTTCCACTCCCAAACA	step3_c4567	6854	2615	RNA-binding protein cabeza-like	20	1.20608e-34	53.85	2	F:GO:0003723; P:GO:0006355	F:RNA binding; P:regulation of transcription, DNA-templated			IPR001876 (PFAM); G3DSA:4.10.1060.10 (GENE3D); mobidb-lite (MOBIDB_LITE); mobidb-lite (MOBIDB_LITE); mobidb-lite (MOBIDB_LITE); IPR034870 (PANTHER); PTHR23238:SF26 (PANTHER); IPR001876 (PROSITE_PROFILES); IPR036443 (SUPERFAMILY)	F:GO:0003723; P:GO:0006355	F:RNA binding; P:regulation of transcription, DNA-templated	gi|148907257|gb|ABR16767.1|unknown [Picea sitchensis]	ABR16767	1.20608e-34	63.3028	150.214	218	138
yet to be assayed	RAD	AAAAATGCTGAAGAGAAACTGAAAGAAAAAGAAGT[A/G]CCTTCACTCGTCTACAGTTAAGTTCTTTGGGCTAA	tag_colz150054	92	38	---NA---									no IPS match	no IPS match	no IPS match	No Blast Hit
yet to be assayed	RAD	ATGTATAACATTGATTTTTTATTTTTATTTTGATA[G/T]GAGCAATTTCATATTGGAAGCGATTCTGAAAATCT	tag_colz150083	116	66	---NA---									no IPS match	no IPS match	no IPS match	No Blast Hit
yet to be assayed	RAD	AGTTACTCCCTAACTATCAGAACTGTACAACAATT[G/T]ATACAAGTTAATAACAACCCACTACTGTATGTTGC	tag_colz150158	121	50	---NA---									no IPS match	no IPS match	no IPS match	No Blast Hit
yet to be assayed	RAD	TTAGCTTGAGTTGGCAGTGGACATTTACAATCAAG[G/T]AAGTGGTCATTGATTTGGAATTAACTGCATTTTTG	tag_colz150268	124	41	---NA---									no IPS match	no IPS match	no IPS match	No Blast Hit
yet to be assayed	RAD	ATAGTTAACTAAAACAAAATTGCAGATATCAATCA[A/T]TAAGGGCTGTAAAATAATCTGTCATTACTAGCAAA	tag_colz150318	120	85	---NA---									no IPS match	no IPS match	no IPS match	No Blast Hit
AX-168334832	RNA	GAACTCCCAAAATGATTCACACGAGACAACCACCA[C/T]ATATGTCTGAGATGGCCAGTTCTGCAAAGTCAAAT	step3_c4579	2135	239	probable protein S-acyltransferase 7	20	6.94026e-133	70.96	6	C:GO:0005783; C:GO:0005794; P:GO:0006612; C:GO:0016020; P:GO:0018230; F:GO:0019706	C:endoplasmic reticulum; C:Golgi apparatus; P:protein targeting to membrane; C:membrane; P:peptidyl-L-cysteine S-palmitoylation; F:protein-cysteine S-palmitoyltransferase activity	EC:2.3.1.225	Protein S-acyltransferase	IPR001594 (PFAM); mobidb-lite (MOBIDB_LITE); mobidb-lite (MOBIDB_LITE); PTHR22883:SF231 (PANTHER); PTHR22883 (PANTHER); PS50216 (PROSITE_PROFILES)	no GO terms	no GO terms	gi|116789169|gb|ABK25142.1|unknown [Picea sitchensis]	ABK25142	6.94026e-133	64.5161	409.453	434	280
AX-168334833	RNA	AAAAAGAATGGTGGCAACGTCCAAATAGTTTTGAT[C/T]GATCCTCCTGATTTCGGTTGCATTAGGAAGGATGA	step3_c4608	1963	183	trafficking protein particle complex subunit 13-like isoform X1	20	0	75.64						no IPS match	no IPS match	no IPS match	gi|769824667|ref|XP_011625579.1|probable trafficking protein particle complex subunit 13 homolog [Amborella trichopoda]	XP_011625579	0	79.4521	572.778	438	348
yet to be assayed	RAD	TGACCCAAGAGTTGAATGATTAGTGACAACAACAA[A/T]ATGCTGAAAGTCATGGATCAAATGGCAAATATTTT	tag_colz150615	92	36	---NA---									no IPS match	no IPS match	no IPS match	No Blast Hit
yet to be assayed	RAD	CCATGGCTTGATTCATCCTTTATTAGAATGGGGAA[A/C]CCTAAGCTGGGTGTTACTGTGTTTGTGACAAGTTT	tag_colz150692	131	84	---NA---									no IPS match	no IPS match	no IPS match	No Blast Hit
yet to be assayed	RAD	TAGCTAATGCTTGTTGTGGATGTTTTAGGCATTGT[G/T]TACGCTTGAGGTGCAACCCTTGACTTGCCACTGAT	tag_colz150738	122	38	---NA---									no IPS match	no IPS match	no IPS match	No Blast Hit
AX-168334835	RNA	GTTGAAAAAGAGAATCATGGCATGGAGGATATTCC[A/G]ATGACCCCAAATTCAAGCTGTTTGAATAATTCAGA	step3_c4636	2220	582	D111/G-patch domain-containing protein, putative isoform 1	20	2.43916e-91	55.55	1	F:GO:0003676	F:nucleic acid binding			no IPS match	no IPS match	no IPS match	gi|1371499565|gb|PSR95885.1|RNA-binding protein like [Actinidia chinensis var. chinensis]	PSR95885	2.43916e-91	57.7428	304.294	381	220
yet to be assayed	RAD	AACCATATGCGTAGACACTTGATTAGCTCCAAGCT[G/T]GCACATACATGGATATCTCTAGATGCACACACATT	tag_colz150914	105	56	---NA---									no IPS match	no IPS match	no IPS match	No Blast Hit
yet to be assayed	RAD	GCTGGCCGAAAGTTTAACTGTCAATTTCAGCTGGC[C/G]ACCGCAAAAAGAAACAAATAAACATGCCATGGTAG	tag_colz15099	100	41	---NA---									no IPS match	no IPS match	no IPS match	No Blast Hit
yet to be assayed	RAD	TTTCAATGAATCCGTACAAATAATTGTAACTTATT[G/T]CTGAGTCCGATACAGATTATAATATTGGACATACG	tag_colz151084	177	57	---NA---									no IPS match	no IPS match	no IPS match	No Blast Hit
yet to be assayed	RAD	TCTTCAAGGATGATGATGAGGCCTTTAGAATTTGG[C/T]ATGATGAGGTAAGCTTTTGTAATTAGAGGTAAAAT	tag_colz15117	98	37	---NA---									no IPS match	no IPS match	no IPS match	No Blast Hit
yet to be assayed	RAD	AATTCTTTCTTATTTCTATGACATTGTGACTTATT[A/T]CTAGGCAATAAGAAACTCACAAAACTAATAATCTC	tag_colz151221	85	37	---NA---									no IPS match	no IPS match	no IPS match	No Blast Hit
yet to be assayed	RAD	CAAATATGTTTTTATCTATGCATGTTTGGTAAATA[C/T]GTTAGAATGCATTTATTTGTAGACATGCATACATT	tag_colz151303	127	47	---NA---									no IPS match	no IPS match	no IPS match	No Blast Hit
AX-168334837	RNA	TACATTTTTTACAAGAAATTGTCTATCACATTACC[A/G]GCATAAAGAACCTTTCCCAGATCTGTATTGGTGAG	step3_c4659	3678	178	nuclear fragile X mental retardation-interacting protein 1-like	20	2.32401e-43	53.53	1	F:GO:0005488	F:binding			mobidb-lite (MOBIDB_LITE); mobidb-lite (MOBIDB_LITE); mobidb-lite (MOBIDB_LITE); mobidb-lite (MOBIDB_LITE); mobidb-lite (MOBIDB_LITE); mobidb-lite (MOBIDB_LITE); mobidb-lite (MOBIDB_LITE); mobidb-lite (MOBIDB_LITE); mobidb-lite (MOBIDB_LITE); mobidb-lite (MOBIDB_LITE)	no GO terms	no GO terms	gi|1376852875|gb|PTQ43456.1|hypothetical protein MARPO_0025s0136 [Marchantia polymorpha]	PTQ43456	2.32401e-43	59.5238	100.138	126	75
yet to be assayed	RAD	GCATTGAAAATGTTTTTGAGTGATGCTTGAACATG[A/T]TCGTATTGTTTTTAATTTTTCATTCTGCTATTTAG	tag_colz151371	181	100	---NA---									no IPS match	no IPS match	no IPS match	No Blast Hit
yet to be assayed	RAD	CAAAACAAGTAGCTGTACATAAAGTAAGATGGAAT[G/T]CTAACAAGGCCAGTGAGAGACGGTTATGCTATGGA	tag_colz151503	205	161	putative transcription factor WD40-like family	20	1.94696e-07	82.71	4	C:GO:0000785; F:GO:0003677; C:GO:0005634; P:GO:0006355	C:chromatin; F:DNA binding; C:nucleus; P:regulation of transcription, DNA-templated			no IPS match	no IPS match	no IPS match	gi|1365989799|ref|XP_024193432.1|uncharacterized protein LOC112197098 isoform X2 [Rosa chinensis]	XP_024193432	1.94696e-07	87.0968	56.225	31	27
yet to be assayed	RAD	TCTAGCAAAGTTTGTTGGATTATTCATTGATAATA[A/T]TAAACCAGACAAACTCCTATATAAGGTTTTTTCAT	tag_colz151507	256	114	---NA---									no IPS match	no IPS match	no IPS match	No Blast Hit
yet to be assayed	RAD	GATATGGTGTGTTCAGGGAAGTTTGTATACAGTAG[A/C]GACAAGTTTGTATTGTTTTTCATAACAATATTATT	tag_colz151509	109	44	---NA---									no IPS match	no IPS match	no IPS match	No Blast Hit
yet to be assayed	RAD	TCTGCATGTATTACAATCCTTGTGTGAGCAATTCA[A/C]ATCTGTTTTATTGCAGACCACTTCTGCTGTTTTAG	tag_colz151564	267	165	---NA---									no IPS match	no IPS match	no IPS match	No Blast Hit
yet to be assayed	RAD	CTCCAAAAGTAAAGTACAAGTTGGCACCAGAAATT[A/G]AATCCACATACCCTATTTTGAATGGTTTGGCTTAC	tag_colz151565	181	145	---NA---									no IPS match	no IPS match	no IPS match	No Blast Hit
yet to be assayed	RAD	CGAAGGTGAGATGAAGCCGTGGAGCGCCTCTGCAC[A/C]GAATACCAAAGACGAGAAGAACATTCTGACGTTTA	tag_colz15161	87	40	---NA---									no IPS match	no IPS match	no IPS match	No Blast Hit
AX-168334838	RNA	GCTGACCCTGCTGAAGCTGTTGGCAATTTTGCTGA[A/G]ATGGGATTGATCCGCAAACTTGGAACAATGCATTG	step3_c4659	3678	2009	nuclear fragile X mental retardation-interacting protein 1-like	20	2.32401e-43	53.53	1	F:GO:0005488	F:binding			mobidb-lite (MOBIDB_LITE); mobidb-lite (MOBIDB_LITE); mobidb-lite (MOBIDB_LITE); mobidb-lite (MOBIDB_LITE); mobidb-lite (MOBIDB_LITE); mobidb-lite (MOBIDB_LITE); mobidb-lite (MOBIDB_LITE); mobidb-lite (MOBIDB_LITE); mobidb-lite (MOBIDB_LITE); mobidb-lite (MOBIDB_LITE)	no GO terms	no GO terms	gi|1376852875|gb|PTQ43456.1|hypothetical protein MARPO_0025s0136 [Marchantia polymorpha]	PTQ43456	2.32401e-43	59.5238	100.138	126	75
AX-168334839	RNA	TGGTGGACAAAAGAAAGGGACTGGTCTGGCCTGCT[A/G]ATTTGTATCTAGAAGGAAGTGATCAGCACAGAGGG	step3_c4660	3726	2152	isoleucine--tRNA ligase, chloroplastic/mitochondrial isoform X1	20	0	82.16	9	F:GO:0000049; F:GO:0002161; F:GO:0004822; F:GO:0005524; C:GO:0005739; C:GO:0005829; P:GO:0006428; P:GO:0032543; P:GO:0106074	F:tRNA binding; F:aminoacyl-tRNA editing activity; F:isoleucine-tRNA ligase activity; F:ATP binding; C:mitochondrion; C:cytosol; P:isoleucyl-tRNA aminoacylation; P:mitochondrial translation; P:aminoacyl-tRNA metabolism involved in translational fidelity	EC:6.1.1.5; EC:3.1.1.1	Isoleucine--tRNA ligase; Carboxylesterase	IPR002301 (PRINTS); IPR002301 (TIGRFAM); G3DSA:1.10.730.20 (GENE3D); IPR010663 (PFAM); IPR009008 (G3DSA:3.90.740.GENE3D); IPR013155 (PFAM); IPR014729 (G3DSA:3.40.50.GENE3D); IPR002300 (PFAM); PTHR42765:SF3 (PANTHER); PTHR42765 (PANTHER); IPR023585 (HAMAP); cd00818 (CDD); IPR033708 (CDD); IPR009080 (SUPERFAMILY); SSF52374 (SUPERFAMILY); IPR009008 (SUPERFAMILY)	F:GO:0000049; F:GO:0000166; F:GO:0002161; F:GO:0004812; F:GO:0004822; F:GO:0005524; P:GO:0006418; P:GO:0006428	F:tRNA binding; F:nucleotide binding; F:aminoacyl-tRNA editing activity; F:aminoacyl-tRNA ligase activity; F:isoleucine-tRNA ligase activity; F:ATP binding; P:tRNA aminoacylation for protein translation; P:isoleucyl-tRNA aminoacylation	gi|719963029|ref|XP_010248467.1|PREDICTED: isoleucine--tRNA ligase, chloroplastic/mitochondrial isoform X1 [Nelumbo nucifera]	XP_010248467	0	82.8025	1413.67	942	780
yet to be assayed	RAD	TCCAGAAAGGAGGTCCAAGTTCAAATTCGAAGGAG[C/G]TTAGAATATGTACATATGCAATCTGATCTCCTACT	tag_colz151756	117	57	---NA---									no IPS match	no IPS match	no IPS match	No Blast Hit
yet to be assayed	RAD	AAAGGTTGATGTTGGAGAGAACTTCAACATCCTGT[A/G]GAAATGTTTATGTATGTTCTGTAAGCTTTAGGAGT	tag_colz151784	225	79	---NA---									no IPS match	no IPS match	no IPS match	No Blast Hit
yet to be assayed	RAD	AAAAATAAACCCCCTCCTTCCCACCAAAAATACTG[A/C]ACTCACACTGACGATCGAAGTGCCGAAAAAACTCT	tag_colz151833	114	78	SKP1-interacting partner 15	13	0.000237357	64.56						mobidb-lite (MOBIDB_LITE); mobidb-lite (MOBIDB_LITE)	no GO terms	no GO terms	gi|1109301277|ref|XP_019175406.1|PREDICTED: SKP1-interacting partner 15 [Ipomoea nil]	XP_019175406	0.000237357	65.7143	45.8246	35	23
yet to be assayed	RAD	GTTAAGTGTATTTACTGGAGAAATCAAAACTCTGC[A/C]CTCACTGTTAGGATAATGTGTCGGTTTTCCACTTT	tag_colz151842	107	47	---NA---									no IPS match	no IPS match	no IPS match	No Blast Hit
yet to be assayed	RAD	GAAGTTCCTGGCCTCATCATTTCTACCTTAAATGT[A/C]AAGCCTCTCATCATGTTCAGATTTAGGGCACTCAA	tag_colz152075	161	121	---NA---									no IPS match	no IPS match	no IPS match	No Blast Hit
yet to be assayed	RAD	AACAATCAAAGAATAATGGTCGTGTTGATCAAGTT[C/G]ATGTTACACCTAATTGCAGCAAGTGGAGTGCACAA	tag_colz152087	90	42	---NA---									no IPS match	no IPS match	no IPS match	No Blast Hit
yet to be assayed	RAD	AATTTCTCTAACTTGGGAATCAGAGTGTTGATGTT[C/G]TAAAGTGGGCAGATATTTCTGTGAATCTGTCATAA	tag_colz152141	80	42	---NA---									mobidb-lite (MOBIDB_LITE)	no GO terms	no GO terms	No Blast Hit
yet to be assayed	RAD	TTCCTCAGGTCAACCTCAAGACAGTGATTCAAATC[A/C]ATTTGCTTGAACTGTTATGGGATCCATCAAATTCA	tag_colz152237	105	46	---NA---									no IPS match	no IPS match	no IPS match	No Blast Hit
AX-168334840	RNA	CAAATGTATAAAGCAGTAGCTGGCTTTTTGAAGTC[C/T]GAGGCGAGACCTTCTATTCCCTAGCTATTACTGGA	step3_c4698	4479	3747	histidine kinase 4	20	0	77.61	4	F:GO:0000155; P:GO:0000160; C:GO:0016020; P:GO:0016310	F:phosphorelay sensor kinase activity; P:phosphorelay signal transduction system; C:membrane; P:phosphorylation			IPR004358 (PRINTS); G3DSA:3.30.450.350 (GENE3D); IPR001789 (PFAM); IPR006189 (PFAM); G3DSA:3.40.50.2300 (GENE3D); IPR003661 (PFAM); G3DSA:1.10.287.130 (GENE3D); IPR003594 (PFAM); PTHR43719 (PANTHER); PTHR43719:SF16 (PANTHER); IPR006189 (PROSITE_PROFILES); IPR005467 (PROSITE_PROFILES); IPR001789 (PROSITE_PROFILES); IPR001789 (PROSITE_PROFILES); IPR001789 (CDD); IPR003594 (CDD); IPR003661 (CDD); IP…	F:GO:0000155; P:GO:0000160; P:GO:0007165; P:GO:0016310; F:GO:0016772	F:phosphorelay sensor kinase activity; P:phosphorelay signal transduction system; P:signal transduction; P:phosphorylation; F:transferase activity, transferring phosphorus-containing groups	gi|743863659|ref|XP_010943846.1|PREDICTED: probable histidine kinase 5 isoform X1 [Elaeis guineensis]gi|1130622594|ref|XP_019701657.1|PREDICTED: probable histidine kinase 5 isoform X1 [Elaeis guineensis]gi|1130622597|ref|XP_019701658.1|PREDICTED: probable histidine kinase 5 isoform X1 [Elaeis guineensis]	XP_010943846, XP_019701657, XP_019701658	0	77.6435	1296.95	993	771
yet to be assayed	RAD	TAAACAATTTAGAAAGCCCACCTGTAACAAAAGCC[A/C]AATTGCAAATGCTTGTTGATGTCTAGTGTTAGCAC	tag_colz152372	126	64	---NA---									no IPS match	no IPS match	no IPS match	No Blast Hit
yet to be assayed	RAD	GACAATGGTGCCAAATGTAGCACAGTGGTGGTATT[A/C]CGTAGTTGGAATACAATTATGAATGACAGAGTAGG	tag_colz152399	93	48	---NA---									no IPS match	no IPS match	no IPS match	No Blast Hit
yet to be assayed	RAD	CTGCACCTCAAGTGAGATAAGGAGGGCAGGCAGGG[A/C]AGTGGGGGAAAGAGCTTCCGACCATGTTAAGGAAG	tag_colz152478	115	70	---NA---									no IPS match	no IPS match	no IPS match	No Blast Hit
yet to be assayed	RAD	AAAACATGTACTGCCTGGATACAAAGTTCGTGAAT[G/T]GGCACTTTCACATATGCATATGCAAGTTTGAAATG	tag_colz152508	122	85	---NA---									no IPS match	no IPS match	no IPS match	No Blast Hit
yet to be assayed	RAD	CTGTGATATGTTACCTGATCTAACATGGTGTAGTG[G/T]CTGAAACATTGAGAATTTTTAAGGATTTTGAAAAC	tag_colz152513	142	106	---NA---									no IPS match	no IPS match	no IPS match	No Blast Hit
yet to be assayed	RAD	CTTCTACCTTCTATCTAGTGCTGCAAATAAATAAA[G/T]TGATCTAAAACATGCAAAGATCAATAAACAATCTG	tag_colz152581	84	37	---NA---									no IPS match	no IPS match	no IPS match	No Blast Hit
yet to be assayed	RAD	AATACTTAGAACCCAACTTGAGTGTCCAGACATAG[A/C]ACAGATAAGGCTCTTGTTTTCCACATCATACATAT	tag_colz152644	106	45	putative vernalization independence	20	5.65964e-12	90.42						no IPS match	no IPS match	no IPS match	gi|167859783|gb|ACA04845.1|putative vernalization independence protein, partial [Picea abies]	ACA04845	5.65964e-12	94.2857	64.3142	35	33
yet to be assayed	RAD	GCTCTTCACTCCATTAATGGCTTCCCAGAGCTTAC[A/G]GTAAGCGTTGTGATGAGGCTTGCGAGGGCCGATGC	tag_colz152750	122	36	---NA---									no IPS match	no IPS match	no IPS match	No Blast Hit
yet to be assayed	RAD	CATGATAACTGTGGATATGACTACATATTTTCTAC[A/C]CATTTCATTAAACCCACTGTATTGCTTAAGGAGTA	tag_colz152830	136	97	---NA---									no IPS match	no IPS match	no IPS match	No Blast Hit
AX-168334841	RNA	ACGGGATATAGTGAACGAAATATACATCCCAATTT[A/C]TGTCAAATTGATTCATATAGATCAATAAGGAATAA	step3_c4731	1534	943	RNA polymerase beta chain (chloroplast)	20	7.74886e-99	88.24	6	F:GO:0003677; F:GO:0003899; P:GO:0006351; C:GO:0009507; C:GO:0016021; F:GO:0032549	F:DNA binding; F:DNA-directed 5'-3' RNA polymerase activity; P:transcription, DNA-templated; C:chloroplast; C:integral component of membrane; F:ribonucleoside binding	EC:2.7.7.6	DNA-directed RNA polymerase	IPR007644 (PFAM); G3DSA:3.90.1100.10 (GENE3D); PTHR20856:SF20 (PANTHER); IPR015712 (PANTHER); SSF64484 (SUPERFAMILY)	F:GO:0003677; F:GO:0003899; P:GO:0006351; F:GO:0032549	F:DNA binding; F:DNA-directed 5'-3' RNA polymerase activity; P:transcription, DNA-templated; F:ribonucleoside binding	gi|354991333|gb|AER45540.1|rpoB (chloroplast) [Agathis australis]	AER45540	7.74886e-99	95.3488	331.643	172	164
yet to be assayed	RAD	ACCTTATTACATAATTTATTCTTTACAAGGCACCT[G/T]TTTCACAAACTTTGACCTCAAAATGATCGTCTTGT	tag_colz152865	169	93	---NA---									no IPS match	no IPS match	no IPS match	No Blast Hit
yet to be assayed	RAD	CATGGGAAGAAGACAATCTTGTGCTTGCCGTTGGG[C/T]TTCAACCTATTGCAGAGCACCAAAATAGAAAACCA	tag_colz152929	172	122	3-ketoacyl-CoA thiolase 2, peroxisomal	20	2.14031e-13	95.27	5	F:GO:0003988; C:GO:0005777; P:GO:0006635; P:GO:0010124; C:GO:0016021	F:acetyl-CoA C-acyltransferase activity; C:peroxisome; P:fatty acid beta-oxidation; P:phenylacetate catabolic process; C:integral component of membrane	EC:2.3.1.16	Acetyl-CoA C-acyltransferase	IPR016039 (G3DSA:3.40.47.GENE3D); PTHR43853 (PANTHER); PTHR43853:SF4 (PANTHER); IPR016039 (SUPERFAMILY)	F:GO:0003824	F:catalytic activity	gi|148909090|gb|ABR17647.1|unknown [Picea sitchensis]	ABR17647	2.14031e-13	94.5946	72.4034	37	35
yet to be assayed	RAD	GAACTTCGGGGTCGAAATTGTAGGCGTAATTCGGC[A/C]CTCGATCCTGCGGCTTCTTCAAACCGCCGGTCTGC	tag_colz152938	111	69	---NA---									no IPS match	no IPS match	no IPS match	No Blast Hit
yet to be assayed	RAD	AGAAAATGGTTGCAACTTCAAGGCAGAATGGTCCC[A/C]CCGCTCCCACTTGGCCCATGAGGTTTCAAGCATGG	tag_colz152990	102	54	---NA---									no IPS match	no IPS match	no IPS match	No Blast Hit
AX-168334844	RNA	AAATTACAAAACATGATACAGAGGGTTGAAGTTTT[A/G]CTGCTAGAGTGAGTGAGGTTAACCTCCTCAATTTC	step3_c4831	2193	1438	Zeta toxin domain containing protein	20	1.25463e-117	61.92	5	F:GO:0005524; C:GO:0016020; C:GO:0016021; F:GO:0016301; P:GO:0016310	F:ATP binding; C:membrane; C:integral component of membrane; F:kinase activity; P:phosphorylation			no IPS match	no IPS match	no IPS match	gi|1279029641|ref|XP_022854146.1|uncharacterized protein LOC111375540 isoform X2 [Olea europaea var. sylvestris]	XP_022854146	1.25463e-117	62.203	372.474	463	288
yet to be assayed	RAD	ATCCTTTAGATGACATAATAGAAACCTTTATACAA[C/T]CCTATTCTTTAGATGACATCGAAACCTTTATACAT	tag_colz153046	208	166	---NA---									no IPS match	no IPS match	no IPS match	No Blast Hit
yet to be assayed	RAD	GGCTCAAAATGAACCCAATAGTTGTACACCTTTGG[G/T]CCTTGTAACAGACAAGCTAGGGAAGCAAGGTCTCT	tag_colz153054	98	49	---NA---									no IPS match	no IPS match	no IPS match	No Blast Hit
yet to be assayed	RAD	TAATGCTTTTTCCATATGCAACAAAGAACACAAAT[G/T]ATCTCAAAACACTGGCAAGTCATATTCAACCCATC	tag_colz153067	122	48	---NA---									no IPS match	no IPS match	no IPS match	No Blast Hit
AX-168334847	RNA	TCTGACCAGGGTTTGGTAGCTCTCTTTGGGTCTCA[C/T]TTGAGGGAACTGGACTCTCCTTTTGAGAAGAGCAT	step3_c4860	2755	2139	pentatricopeptide repeat-containing protein At5g46580, chloroplastic	20	0	65.81	1	F:GO:0005515	F:protein binding			IPR011990 (G3DSA:1.25.40.GENE3D); IPR011990 (G3DSA:1.25.40.GENE3D); IPR002885 (TIGRFAM); IPR002885 (PFAM); IPR002885 (PFAM); IPR002885 (PFAM); IPR011990 (G3DSA:1.25.40.GENE3D); mobidb-lite (MOBIDB_LITE); mobidb-lite (MOBIDB_LITE); mobidb-lite (MOBIDB_LITE); PTHR24015:SF357 (PANTHER); PTHR24015 (PANTHER); IPR002885 (PROSITE_PROFILES); IPR002885 (PROSITE_PROFILES); IPR002885 (PROSITE_PROFILES); IPR…	F:GO:0005515	F:protein binding	gi|1173126784|ref|XP_020524854.1|LOW QUALITY PROTEIN: pentatricopeptide repeat-containing protein At5g46580, chloroplastic [Amborella trichopoda]	XP_020524854	0	66.8721	633.254	649	434
yet to be assayed	RAD	TCCCAGACCCAGTCCAATTACGGATACGTGTTCTT[C/T]CACTCTACTCCATACTGACTGAGATTTCATAGACT	tag_colz153237	118	60	---NA---									no IPS match	no IPS match	no IPS match	No Blast Hit
yet to be assayed	RAD	AAACACATAAATTAATTGCATGTCTTTTTAAAGAC[G/T]TATGTACGTTTTGAAAAAAATTCCATTCGTTCATA	tag_colz15324	87	47	---NA---									no IPS match	no IPS match	no IPS match	No Blast Hit
yet to be assayed	RAD	CTTTTGCACAGCAAGTCACCTGCAAAATGAACACT[C/G]TTAACAATTACACATTAACATAACTAGCCAAAGTT	tag_colz153254	156	51	---NA---									no IPS match	no IPS match	no IPS match	No Blast Hit
yet to be assayed	RAD	TGTGGATATTGATATTGCAGGAATATGGAATTATA[A/T]TAACCATTTTAGTATTTTACTCATTTCATTTGAAC	tag_colz153357	168	85	---NA---									no IPS match	no IPS match	no IPS match	No Blast Hit
yet to be assayed	RAD	CAGAGACACTCAGTCATTACCTGCTTCCATTCTAG[G/T]ATATGCTGATTTGCAAGGAAATTATCTTTCCTGGC	tag_colz153411	109	39	---NA---									no IPS match	no IPS match	no IPS match	No Blast Hit
yet to be assayed	RAD	CTCTTCCCCCTGCAAAGGAATGGAGAGCATAAAAG[A/C]TTGAACAGAAGTAGTTTCAACTTTTAAAAACAAGT	tag_colz153421	160	73	---NA---									no IPS match	no IPS match	no IPS match	No Blast Hit
yet to be assayed	RAD	CTCCCTCCAGTGATGGAAGGAGAATTCGGTGCAGG[A/C]CATATCCAGATGGACATGAATAGCATGGGATTTAA	tag_colz153427	95	46	---NA---									no IPS match	no IPS match	no IPS match	No Blast Hit
yet to be assayed	RAD	ATTTATTGGGATTAGGGTGAGCTGTAGGATTTGCA[A/T]CCAATTTCTTAGACACTAGGTTTTAGTGACAGACA	tag_colz153507	121	54	---NA---									no IPS match	no IPS match	no IPS match	No Blast Hit
yet to be assayed	RAD	GCAGCAAAACAGTTGCACAATGAGCAAAATGAAAG[A/C]CCTTGGACTATGGGAAATCCATCTGAGACTTCTGA	tag_colz153523	95	60	---NA---									no IPS match	no IPS match	no IPS match	No Blast Hit
yet to be assayed	RAD	ATGTACTTGTACTTAGAGGCAAACCCAGCACCTGT[G/T]CATATGAAATGTAACATTGGATATTTTATCAGACA	tag_colz153572	165	36	---NA---									no IPS match	no IPS match	no IPS match	No Blast Hit
yet to be assayed	RAD	TTAAAGCGTTAACTTCTTTGTTCAACGATGACAAA[G/T]CTGTAGATCTATGATAAGTTGACTCATGCATATCA	tag_colz153602	186	44	---NA---									mobidb-lite (MOBIDB_LITE); mobidb-lite (MOBIDB_LITE)	no GO terms	no GO terms	No Blast Hit
yet to be assayed	RAD	GGAGTATTCAGGATGACACACAAAGTCATACAACT[A/T]TGGTTTAATTACAAACCAAAATAATGAATAGAGGG	tag_colz153617	86	45	---NA---									no IPS match	no IPS match	no IPS match	No Blast Hit
yet to be assayed	RAD	ATGCAACAGACCGTGTTCTTTGAAGTACAACCATG[C/T]AACTGACCGTGTTTTTTGAAGTTTAGGATAAGAAA	tag_colz153618	243	36	---NA---									no IPS match	no IPS match	no IPS match	No Blast Hit
yet to be assayed	RAD	GCTTCAATTTCTTGCAGTATGCAAAACTGCTCCCT[A/C]CCATATCTGAATCCATACCTCAAATGCCTCACAAC	tag_colz153660	98	50	---NA---									no IPS match	no IPS match	no IPS match	No Blast Hit
yet to be assayed	RAD	ATCATTCATGCAACTGCCCATGTATATCAATTTAT[A/C]CGCCAACATCTACCCCTTGCTTTAGACTTCTCGAC	tag_colz153771	109	45	---NA---									no IPS match	no IPS match	no IPS match	No Blast Hit
yet to be assayed	RAD	ATCAGAATTTGTGGAATTATGAACTCCGAACAGGG[G/T]AGCATCTTACACAACAAACCTTGACAATCAAATTC	tag_colz153778	112	50	---NA---									no IPS match	no IPS match	no IPS match	No Blast Hit
yet to be assayed	RAD	AGGGGGAGGAGCTTCAGTGACCACCATTCCCAATG[C/T]TTGTGACCCTGTGCACCTGGTTGCTCTTCCACCCT	tag_colz153780	86	48	---NA---									no IPS match	no IPS match	no IPS match	No Blast Hit
yet to be assayed	RAD	CATTGGATGGTAGCTGTTTGAATAAGTATTTCAAG[G/T]TAGCCATCACTGTATAGTATGCCCCGATTCTGATT	tag_colz153812	84	46	---NA---									no IPS match	no IPS match	no IPS match	No Blast Hit
yet to be assayed	RAD	GTCAAGCAGGGCACAACTGCACCAAGCAAAGCACA[G/T]TGTCACTGAAACAGGGCCTGTCTCAAAATGGGTGC	tag_colz153815	124	49	---NA---									no IPS match	no IPS match	no IPS match	No Blast Hit
yet to be assayed	RAD	CAGTTCTTTTGGTTCTATCCATCACAAACAGATTT[A/T]CCCCGGAAGAAGCTGCTGTTTTGGACACCCTGCAA	tag_colz153872	90	45	unknown	3	0.000150601	80.46	1	F:GO:0005525	F:GTP binding			no IPS match	no IPS match	no IPS match	gi|116785530|gb|ABK23761.1|unknown [Picea sitchensis]	ABK23761	0.000150601	82.7586	45.8246	29	24
yet to be assayed	RAD	TCGAGCATAGTAGTCTTTCAGATTTTTTATTAAAG[A/C]CCTTTTAAAGGTTTTACATTAAAACTCAATATCAA	tag_colz153950	125	47	---NA---									no IPS match	no IPS match	no IPS match	No Blast Hit
yet to be assayed	RAD	CCTAAATCAGTGATATTGGTGTGGATGAGTTTCTT[C/G]TAGGCAAGCACTTCTTTAGAAAGGATCTCACTAGT	tag_colz154001	117	46	---NA---									no IPS match	no IPS match	no IPS match	No Blast Hit
yet to be assayed	RAD	CTACCCTTGAATAACTTCCCTTAAGCATTTCCAAG[A/C]ATAAGTGACAAAGCCAATATCGCATACCACCACTG	tag_colz154148	117	56	---NA---									no IPS match	no IPS match	no IPS match	No Blast Hit
AX-168334848	RNA	TAAAAAGGCTGTTGGTGTGGGTGGAGATTTGTTTG[C/T]AGAAAAGTGAGATGAACTTTATTTCAGAGTTTTAG	step3_c4862	713	509	Mediator of RNA polymerase II transcription subunit 8	20	3.17037e-18	66.61						IPR021899 (PFAM); PTHR33193 (PANTHER)	no GO terms	no GO terms	gi|1137262981|gb|OMP12256.1|hypothetical protein COLO4_03364 [Corchorus olitorius]	OMP12256	3.17037e-18	65.5172	86.2705	87	57
yet to be assayed	RAD	GCAAAAGCACTTAATGAAGTTCCTGCTGAGAGTAA[A/C]CTAAAATGTATTAAAACTTTATAAAATACCTCTTT	tag_colz154318	119	54	---NA---									no IPS match	no IPS match	no IPS match	No Blast Hit
yet to be assayed	RAD	TAGAGTCAGCTTGTTAGACTATAGGCTATTATTTC[A/C]TTTATTTGATTTAGCAAGTGCATGTCTATTTTGTA	tag_colz154326	90	47	---NA---									no IPS match	no IPS match	no IPS match	No Blast Hit
AX-168334849	RNA	CAAGGACCTCCACCATGGGACCCATTACTTGGTGG[C/T]GACGGGATTCCTAGATTTCTCTGTGATGTTATGAT	step3_c4867	2385	1615	exonuclease mut-7 homolog	20	5.59162e-126	64.12	3	F:GO:0003676; P:GO:0006139; F:GO:0008408	F:nucleic acid binding; P:nucleobase-containing compound metabolic process; F:3'-5' exonuclease activity			IPR002782 (PFAM); IPR002562 (PFAM); PTHR12124 (PANTHER); PTHR12124:SF38 (PANTHER); IPR012337 (SUPERFAMILY)	F:GO:0003676; P:GO:0006139; F:GO:0008408	F:nucleic acid binding; P:nucleobase-containing compound metabolic process; F:3'-5' exonuclease activity	gi|720036939|ref|XP_010267519.1|PREDICTED: uncharacterized protein LOC104604727 [Nelumbo nucifera]	XP_010267519	5.59162e-126	68.6364	396.741	440	302
yet to be assayed	RAD	TAGCTCGATATCATCCCCCAAAAATAGGATTGAGT[A/C]TGGTTATGCTTTTTTGCGAATATGCAGTCCCCATA	tag_colz154634	95	42	---NA---									no IPS match	no IPS match	no IPS match	No Blast Hit
yet to be assayed	RAD	TTATGCAAACCTACTTATCTTTGACAAACAAGAAA[A/C]TAATAAATTGTCTATATTCTAAATAAATTAAGATA	tag_colz154652	149	59	---NA---									no IPS match	no IPS match	no IPS match	No Blast Hit
yet to be assayed	RAD	GGTGTTATTAGCTGATAATAAGGGAAAAGTATATC[A/G]AGTTGTTGAGTTTTTCCTTCCGTTAACAGTGGGTG	tag_colz154664	101	53	---NA---									no IPS match	no IPS match	no IPS match	No Blast Hit
yet to be assayed	RAD	ATTTCTTTTTCATGATTTAAGGCCTTATCTTGAAA[A/C]GCCCCGCAAAGGCTACTGATATTTTCATTGTGGGT	tag_colz154713	102	66	---NA---									no IPS match	no IPS match	no IPS match	No Blast Hit
yet to be assayed	RAD	GTGCAGGAGTAAGTGATGCATGTTGAACCTGTTAT[A/G]ACCACAATGCAGTAATTTAGATGGCAGAGATACTT	tag_colz154784	81	42	---NA---									no IPS match	no IPS match	no IPS match	No Blast Hit
yet to be assayed	RAD	ATCCAGTTGGAAAAATCCAGAGTCTGTAAAATCTG[A/T]TCTGATCTGGATTTGGTCAAGATCCAGCAGGATTT	tag_colz154832	224	137	---NA---									no IPS match	no IPS match	no IPS match	No Blast Hit
yet to be assayed	RAD	AAATAGCGAGGCCCATGGACGAATACAAGGAGATA[C/T]TCAGCCTGATTCCTTTCATCTTCGTCACGAAACCA	tag_colz154915	155	104	DUF506 domain-containing protein	20	1.30133e-08	76.61						IPR006502 (PFAM); IPR006502 (PANTHER); PTHR31579:SF14 (PANTHER)	no GO terms	no GO terms	gi|1373964284|ref|XP_024359610.1|uncharacterized protein LOC112274386 [Physcomitrella patens]gi|1333458628|gb|PNR32300.1|hypothetical protein PHYPA_026426 [Physcomitrella patens]	XP_024359610, PNR32300	1.30133e-08	78.4314	58.5362	51	40
yet to be assayed	RAD	CCACTATTTATTTGTTAGTGACTTGAGGGCAACAG[A/C]AAATTGCATTAGCAGTAAACAGTGAAAATAGGTCT	tag_colz154931	134	60	---NA---									no IPS match	no IPS match	no IPS match	No Blast Hit
yet to be assayed	RAD	TCAACAGACAATGTTTCACCGTAGTCTAGCATGCA[A/C]AAGATCTAGCATGTTATTATAAGTGTATGCAGGAA	tag_colz154980	109	50	---NA---									no IPS match	no IPS match	no IPS match	No Blast Hit
yet to be assayed	RAD	ATCTGGCTAATCATTTTTTATTCTAACAGTCAAGT[A/T]CTCTTTATTGTGAAGGCCTCGCCAGATACATTTCT	tag_colz154983	165	46	---NA---									no IPS match	no IPS match	no IPS match	No Blast Hit
yet to be assayed	RAD	AGGATTGGAATTGAAGACTAACTAGAGACCAATTG[A/C]CATTATTTTGGCAACTAGTAGCAATTCAACAACTT	tag_colz154997	300	228	---NA---									no IPS match	no IPS match	no IPS match	No Blast Hit
yet to be assayed	RAD	TTCAAACTCTGACTTGCCAAAAAAACTCAAAAACT[C/T]GACCAAAAAATAAACAAAGAAAATGCAAATTTTCA	tag_colz154999	189	60	---NA---									no IPS match	no IPS match	no IPS match	No Blast Hit
yet to be assayed	RAD	AGGTTGGAATATTGTCAGAATAGTAGATTCTGAAG[C/G]CAAGGGAAGAGGTAAAGATGAGGATGCACATAGAT	tag_colz155005	232	99	---NA---									no IPS match	no IPS match	no IPS match	No Blast Hit
AX-168334852	RNA	AATAGCTACTCTTTTCGCCTCGGCGGTTACCAGGG[A/C]CTATGGACGAAAACCCTCCATTTTGGTGGGCGGAG	step3_c4934	2517	492	sugar carrier protein C-like	20	0	78.26	6	F:GO:0005351; C:GO:0005887; F:GO:0032440; P:GO:0034219; P:GO:0055114; P:GO:1902600	F:carbohydrate:proton symporter activity; C:integral component of plasma membrane; F:2-alkenal reductase [NAD(P)] activity; P:carbohydrate transmembrane transport; P:oxidation-reduction process; P:proton transmembrane transport	EC:1.3.1.74	2-alkenal reductase (NAD(P)(+))	no IPS match	no IPS match	no IPS match	gi|1147564810|ref|XP_020086006.1|sugar carrier protein C-like [Ananas comosus]	XP_020086006	0	78.2524	595.504	515	403
yet to be assayed	RAD	TTTTGTAACCTTTTCAGACTTCATTAATGTCACTC[A/C]CCATCTGCTGCCTATCTAGTGATCTCGCCATGTTA	tag_colz155186	137	42	---NA---									no IPS match	no IPS match	no IPS match	No Blast Hit
yet to be assayed	RAD	ATAACAATCTATAATTTTATTGTTGAAGTTATCTC[A/C]TGGAAGAGCTTGAGCTGTTGATGACGATGCAGAAT	tag_colz155188	189	144	---NA---									no IPS match	no IPS match	no IPS match	No Blast Hit
AX-168334853	RNA	AAATAAACTGAGTTTGCCGAGGTGGAAAGGACCTC[G/T]CACAAAAGTTCTGCGTGCAAATGTGATACGGAATA	step3_c4945	1652	336	amino-acid permease BAT1 homolog	20	0	87.92	11	F:GO:0005313; F:GO:0015180; F:GO:0015181; F:GO:0015185; F:GO:0015189; P:GO:0015808; P:GO:0015812; P:GO:0015813; C:GO:0016021; P:GO:1903401; P:GO:1903826	F:L-glutamate transmembrane transporter activity; F:L-alanine transmembrane transporter activity; F:arginine transmembrane transporter activity; F:gamma-aminobutyric acid transmembrane transporter activity; F:L-lysine transmembrane transporter activity; P:L-alanine transport; P:gamma-aminobutyric acid transport; P:L-glutamate transmembrane transport; C:integral component of membrane; P:L-lysine t…			no IPS match	no IPS match	no IPS match	gi|719961527|ref|XP_010277892.1|PREDICTED: amino-acid permease BAT1 homolog isoform X1 [Nelumbo nucifera]	XP_010277892	0	88.8889	730.709	450	400
yet to be assayed	RAD	CAATGTTCCCAACATGTTTTTGACAACATCTTCCT[C/G]TGCTGGTTCTTCACCATTGATACCCATTTTGCGCA	tag_colz155346	215	111	PREDICTED: uncharacterized protein LOC109326302	1	0.000863594	70.59						no IPS match	no IPS match	no IPS match	gi|1117416770|ref|XP_019414546.1|PREDICTED: uncharacterized protein LOC109326302 [Lupinus angustifolius]	XP_019414546	0.000863594	70.5882	45.8246	51	36
yet to be assayed	RAD	TTGAAATCATCTTTCAAAAGAATTCTTCTTCAGGC[A/C]TGTACTTGATGTTTAGAGGGAAATCGAGGATGCAG	tag_colz155368	125	90	---NA---									no IPS match	no IPS match	no IPS match	No Blast Hit
yet to be assayed	RAD	TAGGGTGTGAAACTGCCCACTCACCACTGTTTGTT[A/C]CAAATCCAATGGGCTATTTAAGGTTCACCCATGGG	tag_colz155409	126	38	---NA---									no IPS match	no IPS match	no IPS match	No Blast Hit
AX-168334854	RNA	GCTGAACTTCGTTCTCCAGCGTGGGCCTGTAATTG[C/T]GGAGGAGGTCAAAGATGATGCGCATGCAAATGAGG	step3_c4950	12173	11686	transformation/transcription domain-associated protein-like isoform X1	20	0	85.1	8	C:GO:0000124; F:GO:0003712; F:GO:0004674; F:GO:0005524; P:GO:0006355; P:GO:0006468; P:GO:0016573; C:GO:0035267	C:SAGA complex; F:transcription coregulator activity; F:protein serine/threonine kinase activity; F:ATP binding; P:regulation of transcription, DNA-templated; P:protein phosphorylation; P:histone acetylation; C:NuA4 histone acetyltransferase complex	EC:2.7.11	Transferring phosphorus-containing groups	no IPS match	no IPS match	no IPS match	gi|1376856148|gb|PTQ46698.1|hypothetical protein MARPO_0010s0094 [Marchantia polymorpha]	PTQ46698	0	87.1824	2571.58	1732	1510
yet to be assayed	RAD	AATTGATTTTCTTGTCTTGATTATCTTCACTGCAT[G/T]AAGCTGATTGACTGGTTAAAAAAGAACACTGGTCT	tag_colz155441	81	36	---NA---									no IPS match	no IPS match	no IPS match	No Blast Hit
yet to be assayed	RAD	TTTTCCAAATTTTAAGCAATATGATCTTTCATGAA[G/T]ATATTGATTTTCCTGTTTTGAAAGCAGGCTATAAA	tag_colz155487	134	51	---NA---									no IPS match	no IPS match	no IPS match	No Blast Hit
yet to be assayed	RAD	TCAGGGACGTTTGTATAGCGGTAGCGACAAGATTG[G/T]ATTGTTTTTCATGACAATATTATTTTTCTTTCAAA	tag_colz155489	119	66	---NA---									no IPS match	no IPS match	no IPS match	No Blast Hit
AX-168334855	RNA	ATAGAATGCTGATATGAATTGGGTTCTACTCCAAC[C/T]GCTGTCTGAAGCTATTACATTCCCTATTGTCATGG	step3_c4960	4874	4301	la-related protein 1A	20	2.46603e-128	69.4	7	C:GO:0000932; F:GO:0003677; F:GO:0003729; C:GO:0005634; C:GO:0005829; C:GO:0010494; P:GO:0070370	C:P-body; F:DNA binding; F:mRNA binding; C:nucleus; C:cytosol; C:cytoplasmic stress granule; P:cellular heat acclimation			IPR036388 (G3DSA:1.10.10.GENE3D); IPR006630 (PFAM); mobidb-lite (MOBIDB_LITE); mobidb-lite (MOBIDB_LITE); mobidb-lite (MOBIDB_LITE); mobidb-lite (MOBIDB_LITE); mobidb-lite (MOBIDB_LITE); mobidb-lite (MOBIDB_LITE); mobidb-lite (MOBIDB_LITE); mobidb-lite (MOBIDB_LITE); mobidb-lite (MOBIDB_LITE); mobidb-lite (MOBIDB_LITE); mobidb-lite (MOBIDB_LITE); mobidb-lite (MOBIDB_LITE); mobidb-lite (MOBIDB_LIT…	no GO terms	no GO terms	gi|1201314030|gb|OVA13773.1|Protein of unknown function DM15 [Macleaya cordata]	OVA13773	2.46603e-128	75.1269	239.965	197	148
AX-168334856	RNA	GAAGATTCTGTTCAGAGGGCCTTTGAGATATACGG[A/G]ACTGTCATTGCTGTAAAGATTGTGAATGACCGAGA	step3_c4968	1365	534	U1 small nuclear ribonucleoprotein 70 kDa isoform X2	20	7.05337e-47	87.65	1	F:GO:0003723	F:RNA binding			no IPS match	no IPS match	no IPS match	gi|1179515684|ref|XP_020679800.1|probable splicing factor, arginine/serine-rich 6 [Dendrobium catenatum]gi|1315720544|gb|PKU83991.1|Glycine-rich RNA-binding protein 10 [Dendrobium catenatum]	XP_020679800, PKU83991	7.05337e-47	59.8101	174.866	316	189
yet to be assayed	RAD	AAAAAATATGTTGACTGTAATGTGTTGCAGTTCAT[G/T]TAATAAACCATTTGTTCTCAAGTTATTTTGTACTT	tag_colz155624	115	73	---NA---									no IPS match	no IPS match	no IPS match	No Blast Hit
yet to be assayed	RAD	CCACACATTAGCTGGCGCCTTTGATAGACAAACAC[A/C]ATTTGTAGCGAGCAATCATAAAATTTGGCAAATAA	tag_colz155678	137	36	---NA---									no IPS match	no IPS match	no IPS match	No Blast Hit
AX-168334857	RNA	TTTTGCTGTGGAGGAGGCTCTACACTTGAGGTGTT[A/G]GAGCTTCAACCATCTGGTAAAAAGGTGATGAATGC	step3_c4975	1626	1106	protein pigment defective 194	20	5.97767e-154	79.48	4	F:GO:0004479; C:GO:0005739; P:GO:0006413; P:GO:0071951	F:methionyl-tRNA formyltransferase activity; C:mitochondrion; P:translational initiation; P:conversion of methionyl-tRNA to N-formyl-methionyl-tRNA	EC:2.1.2.9	Methionyl-tRNA formyltransferase	no IPS match	no IPS match	no IPS match	gi|719961880|ref|XP_010257062.1|PREDICTED: uncharacterized protein LOC104597265 isoform X1 [Nelumbo nucifera]	XP_010257062	5.97767e-154	81.0811	453.751	333	270
yet to be assayed	RAD	ACTGACACAAGAAGTTGAGAGACAGTATGCATTCA[A/T]GATGCATGAATGAGATCTGGAGGAATGATTTTAGT	tag_colz155811	170	115	---NA---									no IPS match	no IPS match	no IPS match	No Blast Hit
yet to be assayed	RAD	ATACAATGAACGATAGGATTAATTTACACGTGGCG[C/T]ATATCAAGTTATCAACTATGTGCTGTTTTTTCTTC	tag_colz155821	97	58	---NA---									no IPS match	no IPS match	no IPS match	No Blast Hit
yet to be assayed	RAD	TTCATAGATTGTTTGTTTCAGCATACTACCAATAA[A/T]TCTTTCATAGATTGTCTGTTTCAGCATACTACCAA	tag_colz156094	87	45	---NA---									no IPS match	no IPS match	no IPS match	No Blast Hit
yet to be assayed	RAD	TTACATTGAAAATAGCAAGATTATTCTTTCTGCAA[A/C]TCACTATGATCTTATGCAAGCTGTGTGAAAGGACA	tag_colz156172	79	38	---NA---									no IPS match	no IPS match	no IPS match	No Blast Hit
yet to be assayed	RAD	TTTATCTCCCTGACTTGCCTCTATTTATAATTGAC[A/G]AAGTTGGTTGCCACTTGTGCAGAATGGTTGTATAA	tag_colz156310	182	147	---NA---									no IPS match	no IPS match	no IPS match	No Blast Hit
yet to be assayed	RAD	CACTTTTCACAAGAGAAGTGTAAATAGACTTACAC[A/G]GATTAATTTGAATAGCTGCAAAGTGTCTGTGAACT	tag_colz156334	135	91	---NA---									no IPS match	no IPS match	no IPS match	No Blast Hit
yet to be assayed	RAD	ATATTCATTTTCATGTTTTTAGGGCCTTGATCAAT[A/T]CTTGCATTTTAGACTTAATACATTGTACCATAGTT	tag_colz156414	117	44	---NA---									no IPS match	no IPS match	no IPS match	No Blast Hit
yet to be assayed	RAD	GTGACCAAGCACAAATGGACAGGCCGCTATGAAGC[G/T]CACCTCTGGGACAAAAACGCCTGGAACACCTCCCA	tag_colz156477	93	36	ap2-like ethylene-responsive transcription factor	20	2.0652e-11	93.7	4	F:GO:0003677; F:GO:0003700; C:GO:0005634; P:GO:0006355	F:DNA binding; F:DNA-binding transcription factor activity; C:nucleus; P:regulation of transcription, DNA-templated			no IPS match	no IPS match	no IPS match	gi|1335238753|gb|PNX97704.1|ap2-like ethylene-responsive transcription factor, partial [Trifolium pratense]	PNX97704	2.0652e-11	93.5484	62.7734	31	29
AX-168334858	RNA	TCTTTAATCTTTTATATAGATGTCAATTACTTTCT[A/G]TAGGCATAAAATTTTCGCACTCCTTTCCTTTATGC	step3_c4990	1300	971	---NA---									no IPS match	no IPS match	no IPS match	No Blast Hit
yet to be assayed	RAD	TCTGCTTTATCACTATAGGATTCTACTCTATATGC[C/T]CTATTAGAGGTAGAGCATGCAATAGGACGAAAAAA	tag_colz156522	172	125	---NA---									no IPS match	no IPS match	no IPS match	No Blast Hit
yet to be assayed	RAD	GGAAGTCCTTTACCATATCCTCGCCCCATTCACGG[A/C]TGCGCTTGGGATCCTTGGCAATTTGAGAAATATCT	tag_colz156599	104	55	---NA---									no IPS match	no IPS match	no IPS match	No Blast Hit
yet to be assayed	RAD	AATGAGATCGTGCATTAAAATATATGCATGCAATT[C/G]GCCCTTGTCAGCGGAGTTTTAGTTTACGAACTCCA	tag_colz156665	184	83	---NA---									no IPS match	no IPS match	no IPS match	No Blast Hit
yet to be assayed	RAD	AAAATCTAGTGGGGTTTGATGACCACTGTTTATAT[G/T]AGGTAGCATGATTCTGGATCAAATTTTGCAGAGGA	tag_colz156683	80	40	---NA---									mobidb-lite (MOBIDB_LITE)	no GO terms	no GO terms	No Blast Hit
yet to be assayed	RAD	CCATGAGTAAGTGAAGTTGATGTCTAGCATAATCT[G/T]AAAGGAGATGTTTGTGAGCTTGACTTGTTGAAGCC	tag_colz15669	118	61	---NA---									no IPS match	no IPS match	no IPS match	No Blast Hit
yet to be assayed	RAD	AGAACTTCTGCCCTTCTCAACCTCACCTTTACAAG[G/T]TAAAAAGACCTACGTACCCTAACAAGGGTAAGTCC	tag_colz156703	95	52	---NA---									no IPS match	no IPS match	no IPS match	No Blast Hit
AX-168334860	RNA	TGTCCTATAAACTCACAGAATCTTCTTGTAAATGT[C/T]GTTATATCTCTCTCCATAATGTAGAGGTCTTCCAT	step3_c5008	4203	281	DNA mismatch repair protein MLH3 isoform X1	20	5.13257e-95	68.48	6	F:GO:0005524; P:GO:0006298; P:GO:0007131; F:GO:0016887; F:GO:0030983; C:GO:0032300	F:ATP binding; P:mismatch repair; P:reciprocal meiotic recombination; F:ATPase activity; F:mismatched DNA binding; C:mismatch repair complex			IPR013507 (PFAM); IPR036890 (G3DSA:3.30.565.GENE3D); IPR014721 (G3DSA:3.30.230.GENE3D); IPR038973 (PANTHER); IPR028830 (PTHR10073:PANTHER); cd00782 (CDD); IPR036890 (SUPERFAMILY); IPR020568 (SUPERFAMILY)	F:GO:0005524; P:GO:0006298; P:GO:0007131; F:GO:0016887; F:GO:0030983; C:GO:0032300	F:ATP binding; P:mismatch repair; P:reciprocal meiotic recombination; F:ATPase activity; F:mismatched DNA binding; C:mismatch repair complex	gi|548859509|gb|ERN17189.1|hypothetical protein AMTR_s00044p00152480 [Amborella trichopoda]	ERN17189	5.13257e-95	73.1629	322.398	313	229
yet to be assayed	RAD	ATGGGTGCTATAGATAGTGTGGACCACACATAACC[C/T]AAGGTTTAGTTTATTGGAACATTATATTGTAATAA	tag_colz156829	102	36	---NA---									no IPS match	no IPS match	no IPS match	No Blast Hit
yet to be assayed	RAD	ACACTAAATCTTGGGGTTGATGAATTCCATCTGCT[G/T]AAAATGTTTGAGACTGCTCAAGTTTCCAATACATG	tag_colz156943	83	39	---NA---									no IPS match	no IPS match	no IPS match	No Blast Hit
yet to be assayed	RAD	TCTGTGGAGCCTTTTGTTCGACAAGGCATGTTGGC[A/C]CTAATAGAAAGTGAGAATTAGAAAGGATGAAGATT	tag_colz156948	87	36	---NA---									no IPS match	no IPS match	no IPS match	No Blast Hit
yet to be assayed	RAD	CAAATAGCTTTTTTAGCAACTTTCGCTGTTTTGTA[A/G]CCGAATTTCCAAGACGCTACGGTGTTTTCTTTAAC	tag_colz157021	102	40	---NA---									no IPS match	no IPS match	no IPS match	No Blast Hit
yet to be assayed	RAD	ATGTATGGTCTCAAATAGAGACTAGTTGCACTCAC[A/C]CCCAGAAGTGCTACAAGGCTGACTTGAAGTACAGA	tag_colz157037	77	36	---NA---									no IPS match	no IPS match	no IPS match	No Blast Hit
yet to be assayed	RAD	TTTGAAACTTTGCCGTAAATTTCAGAGTTTGTCGA[G/T]AGAAATTCTACAGCAGACATAATTGTTATCTTTTT	tag_colz15711	75	39	---NA---									no IPS match	no IPS match	no IPS match	No Blast Hit
yet to be assayed	RAD	AAGTCTGTCTCCATTGTGGCTCCGACGATGCCTCC[A/C]CTTCCTTTGAATCTACTGCTATATTATTGTCTAAA	tag_colz157148	88	37	---NA---									no IPS match	no IPS match	no IPS match	No Blast Hit
yet to be assayed	RAD	CACCGATGATATATATTTCTCTTTTGTAGCCATAG[C/G]TTATATTGTAGCTCGAACACATGGGAGAAGTGTTG	tag_colz157181	197	45	---NA---									no IPS match	no IPS match	no IPS match	No Blast Hit
AX-168334862	RNA	TCAATACTATTGCGACGTAAAGAAGAATGATCTTT[C/T]AGAACAAACAAGAGACAGCCTGCCTTTGGAAGGGA	step3_c5043	5764	884	---NA---									no IPS match	no IPS match	no IPS match	No Blast Hit
yet to be assayed	RAD	TAACTTTGTGATGAATCATCGTGTATTGGGTGAAT[A/G]ATGTCTAAGTGGTATATTATGGTCATGCAAAGGTA	tag_colz157449	106	44	---NA---									no IPS match	no IPS match	no IPS match	No Blast Hit
AX-168334863	RNA	AAGCACTTTGCAAAATCATATTCAAGAAGTTACAA[G/T]TATAATCAAGGGCATAAGCAAGCTATACAAGGTGG	step3_c5043	5764	4703	---NA---									no IPS match	no IPS match	no IPS match	No Blast Hit
yet to be assayed	RAD	AAATAGATCCTTTTGAACACTTGAAATGCTCCTTG[G/T]CTTGATTTTACTTGGATTATGACAAAACAATTTGT	tag_colz157508	89	49	---NA---									no IPS match	no IPS match	no IPS match	No Blast Hit
yet to be assayed	RAD	AAATGAGGAAAAGGCAAATGTTTCTAACTTGGAAA[A/T]GGCACTTTTCAAATTTTTGGAAAAGGCAAATTTGA	tag_colz157523	97	48	---NA---									no IPS match	no IPS match	no IPS match	No Blast Hit
AX-168334864	RNA	AAAGGCTGCAGTGCCAGGTGCAGGCAGCCTGAGTC[C/T]TTGTGGAGTGGCATCTGCATTGTTTTTATTGCCTG	step3_c5051	2076	807	histone H3.v1	20	1.34353e-23	71.47						mobidb-lite (MOBIDB_LITE); mobidb-lite (MOBIDB_LITE); mobidb-lite (MOBIDB_LITE); mobidb-lite (MOBIDB_LITE); mobidb-lite (MOBIDB_LITE); mobidb-lite (MOBIDB_LITE); PTHR34555 (PANTHER)	no GO terms	no GO terms	gi|1376959544|ref|XP_002982151.2|histone H3.v1 [Selaginella moellendorffii]	XP_002982151	1.34353e-23	73.9583	111.694	96	71
yet to be assayed	RAD	TGGAAAACACCCTCTAGGGGAAGGAAACCAACAAA[G/T]CAATCAGTCAAGCTTCATATTCCTTGCAAAAATGG	tag_colz157668	102	53	---NA---									no IPS match	no IPS match	no IPS match	No Blast Hit
yet to be assayed	RAD	TTTAATTTTAATTTTTTTTTTTCAGTAATATAATT[C/T]AGTTCCTGAAGAAAACTATTAAGTAATGACAATGC	tag_colz157756	154	92	---NA---									no IPS match	no IPS match	no IPS match	No Blast Hit
yet to be assayed	RAD	AACAGTGTTTCCTTCATCATGTTCATTGTAGAATA[G/T]TTATTTACTGAGAAACCAAAGCTCTTCTTGTTGAA	tag_colz157885	91	49	---NA---									no IPS match	no IPS match	no IPS match	No Blast Hit
yet to be assayed	RAD	CTTGGTATCTTTACCTCTGCTGAACGAGCGAGGAG[A/T]GACGTGTTGATTACGTGGACCGCCTCGTCCTCCGT	tag_colz157925	165	101	---NA---									no IPS match	no IPS match	no IPS match	No Blast Hit
yet to be assayed	RAD	TTAACTAGAGTATCCATATCATCCATACTGAAGAG[C/G]ACAAAAAACTCTACAATTCAGCGTCGAAAATCCTG	tag_colz158162	96	48	---NA---									no IPS match	no IPS match	no IPS match	No Blast Hit
yet to be assayed	RAD	AAATCAACAAATAATGCAACTCTAAACAGAAGAAG[G/T]ATTTGATGAAGAAGAGAAGATCAGGAAGGAAGCAA	tag_colz158239	97	56	---NA---									no IPS match	no IPS match	no IPS match	No Blast Hit
yet to be assayed	RAD	GAGTGCCTGTGGAGACAACATTGAATAAATGATAA[A/T]GCCGAGAGCGAGGGAGTTTGCCAGAAGGTGTGGAG	tag_colz158258	82	37	---NA---									no IPS match	no IPS match	no IPS match	No Blast Hit
yet to be assayed	RAD	TCAACTGCTTTCCTGGAATTCATTATTTTTCATTT[A/T]CCCCTCCATGTTGGAAGGTCAGTGGTTATGATAAT	tag_colz158433	100	43	---NA---									no IPS match	no IPS match	no IPS match	No Blast Hit
yet to be assayed	RAD	GCATCTGTGTAACTATGCCATCAATATAATTCCTT[A/T]CTTTTTTACCTATTGATCTATGCTTCAACATGCTT	tag_colz158494	89	46	---NA---									no IPS match	no IPS match	no IPS match	No Blast Hit
yet to be assayed	RAD	GCCAGAGTCCCCGCGTGGGAGTGGACGGAGAGTCA[G/T]GCCCGCCGTCCAGAGTTTGGTGTTCGAAGAGTGGT	tag_colz158512	124	57	---NA---									no IPS match	no IPS match	no IPS match	No Blast Hit
yet to be assayed	RAD	TAGAACTTTCTAATTAGTATCGTTTGCATGTGCGT[C/T]GTTGCCTCTTCCAGCAAGCACATCTTTATCCTTGT	tag_colz158621	83	45	---NA---									no IPS match	no IPS match	no IPS match	No Blast Hit
yet to be assayed	RAD	GTTGAAGGATATTGCCCATACCGTTGATGTGTGAC[A/C]ACTGCAAAATTTACAATACAACTTTAATACTGATA	tag_colz158722	144	108	protein CIA1	4	0.000186138	70.37	4	P:GO:0016226; F:GO:0016740; F:GO:0016757; C:GO:0097361	P:iron-sulfur cluster assembly; F:transferase activity; F:transferase activity, transferring glycosyl groups; C:CIA complex			no IPS match	no IPS match	no IPS match	gi|965671258|dbj|BAT85865.1|hypothetical protein VIGAN_04346000 [Vigna angularis var. angularis]	BAT85865	0.000186138	70.5882	46.595	34	24
yet to be assayed	RAD	AGATTAAACCACCGTCAAAAATGGTGGGAATCCTC[A/C]TGAATTTGTCTTCATCGACACCAAACTTAAATGCT	tag_colz158746	86	51	---NA---									no IPS match	no IPS match	no IPS match	No Blast Hit
AX-168334865	RNA	TCTGACCTGCTGCCTTCTTCACTATTCTTATCCAC[A/G]ACAGGTTTTGAGTAACAGACAAATCCCACTCCGAC	step3_c5051	2076	1444	histone H3.v1	20	1.34353e-23	71.47						mobidb-lite (MOBIDB_LITE); mobidb-lite (MOBIDB_LITE); mobidb-lite (MOBIDB_LITE); mobidb-lite (MOBIDB_LITE); mobidb-lite (MOBIDB_LITE); mobidb-lite (MOBIDB_LITE); PTHR34555 (PANTHER)	no GO terms	no GO terms	gi|1376959544|ref|XP_002982151.2|histone H3.v1 [Selaginella moellendorffii]	XP_002982151	1.34353e-23	73.9583	111.694	96	71
yet to be assayed	RAD	AAGAAACCCACATGACAAAGGTTGGAGTTTCAATT[C/T]CTGAAGTTGAGGCATCAAAAGAAGTGTTAATAGCT	tag_colz158834	96	61	---NA---									no IPS match	no IPS match	no IPS match	No Blast Hit
yet to be assayed	RAD	ATTCCCTTCAGTCTCAAATGACACCCCAAACACAA[A/C]CAGTGAGGGAAGGAGTCTAGGTGTCGTGGGCGGTC	tag_colz158861	86	51	---NA---									no IPS match	no IPS match	no IPS match	No Blast Hit
yet to be assayed	RAD	CATTTTCTTCAGCAATTAATAATGAAACCATAGAA[C/T]CTAAAGATTGGGAAGGTAATTCCCCAATTGTAAAA	tag_colz158864	208	164	---NA---									no IPS match	no IPS match	no IPS match	No Blast Hit
yet to be assayed	RAD	AGGAGGATGGTATGTTCAATTCTTGGGCATTTTGG[C/G]ATTATGCCAGTTTTCTAATCCTGTATTATTGCTCT	tag_colz158988	130	40	---NA---									no IPS match	no IPS match	no IPS match	No Blast Hit
yet to be assayed	RAD	CAGTTAACTTTATAGTTTCATGAGTCCAGTTGCAT[C/G]CCCTGGCAACTGTAAATTCAAAATATCAAGCAGTA	tag_colz15904	127	90	---NA---									no IPS match	no IPS match	no IPS match	No Blast Hit
yet to be assayed	RAD	TCAAGTTCTAGCTGATCCATAGTCATCAACACCTT[A/C]TTCAGTTCTCTTCCCTTTCGTTTTTCTCATGTCAC	tag_colz159071	83	37	---NA---									no IPS match	no IPS match	no IPS match	No Blast Hit
AX-168334866	RNA	TCAGATCATCACAATCGATGACCAGGAGTTTTGGT[G/T]TATGGGTTTTGTTACATATGAGAAAGCAATAAAGC	step3_c5058	1639	1261	GEM-like protein 1	20	1.58257e-122	71.99						no IPS match	no IPS match	no IPS match	gi|116789488|gb|ABK25265.1|unknown [Picea sitchensis]	ABK25265	1.58257e-122	80	371.318	270	216
yet to be assayed	RAD	GGTAGATCTCTAGGGCAATCTAGGGCTCAAGAGCA[C/T]TTTTGGTAAGGTTCCCATCAGTTTTGGGAAGGTTT	tag_colz159165	136	74	---NA---									no IPS match	no IPS match	no IPS match	No Blast Hit
yet to be assayed	RAD	CTAAGTTGGATGTGCACCTCACTCTAAGTCATGAG[C/T]GTGCCTCATTGGAAGTTAGATATGTTCCTCGCTTT	tag_colz159180	123	70	---NA---									no IPS match	no IPS match	no IPS match	No Blast Hit
yet to be assayed	RAD	ATCAACACTCTTCATAGGTGGCACTCTTTTTCAGA[A/T]GATTATCATCTTATATAAGCAACAACAAAAAAAAA	tag_colz15930	214	177	---NA---									no IPS match	no IPS match	no IPS match	No Blast Hit
yet to be assayed	RAD	TTAGCAATGAATTCCAATTTTCTTGTACCCTGTGA[A/C]GGTTACATCCTTGCCTTTTAACAAGGCTTACAAGC	tag_colz159422	105	49	---NA---									no IPS match	no IPS match	no IPS match	No Blast Hit
AX-168334867	RNA	TACAAGCCAGCTGTAAAGGTGTTTGCAGTTTGAAA[A/G]TGTTTTCTCTATAGATGGCAATGACCACCCAACCT	step3_c5058	1639	1372	GEM-like protein 1	20	1.58257e-122	71.99						no IPS match	no IPS match	no IPS match	gi|116789488|gb|ABK25265.1|unknown [Picea sitchensis]	ABK25265	1.58257e-122	80	371.318	270	216
yet to be assayed	RAD	TTATATGATTTAAACTATGTTTGGAAATGTTTAGT[G/T]AGTCCCGCTTCACAAAGACTTTCATGAGGACCATC	tag_colz159494	76	40	---NA---									no IPS match	no IPS match	no IPS match	No Blast Hit
yet to be assayed	RAD	GGAAATATAACCCAGAAGAATCCCTATATTGATAA[A/G]TATCTCAGGAAGGGATGTAAGTGCTCCTCGACTTG	tag_colz159522	94	46	putative polyol transporter 1	20	1.11871e-08	94.17	5	F:GO:0005351; C:GO:0005887; P:GO:0034219; C:GO:0090406; P:GO:1902600	F:carbohydrate:proton symporter activity; C:integral component of plasma membrane; P:carbohydrate transmembrane transport; C:pollen tube; P:proton transmembrane transport			no IPS match	no IPS match	no IPS match	gi|15226682|ref|NP_179209.1|polyol/monosaccharide transporter 1 [Arabidopsis thaliana]gi|75338646|sp|Q9XIH7.1|PLT1_ARATHRecName: Full=Putative polyol transporter 1gi|4678208|gb|AAD26954.1|putative sugar transporter [Arabidopsis thaliana]gi|330251373|gb|AEC06467.1|polyol/monosaccharide transporter 1 [Arabidopsis thaliana]	NP_179209, Q9XIH7, AAD26954, AEC06467	1.11871e-08	93.5484	57.7658	31	29
yet to be assayed	RAD	CAGACTTTTTTGGGTTTTTCAAAAATGTTCAAATC[A/G]CCCAAGTAAAAATTCTCCCCACACACTAACTATCA	tag_colz159613	93	55	---NA---									no IPS match	no IPS match	no IPS match	No Blast Hit
yet to be assayed	RAD	TGCACACCGTCCAAGCGTTAAATCTGAGGAATTTT[A/G]TCAACATAGAGAATCTTGTGAGATAATATCATGTT	tag_colz159664	90	53	---NA---									no IPS match	no IPS match	no IPS match	No Blast Hit
yet to be assayed	RAD	CACATTGTATACAATGAATGGTACGATAAAGAATA[A/T]ACAAAGCAATGCAACATTAAAAGGAACAATCCATA	tag_colz159688	147	88	---NA---									no IPS match	no IPS match	no IPS match	No Blast Hit
AX-168334870	RNA	TCCCCATATGGTTTAACTCAAGTGATTTCTCCCTC[A/C]GGCTTCAGTTCAAGTTCAAATCCTCAAGCGCATCC	step3_c5104	2613	1260	probable GPI-anchored adhesin-like protein PGA55	20	6.38673e-10	53.78						mobidb-lite (MOBIDB_LITE); mobidb-lite (MOBIDB_LITE); mobidb-lite (MOBIDB_LITE); mobidb-lite (MOBIDB_LITE); mobidb-lite (MOBIDB_LITE); mobidb-lite (MOBIDB_LITE); mobidb-lite (MOBIDB_LITE); mobidb-lite (MOBIDB_LITE); mobidb-lite (MOBIDB_LITE); mobidb-lite (MOBIDB_LITE); mobidb-lite (MOBIDB_LITE); mobidb-lite (MOBIDB_LITE); PTHR36022 (PANTHER)	no GO terms	no GO terms	gi|1375870818|ref|XP_002310379.3|uncharacterized protein LOC7465608 [Populus trichocarpa]gi|1375870820|ref|XP_024460698.1|uncharacterized protein LOC7465608 [Populus trichocarpa]gi|1334313845|gb|PNT28892.1|hypothetical protein POPTR_007G145400v3 [Populus trichocarpa]	XP_002310379, XP_024460698, PNT28892	6.38673e-10	52.8846	74.7146	104	55
yet to be assayed	RAD	GATGGCTTGTGATTGTCAGTTCCAGAGATCTCTCA[G/T]CCCTCAGTTCCAGAGATCTGTTATCCCTCAGCTCC	tag_colz159770	98	47	---NA---									no IPS match	no IPS match	no IPS match	No Blast Hit
yet to be assayed	RAD	AACCTGAATTATTCTTTACTCTAAAAGTAGGTCAT[G/T]AAATGAAACACATGGAGCCACAGATATTAACATAT	tag_colz159847	202	77	---NA---									no IPS match	no IPS match	no IPS match	No Blast Hit
yet to be assayed	RAD	TTTTTGGTTGTGTTGCTTCTGCCTTAGTTCCTAAG[G/T]AGAAAAGAACTAAGCTAGATGCAAAAAAGTAAAAA	tag_colz159868	126	84	---NA---									no IPS match	no IPS match	no IPS match	No Blast Hit
yet to be assayed	RAD	TGTAGAACTTGTTCTAGCCATGGATCCAATGAGAA[G/T]CAACTTAACAGAGCTATGACCTATAGGAAATACAT	tag_colz159954	130	88	---NA---									no IPS match	no IPS match	no IPS match	No Blast Hit
yet to be assayed	RAD	CCTTTTGGTATCCTTTCGACCCTATGTATATTATT[C/T]ATTCCAAACAATGCAGAGGTTATGAGGTTAGAGAG	tag_colz159963	87	36	---NA---									no IPS match	no IPS match	no IPS match	No Blast Hit
yet to be assayed	RAD	GCCTGAGTGCTTCGAAATTTGCATCAGATTGCCTC[C/G]TGGGTTGCTGTTTGGGTTGTCATCCAGGTTGTCCC	tag_colz16000	89	36	---NA---									no IPS match	no IPS match	no IPS match	No Blast Hit
yet to be assayed	RAD	TTCATTGCGCAATATTCTCAGTCTGATCTACATGC[A/C]CATGAAAATATAATGTTCAACTTTGTAAACATCAC	tag_colz160063	135	37	---NA---									no IPS match	no IPS match	no IPS match	No Blast Hit
yet to be assayed	RAD	CAGCTTCGAGGCCGCTGAATCCGACGAAAATCCTT[A/T]AACGGAGAGGACCGAGACTAAATTCAAAGCGAAAG	tag_colz160087	83	37	---NA---									no IPS match	no IPS match	no IPS match	No Blast Hit
yet to be assayed	RAD	ACTTGAGTCTGAGACTGAGAAGTTTGATGTCATCT[C/T]AGATAGGATCCACAAAGAAAGATTACAGACAGCAA	tag_colz160127	92	54	---NA---									mobidb-lite (MOBIDB_LITE)	no GO terms	no GO terms	No Blast Hit
yet to be assayed	RAD	TAATATGCTAATCGCAGATCTTAGTCACAGGGGGC[A/G]ATTCAACGCCGCAAAGGAGATCTTAGAAGATACGA	tag_colz160140	107	70	---NA---									no IPS match	no IPS match	no IPS match	No Blast Hit
yet to be assayed	RAD	ATACCATCCCATAAGGAAGTCGATAGCCCTTGCAG[A/C]GGCCTCCAAGTCCTGAGTACTGTTTGTAAGCGGTT	tag_colz160145	98	52	Beta-glucosidase 40	20	0.00018481	82.07	5	F:GO:0004553; P:GO:0005975; F:GO:0008422; C:GO:0016020; C:GO:0016021	F:hydrolase activity, hydrolyzing O-glycosyl compounds; P:carbohydrate metabolic process; F:beta-glucosidase activity; C:membrane; C:integral component of membrane			no IPS match	no IPS match	no IPS match	gi|1109283939|ref|XP_019166357.1|PREDICTED: beta-glucosidase 40-like [Ipomoea nil]	XP_019166357	0.00018481	88.4615	45.8246	26	23
yet to be assayed	RAD	GTCTTTGTTTATACTGAAAAAAAAATAAGAACAGG[G/T]TTGTAATTACATTTATAGCCCAGATTCTCCTGATA	tag_colz16018	203	96	---NA---									no IPS match	no IPS match	no IPS match	No Blast Hit
yet to be assayed	RAD	TCCCTTACAAGGACATGATTGTGTGGCTGTCGTAT[C/T]CCAAATACATCTAGGTTGTAATGACTTCCACAAGT	tag_colz160230	108	38	---NA---									no IPS match	no IPS match	no IPS match	No Blast Hit
yet to be assayed	RAD	AAGTAAAAGGGCTTATTACCAACCATGATAAGCCG[A/T]TTCTTGTGATAAACATTGAATCCATGAATATTGAC	tag_colz160242	100	44	protein MICRORCHIDIA 6-like	20	1.45886e-07	84.79						no IPS match	no IPS match	no IPS match	gi|1376851988|gb|PTQ42573.1|hypothetical protein MARPO_0029s0099 [Marchantia polymorpha]gi|1376851989|gb|PTQ42574.1|hypothetical protein MARPO_0029s0099 [Marchantia polymorpha]gi|1376851990|gb|PTQ42575.1|hypothetical protein MARPO_0029s0099 [Marchantia polymorpha]	PTQ42573, PTQ42574, PTQ42575	1.45886e-07	86.6667	54.6842	30	26
yet to be assayed	RAD	ATTGTATAGATGCATTCATAGTTACAATTTTTTTC[A/C]TAATTTGGAGATTGTGCCATATGATGTATTGATAT	tag_colz160294	114	63	---NA---									no IPS match	no IPS match	no IPS match	No Blast Hit
yet to be assayed	RAD	CCCTTCCCATCCTCATTATAGGCAGCATGATCCTC[C/T]TTTATGGGCCTTTGATATCCTTCAATGAACATTCC	tag_colz160316	144	42	---NA---									no IPS match	no IPS match	no IPS match	No Blast Hit
yet to be assayed	RAD	GGCAGCGATGGATTTGTCATAGTTTAGGAGGACAC[G/T]AGACAGGAACTATCTTTACAAAACTTGGGGGAAAG	tag_colz16032	135	67	---NA---									no IPS match	no IPS match	no IPS match	No Blast Hit
yet to be assayed	RAD	TCCAGTGGTGTCACTATTGCATATAAAATATAGCC[A/T]AACCATCTCTTTACACTGTATTCCTAGGTAGTTGT	tag_colz160337	141	67	---NA---									no IPS match	no IPS match	no IPS match	No Blast Hit
yet to be assayed	RAD	TCTGTGACATAGGTTCTTTTTCAAATTTCAGTTTC[A/G]CCCTCCTCTCTCTAAATTTGAAGGCAATATGGTCC	tag_colz160343	85	43	---NA---									no IPS match	no IPS match	no IPS match	No Blast Hit
yet to be assayed	RAD	TGGAGCTTTACGGCAATAAATTTTCAGGTAAGATT[A/C]CCGCTCAACTGGAGAACCTGGCATCCCTCCAAAGG	tag_colz160391	84	45	---NA---									no IPS match	no IPS match	no IPS match	No Blast Hit
AX-168334871	RNA	GTTAGCGAGCACCTCCCGTACATATTTCCTTGCAC[A/G]CTTCCAATGTCTGTTCTATGGAGGGATGGACTTAT	step3_c5127	2350	1133	Isopenicillin N synthase-like	20	4.97731e-178	75.12	1	F:GO:0003677	F:DNA binding			IPR027443 (G3DSA:2.60.120.GENE3D); PTHR33644:SF2 (PANTHER); PTHR33644 (PANTHER); SSF51197 (SUPERFAMILY)	no GO terms	no GO terms	gi|1173115334|ref|XP_011626637.2|uncharacterized protein LOC18443189 isoform X2 [Amborella trichopoda]	XP_011626637	4.97731e-178	78.1081	483.026	370	289
yet to be assayed	RAD	ATGCATGTCAGTGTCAACTTGACTTATGCTTCCCA[A/G]CCTGGGACGAGTGGAATTATAGAAACTCAGATTGA	tag_colz160450	189	46	---NA---									no IPS match	no IPS match	no IPS match	No Blast Hit
yet to be assayed	RAD	ATGGGCTTTTCTTTCCCTTATAAATTACCTTAAAC[G/T]GTTGTGTGTCCAATGTGGGATAAATTCCGTGAATA	tag_colz160502	88	50	---NA---									no IPS match	no IPS match	no IPS match	No Blast Hit
yet to be assayed	RAD	TCTTTTCTTTTAAGTTTAGGGTCCCCAGTTCATTT[A/G]CCTTCTGTGGGAGTTGTGCTGCTGATTTTGTTGAT	tag_colz160555	74	38	---NA---									no IPS match	no IPS match	no IPS match	No Blast Hit
yet to be assayed	RAD	TTGGAGAATGAGCCAAGAAGAGAAAAAGAAACGGT[G/T]GCAGAAGTCACAACTACTGATGCAGCACAGACAAT	tag_colz160687	175	61	---NA---									mobidb-lite (MOBIDB_LITE)	no GO terms	no GO terms	No Blast Hit
AX-168334873	RNA	TTCCCATCAACCATAAGTAGCTGAGGGTAAAAGGG[A/G]TGTGAATTGTGCATCATTTTCTTCAAAAGTCCCAA	step3_c5170	1294	705	endonuclease V isoform X1	20	1.12869e-102	73.99	2	F:GO:0004519; P:GO:0006281	F:endonuclease activity; P:DNA repair			IPR007581 (PFAM); G3DSA:3.30.2170.10 (GENE3D); PTHR28511:SF1 (PANTHER); IPR007581 (PANTHER); IPR007581 (CDD)	F:GO:0004519; P:GO:0006281	F:endonuclease activity; P:DNA repair	gi|743809906|ref|XP_010928742.1|PREDICTED: endonuclease V isoform X1 [Elaeis guineensis]gi|743809910|ref|XP_010928745.1|PREDICTED: endonuclease V isoform X1 [Elaeis guineensis]gi|1130670606|ref|XP_019707988.1|PREDICTED: endonuclease V isoform X1 [Elaeis guineensis]	XP_010928742, XP_010928745, XP_019707988	1.12869e-102	77.3663	315.849	243	188
AX-168334874	RNA	AGAAAATTCTGGTGTGGATTTCTGATTAAGGACCA[A/G]TGTATCGAATTTCATTGTTTTCTTCCTTTGAGTTA	step3_c5195	1992	1247	protein MITOFERRINLIKE 1, chloroplastic	20	1.61143e-130	79.93	7	F:GO:0000095; C:GO:0005743; P:GO:0006826; C:GO:0009941; P:GO:0010039; C:GO:0016021; P:GO:1901962	F:S-adenosyl-L-methionine transmembrane transporter activity; C:mitochondrial inner membrane; P:iron ion transport; C:chloroplast envelope; P:response to iron ion; C:integral component of membrane; P:S-adenosyl-L-methionine transmembrane transport			IPR002067 (PRINTS); IPR023395 (G3DSA:1.50.40.GENE3D); IPR018108 (PFAM); IPR023395 (G3DSA:1.50.40.GENE3D); PTHR24089:SF221 (PANTHER); IPR040062 (PANTHER); IPR018108 (PROSITE_PROFILES); IPR018108 (PROSITE_PROFILES); IPR018108 (PROSITE_PROFILES); IPR023395 (SUPERFAMILY)	F:GO:0022857; P:GO:0055085	F:transmembrane transporter activity; P:transmembrane transport	gi|148908003|gb|ABR17121.1|unknown [Picea sitchensis]	ABR17121	1.61143e-130	82.4841	399.438	314	259
yet to be assayed	RAD	CACGAAGGCTAAAAAAGAAGCTGTCTAATTATTCC[A/C]CGTATACATGTGGAAATTGGGGTTGATATATTATA	tag_colz16080	117	45	---NA---									no IPS match	no IPS match	no IPS match	No Blast Hit
AX-168334875	RNA	GCTTTCCGGGCAAAGACCAAACCCTCGCTCAATCC[A/G]CCTATGTTGGCAGCCACCGTGATCTGGTTTGCGAT	step3_c5235	1391	671	probable 3-hydroxyisobutyrate dehydrogenase-like 2, mitochondrial	20	1.4072e-106	74.89	7	F:GO:0005520; C:GO:0005576; C:GO:0016020; F:GO:0016491; F:GO:0050661; F:GO:0051287; P:GO:0055114	F:insulin-like growth factor binding; C:extracellular region; C:membrane; F:oxidoreductase activity; F:NADP binding; F:NAD binding; P:oxidation-reduction process			IPR000867 (PROSITE_PROFILES)	F:GO:0005520; C:GO:0005576	F:insulin-like growth factor binding; C:extracellular region	gi|1373898334|ref|XP_024373374.1|probable 3-hydroxyisobutyrate dehydrogenase-like 1, mitochondrial [Physcomitrella patens]gi|1333483825|gb|PNR55726.1|hypothetical protein PHYPA_006623 [Physcomitrella patens]	XP_024373374, PNR55726	1.4072e-106	77.9783	330.487	277	216
yet to be assayed	RAD	CAAAAACAGGCCTCCAGTTCGATCTCTGCAAGGAA[A/C]GTGGGTACTTAACCATGGCCCCAAAGTTTAACATA	tag_colz160876	75	36	---NA---									no IPS match	no IPS match	no IPS match	No Blast Hit
AX-168334876	RNA	GCCACCGTGATCTGGTTTGCGATCTTGCAGCTCTG[C/T]CCGGCGCCGGCGGGCCCCAGGTAGGTGGCCGATCC	step3_c5235	1391	719	probable 3-hydroxyisobutyrate dehydrogenase-like 2, mitochondrial	20	1.4072e-106	74.89	7	F:GO:0005520; C:GO:0005576; C:GO:0016020; F:GO:0016491; F:GO:0050661; F:GO:0051287; P:GO:0055114	F:insulin-like growth factor binding; C:extracellular region; C:membrane; F:oxidoreductase activity; F:NADP binding; F:NAD binding; P:oxidation-reduction process			IPR000867 (PROSITE_PROFILES)	F:GO:0005520; C:GO:0005576	F:insulin-like growth factor binding; C:extracellular region	gi|1373898334|ref|XP_024373374.1|probable 3-hydroxyisobutyrate dehydrogenase-like 1, mitochondrial [Physcomitrella patens]gi|1333483825|gb|PNR55726.1|hypothetical protein PHYPA_006623 [Physcomitrella patens]	XP_024373374, PNR55726	1.4072e-106	77.9783	330.487	277	216
AX-168334877	RNA	TCTACTACTCTATTCTTGGTTTACACCCTCCATAG[A/G]TCACAGGCAGTAAATGAGCATGTTTGCAGGAATTC	step3_c5237	1774	1381	3-hydroxyacyl-[acyl-carrier-protein] dehydratase FabZ-like	20	8.22762e-106	83.8	3	C:GO:0005737; P:GO:0006633; F:GO:0016836	C:cytoplasm; P:fatty acid biosynthetic process; F:hydro-lyase activity			IPR013114 (PFAM); IPR010084 (TIGRFAM); G3DSA:3.10.129.10 (GENE3D); PTHR30272 (PANTHER); PTHR30272:SF11 (PANTHER); IPR010084 (HAMAP); cd01288 (CDD); IPR029069 (SUPERFAMILY)	P:GO:0006633; F:GO:0016836	P:fatty acid biosynthetic process; F:hydro-lyase activity	gi|75706918|gb|ABA25920.1|beta-hydroxyacyl-ACP dehydratase [Picea mariana]	ABA25920	8.22762e-106	83.4821	328.176	224	187
yet to be assayed	RAD	TGACATGGTCAATCCCTTAAGGTTAGATTTTGTAA[C/T]TTGTATTTTTGACTCTGCATTTCCTTTACCTCCTC	tag_colz161007	93	54	---NA---									no IPS match	no IPS match	no IPS match	No Blast Hit
AX-168334878	RNA	TCTCGCTGGATGGTGGTCGGGGATATAGGACTCCC[A/G]TGATTAGTGGGTATGGGTGGTTTTAACCCATGGTA	step3_c5314	203	46	---NA---									no IPS match	no IPS match	no IPS match	No Blast Hit
yet to be assayed	RAD	GACAATAGATTTATTTGATTCTCATTGTCTTAAGC[A/C]ACAATCTTGAACATGTGGTTTGACTTCTACTCTAT	tag_colz161030	147	101	---NA---									no IPS match	no IPS match	no IPS match	No Blast Hit
yet to be assayed	RAD	TTTGAACGAAATTGATAGCTGCTGTCTCCTAGGCT[G/T]CGCTAGTACTCTCCTGATTAGTGGCAATAATGCTC	tag_colz161105	102	39	---NA---									no IPS match	no IPS match	no IPS match	No Blast Hit
yet to be assayed	RAD	GCACTCAGATAGCAGGCTTCTATGCTGGCAAATGG[A/T]AGACTATGAAGTTTTCCAGCCAACCTCCATGTGCA	tag_colz161283	94	38	---NA---									no IPS match	no IPS match	no IPS match	No Blast Hit
yet to be assayed	RAD	CAATGCTGTACCTAATAACCATTAGCATGATTGGA[G/T]GAAGTGACTGAGCACCAATTTTAGAACGTTAAATA	tag_colz161439	161	48	---NA---									no IPS match	no IPS match	no IPS match	No Blast Hit
yet to be assayed	RAD	TATACACCAAAAAGTGCAATAGGTTGACCTAGGAG[C/T]GCCTCAATGACCTCATCCTTGTGTAGTACAATCTT	tag_colz161486	97	58	---NA---									no IPS match	no IPS match	no IPS match	No Blast Hit
yet to be assayed	RAD	GGTATCGGTCATTCAACAGTGAGATGTCCGGGGAG[A/G]CTGTTCAGCCAATGCGTTTTGCATTGCAGGGACAT	tag_colz161538	75	37	---NA---									no IPS match	no IPS match	no IPS match	No Blast Hit
AX-168334879	RNA	CGTCTAGCGAGCGAGGATAAGGCCACTGTGTTTGC[C/T]ACTGATACGATCCTGGCCACACTGATGTGTGCTCC	step3_c5348	2209	878	eukaryotic translation initiation factor 3 subunit D-like	20	0	89.54	7	P:GO:0001732; P:GO:0002191; F:GO:0003743; C:GO:0005852; C:GO:0016282; C:GO:0033290; F:GO:0098808	P:formation of cytoplasmic translation initiation complex; P:cap-dependent translational initiation; F:translation initiation factor activity; C:eukaryotic translation initiation factor 3 complex; C:eukaryotic 43S preinitiation complex; C:eukaryotic 48S preinitiation complex; F:mRNA cap binding			IPR007783 (PFAM); IPR007783 (PIRSF); mobidb-lite (MOBIDB_LITE); mobidb-lite (MOBIDB_LITE); mobidb-lite (MOBIDB_LITE); mobidb-lite (MOBIDB_LITE); mobidb-lite (MOBIDB_LITE); IPR007783 (PANTHER); IPR007783 (HAMAP)	F:GO:0003743; C:GO:0005737; C:GO:0005852	F:translation initiation factor activity; C:cytoplasm; C:eukaryotic translation initiation factor 3 complex	gi|586676181|ref|XP_006838560.1|eukaryotic translation initiation factor 3 subunit D [Amborella trichopoda]gi|548841066|gb|ERN01129.1|hypothetical protein AMTR_s00002p00206060 [Amborella trichopoda]	XP_006838560, ERN01129	0	91.5493	811.216	497	455
AX-168334882	RNA	GCCCTGCGAAGAGTGATGATAGCGGAGGTGCCAAC[G/T]ATCGCTATAGACCTGGTGGAGATCGAGAGCAATTC	step3_c5408	1551	258	DNA-directed RNA polymerases II, IV and V subunit 3	20	3.67896e-162	88.69	5	F:GO:0001055; F:GO:0003677; C:GO:0005665; P:GO:0006366; F:GO:0046983	F:RNA polymerase II activity; F:DNA binding; C:RNA polymerase II, core complex; P:transcription by RNA polymerase II; F:protein dimerization activity	EC:2.7.7.6	DNA-directed RNA polymerase	no IPS match	no IPS match	no IPS match	gi|586755783|ref|XP_006853170.1|DNA-directed RNA polymerases II, IV and V subunit 3 [Amborella trichopoda]gi|548856809|gb|ERN14637.1|hypothetical protein AMTR_s00038p00194050 [Amborella trichopoda]	XP_006853170, ERN14637	3.67896e-162	91.7178	472.241	326	299
yet to be assayed	RAD	GATAAATTAAATAAATAAATTAAATTAAATTAAAT[C/T]TTTAGAGAACATAGATGGATGTTCCATATGGCTAA	tag_colz162145	95	55	---NA---									no IPS match	no IPS match	no IPS match	No Blast Hit
yet to be assayed	RAD	AAGGACCCCCCCATTCATTGTTACATACAACAGAT[A/G]TAGATGAGGGATGAGAGCATATATGCAAGAGCATA	tag_colz162200	99	57	---NA---									no IPS match	no IPS match	no IPS match	No Blast Hit
yet to be assayed	RAD	CCATAGATAGTTCCCGACATATATCTCCACCAAGA[A/G]CCCGCCATTTATCACCTCCAAGAAACATAGATGCA	tag_colz16226	138	90	---NA---									no IPS match	no IPS match	no IPS match	No Blast Hit
AX-168334885	RNA	TGCATTCTGAGTAGGCCAAACCCTAATTTTCAGCC[A/G]ATGTTCTTCTCCTTCACTCTGCATTCTGAGTAGGC	step3_c5411	1324	1079	cell number regulator 2-like	20	2.03549e-26	59.75	2	C:GO:0016020; C:GO:0016021	C:membrane; C:integral component of membrane			IPR006461 (PFAM); IPR006461 (TIGRFAM); PTHR15907:SF92 (PANTHER); IPR006461 (PANTHER)	no GO terms	no GO terms	gi|1387751937|gb|PWA35300.1|PLAC8 motif-containing protein [Artemisia annua]	PWA35300	2.03549e-26	55.3459	114.39	159	88
yet to be assayed	RAD	TTTGTTGTTACTGAGATTAGATTACACGTAAGCGT[A/T]AGATTAGATGCTCTCACAAGGATGTGATTCCATGT	tag_colz162353	167	128	---NA---									no IPS match	no IPS match	no IPS match	No Blast Hit
yet to be assayed	RAD	CTGGCTTTTTCTGCACCGCCAACCATACAAGCAGA[C/T]TTTTATTGCAGCAAAATGGTAGAAAGTAAAAATTG	tag_colz162389	139	84	---NA---									no IPS match	no IPS match	no IPS match	No Blast Hit
yet to be assayed	RAD	CCAAAACTGATCAGAGGCATAATTTTCACCACAAG[C/G]TCCACAAAGTGTATCACCATGCTCTTCATCTTCTT	tag_colz162760	136	52	PHD finger protein ALFIN-LIKE 4	20	5.7573e-11	97.84	3	P:GO:0006355; F:GO:0042393; F:GO:0046872	P:regulation of transcription, DNA-templated; F:histone binding; F:metal ion binding			IPR013083 (G3DSA:3.30.40.GENE3D); mobidb-lite (MOBIDB_LITE); mobidb-lite (MOBIDB_LITE); PTHR12321 (PANTHER); PTHR12321:SF65 (PANTHER)	no GO terms	no GO terms	gi|116791611|gb|ABK26041.1|unknown [Picea sitchensis]	ABK26041	5.7573e-11	97.7778	64.3142	45	44
yet to be assayed	RAD	GCAAAAGCATTTTGCCAATCAAATCGCCAAACAAG[G/T]GCAACCACCAATAATAAATTCTGATACTTTGAAAT	tag_colz162766	214	87	---NA---									no IPS match	no IPS match	no IPS match	No Blast Hit
yet to be assayed	RAD	CTTGGAGACACTTAGCTTAGACTATCTTTTGCTGT[A/C]TTTAATGGTGCATTCAAAAACCTTTATAATAAACT	tag_colz16283	150	50	---NA---									no IPS match	no IPS match	no IPS match	No Blast Hit
yet to be assayed	RAD	CAATTGTTCATTATAGTGTGTACATTCTCTTTAAT[A/C]GCATGCAACCTTAATGTTGTACATTCCATTATTGT	tag_colz162899	100	57	---NA---									no IPS match	no IPS match	no IPS match	No Blast Hit
yet to be assayed	RAD	CCCTTCAACAGTGGGAGCGGTGACGATAACCTCTC[A/C]CCCTTGGATGCCGTCACTCCTAATGCCTTTGACAA	tag_colz162965	88	52	peroxidase 2-like	20	3.38088e-05	82.79	9	F:GO:0004601; C:GO:0005576; P:GO:0006979; F:GO:0016491; F:GO:0020037; P:GO:0042744; F:GO:0046872; P:GO:0055114; P:GO:0098869	F:peroxidase activity; C:extracellular region; P:response to oxidative stress; F:oxidoreductase activity; F:heme binding; P:hydrogen peroxide catabolic process; F:metal ion binding; P:oxidation-reduction process; P:cellular oxidant detoxification			no IPS match	no IPS match	no IPS match	gi|573951688|ref|XP_006658124.1|PREDICTED: peroxidase 2-like [Oryza brachyantha]	XP_006658124	3.38088e-05	86.2069	47.7506	29	25
yet to be assayed	RAD	ATCGTGTACTTATTAAAACTCTCCAACCCCACTTC[A/C]CCTTCTTCGCATTCTATTCTATCCTATCCTATCTC	tag_colz163028	151	87	---NA---									no IPS match	no IPS match	no IPS match	No Blast Hit
AX-168334887	RNA	ACTAAAAGACTACAAATATTTCAATGAAAACAGCC[A/C]CAAATTGTCAAAAGTTCTCCATCTGATACACAGGA	step3_c5448	2602	81	IRK-interacting protein	20	5.70689e-111	70.31	1	P:GO:0009628	P:response to abiotic stimulus			no IPS match	no IPS match	no IPS match	gi|720026231|ref|XP_010264192.1|PREDICTED: IRK-interacting protein [Nelumbo nucifera]	XP_010264192	5.70689e-111	73.8095	182.57	168	124
yet to be assayed	RAD	TCTTATGGTCAATAATTATGATGCGAAAGACTGGG[A/T]AGCTTTGTTCACATAAACTTGTCAAATCAAGGACA	tag_colz16307	161	116	---NA---									no IPS match	no IPS match	no IPS match	No Blast Hit
yet to be assayed	RAD	ATACCATATTCCAGCCTCGTAAAAGCTCCATAGAA[G/T]CTCCTCCAAAACATTCTTGAAGTGCTACAGCTGGA	tag_colz163180	83	41	---NA---									no IPS match	no IPS match	no IPS match	No Blast Hit
AX-168334889	RNA	GGTGTCTTCACCAGCACCCATTGTGCTCAAGGCCC[C/T]ATGGATGTCAATCATGCTGTTCTTGCTGTTGGATA	step3_c5485	1437	1068	thiol protease aleurain-like	20	0	81.25	2	P:GO:0006508; F:GO:0008234	P:proteolysis; F:cysteine-type peptidase activity			IPR000668 (PRINTS); IPR013201 (PFAM); G3DSA:3.90.70.10 (GENE3D); IPR000668 (PFAM); PTHR12411:SF544 (PANTHER); IPR013128 (PANTHER); IPR039417 (CDD); IPR038765 (SUPERFAMILY)	P:GO:0006508; F:GO:0008234	P:proteolysis; F:cysteine-type peptidase activity	gi|116779845|gb|ABK21448.1|unknown [Picea sitchensis]gi|116791731|gb|ABK26088.1|unknown [Picea sitchensis]gi|224286276|gb|ACN40847.1|unknown [Picea sitchensis]	ABK21448, ABK26088, ACN40847	0	88.2022	569.696	356	314
yet to be assayed	RAD	TCAGTGAAGAATACCAAAAAAAACTTTAAATTTAT[C/T]ATATAATGATATGTTTTTCCATTAACCGTAACCAA	tag_colz16323	108	42	---NA---									no IPS match	no IPS match	no IPS match	No Blast Hit
yet to be assayed	RAD	TTAGCATGGTCATTGTTGTTGCCAGGAGAGATTGG[A/T]GAGGTTATTGGCTGATTATACGACCCTGCCATTGT	tag_colz163323	128	92	---NA---									mobidb-lite (MOBIDB_LITE); mobidb-lite (MOBIDB_LITE)	no GO terms	no GO terms	No Blast Hit
AX-168334890	RNA	ATATACTCCATTCTGGCGTGGGTAATGGGTATGCC[C/T]ACTGATGTTGAAGTCTATAACTGGCAGGTTCCCAT	step3_c5603	871	266	---NA---									no IPS match	no IPS match	no IPS match	No Blast Hit
yet to be assayed	RAD	CCGACAGAGATGCCCAGTTTGTCCAACGTAAATTG[G/T]ACCAATAAATAAGTCAAACAATCCATTGTGTCGAC	tag_colz16336	89	38	---NA---									no IPS match	no IPS match	no IPS match	No Blast Hit
yet to be assayed	RAD	TGATGCTGCAACCAATCTCAACTTGTTGATGCTGC[A/C]ACCAATCTCAACTTGAGGCTGACCAAAATGATACT	tag_colz163405	116	38	---NA---									no IPS match	no IPS match	no IPS match	No Blast Hit
yet to be assayed	RAD	ACCCGTTTGGCCTTTGAAAAGCGGGATGCTTTTTG[A/T]TTGGTTGATATGGGTTCCTCTTTTAAATGCTGCTT	tag_colz163411	211	45	---NA---									no IPS match	no IPS match	no IPS match	No Blast Hit
yet to be assayed	RAD	CTCTGCTACAATTTGCAAAGCATCAAAGTCTTTTC[A/C]CTTTTCCATGATTGGATCAGTACAATTGTCTTTAG	tag_colz163522	101	61	---NA---									no IPS match	no IPS match	no IPS match	No Blast Hit
yet to be assayed	RAD	AAACTAGTTCCTCTTTCCCTAGTTACTTTTTCAGA[G/T]TGATGATTTTCTCAAAAAATGTGGATTCTACTTCC	tag_colz163532	101	59	---NA---									no IPS match	no IPS match	no IPS match	No Blast Hit
yet to be assayed	RAD	ATATAGTTAGGTAAAAGGTAGTGGGGAAAACATGA[C/G]CTCTTATCTCTTAAGGTCTGCAATGGTAGGCACAA	tag_colz163537	86	45	---NA---									no IPS match	no IPS match	no IPS match	No Blast Hit
yet to be assayed	RAD	AAAACTAGAATCCACAAATAAAACTGCTTCTATGG[C/T]ATATTTAAAATATAATCCCATCAGCTTGTCAATGT	tag_colz163593	132	88	---NA---									no IPS match	no IPS match	no IPS match	No Blast Hit
AX-168334891	RNA	AACCACCTCTGCTGCATCAAAAGCCCTCTTTATGG[A/G]TTTTTTCTTTAATTACTGATTTGTTTATAAAGAGA	step3_c5617	2456	2115	dihydrolipoyllysine-residue succinyltransferase component of 2-oxoglutarate dehydrogenase complex 2, mitochondrial-like	20	0	81.65	3	F:GO:0004149; P:GO:0006099; C:GO:0045252	F:dihydrolipoyllysine-residue succinyltransferase activity; P:tricarboxylic acid cycle; C:oxoglutarate dehydrogenase complex	EC:2.3.1.61	Dihydrolipoyllysine-residue succinyltransferase	IPR023213 (G3DSA:3.30.559.GENE3D); IPR006255 (TIGRFAM); IPR000089 (PFAM); IPR001078 (PFAM); G3DSA:2.40.50.100 (GENE3D); mobidb-lite (MOBIDB_LITE); mobidb-lite (MOBIDB_LITE); PTHR43416:SF5 (PANTHER); PTHR43416 (PANTHER); IPR000089 (PROSITE_PROFILES); cd06849 (CDD); IPR011053 (SUPERFAMILY); SSF52777 (SUPERFAMILY)	F:GO:0004149; P:GO:0006099; F:GO:0016746; C:GO:0045252	F:dihydrolipoyllysine-residue succinyltransferase activity; P:tricarboxylic acid cycle; F:transferase activity, transferring acyl groups; C:oxoglutarate dehydrogenase complex	gi|294463753|gb|ADE77401.1|unknown [Picea sitchensis]	ADE77401	0	88.7588	640.573	427	379
yet to be assayed	RAD	TTGTCCACGCAAACTTAAAGCAGGTCCCATGGGCC[A/C]TTACTATCATGCTGGCGGTCGTTTACTCCCTACCA	tag_colz163628	97	40	---NA---									no IPS match	no IPS match	no IPS match	No Blast Hit
AX-168334892	RNA	GCTGCTGCTTCATTGCGTTGTGTGGCATTTGCTTA[C/T]AGGAATTATGATAATCAAAGTGTGCCTAGTGATGA	step3_rep_c5710	3258	1648	calcium-transporting ATPase 8, plasma membrane-type-like	20	0	83.56	9	F:GO:0005388; F:GO:0005516; F:GO:0005524; C:GO:0005886; P:GO:0009409; P:GO:0009414; C:GO:0016021; P:GO:0070588; P:GO:0099132	F:calcium-transporting ATPase activity; F:calmodulin binding; F:ATP binding; C:plasma membrane; P:response to cold; P:response to water deprivation; C:integral component of membrane; P:calcium ion transmembrane transport; P:ATP hydrolysis coupled cation transmembrane transport	EC:3.6.1.3; EC:3.6.3.8; EC:3.6.1.15	Adenosinetriphosphatase; Calcium-transporting ATPase; Nucleoside-triphosphate phosphatase	no IPS match	no IPS match	no IPS match	gi|1000968053|ref|XP_015574145.1|calcium-transporting ATPase 10, plasma membrane-type [Ricinus communis]gi|1000968056|ref|XP_015574146.1|calcium-transporting ATPase 10, plasma membrane-type [Ricinus communis]gi|1391294722|ref|XP_025012951.1|calcium-transporting ATPase 10, plasma membrane-type [Ricinus communis]gi|1391294725|ref|XP_025012952.1|calcium-transporting ATPase 10, plasma membrane-type […	XP_015574145, XP_015574146, XP_025012951, XP_025012952, EEF44149	0	84.4578	1190.64	830	701
yet to be assayed	RAD	AATTTGCGGATTCGATCATAGTTACTCCTGTACAA[A/C]ATGTTATCAGTCACCAGACTATGTTCAATAACCAG	tag_colz163652	174	127	---NA---									no IPS match	no IPS match	no IPS match	No Blast Hit
yet to be assayed	RAD	ACTGGAGTGCAAACTTCTCCAAGGTTGCACAAATC[G/T]GCTTGCTAATCTGCACCAAATGAAAAAAAGATGCA	tag_colz163679	118	38	---NA---									no IPS match	no IPS match	no IPS match	No Blast Hit
yet to be assayed	RAD	TTTCCTCCTTTCAGCATTAATGAAGTTGGTGTTGT[G/T]TTCTGTGTTGTTGTAGATGTCACCTCAATTGGTGC	tag_colz163688	101	66	---NA---									no IPS match	no IPS match	no IPS match	No Blast Hit
yet to be assayed	RAD	CATACATTGAGCCATAGAATGAGGAGAAAAATGGA[C/G]TGGTTGAGGAGCCAAAACGATGTCAAATGAATTCA	tag_colz163727	121	78	---NA---									no IPS match	no IPS match	no IPS match	No Blast Hit
yet to be assayed	RAD	ATTACTAGTATATGCAAAGTGGGCCTGCCAAATCG[G/T]CTCATCTCTTTGCATCAATAACTTTTGGAATGCCA	tag_colz163792	167	131	---NA---									no IPS match	no IPS match	no IPS match	No Blast Hit
yet to be assayed	RAD	GCTTCCAGTTCAAGATGAAAACTTTATAAAAACTA[C/G]TTAACCAAAGTAAATAAAAGCATGTTAACAGTTTA	tag_colz163816	279	59	probable methyltransferase PMT26	20	8.06405e-16	78.63	5	C:GO:0005768; C:GO:0005802; F:GO:0008168; C:GO:0016021; P:GO:0032259	C:endosome; C:trans-Golgi network; F:methyltransferase activity; C:integral component of membrane; P:methylation			no IPS match	no IPS match	no IPS match	gi|734423017|gb|KHN41938.1|Putative methyltransferase PMT27 [Glycine soja]	KHN41938	8.06405e-16	80.3922	81.2629	51	41
yet to be assayed	RAD	GGTAAAACCCAAGAAACAAACAGATAATTACTATG[A/G]CATTACCATCGTTATTCAGTTTGAAAAACTTCAAC	tag_colz163828	148	77	---NA---									no IPS match	no IPS match	no IPS match	No Blast Hit
yet to be assayed	RAD	CCAAGACTCAGCTCCTGAACCCAGAGCAAAATAGT[A/G]CCTGAAGTAGACTTTCAATCCTCAATTGATCTTAG	tag_colz163872	139	92	---NA---									no IPS match	no IPS match	no IPS match	No Blast Hit
yet to be assayed	RAD	TTATGCATAGCATAAGCCAAATGCTTCATGACCCA[A/G]TTAAACATAATGAAGATAGTGGTACATTTTAGGGG	tag_colz163881	113	68	---NA---									no IPS match	no IPS match	no IPS match	No Blast Hit
yet to be assayed	RAD	CTTAGCTTGTGTGATGGATCTCTGTTTGGAGCATG[A/C]TGGTAGTATCAGGCTACTACAGGCTTTCAAAAGAA	tag_colz163891	97	44	---NA---									no IPS match	no IPS match	no IPS match	No Blast Hit
AX-168334894	RNA	CTGAATGTTTTGCAACCCAAGAAATTAACCACTAT[C/T]TAATTTTCTCACTCCAATGGCTTGTCACTATTTGA	step3_rep_c5816	815	163	---NA---									no IPS match	no IPS match	no IPS match	No Blast Hit
yet to be assayed	RAD	TGACACCCTTGGGAATTACCAGCCCATCATCTCCC[A/T]CCTTCAAGTCTGAAAATGCCTGCTTTATTATTCCT	tag_colz164021	147	55	cytokinin hydroxylase	20	2.54134e-07	75.81	3	C:GO:0016020; F:GO:0016491; F:GO:0046872	C:membrane; F:oxidoreductase activity; F:metal ion binding			no IPS match	no IPS match	no IPS match	gi|1130839265|dbj|GAV79299.1|p450 domain-containing protein, partial [Cephalotus follicularis]	GAV79299	2.54134e-07	75.5556	54.6842	45	34
yet to be assayed	RAD	GAAACATCAAATAAGAAGAATGCGACCAATTATTG[A/C]CTAAAAATGAAATATTTTGTTTGGCAACCGCAAAA	tag_colz164066	185	124	---NA---									no IPS match	no IPS match	no IPS match	No Blast Hit
AX-168334895	RNA	TTGTCAGCATGAGTCCCTGCAACAAGAATCTTGGG[A/G]GCTTTCTTATCCAAAGGAAGCAGAGGTTGGCTCCC	step3_rep_c5837	2368	829	beta-glucosidase BoGH3B-like isoform X1	20	0	78.46	2	F:GO:0004553; P:GO:0005975	F:hydrolase activity, hydrolyzing O-glycosyl compounds; P:carbohydrate metabolic process			no IPS match	no IPS match	no IPS match	gi|116786797|gb|ABK24242.1|unknown [Picea sitchensis]	ABK24242	0	82.2581	827.78	558	459
yet to be assayed	RAD	TCTTTCTCCGAATCCTCACTATCATCCTCTTCTGC[C/T]AAGTCTGTTCTTCTCAAAATCCTCTTTGTTCTTGT	tag_colz164177	118	56	---NA---									mobidb-lite (MOBIDB_LITE)	no GO terms	no GO terms	No Blast Hit
AX-168334896	RNA	GTAAGCTGTCAGGTTCTTCGTGTTTTCAAGCATGC[C/T]AAAGGGCCAATAAGCAGCCTTATCATGCTGTCGCA	step3_rep_c5875	2682	1479	protein ROOT INITIATION DEFECTIVE 3	20	5.4233e-154	68.42	6	P:GO:0000027; C:GO:0005656; P:GO:0006267; P:GO:0006364; P:GO:0030174; C:GO:0097344	P:ribosomal large subunit assembly; C:nuclear pre-replicative complex; P:pre-replicative complex assembly involved in nuclear cell cycle DNA replication; P:rRNA processing; P:regulation of DNA-dependent DNA replication initiation; C:Rix1 complex			no IPS match	no IPS match	no IPS match	gi|586643004|ref|XP_006826575.1|protein ROOT INITIATION DEFECTIVE 3 isoform X2 [Amborella trichopoda]gi|1173155864|ref|XP_020517911.1|protein ROOT INITIATION DEFECTIVE 3 isoform X2 [Amborella trichopoda]gi|548830956|gb|ERM93812.1|hypothetical protein AMTR_s00138p00023960 [Amborella trichopoda]	XP_006826575, XP_020517911, ERM93812	5.4233e-154	70.0665	469.544	451	316
yet to be assayed	RAD	TGGTTAAGCATGTTCATCATGTTGCTATTGCCATC[A/C]CAAACATTCCCAGCATACAATTGCTCATGGAATAT	tag_colz16439	134	78	---NA---									no IPS match	no IPS match	no IPS match	No Blast Hit
yet to be assayed	RAD	AACATATCAATTTGCTTGCCTATATTCCACACTTG[A/C]GGAACAAATATGAATGATATTTTAACTGCTAAGCA	tag_colz164400	139	73	---NA---									no IPS match	no IPS match	no IPS match	No Blast Hit
yet to be assayed	RAD	TATGAATCAAGATCCTTCTAGATCTCTAGTGAGAG[G/T]TTCAAATATGGTGTGCTTGTGCAGCCCATAGTACA	tag_colz164451	189	153	---NA---									no IPS match	no IPS match	no IPS match	No Blast Hit
yet to be assayed	RAD	CTTTTGCCTAAAAGACCAGAGAATGATCTTCTCCA[A/T]GTGAAGATATCAACATGCTGTAGCACTTGTTCTCA	tag_colz164503	101	60	---NA---									no IPS match	no IPS match	no IPS match	No Blast Hit
yet to be assayed	RAD	CCTTTCCTTATCATGAAGAAGGCGATCCTCAACAC[G/T]TTCCAAAATCTCTTGGCCGAAACATGATTTACAGC	tag_colz164528	136	36	disease resistance gene	15	3.0551e-07	83.33	2	C:GO:0016020; C:GO:0016021	C:membrane; C:integral component of membrane			no IPS match	no IPS match	no IPS match	gi|1176253369|ref|WP_082181567.1|hypothetical protein [Acinetobacter baumannii]	WP_082181567	3.0551e-07	89.2857	53.9138	28	25
yet to be assayed	RAD	TACGGTGGGCCAAAAAAAGCCCCAAGGGACTATAA[A/G]GGACAACAATAACTATCAGCGAGTGGGCCAAAATG	tag_colz164618	195	107	---NA---									no IPS match	no IPS match	no IPS match	No Blast Hit
yet to be assayed	RAD	CAACCACCTCACTTTTACATGAAATTCAGAATGTA[A/G]CATAGACATGCCCAGACAAGACCAGACATGTTAGG	tag_colz164626	181	107	---NA---									no IPS match	no IPS match	no IPS match	No Blast Hit
yet to be assayed	RAD	GAAACATTGATGAAATTTCATTTCACTGAATAGAC[C/T]TTTTCAAAACCAATATCCATAAATTTGTGACCATT	tag_colz164698	188	46	---NA---									no IPS match	no IPS match	no IPS match	No Blast Hit
yet to be assayed	RAD	GTTTTGCGTGCATCCTTTCCTTGTTTTGCAGGATT[C/T]ACAATCATGAGATTGCCATCCGCTCCAATGAAATC	tag_colz164950	75	40	kinesin-like protein KIN-14F	20	2.01073e-05	88.4	6	F:GO:0000166; F:GO:0003774; F:GO:0003777; F:GO:0005524; P:GO:0007018; F:GO:0008017	F:nucleotide binding; F:motor activity; F:microtubule motor activity; F:ATP binding; P:microtubule-based movement; F:microtubule binding			no IPS match	no IPS match	no IPS match	gi|1137216624|gb|OMO83789.1|hypothetical protein CCACVL1_11175 [Corchorus capsularis]	OMO83789	2.01073e-05	92	48.1358	25	23
AX-168334897	RNA	TTGAAGAAAGATCTAATGATTCCAGCCGAGTCAAA[G/T]TCCCAATTTTGTTTGGAATACGCCCGGAGAGATTG	step3_rep_c5899	3153	860	receptor-like protein 12	20	7.07706e-87	46.63	5	C:GO:0016020; C:GO:0016021; F:GO:0016301; P:GO:0016310; F:GO:0016740	C:membrane; C:integral component of membrane; F:kinase activity; P:phosphorylation; F:transferase activity			no IPS match	no IPS match	no IPS match	gi|657982533|ref|XP_008383307.1|PREDICTED: LRR receptor-like serine/threonine-protein kinase GSO1 [Malus domestica]	XP_008383307	7.07706e-87	45.9459	183.341	518	238
yet to be assayed	RAD	TCGGCAACCATAAACTTCAAGAACGAGAACAAGGG[A/C]CAGTGAGTCCAGGAAGCCAGAGCGTGGACAGTGAT	tag_colz165073	104	48	---NA---									mobidb-lite (MOBIDB_LITE); mobidb-lite (MOBIDB_LITE)	no GO terms	no GO terms	No Blast Hit
yet to be assayed	RAD	TTGATGAGGAGGGTTGTACTTTCTCCAACGTCTGG[A/G]TCTTGTGCCAGTTCCCTTATAACTTTGTTGAAAAT	tag_colz165150	117	49	---NA---									no IPS match	no IPS match	no IPS match	No Blast Hit
AX-168334899	RNA	CCTCCGCCATTCTCACAACACAAGAACGATAGAAC[A/G]AATTCTTCAGAAAATGTCGAACAGCACAATAGATG	step3_rep_c5905	1553	1494	putative sinapyl alcohol dehydrogenase	20	0	88.2	3	F:GO:0008270; F:GO:0016491; P:GO:0055114	F:zinc ion binding; F:oxidoreductase activity; P:oxidation-reduction process			no IPS match	no IPS match	no IPS match	gi|116791509|gb|ABK26008.1|unknown [Picea sitchensis]	ABK26008	0	87.9656	555.829	349	307
AX-168334900	RNA	GCCGACCACGGCACTCGTGCAGAGACGTTAGAGCC[A/G]GGCCCGTAGTTTTGGAACTCCCCATAGAAGAGCGT	step3_rep_c5921	2142	452	probable pectinesterase/pectinesterase inhibitor 51	20	3.23786e-180	64.92	2	P:GO:0009987; F:GO:0016787	P:cellular process; F:hydrolase activity			no IPS match	no IPS match	no IPS match	gi|116786918|gb|ABK24298.1|unknown [Picea sitchensis]	ABK24298	3.23786e-180	68.9861	535.028	503	347
yet to be assayed	RAD	CCTTCCTGTCATTGGTATATAATCTTGCATCTCTC[A/C]CTGCCTGTTGTCTCCTCTTTCTCTCGGCCTATAGT	tag_colz165270	109	51	---NA---									no IPS match	no IPS match	no IPS match	No Blast Hit
yet to be assayed	RAD	CTGAATTGTTTCTGTTATACACATGCTCAACTACC[C/T]CGGATAAGCATCCATGTATTATAATAAACGAGGTA	tag_colz165287	77	39	---NA---									no IPS match	no IPS match	no IPS match	No Blast Hit
yet to be assayed	RAD	GATAGGAATATTATTAATTAATATGTTAGAGTAGG[A/G]CTTAGTTTATTTTTGTTAATAGTTCCTAAGTTTGA	tag_colz165362	75	38	---NA---									no IPS match	no IPS match	no IPS match	No Blast Hit
yet to be assayed	RAD	GGATCCAAGCACCAACATTAATCTGTAATGGGATG[C/T]AAAGTAGAAGCATGAACGTTGTAACCACCAACCAT	tag_colz165410	104	55	---NA---									no IPS match	no IPS match	no IPS match	No Blast Hit
AX-168334901	RNA	GCCGTAACGAAGTTTAGATATCACGCCATCTTCCC[C/T]CATCTTCTCCTTCCCATGAGCAATGGGTATGGACA	step3_rep_c5943	1460	265	Odorant receptor 13a like	20	2.90159e-58	66.29						no IPS match	no IPS match	no IPS match	gi|300154625|gb|EFJ21260.1|hypothetical protein SELMODRAFT_107811 [Selaginella moellendorffii]	EFJ21260	2.90159e-58	78.6207	204.142	145	114
yet to be assayed	RAD	ACAATCACATACAACTTTGCAACTACATACCCATC[A/C]ATCTTAACCAAAACACAAGCCCATATCAAATTCTA	tag_colz165423	77	42	---NA---									no IPS match	no IPS match	no IPS match	No Blast Hit
yet to be assayed	RAD	GATTTAGCGAAAATGATAGTAAGCTGCCTTACGCC[A/G]CCATGATGGTCATAAGGGTCGTCAGTAAAACTTGG	tag_colz165455	186	53	---NA---									no IPS match	no IPS match	no IPS match	No Blast Hit
yet to be assayed	RAD	AGTTTGATAAAGTTTGGTGGCATAGTGGTTTAATG[G/T]AATAGGGGACATGGTTGTTTGTTTCTCCAACGTTT	tag_colz165517	129	42	---NA---									no IPS match	no IPS match	no IPS match	No Blast Hit
yet to be assayed	RAD	TAAATTATATACAAAAATTGAATGATTTACGAATT[A/C]CAATGTGAAAAACACCTAACACCTATGTCTATGAC	tag_colz165531	122	62	---NA---									no IPS match	no IPS match	no IPS match	No Blast Hit
yet to be assayed	RAD	CCACATCATTTACAATCAAAAGATACCATTATAAA[A/C]CAATGAGCTATTTCACACAAGTTGAAACTTACACA	tag_colz165547	76	41	---NA---									no IPS match	no IPS match	no IPS match	No Blast Hit
yet to be assayed	RAD	AATGTTTGTCTGAGATTGTTGTTGTTTATTTTCCT[G/T]TATTGCTGCAATTATTAGATTAATACTAACGTGCA	tag_colz165596	125	87	---NA---									no IPS match	no IPS match	no IPS match	No Blast Hit
yet to be assayed	RAD	ATAAGGATGATTTAACGGCTTTAGAAGATCTTTTT[G/T]ATCCTTTTTCTTTATGGGAGCAATTATGGACTTAA	tag_colz165737	143	69	---NA---									no IPS match	no IPS match	no IPS match	No Blast Hit
yet to be assayed	RAD	CTCTCTTTTACCTTCACTGCTGGCTCTCTCTTCAT[C/T]ATTACTATTAGTAAGGATTTACCCATTTTGGGTCC	tag_colz165745	99	58	---NA---									no IPS match	no IPS match	no IPS match	No Blast Hit
yet to be assayed	RAD	AATGTTTTGACTTTGTTGCAACGACTGTGACTTTG[G/T]CGGGAGAGGTAAATCTCATAGCTTCTTTCTTATTA	tag_colz165759	95	46	---NA---									no IPS match	no IPS match	no IPS match	No Blast Hit
yet to be assayed	RAD	CAACCTGATGCAGACAAAAGGAGGGGACTTTATAC[A/C]AGTTGCCTCCATTAGCAGCAACTAGATTCTTGGCG	tag_colz165979	87	39	---NA---									no IPS match	no IPS match	no IPS match	No Blast Hit
yet to be assayed	RAD	ACTGATATTTATACTGCCATAATCATTAATATTCT[G/T]TTTATGCTAGCGATTGCTTGCTTTTGGTTACATTG	tag_colz165989	161	103	---NA---									no IPS match	no IPS match	no IPS match	No Blast Hit
yet to be assayed	RAD	GTGTTCAAAGTGAATGGTAATGTTACTAAAGCTTA[A/C]CCTTTCTTTTTGATTCCTAACATGCAAATGATGCC	tag_colz16608	92	37	---NA---									no IPS match	no IPS match	no IPS match	No Blast Hit
yet to be assayed	RAD	TGTGTGGGGACCTTTAACCTTTGCTGGTCATCGTC[A/C]GCTAATAAGCAAGGAGAAGGAATGAAGTGTCACTA	tag_colz166098	72	37	---NA---									no IPS match	no IPS match	no IPS match	No Blast Hit
AX-168334902	RNA	GTGTACTGCGCCAGCGTGCCCAGCCGCTTGGCGTC[C/T]CCTGCCGTGAAGTCCTGTATGTCGCCGTACACCTC	step3_rep_c5945	1332	951	2-methylene-furan-3-one reductase	20	3.85683e-158	77.86	2	F:GO:0016491; P:GO:0055114	F:oxidoreductase activity; P:oxidation-reduction process			G3DSA:3.40.50.720 (GENE3D); PF13602 (PFAM); IPR013154 (PFAM); G3DSA:3.90.180.10 (GENE3D); PTHR44573 (PANTHER); cd05289 (CDD); IPR036291 (SUPERFAMILY); IPR011032 (SUPERFAMILY)	P:GO:0055114	P:oxidation-reduction process	gi|116791542|gb|ABK26019.1|unknown [Picea sitchensis]gi|224285635|gb|ACN40536.1|unknown [Picea sitchensis]	ABK26019, ACN40536	3.85683e-158	86.4516	458.759	310	268
AX-168334903	RNA	TCAAGTGCAAGTTTCTTATAAGCTCTCTCAATCAC[C/T]TTTTCCTCTATGGTATACTCTGTACAAAAACGAAA	step3_rep_c5949	4112	1885	Putative chromatin-remodeling factor family	20	0	92.15	8	F:GO:0003677; F:GO:0004386; F:GO:0005524; C:GO:0016021; C:GO:0016589; F:GO:0016887; F:GO:0031491; P:GO:0043044	F:DNA binding; F:helicase activity; F:ATP binding; C:integral component of membrane; C:NURF complex; F:ATPase activity; F:nucleosome binding; P:ATP-dependent chromatin remodeling	EC:3.6.1.3; EC:3.6.1.15	Adenosinetriphosphatase; Nucleoside-triphosphate phosphatase	IPR038718 (G3DSA:3.40.50.GENE3D); G3DSA:3.40.50.300 (GENE3D); IPR000330 (PFAM); IPR001650 (PFAM); mobidb-lite (MOBIDB_LITE); mobidb-lite (MOBIDB_LITE); IPR029915 (PTHR10799:PANTHER); PTHR10799 (PANTHER); IPR014001 (PROSITE_PROFILES); IPR001650 (PROSITE_PROFILES); cd00046 (CDD); IPR001650 (CDD); IPR027417 (SUPERFAMILY); IPR027417 (SUPERFAMILY)	F:GO:0005524; C:GO:0016589; F:GO:0016887; P:GO:0043044	F:ATP binding; C:NURF complex; F:ATPase activity; P:ATP-dependent chromatin remodeling	gi|218188229|gb|EEC70656.1|hypothetical protein OsI_01941 [Oryza sativa Indica Group]	EEC70656	0	92.5573	894.804	524	485
yet to be assayed	RAD	ATTCTTTCTCTTGCATCCTTAATCCCCAAACAAAG[C/T]AGATCAGATTTATTTTCTGCGTTTTTAGATCAGTT	tag_colz166267	94	57	---NA---									no IPS match	no IPS match	no IPS match	No Blast Hit
AX-168334904	RNA	GTGTATGGTGGACCTGGTTCTGCACCTTGAAAAAG[A/G]TATGGGTGATTACAACATTTTCTCAGTTGCATTGC	step3_rep_c5949	4112	2354	Putative chromatin-remodeling factor family	20	0	92.15	8	F:GO:0003677; F:GO:0004386; F:GO:0005524; C:GO:0016021; C:GO:0016589; F:GO:0016887; F:GO:0031491; P:GO:0043044	F:DNA binding; F:helicase activity; F:ATP binding; C:integral component of membrane; C:NURF complex; F:ATPase activity; F:nucleosome binding; P:ATP-dependent chromatin remodeling	EC:3.6.1.3; EC:3.6.1.15	Adenosinetriphosphatase; Nucleoside-triphosphate phosphatase	IPR038718 (G3DSA:3.40.50.GENE3D); G3DSA:3.40.50.300 (GENE3D); IPR000330 (PFAM); IPR001650 (PFAM); mobidb-lite (MOBIDB_LITE); mobidb-lite (MOBIDB_LITE); IPR029915 (PTHR10799:PANTHER); PTHR10799 (PANTHER); IPR014001 (PROSITE_PROFILES); IPR001650 (PROSITE_PROFILES); cd00046 (CDD); IPR001650 (CDD); IPR027417 (SUPERFAMILY); IPR027417 (SUPERFAMILY)	F:GO:0005524; C:GO:0016589; F:GO:0016887; P:GO:0043044	F:ATP binding; C:NURF complex; F:ATPase activity; P:ATP-dependent chromatin remodeling	gi|218188229|gb|EEC70656.1|hypothetical protein OsI_01941 [Oryza sativa Indica Group]	EEC70656	0	92.5573	894.804	524	485
yet to be assayed	RAD	GTTTATGTCCTTCTTTGCTTCAATAATTGAATCCT[A/T]CTTGTCCAAGCGAAGCCTCTTTTCCTTGTAATTCA	tag_colz166360	166	66	DNA (cytosine-5)-methyltransferase 1B-like	6	6.24009e-05	70.32	8	F:GO:0003677; F:GO:0003682; F:GO:0003886; C:GO:0005634; F:GO:0008168; F:GO:0016740; P:GO:0032259; P:GO:0090116	F:DNA binding; F:chromatin binding; F:DNA (cytosine-5-)-methyltransferase activity; C:nucleus; F:methyltransferase activity; F:transferase activity; P:methylation; P:C-5 methylation of cytosine			no IPS match	no IPS match	no IPS match	gi|1276266086|gb|PIN22243.1|DNA (cytosine-5-)-methyltransferase [Handroanthus impetiginosus]	PIN22243	6.24009e-05	73.913	48.521	46	34
yet to be assayed	RAD	CTTTATGCATTGCCATTATTACATTTGAATCTGGG[C/G]TATTGCAACGGTAGGTGCTCCACCTTACCGCCAGA	tag_colz166628	136	40	---NA---									no IPS match	no IPS match	no IPS match	No Blast Hit
yet to be assayed	RAD	GAACGAATACTCTGCTGCAAGGCTACTCTGGCATC[A/C]GATGGGAATTGCTGGGAACCGTGGAGAAGCTACTG	tag_colz166657	121	44	phenylalanine ammonia-lyase	20	7.80651e-16	95.75	4	C:GO:0005737; P:GO:0006559; P:GO:0009800; F:GO:0045548	C:cytoplasm; P:L-phenylalanine catabolic process; P:cinnamic acid biosynthetic process; F:phenylalanine ammonia-lyase activity	EC:4.3.1.24; EC:4.3.1.25	Phenylalanine ammonia-lyase; Phenylalanine/tyrosine ammonia-lyase	IPR024083 (G3DSA:1.10.275.GENE3D); IPR001106 (PFAM); PTHR10362:SF32 (PANTHER); IPR001106 (PANTHER); IPR008948 (SUPERFAMILY)	F:GO:0003824	F:catalytic activity	gi|425856908|gb|AFX98070.1|phenylalanine ammonia lyase [Cunninghamia lanceolata]	AFX98070	7.80651e-16	97.5	78.5666	40	39
yet to be assayed	RAD	ATCTTAATCCTGTTTGCAATCATGCTTATGCCGTA[G/T]CTCTTCCCTCTATGATATGAACATGTGTATATCTC	tag_colz16671	78	38	---NA---									no IPS match	no IPS match	no IPS match	No Blast Hit
yet to be assayed	RAD	AATTATTGTCTTGAAGATGCCTCAGAAAGTTTATT[A/G]TTTATGCAGACATGATGTGCTAGTATGATTGGTAG	tag_colz166764	119	48	---NA---									mobidb-lite (MOBIDB_LITE)	no GO terms	no GO terms	No Blast Hit
AX-168334906	RNA	ATATCCATGACTCTTCATATCCTTCTGGTATTTCA[C/T]TAGGATCTCCAACTATGATTCCATATGGATCAGGA	step3_rep_c5971	1977	1178	uncharacterized protein LOC110617626	20	7.56431e-128	73.53	1	C:GO:0016020	C:membrane			no IPS match	no IPS match	no IPS match	gi|1216264262|ref|XP_021616238.1|uncharacterized protein LOC110617626 [Manihot esculenta]gi|1035918465|gb|OAY48056.1|hypothetical protein MANES_06G127700 [Manihot esculenta]	XP_021616238, OAY48056	7.56431e-128	75	299.671	228	171
AX-168334907	RNA	GATGGCAATATGGCCTTTTGGAAAAGCAATGCCAT[A/G]ATACCATTTATTTTGAACTTCTCCAGGTCCCAAAA	step3_rep_c5971	1977	1500	uncharacterized protein LOC110617626	20	7.56431e-128	73.53	1	C:GO:0016020	C:membrane			no IPS match	no IPS match	no IPS match	gi|1216264262|ref|XP_021616238.1|uncharacterized protein LOC110617626 [Manihot esculenta]gi|1035918465|gb|OAY48056.1|hypothetical protein MANES_06G127700 [Manihot esculenta]	XP_021616238, OAY48056	7.56431e-128	75	299.671	228	171
AX-168334909	RNA	GTGCTCGATGCTTTTGTATCTCCCATTGCTAATTA[C/T]CTGCCGTTCACAAATAATTTATCTATCAATCCCAC	step3_rep_c5983	1515	433	protein SRG1	20	9.91875e-90	57.9	4	F:GO:0016491; F:GO:0046872; F:GO:0051213; P:GO:0055114	F:oxidoreductase activity; F:metal ion binding; F:dioxygenase activity; P:oxidation-reduction process			no IPS match	no IPS match	no IPS match	gi|720011858|ref|XP_010259688.1|PREDICTED: protein SRG1-like [Nelumbo nucifera]gi|720011862|ref|XP_010259689.1|PREDICTED: protein SRG1-like [Nelumbo nucifera]	XP_010259688, XP_010259689	9.91875e-90	57.9365	288.886	378	219
yet to be assayed	RAD	TGGAATATCTTGAACAAGATGTGCAATAGATAGCG[C/G]TAGGTTGAATAAGTTAGTTATGGAGTACCAACTAA	tag_colz166904	76	37	---NA---									no IPS match	no IPS match	no IPS match	No Blast Hit
AX-168334911	RNA	ACCCTTCCAGGCTAACGCGGTTAGTGAATAGTTGG[A/C]TTTGTTTGTGAATTTTAAGATGTACACTGAAAATA	step3_rep_c5987	887	727	Oxoglutarate/iron-dependent dioxygenase	20	4.77062e-27	62.24	1	F:GO:0016491	F:oxidoreductase activity			no IPS match	no IPS match	no IPS match	gi|297740003|emb|CBI30185.3|unnamed protein product, partial [Vitis vinifera]	CBI30185	4.77062e-27	64.0449	90.5077	89	57
yet to be assayed	RAD	TGAAACCATGGGCTGAATTCCTTCTACGTCTGCTC[A/C]AATGGGTTTGTCACAAAAATGAAATCCATGGAGCG	tag_colz16713	122	64	---NA---									no IPS match	no IPS match	no IPS match	No Blast Hit
yet to be assayed	RAD	AGAGATTATTGGAGATAGTTTAAGAGTAGTTGAAT[C/T]TACAAAAGAATCCCAACCTCAAACAGAATGTTGTC	tag_colz167196	177	142	---NA---									no IPS match	no IPS match	no IPS match	No Blast Hit
yet to be assayed	RAD	TTTTCCTAATGCCAATTTTACTGTTTTATCTTTTG[A/C]TGCCATATATATCCTTTACAAGTTACGAGATCTTT	tag_colz167208	79	39	---NA---									no IPS match	no IPS match	no IPS match	No Blast Hit
yet to be assayed	RAD	GGTGCTCCTCGAACTCGTCACTGGAAAACCAGCAA[C/T]AATAAACGCAGAAGCTGGGGAGGGAAGAGAAGAAC	tag_colz167217	117	80	receptor protein kinase TMK1-like	20	2.82403e-05	76.57	10	F:GO:0000166; F:GO:0004672; F:GO:0004674; F:GO:0005524; P:GO:0006468; C:GO:0016020; C:GO:0016021; F:GO:0016301; P:GO:0016310; F:GO:0016740	F:nucleotide binding; F:protein kinase activity; F:protein serine/threonine kinase activity; F:ATP binding; P:protein phosphorylation; C:membrane; C:integral component of membrane; F:kinase activity; P:phosphorylation; F:transferase activity			no IPS match	no IPS match	no IPS match	gi|1435176098|ref|XP_025824719.1|receptor protein kinase TMK1-like [Panicum hallii]gi|1238318203|gb|PAN40836.1|hypothetical protein PAHAL_7G345100 [Panicum hallii]	XP_025824719, PAN40836	2.82403e-05	74.2857	48.521	35	26
yet to be assayed	RAD	ACAGTTTTATTAGACAATGTACTCAGATAGCCACA[C/T]AACTGAATAGCCATCTTCAGCCACATCAACTTTTC	tag_colz16723	110	52	---NA---									no IPS match	no IPS match	no IPS match	No Blast Hit
yet to be assayed	RAD	TTTGGGATGGTTGGTGCTTAGGGTTGGCACTTGGA[G/T]CCACTTGAGCTCTTATTTATTTTTCTTTTCTACGT	tag_colz167240	82	38	---NA---									no IPS match	no IPS match	no IPS match	No Blast Hit
yet to be assayed	RAD	TAGTACGTTCAGCATTTCAATACTTGCCCTTTTAG[G/T]GTAGTTTGATTTTGATAGGGATATTCTGTAAGAGG	tag_colz167277	148	69	---NA---									no IPS match	no IPS match	no IPS match	No Blast Hit
yet to be assayed	RAD	CCATCTTCCAAATCATTGGAAATCTCCTCTTTTCA[A/T]GGTTTCTAGTGTCTTTTCGAAGCTTTACAGGTGGT	tag_colz167321	241	47	---NA---									no IPS match	no IPS match	no IPS match	No Blast Hit
yet to be assayed	RAD	CAATATTTTTTTCTTTTTACAAGACTTCTAGTGGT[G/T]CCCCCACCCCGCCTTTTAAATACTGGGCCTACTAA	tag_colz167328	124	87	---NA---									no IPS match	no IPS match	no IPS match	No Blast Hit
yet to be assayed	RAD	CAGAAACGAAAAATCAGGTCAGGTGAATGGATGGA[A/G]TGTGCATCTTAGATGAATTGTTTCGTAAATTCCTT	tag_colz167351	95	41	---NA---									no IPS match	no IPS match	no IPS match	No Blast Hit
AX-168334912	RNA	ATCAAAAATTCCTTGGGCATTTTCCAGCATCCTTT[A/G]GAAAGAATCCATCTTACACAGAGATGGGATTTAGA	step3_rep_c6002	2526	832	SNAP25 homologous protein SNAP33-like	20	3.63718e-80	79.82	1	C:GO:0005886	C:plasma membrane			G3DSA:1.20.5.110 (GENE3D); mobidb-lite (MOBIDB_LITE); mobidb-lite (MOBIDB_LITE); mobidb-lite (MOBIDB_LITE); mobidb-lite (MOBIDB_LITE); mobidb-lite (MOBIDB_LITE); mobidb-lite (MOBIDB_LITE); mobidb-lite (MOBIDB_LITE); PTHR19305:SF7 (PANTHER); PTHR19305 (PANTHER); cd15861 (CDD); SSF58038 (SUPERFAMILY)	no GO terms	no GO terms	gi|148909424|gb|ABR17810.1|unknown [Picea sitchensis]	ABR17810	3.63718e-80	61.4243	276.174	337	207
yet to be assayed	RAD	AAGTAATCCCTTTTTTAGAGAACCAGGAAATTTTA[A/C]ATGCATATACATTAGCATGTTAAGTTGTCGTGAAC	tag_colz167509	149	91	---NA---									no IPS match	no IPS match	no IPS match	No Blast Hit
yet to be assayed	RAD	CTGAATTAGCATTCGGATTCGCAGTTTTTTCTCCC[G/T]TTAGGGTGGAGGAGTCGTCCAAGAGCACAGATCCA	tag_colz16753	122	61	cationic peroxidase 1-like	20	1.6387e-12	92.78	8	F:GO:0004601; C:GO:0005576; P:GO:0006979; F:GO:0020037; P:GO:0042744; F:GO:0046872; P:GO:0055114; P:GO:0098869	F:peroxidase activity; C:extracellular region; P:response to oxidative stress; F:heme binding; P:hydrogen peroxide catabolic process; F:metal ion binding; P:oxidation-reduction process; P:cellular oxidant detoxification	EC:1.11.1.7	Peroxidase	mobidb-lite (MOBIDB_LITE)	no GO terms	no GO terms	gi|113531030|emb|CAL25300.1|properoxidase [Picea abies]	CAL25300	1.6387e-12	97.0588	68.5514	34	33
AX-168334913	RNA	TTATTATTATTGTTGTCGAATTCGTTAAAATCACG[A/G]GTCTGGTTTGGAGCTCTGTAATGATTACCGTTTTC	step3_rep_c6002	2526	1964	SNAP25 homologous protein SNAP33-like	20	3.63718e-80	79.82	1	C:GO:0005886	C:plasma membrane			G3DSA:1.20.5.110 (GENE3D); mobidb-lite (MOBIDB_LITE); mobidb-lite (MOBIDB_LITE); mobidb-lite (MOBIDB_LITE); mobidb-lite (MOBIDB_LITE); mobidb-lite (MOBIDB_LITE); mobidb-lite (MOBIDB_LITE); mobidb-lite (MOBIDB_LITE); PTHR19305:SF7 (PANTHER); PTHR19305 (PANTHER); cd15861 (CDD); SSF58038 (SUPERFAMILY)	no GO terms	no GO terms	gi|148909424|gb|ABR17810.1|unknown [Picea sitchensis]	ABR17810	3.63718e-80	61.4243	276.174	337	207
AX-168334917	RNA	CCCTTTTCAGCCAAGTGAAGGGCAATTTCTCTGCC[A/G]ATCCCTCGCGAGGCACCCGTCACAATCGCCACACG	step3_rep_c6053	1168	872	NADPH-dependent aldehyde reductase-like protein, chloroplastic	20	5.2692e-115	76.78	3	C:GO:0009536; F:GO:0016491; P:GO:0055114	C:plastid; F:oxidoreductase activity; P:oxidation-reduction process			no IPS match	no IPS match	no IPS match	gi|294461697|gb|ADE76407.1|unknown [Picea sitchensis]	ADE76407	5.2692e-115	79.6	345.125	250	199
yet to be assayed	RAD	CGTGGCAGTGTTAAATACTGTGTTCTAGTGAAGAT[C/T]TGTATATGGTAGACTGTATGTCTAAGCCTATCACC	tag_colz167672	97	50	---NA---									no IPS match	no IPS match	no IPS match	No Blast Hit
yet to be assayed	RAD	AGCTTTTACTACTGCCCAGCAATGTGAAGCTTCAA[A/T]TCAAACTCTTTCTTCTTTGTGTCTACAAAAGTCTT	tag_colz16768	173	40	NDX1 homeobox protein	1	0.000130642	74.29	3	F:GO:0003677; F:GO:0003697; P:GO:0009908	F:DNA binding; F:single-stranded DNA binding; P:flower development			no IPS match	no IPS match	no IPS match	gi|1335237058|gb|PNX96009.1|NDX1 homeobox protein [Trifolium pratense]	PNX96009	0.000130642	74.2857	47.7506	35	26
yet to be assayed	RAD	ACACTGTGAAACTGGCAGTGGTTATTACTTGAGAG[G/T]GATTTACATGGTTTGGTTTAATTGTGGGTCTGCAA	tag_colz16769	207	111	---NA---									no IPS match	no IPS match	no IPS match	No Blast Hit
yet to be assayed	RAD	CTTCTGTTAGACAAGTTTTCCATAGTTATAGCATA[A/T]TGACTTATCTGTAGCCAATCACCCCTTAGAGTCAA	tag_colz167714	261	197	---NA---									no IPS match	no IPS match	no IPS match	No Blast Hit
yet to be assayed	RAD	GTACCAAAAATTACACAAGGAAGGTAGTGACACCA[A/T]CAAACAAGGAGCCAAATGCAAGCTCCAAAGGAAGA	tag_colz167784	93	36	---NA---									no IPS match	no IPS match	no IPS match	No Blast Hit
yet to be assayed	RAD	TTTTTCAGAATAATAGGCACCATGAGACGAGCAAG[A/T]AGATAACGAATGCCACCTGGTCGCCATGGAGACAA	tag_colz167801	109	36	PREDICTED: uncharacterized protein LOC109009545	20	1.12977e-06	82.99	2	C:GO:0016020; C:GO:0016021	C:membrane; C:integral component of membrane			IPR021924 (PFAM)	no GO terms	no GO terms	gi|1098764935|ref|XP_018845603.1|PREDICTED: uncharacterized protein LOC109009545 [Juglans regia]	XP_018845603	1.12977e-06	90.3226	52.373	31	28
yet to be assayed	RAD	ATGGTACTCAAGAATTCTTCCCCGCTTGAACTCAA[C/T]TCCAATTTGGTCCTTTCCAGATTGTGCTTCACCAG	tag_colz167805	164	106	polyadenylation and cleavage factor homolog 4 isoform X2	20	2.18335e-09	68.28	1	F:GO:0003676	F:nucleic acid binding			PTHR15921 (PANTHER); PTHR15921:SF5 (PANTHER)	no GO terms	no GO terms	gi|1273161629|gb|PIA43354.1|hypothetical protein AQUCO_01900022v1 [Aquilegia coerulea]	PIA43354	2.18335e-09	64	60.8474	50	32
yet to be assayed	RAD	AGCCACATTGGTGTGTTGAAAATTCATTTCAAAAT[G/T]ACCTTGGAAAACAGAGCTTGATAGAAGTACACCCA	tag_colz167956	139	51	---NA---									no IPS match	no IPS match	no IPS match	No Blast Hit
AX-168334920	RNA	AAACAACCTGGAAGCACAGTTCAGATCCTTGGGGC[A/G]GAAAAGGCTTTGTTTAGAGCTTTGAAAACCAAGCA	step3_rep_c6079	2661	1347	probable nucleolar protein 5-2	20	0	91.02	3	F:GO:0030515; C:GO:0031428; C:GO:0032040	F:snoRNA binding; C:box C/D snoRNP complex; C:small-subunit processome			no IPS match	no IPS match	no IPS match	gi|1201315474|gb|OVA15046.1|Nop domain [Macleaya cordata]	OVA15046	0	92.4779	770.385	452	418
yet to be assayed	RAD	AGCCTAGATTTAAGAAAACCAAAAAACAAAAGCTC[A/T]TTTATTTGGGTAGTTCCAGGGAAGCTGCATTTTGA	tag_colz168030	240	38	---NA---									no IPS match	no IPS match	no IPS match	No Blast Hit
yet to be assayed	RAD	TTGCATTGTGCAAGATATTAGAGAGACTGTAAAGC[A/C]TTTTGAAGAAGTTGACTTTGTTCAGGTCTTTAGAG	tag_colz168066	100	53	---NA---									no IPS match	no IPS match	no IPS match	No Blast Hit
yet to be assayed	RAD	TTCTCTAAGGGAGCACCTCTTAGAAAAACAAAAGG[A/T]CTGCATTTTTGACACTCCATTACCCTAAATAGAAC	tag_colz168094	199	154	---NA---									no IPS match	no IPS match	no IPS match	No Blast Hit
AX-168334921	RNA	CGTCCTGTCTGCCACTTTCCACGTGGCCTTCTCCA[A/C]GTGAGACAGCTTCTCAAATTCCGTGTTTGCGTGGC	step3_rep_c6091	1174	567	---NA---									no IPS match	no IPS match	no IPS match	No Blast Hit
yet to be assayed	RAD	GGCTTCTGGTAGCAGTTTGCAGCAACAGTCTTACT[C/T]GGATCCGATACTGGAATCATTTGTGCAGTCTCAGT	tag_colz168145	102	54	---NA---									no IPS match	no IPS match	no IPS match	No Blast Hit
yet to be assayed	RAD	GAAGCATGAGAAAACGTTCTTCTAGACCACTTGGG[A/C]TTATCAGTCTCAATATATTTGATTTGCTGTAGACC	tag_colz168233	90	46	---NA---									no IPS match	no IPS match	no IPS match	No Blast Hit
yet to be assayed	RAD	TTTCACCTGTTGTTTATCTCTTTCTTACGAGAACC[A/G]TTCTCTTAGCTTGGATGGTCGACGTCCATGGGTTA	tag_colz16829	86	38	---NA---									no IPS match	no IPS match	no IPS match	No Blast Hit
yet to be assayed	RAD	TAGTTGATTTATTAATGCTTGGTTGGGAATGCATT[A/G]CTCATGGATTAGCGAGTTATTTGATTTGGCACCTG	tag_colz168363	126	82	---NA---									no IPS match	no IPS match	no IPS match	No Blast Hit
yet to be assayed	RAD	TTGTTCACTTAAATGGAGATAATGGCACTTATGGA[A/G]ACACCGAAAACTTAACTCCTTCAAGGCGTATGAGG	tag_colz168481	242	177	BRCA1-associated RING domain protein 1	20	6.54358e-15	74.12	1	F:GO:0016740	F:transferase activity			no IPS match	no IPS match	no IPS match	gi|1173134956|ref|XP_020522253.1|uncharacterized protein LOC18433272 [Amborella trichopoda]gi|548845796|gb|ERN05104.1|hypothetical protein AMTR_s00053p00154080 [Amborella trichopoda]	XP_020522253, ERN05104	6.54358e-15	70.9677	78.1814	62	44
yet to be assayed	RAD	CCTCTATATTCGATTGCCTAGCCAAACATCGAAGA[A/G]ATCTCAGTTGCCAACATTCCATTTTATCTTATTTC	tag_colz168544	115	45	---NA---									no IPS match	no IPS match	no IPS match	No Blast Hit
AX-168334922	RNA	GGGCGATGATTACTGATGAGCAACAACATGCATTC[A/G]TGTAATCTCAGTCTTTTCAAGCCATTGTAAATCTT	step3_rep_c6109	1904	1548	methionine aminopeptidase 2B	20	0	91.01	5	C:GO:0005737; P:GO:0006508; F:GO:0046872; F:GO:0070006; P:GO:0070084	C:cytoplasm; P:proteolysis; F:metal ion binding; F:metalloaminopeptidase activity; P:protein initiator methionine removal	EC:3.4.11	Acting on peptide bonds (peptidases)	no IPS match	no IPS match	no IPS match	gi|294463012|gb|ADE77044.1|unknown [Picea sitchensis]	ADE77044	0	87.6712	681.789	438	384
yet to be assayed	RAD	AGCGATTACATCCAAGTTGTGGCCAACAAGTATCC[C/T]TTTTTGAATAGGAGTCTTGGAACCGATCACTTTAT	tag_colz168692	275	57	probable glycosyltransferase At5g25310	20	4.18947e-06	71.19	5	P:GO:0006486; C:GO:0016020; C:GO:0016021; F:GO:0016740; F:GO:0016757	P:protein glycosylation; C:membrane; C:integral component of membrane; F:transferase activity; F:transferase activity, transferring glycosyl groups			no IPS match	no IPS match	no IPS match	gi|1021528804|ref|XP_016207831.1|probable glycosyltransferase At5g25310 [Arachis ipaensis]gi|1431744158|ref|XP_025659795.1|probable glycosyltransferase At5g25310 [Arachis hypogaea]	XP_016207831, XP_025659795	4.18947e-06	87.0968	53.5286	31	27
yet to be assayed	RAD	TATACAAGATTGTGGGTATACGATTATGTAAGATG[C/G]TGCATTACACATCATGTCCAAATTATGCACAAGTA	tag_colz168721	79	37	---NA---									no IPS match	no IPS match	no IPS match	No Blast Hit
yet to be assayed	RAD	CTTCACTTGGAAGGAGTGGCACATTAGTGGTGGTA[G/T]CACGAGCTAGTCACTCAAGGGCATAGTCTTATTAC	tag_colz168897	151	38	---NA---									mobidb-lite (MOBIDB_LITE)	no GO terms	no GO terms	No Blast Hit
yet to be assayed	RAD	CTTACTATGATAACACAATGAAAGAGGTAATTCAG[C/G]TGTTGGTGGGTGGTTTCCAGAATATTGATGAGATC	tag_colz168924	159	73	sister chromatid cohesion protein PDS5 homolog A-A-like isoform X2	20	1.29405e-11	74.34	1	P:GO:0007064	P:mitotic sister chromatid cohesion			IPR039776 (PANTHER); PTHR12663:SF3 (PANTHER)	P:GO:0007064	P:mitotic sister chromatid cohesion	gi|1315692589|gb|PKU59386.1|hypothetical protein MA16_Dca027979 [Dendrobium catenatum]	PKU59386	1.29405e-11	71.6981	63.5438	53	38
yet to be assayed	RAD	TAGGCCCTTATGCATTGTCTAGGCTGTGTGGGACA[C/T]GCACATATTCATCATTCTATTGCCCGTTTGCATGG	tag_colz168949	285	245	---NA---									no IPS match	no IPS match	no IPS match	No Blast Hit
yet to be assayed	RAD	ATTTTTCATTATGTTCACTTCTTCCCGCAAATACA[C/T]AGTGAGTGCTTTTTGATGATCAACTTTCCCTTCAT	tag_colz168954	85	38	---NA---									no IPS match	no IPS match	no IPS match	No Blast Hit
yet to be assayed	RAD	TCAAAATCTAGGTTTTGAAGATAAACCTCATCATC[C/T]ACATGATTTTGAATAACCATTTGTTGAGTCTGAGT	tag_colz168970	77	39	---NA---									no IPS match	no IPS match	no IPS match	No Blast Hit
AX-168334923	RNA	TGTCGTGTGCGGCGGAGCGCCCCTCAGCAAGGAAT[C/T]CACCGAAGAGTTTATTTCCATGTTTCCCACGGTCT	step3_rep_c6135	1896	1034	4-coumarate--CoA ligase-like 5	20	0	79.44	3	F:GO:0003987; P:GO:0015031; C:GO:0016021	F:acetate-CoA ligase activity; P:protein transport; C:integral component of membrane	EC:6.2.1.1	Acetate--CoA ligase	no IPS match	no IPS match	no IPS match	gi|796405154|gb|AKA59704.1|phenylalanoyl CoA ligase [Taxus baccata]	AKA59704	0	84.5173	837.795	549	464
AX-168334924	RNA	GATTGTAGCCGTTTCTGCAACTTATTTGTCTTACT[A/G]ATCGTTGCAGATTCTCGCAAATTTCTTCTTTTAAT	step3_rep_c6136	1025	90	histone H1-like protein	20	5.7361e-24	84.48	5	C:GO:0000786; F:GO:0003677; C:GO:0005634; P:GO:0006334; P:GO:0009414	C:nucleosome; F:DNA binding; C:nucleus; P:nucleosome assembly; P:response to water deprivation			IPR005819 (PRINTS); IPR036388 (G3DSA:1.10.10.GENE3D); IPR005818 (PFAM); mobidb-lite (MOBIDB_LITE); mobidb-lite (MOBIDB_LITE); mobidb-lite (MOBIDB_LITE); mobidb-lite (MOBIDB_LITE); PTHR11467:SF50 (PANTHER); PTHR11467 (PANTHER); IPR005818 (PROSITE_PROFILES); IPR005818 (CDD); IPR036390 (SUPERFAMILY)	C:GO:0000786; F:GO:0003677; C:GO:0005634; P:GO:0006334	C:nucleosome; F:DNA binding; C:nucleus; P:nucleosome assembly	gi|90704789|dbj|BAE92289.1|putative histone H1 [Cryptomeria japonica]	BAE92289	5.7361e-24	93.4211	108.612	76	71
AX-168334926	RNA	CCATCCATCTCCAGTTCCACGGTCTCTCAGTTTCC[A/C]TTGCATGCAGATCAGGTACCAACTTTCCTTCTTTA	step3_rep_c6149	1256	126	protein EXORDIUM-like 2	20	1.73617e-151	73.62	1	C:GO:0016020	C:membrane			no IPS match	no IPS match	no IPS match	gi|116779127|gb|ABK21150.1|unknown [Picea sitchensis]gi|116791723|gb|ABK26085.1|unknown [Picea sitchensis]	ABK21150, ABK26085	1.73617e-151	78.0564	440.654	319	249
AX-168334927	RNA	GGTCTGGTGCTGCCACTGTCATTCCTTCGGATCCT[C/T]TGTATAGCGTGTATGCTGCTACAAAAGCGTATGTG	step3_rep_c6169	1759	910	very-long-chain 3-oxoacyl-CoA reductase 1	20	0	86.58	1	C:GO:0016021	C:integral component of membrane			no IPS match	no IPS match	no IPS match	gi|148910781|gb|ABR18457.1|unknown [Picea sitchensis]	ABR18457	0	90.6832	528.48	322	292
yet to be assayed	RAD	TCCGAATCCCCATGTAGTCCACTTTTGGAAATTAC[G/T]TAAAATTAGGATGCAAGATTTGATAATTAGTCAAC	tag_colz169170	129	77	---NA---									no IPS match	no IPS match	no IPS match	No Blast Hit
yet to be assayed	RAD	CAAGAAATCCTTGGCAAAGTGGATGTACTTGGGAT[C/T]GAACAATAAGTCAAAGGCAGAACACTGTAATTATT	tag_colz169202	87	45	---NA---									no IPS match	no IPS match	no IPS match	No Blast Hit
yet to be assayed	RAD	TTGGAAAACTTGTTCTCTATCCTCCTCATTAGCAA[C/T]AAGAACTAAGAAATAACCATTGGGGTAAGCAAAAA	tag_colz169236	109	36	---NA---									no IPS match	no IPS match	no IPS match	No Blast Hit
yet to be assayed	RAD	TGAGACGCACGTACCGCTTATCTGCTCCAAATGAT[G/T]CGGCCCCACGTCCGATAATACCATTGCTCTCGAGC	tag_colz169281	168	77	pyridoxal phosphate-dependent transferase	20	4.3399e-17	77.13	3	F:GO:0008483; C:GO:0016021; F:GO:0016846	F:transaminase activity; C:integral component of membrane; F:carbon-sulfur lyase activity			no IPS match	no IPS match	no IPS match	gi|1141995365|gb|ONK76584.1|uncharacterized protein A4U43_C03F29830, partial [Asparagus officinalis]	ONK76584	4.3399e-17	74.0741	76.2554	54	40
yet to be assayed	RAD	AACCAAATACAACTAAAAAGAGGTTAAGGAATTAA[A/C]TAATTGAATGGATAAAACATATCTTGTTATTAATT	tag_colz169287	114	47	---NA---									no IPS match	no IPS match	no IPS match	No Blast Hit
yet to be assayed	RAD	AAAAGACCCAAGCAAAGCATGTCTAGGACCTATGG[C/T]CCACATCAGTTTGACACAGACAGACCAATACAATG	tag_colz169323	251	58	---NA---									no IPS match	no IPS match	no IPS match	No Blast Hit
AX-168334928	RNA	AGAAGCTTAAATTATGTCAGGCATCGTGGTGAATA[C/T]GGTAATGCGTTGAGAGCTTCTGTAAATGTACTTGA	step3_rep_c6233	2523	340	pentatricopeptide repeat-containing protein At1g80270, mitochondrial-like	20	0	61.29	1	F:GO:0005515	F:protein binding			IPR011990 (G3DSA:1.25.40.GENE3D); IPR002885 (TIGRFAM); IPR002885 (PFAM); IPR002885 (PFAM); IPR011990 (G3DSA:1.25.40.GENE3D); mobidb-lite (MOBIDB_LITE); mobidb-lite (MOBIDB_LITE); PTHR24015:SF26 (PANTHER); PTHR24015 (PANTHER); IPR002885 (PROSITE_PROFILES); IPR002885 (PROSITE_PROFILES); IPR002885 (PROSITE_PROFILES); IPR002885 (PROSITE_PROFILES); IPR002885 (PROSITE_PROFILES); IPR002885 (PROSITE_PROF…	F:GO:0005515	F:protein binding	gi|148906608|gb|ABR16456.1|unknown [Picea sitchensis]	ABR16456	0	66.0828	584.334	628	415
yet to be assayed	RAD	GAGGGAAGGTATCATCTGGAAGAAGGCAGCAGATT[C/G]GCAGGGAGCAAACAGTCCAGAAAGCCCGCACACAC	tag_colz169647	183	125	---NA---									mobidb-lite (MOBIDB_LITE); mobidb-lite (MOBIDB_LITE); mobidb-lite (MOBIDB_LITE)	no GO terms	no GO terms	No Blast Hit
yet to be assayed	RAD	CTTTGAACCTTTGAATACCTTATCTTACTAATGTG[C/T]TCCAGAAGATTAGTCTAGAATCGTAGAGTCTATAA	tag_colz169649	98	44	---NA---									no IPS match	no IPS match	no IPS match	No Blast Hit
yet to be assayed	RAD	ATTTAGATTGGGCTGCACGAAACCTAAGTGCCGGG[C/G]AATCTATACTTTATAATTGGAGATTATGGTCGTCG	tag_colz169680	154	64	---NA---									no IPS match	no IPS match	no IPS match	No Blast Hit
yet to be assayed	RAD	ACTGGGGGAACATCTTTGCCAGCAGGTCGACCACG[G/T]CACCGCGGTGGAGGAAATTCTAAGTTTTGGATCAG	tag_colz169688	103	39	---NA---									no IPS match	no IPS match	no IPS match	No Blast Hit
yet to be assayed	RAD	ATCTTGAGAGAGCAAAGAATAGAATGTGCAAGCAG[A/T]TAAAACTATCTGCATTTTGAATACATAGTTGGCCC	tag_colz169719	100	61	---NA---									no IPS match	no IPS match	no IPS match	No Blast Hit
yet to be assayed	RAD	ATGTATAAGTAGCAATGGTATGGATTCCAATAACC[A/G]TCGGTGCAACATGCTATTGGATCACATTTAGAATA	tag_colz169757	126	84	---NA---									no IPS match	no IPS match	no IPS match	No Blast Hit
yet to be assayed	RAD	CCAAATTTACGTATCGCATTTGAGGTCAACTTAGG[G/T]TCCAAAACGATCATATAAAGAGGGTGAACTTACAA	tag_colz169815	84	42	---NA---									no IPS match	no IPS match	no IPS match	No Blast Hit
yet to be assayed	RAD	AATGGTTTCTATTACAGAATATTAGAAGCGTAACG[A/T]AGAGACTTGACAATTCCATGGGCGATGTACACCTC	tag_colz169872	91	37	---NA---									no IPS match	no IPS match	no IPS match	No Blast Hit
yet to be assayed	RAD	TTCCCGGGTCCTTCTATACTCGCCTATTTCCCCTC[C/G]CTTCTCTTCATTTCGTTCACTGCTCTTTCGGCCTT	tag_colz169949	139	88	loganic acid O-methyltransferase	20	3.21176e-15	76.21	2	F:GO:0030749; P:GO:0032259	F:loganate O-methyltransferase activity; P:methylation	EC:2.1.1.50	Loganate O-methyltransferase	G3DSA:3.40.50.150 (GENE3D); IPR005299 (PFAM); IPR005299 (PANTHER); PTHR31009:SF7 (PANTHER); IPR029063 (SUPERFAMILY)	F:GO:0008168	F:methyltransferase activity	gi|984390127|gb|AMB61019.1|loganic acid O-methyltransferase [Lonicera japonica]	AMB61019	3.21176e-15	78.2609	76.6406	46	36
AX-168334929	RNA	ATGAAAGCAGAAGGCATGGTGACTGACTCTTATAC[G/T]CTGGTAGTGCTTGCAAGACATTACATACGTGCTGG	step3_rep_c6233	2523	1369	pentatricopeptide repeat-containing protein At1g80270, mitochondrial-like	20	0	61.29	1	F:GO:0005515	F:protein binding			IPR011990 (G3DSA:1.25.40.GENE3D); IPR002885 (TIGRFAM); IPR002885 (PFAM); IPR002885 (PFAM); IPR011990 (G3DSA:1.25.40.GENE3D); mobidb-lite (MOBIDB_LITE); mobidb-lite (MOBIDB_LITE); PTHR24015:SF26 (PANTHER); PTHR24015 (PANTHER); IPR002885 (PROSITE_PROFILES); IPR002885 (PROSITE_PROFILES); IPR002885 (PROSITE_PROFILES); IPR002885 (PROSITE_PROFILES); IPR002885 (PROSITE_PROFILES); IPR002885 (PROSITE_PROF…	F:GO:0005515	F:protein binding	gi|148906608|gb|ABR16456.1|unknown [Picea sitchensis]	ABR16456	0	66.0828	584.334	628	415
yet to be assayed	RAD	GAATGTCTACCAGTTTCTAAGTAATACTACTTTCT[A/T]CTTTGGAAGTGTATTACTTTATACTTCTTTCTAAA	tag_colz170002	108	64	---NA---									no IPS match	no IPS match	no IPS match	No Blast Hit
yet to be assayed	RAD	ATGTCACTTGCTCACATACAAACTCCATAGCACCC[C/T]GTCTGCCACGTTGCCCATCCTCTATCGAGAGATCA	tag_colz170201	94	57	---NA---									no IPS match	no IPS match	no IPS match	No Blast Hit
yet to be assayed	RAD	TCCTATCAGCGTAGTATCTGACATTTGGTTTCCCC[A/T]GCATTGCAGCAACAAGGGTAACATCTTTCAAATTC	tag_colz170246	186	83	---NA---									no IPS match	no IPS match	no IPS match	No Blast Hit
AX-168334931	RNA	GACGATGAGGCGGCGCAACGTCTCCATTACAAGTC[C/T]GAATGGCACCGCTATAATCTCCGCAGAAAGGTTGC	step3_rep_c6243	2139	256	cytoplasmic 60S subunit biogenesis factor REI1 homolog 1	20	0	74.48	2	F:GO:0003676; F:GO:0008270	F:nucleic acid binding; F:zinc ion binding			no IPS match	no IPS match	no IPS match	gi|116788920|gb|ABK25050.1|unknown [Picea sitchensis]	ABK25050	0	85.4762	542.347	420	359
yet to be assayed	RAD	CAGTGAGCAGGTTGACAATTTCTTTGAGAAGTTGA[C/G]CAGTGTGATTGACATGGCGCACAACGAATTTCAAG	tag_colz170364	93	38	---NA---									no IPS match	no IPS match	no IPS match	No Blast Hit
yet to be assayed	RAD	AAAAAGGCCAAATAATGTTAGCGAATAACCACTAC[G/T]CTCACAGAATTATTAATCACCAGGATCAAATAATA	tag_colz170421	102	43	---NA---									no IPS match	no IPS match	no IPS match	No Blast Hit
AX-168334933	RNA	TTTTCCCTTGCTTATGGTTGATTTACTAAATAGAT[C/T]GTCTCTATTATAGGAGAGTAATATTTACCCCTACT	step3_rep_c6246	1137	876	unknown	20	8.24039e-110	86.23	6	C:GO:0005623; F:GO:0016209; F:GO:0016491; P:GO:0045454; P:GO:0055114; P:GO:0098869	C:cell; F:antioxidant activity; F:oxidoreductase activity; P:cell redox homeostasis; P:oxidation-reduction process; P:cellular oxidant detoxification			no IPS match	no IPS match	no IPS match	gi|116782635|gb|ABK22585.1|unknown [Picea sitchensis]gi|116792107|gb|ABK26235.1|unknown [Picea sitchensis]	ABK22585, ABK26235	8.24039e-110	91.0053	328.946	189	172
yet to be assayed	RAD	CTAGGAAAGATCCAATTCTGTCTTTACCTTCCTTT[A/G]TATACGATGAAAGTGGAATGCTCCCTGCTGTTTAA	tag_colz17047	76	40	---NA---									no IPS match	no IPS match	no IPS match	No Blast Hit
AX-168334934	RNA	CCTCAGCCCCAGCCCCAGCCCCAGACATCTCGAGA[G/T]GGAGAAGAACAGAAACAGAGAGAGGGTCTTCTTCC	step3_rep_c6263	2000	1045	transmembrane protein	20	2.26326e-24	54.49	2	C:GO:0016020; C:GO:0016021	C:membrane; C:integral component of membrane			mobidb-lite (MOBIDB_LITE); mobidb-lite (MOBIDB_LITE); mobidb-lite (MOBIDB_LITE); mobidb-lite (MOBIDB_LITE); mobidb-lite (MOBIDB_LITE); mobidb-lite (MOBIDB_LITE); PTHR35275 (PANTHER)	no GO terms	no GO terms	gi|116788170|gb|ABK24781.1|unknown [Picea sitchensis]	ABK24781	2.26326e-24	45.6747	113.235	289	132
AX-168334935	RNA	AATCAATCCAAAACAACCAGGCCACCAGAAATTTC[C/T]TATTTTGCCATACAAAGACATCAACAAGCTCTGAT	step3_rep_c6270	1904	378	uncharacterized protein LOC21396606	20	2.02783e-92	66.85	2	C:GO:0016020; C:GO:0016021	C:membrane; C:integral component of membrane			mobidb-lite (MOBIDB_LITE); mobidb-lite (MOBIDB_LITE); PTHR31033 (PANTHER)	no GO terms	no GO terms	gi|703110624|ref|XP_010099641.1|uncharacterized protein LOC21396606 [Morus notabilis]gi|587891484|gb|EXB80107.1|hypothetical protein L484_013434 [Morus notabilis]	XP_010099641, EXB80107	2.02783e-92	66.1972	221.09	213	141
AX-168334937	RNA	CGGTCATGTGAGGCGCGAAACACAGAGAACCAAAA[A/G]AGAGGCGTAGGGGCGCTGAATGGTAGAACAGAAAG	step3_rep_c6289	5382	5176	E3 SUMO-protein ligase SIZ1	20	0	60.62	7	C:GO:0005634; F:GO:0008270; F:GO:0016874; P:GO:0016925; F:GO:0019789; P:GO:0031668; F:GO:0046872	C:nucleus; F:zinc ion binding; F:ligase activity; P:protein sumoylation; F:SUMO transferase activity; P:cellular response to extracellular stimulus; F:metal ion binding			no IPS match	no IPS match	no IPS match	gi|586669602|ref|XP_006836476.1|E3 SUMO-protein ligase SIZ1 isoform X4 [Amborella trichopoda]gi|548839008|gb|ERM99329.1|hypothetical protein AMTR_s00108p00092680 [Amborella trichopoda]	XP_006836476, ERM99329	0	59.9783	723.391	922	553
yet to be assayed	RAD	ATTTCAAGTATGAGGGAGGCAGTGACACGGGTAAC[G/T]ACGTGGCCGCCACGTTGGACTCGCTTGGCAGGCAG	tag_colz170553	101	41	---NA---									no IPS match	no IPS match	no IPS match	No Blast Hit
yet to be assayed	RAD	AGATAGTTTAATTTACACAATGCCAACATCAATTT[A/C]TTTCAGGCTTATCTTGATCCATGGGCAGCCGCTCA	tag_colz170573	119	61	---NA---									no IPS match	no IPS match	no IPS match	No Blast Hit
yet to be assayed	RAD	TGCTATCCATTGTACATTCACAAAGGGAACTATAG[G/T]GCTTACTCGGCATATACAGTATCCATAAGTAGTTC	tag_colz1706	78	43	---NA---									no IPS match	no IPS match	no IPS match	No Blast Hit
AX-168334941	RNA	GCAGTTGGTACGATATTCCTTCTTGGTGCTGTGAA[C/T]TTGCATGTACCTCTGTTTAAAACAGACACGACTGT	step3_rep_c6304	2598	1594	seven transmembrane protein 1	20	8.69797e-92	61.05	4	F:GO:0015174; C:GO:0016020; C:GO:0016021; P:GO:1990822	F:basic amino acid transmembrane transporter activity; C:membrane; C:integral component of membrane; P:basic amino acid transmembrane transport			IPR006603 (PFAM); PTHR16201:SF43 (PANTHER); PTHR16201 (PANTHER)	no GO terms	no GO terms	gi|1273171362|gb|PIA53077.1|hypothetical protein AQUCO_00900004v1 [Aquilegia coerulea]gi|1273171363|gb|PIA53078.1|hypothetical protein AQUCO_00900004v1 [Aquilegia coerulea]gi|1273171364|gb|PIA53079.1|hypothetical protein AQUCO_00900004v1 [Aquilegia coerulea]	PIA53077, PIA53078, PIA53079	8.69797e-92	64.6825	213.386	252	163
yet to be assayed	RAD	GTGTTTTAGGTGGAAAATGCTATTTGACAAATTTA[A/G]CTTCTGAAGGTTTTGTGAAAAGGTATTCAACCGGT	tag_colz17070	191	44	---NA---									no IPS match	no IPS match	no IPS match	No Blast Hit
yet to be assayed	RAD	GCTCCTTGCCAGTAGACTTGTCACGTGCAGATACA[C/G]TGACAATACCATTGGCATCAATGTCAAATGTAACC	tag_colz170704	80	41	heat shock 70 kDa protein, mitochondrial	20	4.00704e-07	99.62	4	F:GO:0005524; C:GO:0005739; P:GO:0006457; F:GO:0051082	F:ATP binding; C:mitochondrion; P:protein folding; F:unfolded protein binding			no IPS match	no IPS match	no IPS match	gi|63021688|gb|AAY26507.1|Hsp70 class chaperone, partial [Bradyrhizobium sp. LMTR 3]gi|63021692|gb|AAY26509.1|Hsp70 class chaperone, partial [Bradyrhizobium icense]gi|584482515|gb|AHJ09843.1|Hsp70 class chaperone DnaK, partial [Bradyrhizobium icense]gi|584482517|gb|AHJ09844.1|Hsp70 class chaperone DnaK, partial [Bradyrhizobium icense]	AAY26507, AAY26509, AHJ09843, AHJ09844	4.00704e-07	100	52.373	26	26
yet to be assayed	RAD	CAATCCTCAAGGTTTGCAAAACAGAGTTATAACAT[A/T]CATAAAGAACCCACTTGTTCTATTCAAATCAACCT	tag_colz170798	97	38	---NA---									no IPS match	no IPS match	no IPS match	No Blast Hit
yet to be assayed	RAD	AGTTTTCCAGCACACTGAAATCCTTGCAAGATGGA[C/T]AGCAGCAGTTAATCAATCTCGTCACCCAGCTAGTA	tag_colz170838	235	186	---NA---									no IPS match	no IPS match	no IPS match	No Blast Hit
yet to be assayed	RAD	TCTCCATTAGATGTGCCCACTGTGTTTCCCTTGTC[A/C]AAACAAGGCTTCTTTATTTCTAATTTAATCATATT	tag_colz170950	147	42	---NA---									no IPS match	no IPS match	no IPS match	No Blast Hit
yet to be assayed	RAD	TGATAAGCTTGTACAGTCAAACAATGTACGGAAAA[G/T]CCTTGCATATACAGCATCTGCTCCTATGCAGAATA	tag_colz170974	89	41	---NA---									no IPS match	no IPS match	no IPS match	No Blast Hit
yet to be assayed	RAD	ATGCCAAGGCCTTCCGTGCATACAGTTCTTAAGTT[C/G]GGTGGTCAATATAAAACAATGATTGCAAAGTATTT	tag_colz171027	79	42	---NA---									no IPS match	no IPS match	no IPS match	No Blast Hit
yet to be assayed	RAD	CTCTCTATAAGTATGTACAACATGAGTCTCCTGGC[C/T]ATTTTGTCTCAATTATGCCTGTTTTCCAACTTATT	tag_colz171050	82	37	---NA---									no IPS match	no IPS match	no IPS match	No Blast Hit
[truncated: 43,015 more rows]
