# Supplementary material for: A 3K Axiom SNP array from a transcriptome-wide SNP resource sheds new light on the genetic diversity and structure of the iconic subtropical conifer tree Araucaria angustifolia (Bert.) Kuntze
Source: PLoS One. 2020 Aug 31;15(8):e0230404. doi: 10.1371/journal.pone.0230404 (PMC7458329; doi:10.1371/journal.pone.0230404)
Supplement: S2 File — (XLSX) [file pone.0230404.s002.xlsx]

## Sheet: Perfor.Data_3400_Axiom_SNPs
SNP	Sequence_source	SNP_Allele_A/Allele_B	CallRate_(%)	MAF	Axiom_Conversion	Axiom_Probe_SNP_flanking_sequences
AX-165158151	RNAseq	A // G	99.46	0	MonoHighResolution	GCTTATTTTCAACTCCCCGAAGCATTTCGTCGCTT[A/G]CTACGCCCTTCCTCGTCTCTGGGTGCCTAGGTATC
AX-168334533	RNAseq	A // G	100	0.365	PolyHighResolution	GCCTCTGGCCGGGATATTAAAAGGCCAAGGTTTGC[A/G]TCAGTTCCAGGTAGAGATCCTTCTGATCTGGCATA
AX-168334537	RNAseq	T // C	100	0	MonoHighResolution	CTCAAATATGGAATGCTCGATCCCGCTGAAAAGGA[C/T]GCCGCCGGAATTCCTCTCACCGCTCGGGCCGTCTT
AX-168334541	RNAseq	A // G	88.108	0	CallRateBelowThreshold	ACGGACCAGCCCGTGATGTAAATCAGGTGCCTGGC[A/G]TTCTCGATGGCGTCGAACACGTCCTCCCAGCAACG
AX-168334542	RNAseq	A // C	100	0.395	PolyHighResolution	TCATTGAGGTGGCTCGTAGCAGAGGCTATGAGGTC[A/C]AAGAGCGCTTGGTATCTGTAGACGAATTGCTTGAT
AX-168334544	RNAseq	A // C	100	0.486	PolyHighResolution	GCTAATGCTCTCATTTGCTCTGTATTTGTGGCGGT[A/C]GCTTACAAATGGATGAGGAGCTGGCTTTGGGATTG
AX-168334547	RNAseq	T // C	98.919	0.47	PolyHighResolution	GCCAACACTTCCCGGTCGGCGCAGTCAATGATCTC[C/T]CCGGCTTCGCATTTCTCGCCCGCCAGCGGGGCTTC
AX-168334549	RNAseq	A // G	100	0.354	PolyHighResolution	GGCGGCCATGACGACTGCAAGAATGCGCTGAGGGC[A/G]GCGGAGGCCTACAACGTGGAGCAGGACGAGTGGGA
AX-168334550	RNAseq	A // G	100	0.205	PolyHighResolution	AGGAATCTTTAACTCTTACACCTTGCCTACATGCT[A/G]GTTTTATGTCAAGTAGCCCAAGCATGGATAGTCCA
AX-168334554	RNAseq	T // G	100	0.497	PolyHighResolution	GTGCACGAGTAGAAGAAAAGATATACAAGGGCATG[G/T]TTCATGCTCTATGGAGAATAGTTCAAGCTGAAGGT
AX-168334555	RNAseq	T // C	99.46	0.44	PolyHighResolution	ACATCCTGCTGGTGGATCGGTAGGATATCATCGAG[C/T]AATCATCATCCAAAGCATCCGCCTGCTGAATCCGG
AX-168334556	RNAseq	A // C	97.297	0.461	PolyHighResolution	ATTGGCTTTATCTTTCCCCGTTTTCGAAGCCGGGG[A/C]TTTTCTGCAGTGGCTCCAGCGGTGGATCATGTGGA
AX-168334557	RNAseq	T // C	99.46	0.361	PolyHighResolution	AGTTACCTTATGCTTGCAAAGCAATAGTGGTTGCA[C/T]TTGCACTTGTACTTTCCTTTAAGCCATCATTTCCA
AX-168334559	RNAseq	T // C	99.46	0.348	PolyHighResolution	CAATGCCGGGACGAAAACGGGTTCAAGTGCCACTG[C/T]ATGTCGGAGGGGCATCAACGCCAGATGCAGGTCTT
AX-168334562	RNAseq	T // C	99.46	0.429	PolyHighResolution	ATCCCTTTATTGTGGGAGCAAGTTGTGGATCTGAC[C/T]TATAAGCCTAGCTTCAAACTTGTAAATCTGGATGA
AX-168334563	RNAseq	T // C	100	0.089	PolyHighResolution	AAAGCTCTGCTTTCTGAAGAGTGCGCTGTGGGACC[C/T]GTGGTATTCTGTGCCATTGAGGTACAATTTAAAGC
AX-168334566	RNAseq	T // C	100	0.476	PolyHighResolution	CTCTCCGACTAGACCCAAGTGCAACTCGATCATCT[C/T]GTAACATATTTAGGTTTGGTGCCAGCAAGCGTGTA
AX-168334567	RNAseq	T // C	100	0.243	PolyHighResolution	ATGGACCTGTGCAATTGAAGCCGAGGCAACTGGTA[C/T]GGGATCAATATATTCATATACATTTTCCAACGGCT
AX-168334568	RNAseq	A // C	94.595	0.291	CallRateBelowThreshold	AATCCATAAAAATTGTAACCAACAAACCTATCATT[A/C]TGGTTGGGTTTGAGAACATAAGAAGAGTTTCAGAC
AX-168334569	RNAseq	A // G	100	0.065	PolyHighResolution	CAATTAAACAATTAAATAACAATTATTAGTCCACC[A/G]CTTATAACCCAAGATAAACCTGCTGAAACAAAATA
AX-168334571	RNAseq	A // C	100	0.4	PolyHighResolution	CTGTTGACAGTTTGCATTGAACCATCCATACAAGA[A/C]ACATATAACACGTGACATAACATATGGATGAACAA
AX-168334573	RNAseq	T // C	100	0	MonoHighResolution	TCTTTCCCACCTGGATTGTTCCTTTCTTGGTCAAT[C/T]GTAACCCTTGGGCAATAGTGAAATTGATCATAATT
AX-168334575	RNAseq	A // G	100	0	Other	GAGGATTCTTCGTTATCATGGCCTCCTGTGCCCTC[A/G]AAGGGCATGCTCTATCCTCACTCGCCTTTATGAAA
AX-168334576	RNAseq	T // C	80	0.149	Other	TTTTATGAATGTTCTCGATAATATCCTTAACCAGG[C/T]TTTTCTTTCTTTGGTTGCTGGGGCATATTTCTCTC
AX-168334577	RNAseq	T // C	100	0.359	PolyHighResolution	AAATCAGAGGTGCTCCAATGAGAACGTCTGCAAGA[C/T]TTATTCTGACTGTTAATGTTATCGACATGAGCCCA
AX-168334579	RNAseq	A // C	75.135	0.14	Other	CCTTGCTTGGAGTACATTCAATACATTAATTTTCC[A/C]TGGTTTGGAAAATTTGAAGTACATCGAACTGAGGC
AX-168334585	RNAseq	A // C	100	0	Other	AGAATCCCATCAATTAACCTGGCTTTGCCAGAGGT[A/C]GAAAGATTTGCCAATTTTTGATTGAGTTTAGAGAG
AX-168334588	RNAseq	A // G	100	0.316	PolyHighResolution	TATGAAGCCCACCACAGGGCATTGGAAGGGGCGTA[A/G]GTAAGAATGGACATGCCGAAACCCCTGTACAGCCC
AX-168334591	RNAseq	T // C	89.73	0.054	Other	AGAAAATTTCTAACTGAACAAACTTGAATTATGAT[C/T]ACCATATCTGATATATGCAACTCCATTATTATTCA
AX-168334595	RNAseq	A // C	100	0.389	PolyHighResolution	GCTCGTCAGCAAGGACATTCCCGAGGAAGGGCGGC[A/C]GCGGTTAAAACTGAGTGAAATTTCAGCTACGGAAG
AX-168334597	RNAseq	T // G	100	0.238	PolyHighResolution	AATTTTGATGCTACTAGGATGCACACAGGTGATTC[G/T]ACATGCTTTTTGTGCAATCAAGTTAAAGCTTGCCA
AX-168334598	RNAseq	A // C	100	0.165	PolyHighResolution	ATTCCCATACAAGCTGTTTATTTCCAGTGATCTGT[A/C]ATTCTGGAGAGGCCGGGCTCAAGGAAAGGAGGCGA
AX-168334600	RNAseq	A // C	100	0.419	PolyHighResolution	TCAGCGGAGGGTCCCAAGGCATCAGCGCAGTCCGA[A/C]TCCACTGCGGATCGTAGTTGTCCATTCTTTCTCCG
AX-168334601	RNAseq	T // C	100	0.462	PolyHighResolution	GAGTGCAGAGAAGCTGAAGGGGCTCCACCACCACC[C/T]GCAGTGGGGTTTCTGTAGAGCCTGAAACAGCGCAC
AX-168334603	RNAseq	T // C	100	0	Other	CTCCTGTCCAGCACCGCACACGCGTTCTCTCTGGT[C/T]GAAATTCTGGAAGAAATCCAGTGAATGATCTCCTT
AX-168334604	RNAseq	A // G	99.46	0.302	PolyHighResolution	GTTGTAAGTTCTCTTTGGCCATTACAACCCCTTTT[A/G]GAACACTCTTGCCCTGTTCCTTGGATGTATCTCCA
AX-168334605	RNAseq	T // C	94.054	0.112	Other	GTTGAATCAGGAGGTCACTTTATACACACTTCAAT[C/T]TAGCAACAAAGGCTTCAGATTGTATATTATGCTTT
AX-168334606	RNAseq	A // G	93.513	0.428	CallRateBelowThreshold	GATCGATCCAATCCCCATAGTTCCATAGAAATAGT[A/G]TAAGGGAGTGAGATAGCAGAAAAGCATCGTTAGGG
AX-168334608	RNAseq	A // G	98.919	0.271	PolyHighResolution	ATGACTAGCTTGGGGTATGACCCTAGCATTGTTAC[A/G]TATGAATGTTTGATTCTTGCTTACGGACATTGTGG
AX-168334611	RNAseq	A // G	100	0.23	PolyHighResolution	GCAAACATGGCACATCAATTCAAGCTTTCATTCTC[A/G]AAGCACATCTTCTACCAGGCAAGTTTAAGCTTTTC
AX-168334614	RNAseq	T // C	100	0.346	PolyHighResolution	CAGGGCTCTTGCGTCGTGGAGCGAGGGACAGGTGT[C/T]GGTGACAGCAAAGGAGCCCTCTGTTGAGAAACTGC
AX-168334615	RNAseq	A // G	100	0.351	PolyHighResolution	GTTGTCTTCGATAATAGAGAACAGTCCTATACCCT[A/G]TAAATCAAGAGACATCATATAGATAGAGTGTAAAG
AX-168334616	RNAseq	T // G	100	0.295	PolyHighResolution	TATCAAGGAATGAGGCTCATCAAATAGGAACATGG[G/T]AATATGTCACCAGTAGCCCACATTCTCCATACATC
AX-168334618	RNAseq	T // C	98.919	0.041	NoMinorHom	AACAAAGTTTGCCAACTTTTCTCTTCTAAAGATTT[C/T]GACTTCACAGTAACTGTGCCTAGATCAAACTGCAT
AX-168334619	RNAseq	A // G	100	0.005	NoMinorHom	GATCCTCTCCTCGTTACTTTGTAGAACGTGATCAT[A/G]GGGGCGAGGAAAAGGGCCAACGCAGTGACGTTCCC
AX-168334620	RNAseq	T // G	100	0.454	PolyHighResolution	AGGCTGGTTTTAAAGGTTGGGGAGGTTGGGCTGAT[G/T]ATAGGGATGAGAGGCTGTGTCTTGATTTAGCTTCA
AX-168334621	RNAseq	A // G	100	0.081	PolyHighResolution	AGTTGATCTCCGTGGTTGTTGGTCGAGAAATCGTC[A/G]TTCGAGATCTTACATGCTTTCATCATTTCAAGGGT
AX-168334622	RNAseq	T // C	85.405	0.339	CallRateBelowThreshold	CCTTTATTTGCCACATATGCTGCTGCAATCCTTTC[C/T]TTACACTTCTTACTTGCTTCAACATGGGCTACCAC
AX-168334623	RNAseq	T // C	86.487	0.391	Other	ATTACACCAACATATTTCACATAAAGAAGGCACCT[C/T]TTTGCTTTTCTTGTTCCAAGGACATAGAAATGCAG
AX-168334624	RNAseq	A // G	99.46	0.35	PolyHighResolution	GCCTGGCTCACCTCAGAGTCAAGGTAGCGTGACTT[A/G]GCACCATTTAACAAAAGATTACATGTTAAAACATG
AX-168334627	RNAseq	A // C	98.378	0.39	PolyHighResolution	AGTCAAACTGTCAACTACTGATCGCACAGATTTGG[A/C]CAGTTGCTTCTCTTCAAACCGGAACATATCGATCA
AX-168334629	RNAseq	A // G	100	0	MonoHighResolution	AACTCCCCTCTGACCTGGTCGACCTCCTTCCTTAC[A/G]GCATCTGTTTGCTCCTGCCACTCCTTCATTTTGGC
AX-168334630	RNAseq	T // G	100	0.203	PolyHighResolution	GCTGTTTAAGCTTATCCACATCAGCTTAATTGAGT[G/T]TGTGACGGTCTTAATTACCAAACATCTTTATATTG
AX-168334631	RNAseq	T // C	97.297	0.442	PolyHighResolution	GCAGTACATAACTTGTAAAAAATCATTCCAACGAA[C/T]TTTTAACAACTAACCTTTTGATATCATCTGGCCTA
AX-168334632	RNAseq	T // C	100	0.473	PolyHighResolution	TCCAATTCGATGCCCTCGCTCTTCATATCATCGTA[C/T]AATTTAGTAATTACGCAGCTGTCGGCCTTTGCTCT
AX-168334633	RNAseq	A // G	100	0.403	PolyHighResolution	GTTGTCTTCGGAGGCACAAGCCTAGCAAGCCCCAC[A/G]TCTCCAATCTTGCTTACAAAATTGTTATCAAGTAA
AX-168334635	RNAseq	A // G	99.46	0.497	PolyHighResolution	GCAGATTGCGTCCAGAAGAAGGCCTGGGGAATATT[A/G]AGCTTCGCTGCGACCTTCGAAACCCAGGGAAGGAA
AX-168334636	RNAseq	A // G	97.297	0.294	PolyHighResolution	AGGGATTCCTTGGCCTTGAGAATTTTGGGATGGAC[A/G]AATTGCAAAGAGACGAAGGAGACGATCATGCCTTT
AX-168334638	RNAseq	T // C	100	0	MonoHighResolution	TACCACTACTTCGCCTCTATGTTGGACCGCCGGCG[C/T]GAACACAGTGGTCTCTGACCCGAAGAAAGACCGGG
AX-168334640	RNAseq	T // C	100	0.249	PolyHighResolution	CTGTACAGGGCCAGGGCTTCCCGCCGCGTGCTCGT[C/T]AGCCGTCGCCGCGCCAAACCCTCGTCTTCGTCGTC
AX-168334641	RNAseq	T // C	100	0	MonoHighResolution	CTACTTCTCTCTGCATTTACCACTGCTCTGTGCTC[C/T]ACACTTCTGTATCTCCCATTGCTTACTATCTCTAA
AX-168334642	RNAseq	T // C	95.676	0.065	CallRateBelowThreshold	AGTTTCAACGGCCACCCAGCGCCCGTTATGGCGTA[C/T]TTGTAGGCCTCCCACATCATTTTGTAGCAGGACGG
AX-168334643	RNAseq	T // C	100	0.132	PolyHighResolution	TGGTCGAGGTGGGAGAGCGGCAAGTGTAAACTCTA[C/T]TGGGAATGGCAAGTGGATCAGCAGGTTTACATTGT
AX-168334645	RNAseq	A // G	80	0.419	Other	TTATTAGTAGTAGTTAGTGTTGTGACTAGTTAGTG[A/G]GACCCAATGTCTATTTAGGGTTAAATTTAGGGTTT
AX-168334646	RNAseq	T // C	69.73	0.066	Other	TTTAACATCAAAACAATGGTCAGACTCGTCATCAA[C/T]ATTCACATCACAGAGAACCAAAGATAATCTAGATA
AX-168334647	RNAseq	T // C	96.757	0.377	CallRateBelowThreshold	TGTTCTATCTTATCTGTTACAAAGTCAGAAAATAT[C/T]TAGGGAGTAAGATGCATTAATGTTTGAGATCTGGG
AX-168334648	RNAseq	A // G	99.46	0.497	PolyHighResolution	ACAACTCCTCCACTTCCTTTTCCAATTACTTTCAC[A/G]GTTTCTAGATCGGCCAAGGTCAATTGAGTATCATC
AX-168334649	RNAseq	T // C	100	0.422	PolyHighResolution	AAATCCGCAGGGTTCATGGGGTAGGACGGGGCGAA[C/T]CCAATGGAAGAAAAATAATCCATGGCGGCGGAGGC
AX-168334650	RNAseq	A // G	99.46	0.13	PolyHighResolution	CAAATATTTTCGAGTTGCAAGGTGTTCCACTTCGT[A/G]TTCTCTAGTTTCCATCAAACGGTCAGCAAAAAAGT
AX-168334655	RNAseq	T // C	93.513	0.278	CallRateBelowThreshold	CACTTTAACGAGGTTGCCCACGTTACCATTCAACC[C/T]ATTATGTCGATCCATGGTAAGTAGGGTAGCCACAT
AX-168334657	RNAseq	T // G	100	0.165	PolyHighResolution	TAATCTTAACAGAAAATGCTCAGTAGCCACCCAGA[G/T]GTCAAGCATATTGGATAACCACTAATTTGCCATCT
AX-168334658	RNAseq	T // C	99.46	0.16	PolyHighResolution	GTGCGTTCCATCACATGCCGTCGGCCGGGTTCGGT[C/T]CCATGCCAGGGGCGGCCGGGTTCGGTCACGTACCG
AX-168334659	RNAseq	T // C	99.46	0.277	PolyHighResolution	TATCTGTATCCCCGTGAAACTGGGCGTCAAAGTTA[C/T]AGGGGAGTACGACGCCCCGTTCCCTCTCCCAGTCA
AX-168334661	RNAseq	A // G	100	0	Other	TTAGGGGTTTTGAAATGAGGCAGAAGCGCGGATGC[A/G]ATCCAGAAACGGCGGCCCTCAATACATTTCTTCAC
AX-168334662	RNAseq	A // G	100	0.392	PolyHighResolution	GATGGAGGAGAAGTGGCAAAATCCTGCTTTGGGAG[A/G]TCAGGAGACACAGAAAAAGGAGAGTTGTAGGGACA
AX-168334663	RNAseq	T // C	100	0	Other	GATTCGGGAGGAAAGCCTGATCCTTACTGGCCCTC[C/T]GTCTCCAGGAAAACACAGATGGTGCTGAATGCTGT
AX-168334664	RNAseq	T // C	100	0.257	PolyHighResolution	TGTTCACAAAACTAAAAAGCCCAGAAAGATGATCA[C/T]GTTTGATTGTATGAAAGTCCTTGTGGTGATGAACA
AX-168334665	RNAseq	A // G	94.595	0.391	CallRateBelowThreshold	TACTAAATGAAGCAGCTGACTCCACCAGATTAAGC[A/G]AATTTTAGATGCTTCAATTAGAATCCATAGTGGGA
AX-168334666	RNAseq	T // C	91.351	0.346	Other	AGTCTTTTGGCATCCTTCAAAAATTTGAGAACACC[C/T]GTTCACCATCATTGTCTCCACCTGATGAGTAGATA
AX-168334668	RNAseq	T // C	83.784	0.032	CallRateBelowThreshold	TGTCTTCACACCAATGAATGTCCTTATAGTAATCA[C/T]ATCATCCAACCGATTTGCATGGGTAACCAGCCGCT
AX-168334670	RNAseq	T // C	59.459	0.436	Other	GGACATGTTACCTGCCAATTCTCCTGTGGAATCTT[C/T]TCACACTCCCAGGGCTGAAACTTCAAAGCCAAATG
AX-168334671	RNAseq	T // G	100	0	MonoHighResolution	TGAAGAATCCATTCCAAACATTCTTCGTGAAGATA[G/T]GCTAGCCCTCTGGCCGTGCCCACAGCAATCTCGAA
AX-168334673	RNAseq	T // G	98.919	0.339	PolyHighResolution	TAGTTGGTGTAGCGTATATGCCTAGTACCTATTTT[G/T]AAGGACTTACATATTTGACTTCATTTGGTCTTATT
AX-168334674	RNAseq	T // C	100	0.476	PolyHighResolution	GCATGCCTGGAACATGCAAGTCGACTTTGTGCATG[C/T]GCTTGGAGCTACAAGTTTTTCCTCTATAGATATGA
AX-168334676	RNAseq	T // G	100	0	MonoHighResolution	AGCCATTAAATCAGTCTCTCAGGGCTGTTAGTTCA[G/T]ATTCAAAAAGCCCCATGGAAACCGCACCAACCAAT
AX-168334677	RNAseq	A // C	78.378	0.472	Other	AATCAGTTAGATTTTTCAACAAATCTATACTACTA[A/C]ATGGCATTAACTCAATCAGTAGATCCCGAAGGAGA
AX-168334678	RNAseq	A // C	99.46	0.454	PolyHighResolution	TCAGCAAAGCATAATAAAACTAAAGTCCAGCACTT[A/C]ACTGATCGGGAAGTTTTCCGGACCTAAAAACTGCG
AX-168334681	RNAseq	T // C	100	0.376	PolyHighResolution	ACCTGATTTCCAAAATCGTTTATCTTCCAATTTTT[C/T]TGCATCTTCACCAGCATCAGCAGTTAAGCATTCCG
AX-168334682	RNAseq	T // C	100	0.249	PolyHighResolution	CAAGGACATGCAGACGCTCCAGTTCCAATGCATCC[C/T]TCTTTGTACGATTGAAATGAGGAGCCAGATCTGGA
AX-168334683	RNAseq	T // C	98.919	0.169	PolyHighResolution	GGCAATGCTAATTACACCACTCCAGAAGGAAGTCG[C/T]AGCACAAGTTGACCACCTACAACACTTTTAATATA
AX-168334684	RNAseq	T // C	70.27	0.127	Other	ATACTCCATCAACAGCAATCTCCAGTGTTTTATTT[C/T]GACAGCTATGCTGATAACACCCATTGCCTTGTGTT
AX-168334685	RNAseq	T // C	100	0.305	PolyHighResolution	CCGTGCCATTCCTCTTTTACAGCCGACCTCTACTC[C/T]CTTCCCTTTCCTTCTAAAAGCATAAAATCCCTTGG
AX-168334686	RNAseq	A // C	97.838	0.296	PolyHighResolution	AGTGAAGCCTGGATTGCAGCAAACATGCTGGCAAA[A/C]GTTACAGTATCAGCAAGTGTCTAGCTGATCAGTGG
AX-168334687	RNAseq	T // C	100	0.381	PolyHighResolution	AATTTTGTAAGTCACAACGCATATTTCAAACTCAC[C/T]CCATTGATATAAGCTGTTTTTTTAACTCAAATGAT
AX-168334688	RNAseq	T // G	98.378	0.181	PolyHighResolution	GAATTGAGCAAAAATTGGATTTCGGGGTCGAATGT[G/T]AGAAGCATAAGAGAATAAAAAGGCTCTGTTTTAAC
AX-168334690	RNAseq	A // C	98.919	0.388	PolyHighResolution	GTCGCTTCCGCAACCAAACGACATAATGCACACAC[A/C]CAATGATTATCAAGGCCGCACGGCATGAAGCTGTA
AX-168334691	RNAseq	T // C	77.297	0.105	Other	GCATCCCAAAACAGAAGCAAGGTCGAATAGTTGCT[C/T]CACTTACAAAGGTAATTTTGAATGATGGAAAGTCT
AX-168334694	RNAseq	T // G	100	0.208	PolyHighResolution	ACCAGTGACAATCATCTCAGTAACTATGATAACAG[G/T]AATGAGAAAAGGCAAAGTTGACAGAAAATGCAGAC
AX-168334695	RNAseq	A // G	95.676	0.376	Other	GGAGATCGGCTTCAGCCTACAGGATCTCTCTCCCC[A/G]GATTTCCATCTTTTCACTATGTGAGATAATTTCAT
AX-168334698	RNAseq	A // C	98.919	0.426	PolyHighResolution	CAGAATTGTCGAGTGTTCAGCATGTTGGTCTCTGT[A/C]GCTATTTGCTACTTTTTGTCATTATTCTATTAGAA
AX-168334702	RNAseq	T // C	100	0.462	PolyHighResolution	CAGATCTGTAGTTTGGGTTATTGTGAGTCTGAATT[C/T]CATAGAGGTTAAGGATACAATAATAACAACATCAG
AX-168334705	RNAseq	T // C	100	0.265	PolyHighResolution	TTCGCCCGAATGCGAGCTTTGAAGAAACCCTCAAA[C/T]GAGGGATTAGTTGCAGTCCTGATAAAGAAGGCATA
AX-168334706	RNAseq	A // G	85.946	0.365	Other	GCAAGCCCGGAAAGAGCTGATCCGCCAAGCCCGTG[A/G]TGGCCCAAACCCTGATGCGTTGGCAACGCGGCAGG
AX-168334711	RNAseq	A // G	100	0.173	PolyHighResolution	GGATGGACACCGATTTCATGAATAGCGCGATATCT[A/G]CTCGTCGCTGAAACGTAGATTTTGTCTCTATTGCA
AX-168334712	RNAseq	A // C	99.46	0.057	NoMinorHom	TTCTGGGGTTGCTTATATGTTTACCATTTCCTTTT[A/C]CCTTTTCTTCAGACATGTTCTAAATATTGTATAGC
AX-168334713	RNAseq	A // G	98.919	0.369	PolyHighResolution	AAGAGAGCTTTCGAGGAGGCCCGGTCATGGCTATG[A/G]CGAATCCTGGTTTTGCTTCTTCTCAAGTGGCTGTG
AX-168334715	RNAseq	T // C	100	0.47	PolyHighResolution	AGGTATTCCAGAAGGCACTCTACGTGCATACTCCA[C/T]GTACCGGTAACCAAAGAACTGTCGCAAGAGGAACT
AX-168334719	RNAseq	T // C	100	0.138	PolyHighResolution	TTCAGAGTTGAAGGCCATATTGAGGTTCGCTGCGT[C/T]GTATCCTTTCATAGGATGAAGTCGTCATGGATGGC
AX-168334722	RNAseq	T // C	94.595	0.063	Other	GTCAACGACCAACTGCAGAAGAAGCATATGAGAGG[C/T]TATCTGCAGTTGCAGGTCCTACTCCAGTGTGAAGT
AX-168334723	RNAseq	A // G	95.676	0.458	CallRateBelowThreshold	TGTTGTAGACAACAGGGAACCTGATGAGATTGTTT[A/G]GATTTGAATTCAATAATCATGTGTATTGTCAACTT
AX-168334724	RNAseq	T // C	100	0.008	Other	GGCATAGACGAGATCCGCGCCGCCACCGCTAACTT[C/T]AGCCAGCGGAACCTCGTCGGGGAGGGCGGGTTCGG
AX-168334728	RNAseq	A // C	98.378	0.005	PolyHighResolution	GAGGCAGTAATGAAGTTGCCAATGGAGATTGAACC[A/C]ATGGGTGCTTTGGGAAGGATATCGTCAAAAGTGAA
AX-168334731	RNAseq	T // C	100	0.211	PolyHighResolution	AAAGAACACCACCAATCAAAGTTTCTTTGGGATGA[C/T]TGAGATCGGTTCCAGTTATTTGCTGGGTTCAGAAG
AX-168334733	RNAseq	A // C	99.46	0.09	PolyHighResolution	TAATGTTACCATAAAACTTTAGTTGCCAAGACTAA[A/C]CGGGCCCATAATATTACACAATCCTACTGTTCTCC
AX-168334734	RNAseq	T // C	98.919	0.098	PolyHighResolution	TGATCAGATTCTGTGCTCATTCCCTTTAAGCCCTC[C/T]GTTGCCCTGAAACCTTCTACTACTCCATCAAATGT
AX-168334735	RNAseq	A // G	99.46	0.122	PolyHighResolution	CATTTAATCCCTCTTCACCTCAACCAACCTTCCAC[A/G]AACCCACCTTTTTCTGCTATTTTTATTTGAATCCA
AX-168334736	RNAseq	T // C	100	0.127	PolyHighResolution	CAGTAGTGTTTACAATGGTCGGCTCATCCTCTGTA[C/T]CAGTATGATCTGCTGACATTAGAGTAGGTGCAGAA
AX-168334737	RNAseq	T // C	99.46	0.179	PolyHighResolution	GAACAAGCTCCAAACAGGTAATAAAACCAAGGTTT[C/T]CTTTTATGAACACTTCCACATTTTGTACATCAATT
AX-168334738	RNAseq	T // G	77.838	0.146	Other	TGATTGAATAGCATTCAGAGAAATGCCTTCTGCTT[G/T]AGCAATAGAATCAATCATCTCAAATCCCACATTGT
AX-168334740	RNAseq	A // G	100	0.5	PolyHighResolution	CTTTTAAGGATTCCAAAAACTGGTTTGTTTTCTGC[A/G]TCTTTCCTAGTTGCATGCCCATACCTTTAGGAGGA
AX-168334741	RNAseq	T // C	83.243	0.023	Other	AAGAGATATTTGTTCCTCCATCTGTTCATGGTCCT[C/T]TGTTCACAGACGGATGGTTTGAAGGTGTTTCATGG
AX-168334745	RNAseq	A // C	100	0.465	PolyHighResolution	TGAGATCCTGCTTGAGTTGCCGTGGCTGCAGCTCC[A/C]GCTGCGAAGGATCGAACAAGGGATCCGTTTCGTCT
AX-168334748	RNAseq	A // G	100	0.281	PolyHighResolution	GGTAGGTACTGAGTAAAAAATCCTTTTCTTTTTAT[A/G]TGTGGTTGGTTCAGTAGTGTGGTCCAGTTCACATG
AX-168334749	RNAseq	T // C	99.46	0.326	PolyHighResolution	ATACGAGAATTTATTGATAAGGGCTAAGATAATTT[C/T]ATTTTTTTTCAATTGGCAATGGAGAAAGGGGTGAT
AX-168334751	RNAseq	T // C	100	0.313	PolyHighResolution	GTGACCCCAAACGCTTTCAACCTTCGAACCTCCTG[C/T]ACAGCAACCTTTACAGCATCTTGCCAATTTCTAGG
AX-168334752	RNAseq	T // G	77.297	0.35	Other	GCTAGAATTTTCTGCAATTTGTTGTTATCTTCTGG[G/T]AAAGACAACAAAATTATCGAAAGAATTGGATGCTA
AX-168334753	RNAseq	A // G	100	0.143	PolyHighResolution	TCAAACTGGTACAGACGCAGAAGGCACTGATTAGC[A/G]TCAAGGCTATATGTGTTAGACATAACCTGTTCTTG
AX-168334754	RNAseq	A // G	91.892	0.403	Other	TAATATCAGAGTCTATAAATACAATGTTGGTCAGC[A/G]TTTTGGTCAGCATATTGATGAGAGTGTTGATCTTG
AX-168334755	RNAseq	T // C	98.919	0.424	PolyHighResolution	ATCAATGGCTGCATCTTGCTTCTTTACGCCTTTGC[C/T]ATTCTCGGCTCTGCTAAATTTAGCCGAAGAAGAAT
AX-168334756	RNAseq	T // C	78.919	0.431	Other	TTTTAAGGTGAAGGTCTATGTATTTTGTAATATAT[C/T]TCGCAAGGGATTTTTCCCTCACAGGTTCTTGCAGT
AX-168334757	RNAseq	A // G	100	0.403	PolyHighResolution	GAGTACAGCACAAATTCCAGCAACTTCCACGGTGC[A/G]GTACATGAGTGGCCCATTAGAGTCACCTGTAACTT
AX-168334758	RNAseq	T // G	100	0.403	PolyHighResolution	ACAAGAGGGGACTCTTGTTAATTCTCTTGAGCAAG[G/T]TGCATTCATTGACTATGACAGCATAATTTGTACAT
AX-168334761	RNAseq	T // C	99.46	0.5	PolyHighResolution	ATGCTTCCAGCTGTCTTGGCAGCCAAACGTTTTAT[C/T]GAAGAAGCACTTGAGTATAGTCAAGGAATTTATAT
AX-168334762	RNAseq	A // G	100	0.319	PolyHighResolution	TGCAGACGGAGATGGAAGTTTGGAGGCGGCGGTGG[A/G]AATGGAAAGATCGAGTTTTGTGGAAAATGGCAATG
AX-168334763	RNAseq	T // G	100	0.449	PolyHighResolution	TCCTTGCAGAACGTTTCCTTGATAAACAATGCATT[G/T]CAAGGGCCTTATCCAAGTTTTCCCGTTTCTGTAAC
AX-168334765	RNAseq	A // G	100	0.495	PolyHighResolution	CCCATTCATCCTTGGCATTGGATTCTTTGAATGCT[A/G]ACCTTTTACTCATACCCTTCTTCGAGTAATAGTTC
AX-168334766	RNAseq	T // C	100	0.124	PolyHighResolution	TATTTAAGTCTGGGAGGCGTGTTTTCAAGTGGACC[C/T]GTGGCATTGCTTTCTGGCCTCAATCCAAGACCGCT
AX-168334767	RNAseq	T // C	97.297	0.397	PolyHighResolution	GGTCTAGGATATTTCTTTAAATTAAGTATTTCAAA[C/T]AAGGTTGAGAACTTTGATGATCACTTGATTATACC
AX-168334768	RNAseq	A // C	99.46	0.394	PolyHighResolution	TCTACAGTGTTGGGTACATCTAAAATTCAACACTC[A/C]AGTAAATCTGATCAAGTCGCATCTATTGCTTTTGG
AX-168334769	RNAseq	T // G	70.27	0.192	Other	TTATATGTAAACAAATTGTACACTAAAACATACAA[G/T]AGATGTACAACATACAAAAGCAGAATATTTAGTAC
AX-168334772	RNAseq	A // G	96.216	0.455	CallRateBelowThreshold	TATTCCATCACCAAAGGATCCGTCCAAGGTGCTCC[A/G]AATGGTGCATCATCTCCTGCAACCCAACCAAGATG
AX-168334773	RNAseq	T // C	96.757	0.12	CallRateBelowThreshold	AAAGAAAATTGAATCTCTTTGGAGGTACATTTCAT[C/T]GAGACCTGAAACATGGAGAATTGAATCCAGGTCTT
AX-168334774	RNAseq	T // C	100	0.414	PolyHighResolution	ACACAAGTTTCCTATAAAATCCGGGCCCCTGCTTG[C/T]CGACAACATGATCAATCCTATTACACCATAGACAG
AX-168334776	RNAseq	T // C	100	0	MonoHighResolution	ATACAGCTCCACCTTGCAATTCAGGACCCCTAAGG[C/T]GAGGGTTGTTCTCAAAATTCTTCATAGGGAAGTAC
AX-168334777	RNAseq	A // G	100	0.305	PolyHighResolution	TCTCCAGAGGCAGAATTTCGAGATCCTTGCCTGTC[A/G]TTTATCCTTCCTAATGTGATTTGCAGTTATTGCAA
AX-168334778	RNAseq	A // C	100	0.319	PolyHighResolution	AAGTTATGTCTCCTTTGAAGGCCATGTCTTTATCA[A/C]TTGACATACAAATATACAAGCAAAGGTAACAAGAA
AX-168334780	RNAseq	A // G	100	0.462	PolyHighResolution	CTAGTGAAATTCTGGACCATTTGGGCGAGGGCCAT[A/G]CAGGTCGTGTAGGACGCAGACATTCAAGTTCTATA
AX-168334781	RNAseq	T // C	94.054	0.359	CallRateBelowThreshold	GTTGTATATGATCGATCTCCTGAATTTTTCCGTCC[C/T]GCATCATTGAAGGAGAAGCATGAGTTATTTTGCAG
AX-168334783	RNAseq	T // C	99.46	0.288	PolyHighResolution	ATGCCTCTGCTGGAAGCCGGTGTAGGCATGTAGAG[C/T]CGGCATTTTTTGTGGTTATTTTGTGGAGAATTTTG
AX-168334784	RNAseq	T // C	100	0.47	PolyHighResolution	TTAAAAGCCTGCACACTGACCTTCCAGAGAGATCC[C/T]GCATAGAAAACTTCAGGTGAATGTTTTGCTTGACC
AX-168334785	RNAseq	T // C	93.513	0.497	CallRateBelowThreshold	TGAGGCAATTATGCAACTGTGGTTTATAAACTTTT[C/T]GATAATCTTTTAAATGGAGATACTCCATCGGCAGT
AX-168334787	RNAseq	T // C	100	0.284	PolyHighResolution	CCTTTAAAATAAGGATCAGCCAAAGCCTCTTCTGC[C/T]GTTGGACGATCCTTTGGGTCAAATGCTAACAATTT
AX-168334788	RNAseq	T // C	99.46	0.416	PolyHighResolution	TAATCTCAAGGAGCAAGTGAGATAACATATTATGA[C/T]TGTTAATACTTTATCTTTGCAGTCCCATACGCTCT
AX-168334789	RNAseq	T // G	100	0	Other	GAAAATGTGGTGCAAGTGAGAACCTATCAAGACCT[G/T]TTGAAGGATGAATATGATGCAGATCTATTTGATTA
AX-168334791	RNAseq	A // G	86.487	0.028	Other	CTTGCTGGAGCCTTGACTCGTCTTCAGAGATGGGC[A/G]TTTAGTGGAAGTTGGGAGGTAAGAATTATTGCAGC
AX-168334793	RNAseq	A // G	99.46	0.277	PolyHighResolution	TGCAACTCGTTATATGCGTGTCTAGAGTTATTTGA[A/G]TTGGTCTAAAGATGACAGGTTTCTTTGTGAACATC
AX-168334795	RNAseq	T // C	100	0.281	PolyHighResolution	AGCTAATTTAAAAAATGGAGTACAAAATCAATTTA[C/T]AGGCGTAATTCGATATAGGTAACTGCCCCTTATAA
AX-168334796	RNAseq	A // C	99.46	0.294	PolyHighResolution	GTCGACGAGATCATGGCTCGTTGGGCTGCCGTCGA[A/C]TGGGGAAATTCTGCCCGTTCAGACTTCATGTCGGC
AX-168334798	RNAseq	A // G	98.919	0.407	PolyHighResolution	CTGCCAAAAGAAGTCAAAGAAAGGCTCTTACAGTT[A/G]ACTCCACATAGTTACACTGGAGCTGCAGAGTTACT
AX-168334799	RNAseq	T // C	98.378	0.137	PolyHighResolution	GATGGAGAACCATGGATCCAGCAGCATTGTACCCT[C/T]GAAATATCACATTTTGGACAGGCATTCATGTTGAA
AX-168334800	RNAseq	A // G	100	0.486	PolyHighResolution	TCACGAGAAGAATCATCTTTAAAACTCGGAACTTT[A/G]GGGAGAATCCTGCCTTCTGTTTCTTCTGTATCTCG
AX-168334803	RNAseq	A // C	98.378	0.354	PolyHighResolution	AATCTTGATGCGCCAGCCAATGGAATTTGTGCCAT[A/C]GGAATTTTTCTTGTGGCACATGCTTCTAATGGCTT
AX-168334806	RNAseq	A // C	100	0.338	PolyHighResolution	ACTATGAATCTAGGGCGTCTCACACAGAATGCAAG[A/C]ATTGCAGAGTTCTCAATGGCTGTATATGCTGATGA
AX-168334808	RNAseq	T // C	95.135	0.324	Other	TTATGTGTGAGCCTAATGGGTAACCAGAGGTGTAA[C/T]TTAATTGCTTAATTGTCCATCATTTATAATGGACA
AX-168334810	RNAseq	A // C	97.838	0.456	PolyHighResolution	TAATGATATCGAAGACGTTTATCATAGTTCACGAA[A/C]TTTGATAACAAGCGAGGAGACGTCATCGTTGCTTC
AX-168334811	RNAseq	T // C	99.46	0.35	PolyHighResolution	AGAATCCGGGTTTAGAATGAAACCGAAAATGGTAA[C/T]GATGGCGGCGGGTTGGGTGCTGCAGCACTTGCAAA
AX-168334813	RNAseq	T // G	99.46	0.361	PolyHighResolution	ACATGGACTGAATTCAAGGACTTGATATCTCTGAC[G/T]GGGTTTGCTATCCTTGTTATCCCTGGTGCAGCTAC
AX-168334814	RNAseq	A // G	100	0	MonoHighResolution	TTCCATCAATTGCCCATTGATCAAATGATTTACTT[A/G]GTTCAGCTAATCCTCGTATACCTCTAGTCAAGATT
AX-168334816	RNAseq	T // C	100	0.211	PolyHighResolution	TTCTGTAGGACCTTCCTGAAGCACAGAATTTAGTT[C/T]AGCACACTCCCTTTGAAGCTGAAACAAGAAAGCCT
AX-168334817	RNAseq	A // G	100	0.416	PolyHighResolution	AAAATGCAGCGGAAAGCCAGCGGATCGATCACCGT[A/G]TCCTGCTTCAATATGAAAGGAAATCTATACGAGTA
AX-168334818	RNAseq	A // G	100	0.489	PolyHighResolution	ATCCCGTAAACAACATCACTCTTAAATCTAACAAG[A/G]TTGATGTCAATGGAAACCTGCAGAAGGCTTCTTGC
AX-168334819	RNAseq	A // C	96.757	0.377	CallRateBelowThreshold	CACCTTGTAGGCCTTGGTGTGGATGAATCTTTAGC[A/C]CAAGTATGTGCCGAGAGTGGTTCAATGGATCCTCT
AX-168334821	RNAseq	A // G	100	0	MonoHighResolution	ATTTTCCAGAGCGTATGGAGTTGATAGCTGCCCCA[A/G]ACCAATCATAATTCCAACAAGATTGATGGTTGAAT
AX-168334822	RNAseq	T // C	100	0.259	PolyHighResolution	GTTAAATCTCTCTGATCTTTGCTCCTATTTGCACT[C/T]ACGGTGTGAAATTTGAAAGTCTTGACATGGCACAT
AX-168334826	RNAseq	A // G	100	0	MonoHighResolution	GTTGTTGCTCACATCGTAGGTCTCCTCTCGGAGGT[A/G]GATGGGGAGGCCTTTCTGGCAGGTACGGAAAATAG
AX-168334827	RNAseq	T // C	94.054	0.187	CallRateBelowThreshold	TGCATTCAAGAATCGTCTGTTGCTGGAACCGATTT[C/T]CAAAGAATAAGTATTAAATGTTTACTTTCATTGGC
AX-168334829	RNAseq	A // G	100	0	MonoHighResolution	CTGCCGCTCACTGATACGAATAAAGGCCAGGTCGG[A/G]GTCTTTCCCATTCACTAATTGATTTGATGCGGAAT
AX-168334830	RNAseq	A // G	95.135	0.494	CallRateBelowThreshold	TGCCCAAAATCATTGATTAAGAAACTCCTTTAAAG[A/G]TAAAAAAGCATGCATCTTATTTCCACTCCCAAACA
AX-168334832	RNAseq	T // C	100	0.235	PolyHighResolution	GAACTCCCAAAATGATTCACACGAGACAACCACCA[C/T]ATATGTCTGAGATGGCCAGTTCTGCAAAGTCAAAT
AX-168334833	RNAseq	T // C	94.054	0.218	Other	AAAAAGAATGGTGGCAACGTCCAAATAGTTTTGAT[C/T]GATCCTCCTGATTTCGGTTGCATTAGGAAGGATGA
AX-168334835	RNAseq	A // G	99.46	0.283	PolyHighResolution	GTTGAAAAAGAGAATCATGGCATGGAGGATATTCC[A/G]ATGACCCCAAATTCAAGCTGTTTGAATAATTCAGA
AX-168334837	RNAseq	A // G	100	0.387	PolyHighResolution	TACATTTTTTACAAGAAATTGTCTATCACATTACC[A/G]GCATAAAGAACCTTTCCCAGATCTGTATTGGTGAG
AX-168334838	RNAseq	A // G	100	0.14	PolyHighResolution	GCTGACCCTGCTGAAGCTGTTGGCAATTTTGCTGA[A/G]ATGGGATTGATCCGCAAACTTGGAACAATGCATTG
AX-168334839	RNAseq	A // G	97.297	0.425	Other	TGGTGGACAAAAGAAAGGGACTGGTCTGGCCTGCT[A/G]ATTTGTATCTAGAAGGAAGTGATCAGCACAGAGGG
AX-168334840	RNAseq	T // C	100	0.33	PolyHighResolution	CAAATGTATAAAGCAGTAGCTGGCTTTTTGAAGTC[C/T]GAGGCGAGACCTTCTATTCCCTAGCTATTACTGGA
AX-168334841	RNAseq	A // C	100	0	MonoHighResolution	ACGGGATATAGTGAACGAAATATACATCCCAATTT[A/C]TGTCAAATTGATTCATATAGATCAATAAGGAATAA
AX-168334844	RNAseq	A // G	98.919	0.462	PolyHighResolution	AAATTACAAAACATGATACAGAGGGTTGAAGTTTT[A/G]CTGCTAGAGTGAGTGAGGTTAACCTCCTCAATTTC
AX-168334847	RNAseq	T // C	100	0.203	PolyHighResolution	TCTGACCAGGGTTTGGTAGCTCTCTTTGGGTCTCA[C/T]TTGAGGGAACTGGACTCTCCTTTTGAGAAGAGCAT
AX-168334848	RNAseq	T // C	100	0.146	PolyHighResolution	TAAAAAGGCTGTTGGTGTGGGTGGAGATTTGTTTG[C/T]AGAAAAGTGAGATGAACTTTATTTCAGAGTTTTAG
AX-168334849	RNAseq	T // C	99.46	0.288	PolyHighResolution	CAAGGACCTCCACCATGGGACCCATTACTTGGTGG[C/T]GACGGGATTCCTAGATTTCTCTGTGATGTTATGAT
AX-168334852	RNAseq	A // C	94.595	0.231	Other	AATAGCTACTCTTTTCGCCTCGGCGGTTACCAGGG[A/C]CTATGGACGAAAACCCTCCATTTTGGTGGGCGGAG
AX-168334853	RNAseq	T // G	99.46	0	MonoHighResolution	AAATAAACTGAGTTTGCCGAGGTGGAAAGGACCTC[G/T]CACAAAAGTTCTGCGTGCAAATGTGATACGGAATA
AX-168334854	RNAseq	T // C	74.054	0.15	Other	GCTGAACTTCGTTCTCCAGCGTGGGCCTGTAATTG[C/T]GGAGGAGGTCAAAGATGATGCGCATGCAAATGAGG
AX-168334855	RNAseq	T // C	99.46	0.37	PolyHighResolution	ATAGAATGCTGATATGAATTGGGTTCTACTCCAAC[C/T]GCTGTCTGAAGCTATTACATTCCCTATTGTCATGG
AX-168334856	RNAseq	A // G	68.649	0.224	Other	GAAGATTCTGTTCAGAGGGCCTTTGAGATATACGG[A/G]ACTGTCATTGCTGTAAAGATTGTGAATGACCGAGA
AX-168334857	RNAseq	A // G	100	0.34	PolyHighResolution	TTTTGCTGTGGAGGAGGCTCTACACTTGAGGTGTT[A/G]GAGCTTCAACCATCTGGTAAAAAGGTGATGAATGC
AX-168334858	RNAseq	A // G	99.46	0	MonoHighResolution	TCTTTAATCTTTTATATAGATGTCAATTACTTTCT[A/G]TAGGCATAAAATTTTCGCACTCCTTTCCTTTATGC
AX-168334860	RNAseq	T // C	99.46	0.22	PolyHighResolution	TGTCCTATAAACTCACAGAATCTTCTTGTAAATGT[C/T]GTTATATCTCTCTCCATAATGTAGAGGTCTTCCAT
AX-168334862	RNAseq	T // C	98.919	0.437	PolyHighResolution	TCAATACTATTGCGACGTAAAGAAGAATGATCTTT[C/T]AGAACAAACAAGAGACAGCCTGCCTTTGGAAGGGA
AX-168334863	RNAseq	T // G	100	0.484	PolyHighResolution	AAGCACTTTGCAAAATCATATTCAAGAAGTTACAA[G/T]TATAATCAAGGGCATAAGCAAGCTATACAAGGTGG
AX-168334864	RNAseq	T // C	98.919	0.44	PolyHighResolution	AAAGGCTGCAGTGCCAGGTGCAGGCAGCCTGAGTC[C/T]TTGTGGAGTGGCATCTGCATTGTTTTTATTGCCTG
AX-168334865	RNAseq	A // G	100	0.454	PolyHighResolution	TCTGACCTGCTGCCTTCTTCACTATTCTTATCCAC[A/G]ACAGGTTTTGAGTAACAGACAAATCCCACTCCGAC
AX-168334866	RNAseq	T // G	100	0.078	PolyHighResolution	TCAGATCATCACAATCGATGACCAGGAGTTTTGGT[G/T]TATGGGTTTTGTTACATATGAGAAAGCAATAAAGC
AX-168334867	RNAseq	A // G	100	0.322	PolyHighResolution	TACAAGCCAGCTGTAAAGGTGTTTGCAGTTTGAAA[A/G]TGTTTTCTCTATAGATGGCAATGACCACCCAACCT
AX-168334870	RNAseq	A // C	99.46	0.391	PolyHighResolution	TCCCCATATGGTTTAACTCAAGTGATTTCTCCCTC[A/C]GGCTTCAGTTCAAGTTCAAATCCTCAAGCGCATCC
AX-168334871	RNAseq	A // G	100	0.23	PolyHighResolution	GTTAGCGAGCACCTCCCGTACATATTTCCTTGCAC[A/G]CTTCCAATGTCTGTTCTATGGAGGGATGGACTTAT
AX-168334873	RNAseq	A // G	94.595	0.034	Other	TTCCCATCAACCATAAGTAGCTGAGGGTAAAAGGG[A/G]TGTGAATTGTGCATCATTTTCTTCAAAAGTCCCAA
AX-168334874	RNAseq	A // G	100	0.295	PolyHighResolution	AGAAAATTCTGGTGTGGATTTCTGATTAAGGACCA[A/G]TGTATCGAATTTCATTGTTTTCTTCCTTTGAGTTA
AX-168334875	RNAseq	A // G	100	0	Other	GCTTTCCGGGCAAAGACCAAACCCTCGCTCAATCC[A/G]CCTATGTTGGCAGCCACCGTGATCTGGTTTGCGAT
AX-168334876	RNAseq	T // C	100	0.003	Other	GCCACCGTGATCTGGTTTGCGATCTTGCAGCTCTG[C/T]CCGGCGCCGGCGGGCCCCAGGTAGGTGGCCGATCC
AX-168334877	RNAseq	A // G	98.919	0.456	PolyHighResolution	TCTACTACTCTATTCTTGGTTTACACCCTCCATAG[A/G]TCACAGGCAGTAAATGAGCATGTTTGCAGGAATTC
AX-168334878	RNAseq	A // G	100	0	Other	TCTCGCTGGATGGTGGTCGGGGATATAGGACTCCC[A/G]TGATTAGTGGGTATGGGTGGTTTTAACCCATGGTA
AX-168334879	RNAseq	T // C	100	0.219	PolyHighResolution	CGTCTAGCGAGCGAGGATAAGGCCACTGTGTTTGC[C/T]ACTGATACGATCCTGGCCACACTGATGTGTGCTCC
AX-168334882	RNAseq	T // G	100	0.003	Other	GCCCTGCGAAGAGTGATGATAGCGGAGGTGCCAAC[G/T]ATCGCTATAGACCTGGTGGAGATCGAGAGCAATTC
AX-168334885	RNAseq	A // G	99.46	0.348	PolyHighResolution	TGCATTCTGAGTAGGCCAAACCCTAATTTTCAGCC[A/G]ATGTTCTTCTCCTTCACTCTGCATTCTGAGTAGGC
AX-168334887	RNAseq	A // C	98.919	0.396	PolyHighResolution	ACTAAAAGACTACAAATATTTCAATGAAAACAGCC[A/C]CAAATTGTCAAAAGTTCTCCATCTGATACACAGGA
AX-168334889	RNAseq	T // C	76.216	0.131	Other	GGTGTCTTCACCAGCACCCATTGTGCTCAAGGCCC[C/T]ATGGATGTCAATCATGCTGTTCTTGCTGTTGGATA
AX-168334890	RNAseq	T // C	100	0	MonoHighResolution	ATATACTCCATTCTGGCGTGGGTAATGGGTATGCC[C/T]ACTGATGTTGAAGTCTATAACTGGCAGGTTCCCAT
AX-168334891	RNAseq	A // G	98.919	0.434	PolyHighResolution	AACCACCTCTGCTGCATCAAAAGCCCTCTTTATGG[A/G]TTTTTTCTTTAATTACTGATTTGTTTATAAAGAGA
AX-168334892	RNAseq	T // C	100	0	MonoHighResolution	GCTGCTGCTTCATTGCGTTGTGTGGCATTTGCTTA[C/T]AGGAATTATGATAATCAAAGTGTGCCTAGTGATGA
AX-168334894	RNAseq	T // C	100	0.186	PolyHighResolution	CTGAATGTTTTGCAACCCAAGAAATTAACCACTAT[C/T]TAATTTTCTCACTCCAATGGCTTGTCACTATTTGA
AX-168334895	RNAseq	A // G	100	0	Other	TTGTCAGCATGAGTCCCTGCAACAAGAATCTTGGG[A/G]GCTTTCTTATCCAAAGGAAGCAGAGGTTGGCTCCC
AX-168334896	RNAseq	T // C	99.46	0.005	Other	GTAAGCTGTCAGGTTCTTCGTGTTTTCAAGCATGC[C/T]AAAGGGCCAATAAGCAGCCTTATCATGCTGTCGCA
AX-168334897	RNAseq	T // G	72.432	0.489	Other	TTGAAGAAAGATCTAATGATTCCAGCCGAGTCAAA[G/T]TCCCAATTTTGTTTGGAATACGCCCGGAGAGATTG
AX-168334899	RNAseq	A // G	99.46	0.315	PolyHighResolution	CCTCCGCCATTCTCACAACACAAGAACGATAGAAC[A/G]AATTCTTCAGAAAATGTCGAACAGCACAATAGATG
AX-168334900	RNAseq	A // G	100	0.27	PolyHighResolution	GCCGACCACGGCACTCGTGCAGAGACGTTAGAGCC[A/G]GGCCCGTAGTTTTGGAACTCCCCATAGAAGAGCGT
AX-168334901	RNAseq	T // C	92.973	0.233	Other	GCCGTAACGAAGTTTAGATATCACGCCATCTTCCC[C/T]CATCTTCTCCTTCCCATGAGCAATGGGTATGGACA
AX-168334902	RNAseq	T // C	100	0.37	PolyHighResolution	GTGTACTGCGCCAGCGTGCCCAGCCGCTTGGCGTC[C/T]CCTGCCGTGAAGTCCTGTATGTCGCCGTACACCTC
AX-168334903	RNAseq	T // C	100	0	MonoHighResolution	TCAAGTGCAAGTTTCTTATAAGCTCTCTCAATCAC[C/T]TTTTCCTCTATGGTATACTCTGTACAAAAACGAAA
AX-168334904	RNAseq	A // G	99.46	0.103	PolyHighResolution	GTGTATGGTGGACCTGGTTCTGCACCTTGAAAAAG[A/G]TATGGGTGATTACAACATTTTCTCAGTTGCATTGC
AX-168334906	RNAseq	T // C	100	0	MonoHighResolution	ATATCCATGACTCTTCATATCCTTCTGGTATTTCA[C/T]TAGGATCTCCAACTATGATTCCATATGGATCAGGA
AX-168334907	RNAseq	A // G	100	0	MonoHighResolution	GATGGCAATATGGCCTTTTGGAAAAGCAATGCCAT[A/G]ATACCATTTATTTTGAACTTCTCCAGGTCCCAAAA
AX-168334909	RNAseq	T // C	100	0	MonoHighResolution	GTGCTCGATGCTTTTGTATCTCCCATTGCTAATTA[C/T]CTGCCGTTCACAAATAATTTATCTATCAATCCCAC
AX-168334911	RNAseq	A // C	97.297	0.492	PolyHighResolution	ACCCTTCCAGGCTAACGCGGTTAGTGAATAGTTGG[A/C]TTTGTTTGTGAATTTTAAGATGTACACTGAAAATA
AX-168334912	RNAseq	A // G	88.108	0.38	Other	ATCAAAAATTCCTTGGGCATTTTCCAGCATCCTTT[A/G]GAAAGAATCCATCTTACACAGAGATGGGATTTAGA
AX-168334913	RNAseq	A // G	99.46	0.389	PolyHighResolution	TTATTATTATTGTTGTCGAATTCGTTAAAATCACG[A/G]GTCTGGTTTGGAGCTCTGTAATGATTACCGTTTTC
AX-168334917	RNAseq	A // G	100	0.354	PolyHighResolution	CCCTTTTCAGCCAAGTGAAGGGCAATTTCTCTGCC[A/G]ATCCCTCGCGAGGCACCCGTCACAATCGCCACACG
AX-168334920	RNAseq	A // G	100	0	Other	AAACAACCTGGAAGCACAGTTCAGATCCTTGGGGC[A/G]GAAAAGGCTTTGTTTAGAGCTTTGAAAACCAAGCA
AX-168334921	RNAseq	A // C	100	0.357	PolyHighResolution	CGTCCTGTCTGCCACTTTCCACGTGGCCTTCTCCA[A/C]GTGAGACAGCTTCTCAAATTCCGTGTTTGCGTGGC
AX-168334922	RNAseq	A // G	99.46	0.41	PolyHighResolution	GGGCGATGATTACTGATGAGCAACAACATGCATTC[A/G]TGTAATCTCAGTCTTTTCAAGCCATTGTAAATCTT
AX-168334923	RNAseq	T // C	100	0	MonoHighResolution	TGTCGTGTGCGGCGGAGCGCCCCTCAGCAAGGAAT[C/T]CACCGAAGAGTTTATTTCCATGTTTCCCACGGTCT
AX-168334924	RNAseq	A // G	100	0.457	PolyHighResolution	GATTGTAGCCGTTTCTGCAACTTATTTGTCTTACT[A/G]ATCGTTGCAGATTCTCGCAAATTTCTTCTTTTAAT
AX-168334926	RNAseq	A // C	99.46	0.312	PolyHighResolution	CCATCCATCTCCAGTTCCACGGTCTCTCAGTTTCC[A/C]TTGCATGCAGATCAGGTACCAACTTTCCTTCTTTA
AX-168334927	RNAseq	T // C	100	0.495	PolyHighResolution	GGTCTGGTGCTGCCACTGTCATTCCTTCGGATCCT[C/T]TGTATAGCGTGTATGCTGCTACAAAAGCGTATGTG
AX-168334928	RNAseq	T // C	100	0.343	PolyHighResolution	AGAAGCTTAAATTATGTCAGGCATCGTGGTGAATA[C/T]GGTAATGCGTTGAGAGCTTCTGTAAATGTACTTGA
AX-168334929	RNAseq	T // G	100	0.427	PolyHighResolution	ATGAAAGCAGAAGGCATGGTGACTGACTCTTATAC[G/T]CTGGTAGTGCTTGCAAGACATTACATACGTGCTGG
AX-168334931	RNAseq	T // C	100	0	Other	GACGATGAGGCGGCGCAACGTCTCCATTACAAGTC[C/T]GAATGGCACCGCTATAATCTCCGCAGAAAGGTTGC
AX-168334933	RNAseq	T // C	98.919	0.388	PolyHighResolution	TTTTCCCTTGCTTATGGTTGATTTACTAAATAGAT[C/T]GTCTCTATTATAGGAGAGTAATATTTACCCCTACT
AX-168334934	RNAseq	T // G	100	0.46	PolyHighResolution	CCTCAGCCCCAGCCCCAGCCCCAGACATCTCGAGA[G/T]GGAGAAGAACAGAAACAGAGAGAGGGTCTTCTTCC
AX-168334935	RNAseq	T // C	100	0.392	PolyHighResolution	AATCAATCCAAAACAACCAGGCCACCAGAAATTTC[C/T]TATTTTGCCATACAAAGACATCAACAAGCTCTGAT
AX-168334937	RNAseq	A // G	100	0.338	PolyHighResolution	CGGTCATGTGAGGCGCGAAACACAGAGAACCAAAA[A/G]AGAGGCGTAGGGGCGCTGAATGGTAGAACAGAAAG
AX-168334941	RNAseq	T // C	99.46	0.443	PolyHighResolution	GCAGTTGGTACGATATTCCTTCTTGGTGCTGTGAA[C/T]TTGCATGTACCTCTGTTTAAAACAGACACGACTGT
AX-168334942	RNAseq	A // G	100	0.227	PolyHighResolution	TATTCTAACCTTGGTTCAGTTCAACAAGGTGAATC[A/G]TCTGCTATGCTTGGAACTTACATGGGATGGATGAT
AX-168334943	RNAseq	A // G	98.919	0.265	PolyHighResolution	TCGCGGGAGGCGCCTGGGCCAGGCCACGACAGCAC[A/G]ATGGCATTGCTCTGGCGGAGCACGCCGGACTTTAT
AX-168334944	RNAseq	A // G	100	0.303	PolyHighResolution	TAGTTGGTGATACTGTGAATGTCTTTGATTGTGGC[A/G]TGGTGGAGAGCGTGATTGCATTTGTATTGTGGGAA
AX-168334946	RNAseq	T // C	100	0.289	PolyHighResolution	CAATCCAATGTTCAAAGCGGCGCGCTCCTCGCCAT[C/T]CACCGCTTCAACAATTCTCCTTTCTGCGTAAGTTG
AX-168334949	RNAseq	A // G	100	0.143	PolyHighResolution	GGACGGGGTGGCCGCGGTAGGGGCAGAGGAAGAGG[A/G]AATTTTATGATGGGTGGTGACTACAATGGTGATGA
AX-168334950	RNAseq	A // C	99.46	0.158	PolyHighResolution	TAATCTTTCAGAAAAACACAAGACCACTGACTCAA[A/C]CTATTGACTCTGATAATTCAAATAAAAGACTTGGT
AX-168334951	RNAseq	A // C	100	0.5	PolyHighResolution	GCCTGCTTGCAGTAATAAACAAATATGCAATCACA[A/C]AGTTTAATTACCCAGGTCTTTTGACTGCCCTCCAG
AX-168334952	RNAseq	T // C	85.405	0.165	Other	CTTAGTCTTAGATGTTTATATCACCCTAAAATATG[C/T]AGAAATTCTATGAAGAAGACATATTGCACAGGGTT
AX-168334953	RNAseq	T // C	87.027	0.438	Other	AGTCTATTCTATATTTGACCGACTCTGGAAAATAT[C/T]TTTCTTCCAGCTCTTTTACTCAGTGGTGACACTCT
AX-168334955	RNAseq	T // C	97.297	0.219	PolyHighResolution	TCTGTATGGATAAGAGACCAATTTTACCATAAGTT[C/T]AGTGCTTTTGCCATGGGCATCACAGATATAAAATA
AX-168334957	RNAseq	A // G	100	0.443	PolyHighResolution	GTGTGGTTCCACATTATAATTTATTATTGCTCTGC[A/G]AACTAGATACTAAATGATGTTAACAGCATACACAA
AX-168334958	RNAseq	A // G	100	0.478	PolyHighResolution	GGCAAAGAATTCATGTCTGTGAGCTGGGGCTTCGA[A/G]ACCTTTGAGCAGGAATAGTTGATTTGATCTGATCT
AX-168334959	RNAseq	A // C	100	0.262	PolyHighResolution	TCTGTAGCTCCACCTGCACCAACACCTCCGCCTCC[A/C]GTACGTTCATCTTCAGGGCTTGCAGATCCTGTTGC
AX-168334960	RNAseq	T // C	81.622	0.424	Other	AAGTGCTCCAGCTCCAGCTCCCACTCCTGCCCCTG[C/T]CCCTGCTGCACCAAAATTGGGGAGACCCTGTGGGA
AX-168334961	RNAseq	A // G	100	0	Other	TTCGTATGTCCTCTCAGAGTCCAGCCTCTTTGTCT[A/G]CCCATTTAAAATTGTCCTGAAGACTTGTGGAACTA
AX-168334963	RNAseq	A // G	100	0	Other	TTCCTTCTCAAGTGCAATATGGTTTGCCTGGATCC[A/G]AAGTAATTTGAACGGAATTTGAACTCAGTTTCTTG
AX-168334968	RNAseq	A // G	97.838	0	Other	TGCTGCTGCTAGAAGTTGTGTAACATCCCGTTGAT[A/G]AGGCTGAACATACTTTTGAAGAAATGGATAAAAAT
AX-168334971	RNAseq	T // C	100	0.395	PolyHighResolution	TTTGAGCGTGTATAGCGCAGATCGGAGATTAGGAC[C/T]GAAAAACGGACTTGGACCGAAATGGAAAATAACGC
AX-168334972	RNAseq	T // C	99.46	0.397	PolyHighResolution	GAAGAATACTATTCTGATCCAAGATTAGCAGTATA[C/T]GCAGTACCTTATGCTCCTGTTCTATCAAGTACCTA
AX-168334974	RNAseq	T // C	99.46	0.155	PolyHighResolution	GTAAAACTATATTGCAGGCAACATGTAGTATCGCT[C/T]CATTGGATTGCTTCTGTAGTCTCTGTGAAGTTGGG
AX-168334975	RNAseq	A // G	100	0.27	PolyHighResolution	GCCAACACTAGTGGAACCAGTTCTGAATGTTAATC[A/G]CTTCACAGAAACATCGAGTTCTGCATTGTTCAACT
AX-168334977	RNAseq	A // G	100	0.338	PolyHighResolution	AATGTGAGAGGTTCTGTGTTGCTTCCATATCTCCA[A/G]AGTAGTGCAGGACACTTTCCTCCTAATGCGACGAA
AX-168334979	RNAseq	T // C	94.054	0.29	CallRateBelowThreshold	TGCCAACCCTCGGCTCCGCTACGAGGAGGGGACAA[C/T]CTTGGCGGACGTTATTTGTACTGCAACGAGGAAGC
AX-168334980	RNAseq	T // C	100	0.276	PolyHighResolution	CCCAAACCATTCCCAACAGATTCATCACTACTAAT[C/T]GCAGCGACTGCAACTGCTGAGGCTGCCGCCTCAGC
AX-168334982	RNAseq	A // C	99.46	0.103	PolyHighResolution	TGGTGACAAGATCTTGCGGTTTCAAAGCACACCTC[A/C]GAAGCTGGATGCAAATGGGGCAGGTGAGTCATTCT
AX-168334983	RNAseq	A // G	100	0.227	PolyHighResolution	CCCGCTTATGCGCTTCACTCCGCCTCGCCTCGCCA[A/G]ACGCCTAATGGCCGGCTTTGTGATGCCCTGGATGT
AX-168334984	RNAseq	A // G	99.46	0.139	PolyHighResolution	CCGTATCTTTGTAACGAGAGCTTCGGGTCGTGCGC[A/G]AGCTTGAAGTCGAGAATGTAACCACGATCTGTGAG
AX-168334989	RNAseq	A // G	92.973	0.375	Other	ATCAGTTGGGCAACTTGCAGCCGTAGAGAAATTAC[A/G]GTTGAGTCACTGCACAACTTTGCAATTTCTGCCGA
AX-168334990	RNAseq	A // G	100	0.143	PolyHighResolution	GAATACAATGTAATTGCTCTCTAAGGAAATTACTC[A/G]AGCCATGTAATACTCCATATTCAATTCTTGTGAAG
AX-168334995	RNAseq	T // C	100	0.438	PolyHighResolution	TGAGGGTATAGCAGGAGGGAATAGGTGATTTGGGC[C/T]CAACTCCTCTAGGATTGTTCAAGGCCAAGGTTTGC
AX-168334996	RNAseq	T // G	100	0	MonoHighResolution	TGAAAATATTGCTGTCACTGGATGACGCAATAGCT[G/T]CCGCCTGTATCCTGCTTGGCCTCGAAGGTGGAGGC
AX-168334997	RNAseq	A // G	99.46	0.008	NoMinorHom	CATGGATTGCAGAGACAGTGTTGACCAGTGGGAAT[A/G]TTATTGTAAACTGACAAAACGTGCCTTCCGCAGCC
AX-168334999	RNAseq	A // G	83.243	0.487	Other	TCTTACACCAGTGATTTGTTTTCAAGGCAACATAG[A/G]TAACTATATTAGGGTATGCCTTTGCAGTTTATAGC
AX-168335000	RNAseq	T // G	99.46	0.432	PolyHighResolution	TTCAATCTTCTTTTTGCCTTCTTTCAGATTCGCTA[G/T]TTTCTTTGTTGTCTTTGCTGGGTTCAGCAACATCA
AX-168335001	RNAseq	A // G	100	0.276	PolyHighResolution	TAGTGTCGTCGGTGCGCTCCACGCTCATGGTATCC[A/G]CTCCCGATTTTGGGGTCCACACCGCCAGGGACTCC
AX-168335003	RNAseq	T // C	100	0.324	PolyHighResolution	TTAGGAGAGGAGCTGGATAGATGGTTGAGAGCTAG[C/T]GGTCAGTCCAAGTCTCCTGATGTACGAGGAGTGAT
AX-168335005	RNAseq	T // C	100	0	MonoHighResolution	TGGACTCGGCCTTTTAAAGCTCTCTATCTATAACC[C/T]CAAGAGGTTATACCTTTATTCTCCGATATAGATAA
AX-168335006	RNAseq	T // C	100	0	MonoHighResolution	ACATACTAAAGGGAACCACTCGCTACTCACTCACT[C/T]ACTCACTTACCGATCAATGGGTAGCAGTGCCCAGA
AX-168335008	RNAseq	A // C	84.865	0.455	Other	AGGAGGATGTTCTTTTCTCAAAGACAGAGCTTCAA[A/C]ATGAGAACGAGGATGGTGTCTCTATTATTTTCTAT
AX-168335010	RNAseq	T // G	99.46	0.264	PolyHighResolution	CTTGCTATGATAGATTTGCAGTTTAATCCATTTTT[G/T]TCTGTTTTGGTGCAACTTATTAGATCTCTGTCCAT
AX-168335011	RNAseq	A // G	98.378	0.418	PolyHighResolution	ACAACTTCTGCAAGATTTGTTTCATTGTCCTGTAT[A/G]GTAAATATGAGAACAGGGCAACTATGGGATACCTT
AX-168335012	RNAseq	A // G	100	0.362	PolyHighResolution	GTTGAACTCCATTCAAAAACAGTACCCACACCCCA[A/G]CAGATCAGCAAAAGCAAAAAGTATCAATAACGTAT
AX-168335015	RNAseq	A // G	100	0.473	PolyHighResolution	TATGTCAAAAGCTTGGACATGCTCAGCATTTCTTG[A/G]AGTTGAAGGAATACTTCTTGGAGTTGAAGGAATGC
AX-168335016	RNAseq	A // G	91.892	0.306	Other	AATGCGAAGAGGATTGCGGAAACCCTCGCCCTGGC[A/G]GATGCCAAAAATAGGGGAAAGGGTTTTGGATGGAG
AX-168335018	RNAseq	T // G	100	0.389	PolyHighResolution	ATATGTTATACACTAGTGAGCTGGGGACCTCTTTA[G/T]CATTCTCTGATCTAAAACCTCAAGCTCACAATAGG
AX-168335019	RNAseq	A // C	100	0.443	PolyHighResolution	TGTACCGTCCCCACAAGCCGCGGGTCTACGTAGAG[A/C]GGGCGTCGATCTACGAGCTCAACGTGACGGACGGC
AX-168335020	RNAseq	T // C	100	0.34	PolyHighResolution	AGTTGCCCCAGATTGTTCTTAACGCTCAAAATCTG[C/T]TAGCTGGAAATAGAGAAGCACTTTTTGCAGTGGGA
AX-168335021	RNAseq	T // C	100	0.33	PolyHighResolution	CAATGCTGGTATATGGAAGTTTTGGGAGGACTTAA[C/T]TACAATCGGTGGACTCTCTATTCTTCCTCAGGTTA
AX-168335023	RNAseq	T // C	99.46	0.264	PolyHighResolution	GAAACCTCCTGTTCTACCAAACTCCTTGGGCAACT[C/T]ATTGCAACTTTTATTATCGTCTAGACCTAATTGTC
AX-168335025	RNAseq	T // C	99.46	0.345	PolyHighResolution	GAGAGACGTTTTGAGAAATGAGACCAAGAAGAAGG[C/T]GCGATAATTTTCAGGCCTGAGAGAGTCTATTGAGA
AX-168335026	RNAseq	T // C	100	0	MonoHighResolution	TGTCTTAGATCATACATAACACAGATATCTGCAGC[C/T]GTCTTCAACTGTGCTACATTTACAATTTGCTTGAT
AX-168335028	RNAseq	T // G	100	0.186	PolyHighResolution	CACAATGTACAGAACAAAGGATCATCTTCTACCAC[G/T]TGTTCCTGTTGAACTTCTTTCATTTGGCAGCTATC
AX-168335030	RNAseq	A // G	100	0.395	PolyHighResolution	CATTGCACCAGGGTCACGTGAGATACGACCACCTC[A/G]CCAGCAGCGCCCATGGCGTCGCCGGGACGTTGCTG
AX-168335031	RNAseq	A // G	100	0	MonoHighResolution	TACCGAATTCCGGACGGAGATCGCCACGCTGGGAA[A/G]CCTCAGCCACGTCAACCTCGTCCGGCTACGCGGAT
AX-168335032	RNAseq	T // C	98.919	0.396	PolyHighResolution	AATACTCCTCAAAAGGTTAATAAATCGAATAGTTT[C/T]TGAAGGAACAAATTGAAATTTCAAAATCATACATT
AX-168335033	RNAseq	T // G	67.027	0.242	Other	GTTGTGTCTTTGAAACAAAAATTCCCCATCACTAG[G/T]TAGAAGAAAAGGCAATGATCAAGAAGTCTCTTTGG
AX-168335035	RNAseq	T // G	90.27	0.389	CallRateBelowThreshold	ATTCCAACCACTTGTCTTATCACCAAGGAAAAGGA[G/T]TAGTAAATCTGTAGATATAACATCGTAACAAGATA
AX-168335036	RNAseq	T // G	100	0.305	PolyHighResolution	CGTGTATCACATATCACCTGTCACGTCGCTTCTTT[G/T]AAGTCATTTTTAGATGTTCGGCAATAGCATATTCG
AX-168335037	RNAseq	T // C	100	0	MonoHighResolution	TACTCCCAATGCCACCAGATCCTATAACCGCCTTC[C/T]AAACAGCTTTGCCGATTCAGATTGAACAACAGAAA
AX-168335038	RNAseq	T // C	100	0	MonoHighResolution	CCACTATCATGTATGTGACCATGTTTGTGTCCATG[C/T]ATGTGCTTATGATCATCATGCTTGTCATCATGGTG
AX-168335039	RNAseq	T // C	98.919	0.082	PolyHighResolution	CACGAGGGCTGGCAGGGCCTCTTCCGGGGCAACGG[C/T]GTCAATGTTATCCGTGTCGCACCCAGCAAAGCCAT
AX-168335043	RNAseq	T // C	100	0.278	PolyHighResolution	TGCCTCAAATCCTCTTCAATCCATGTTGATCATGA[C/T]TGTGAAGTTGTAACAGATAAAGGGAAACCAAGCAA
AX-168335045	RNAseq	T // C	98.378	0.404	PolyHighResolution	ACGAAAGTTAAAAATATACCCTAAAACCCCAGAGC[C/T]CTTCTCGCCTGTAGGAAATCAAATCCGAGAAATAC
AX-168335046	RNAseq	A // G	77.297	0.248	Other	GGCAAGCATGAATTAGGTCATGCTGCAGGCCTTGC[A/G]AGCTCTGCAACAGCTAGCATTGGGAAATTTGATAA
AX-168335048	RNAseq	A // G	100	0.143	PolyHighResolution	TGAACGCCCCTTTTCCCTCCCCTGTATCTGTCGGC[A/G]CTAACGGTATTGGTGAGAGGCCTGGAAGGGATAAA
AX-168335054	RNAseq	T // C	100	0.322	PolyHighResolution	GTGTTGATTCGCAGGTCTCTTGAGAATGATGTGCT[C/T]GGTCGATACCCTATAAAGAAGGATGAGGACATTTT
AX-168335056	RNAseq	A // G	99.46	0.283	PolyHighResolution	AGGCAGCCCAAGCACCAAAGAATTTCACTGCTGCC[A/G]AGAGTTTATCTGGTACCAGCGGACAGCCTTTAACA
AX-168335057	RNAseq	A // G	100	0.403	PolyHighResolution	CCTACTAGTTCTCAGAATTCGATACAGTCTGGCCA[A/G]GATGACATATGGTTAAAAGATATCTGGAGTGTTGG
AX-168335059	RNAseq	T // C	100	0	MonoHighResolution	ACTTCTCCTCGGCGATGTGGAAAAAATGAAAAAAT[C/T]AAAGGGCCGATATATATTAGCAAACAAGAGCTTAA
AX-168335060	RNAseq	A // C	100	0	MonoHighResolution	AAGAGCTTAAGTATTACCTCCATCTGTTCCTGGGC[A/C]AATTTGATGGAATTCATCTCGACGGCGAGGACTTG
AX-168335062	RNAseq	A // G	99.46	0.486	PolyHighResolution	AGCGCGGCAATCCAAAGACCTCCACAGTATGCACT[A/G]ACACCATGTACTGTCCATGTATCATAGGTCTGGTC
AX-168335063	RNAseq	T // C	100	0.484	PolyHighResolution	AATCTTCCTGTAGATTCTGTTACTTATATATGTAT[C/T]CTTCAGTGTTGCGCTGATAAGAAGACACTCGAAGA
AX-168335064	RNAseq	A // C	100	0.295	PolyHighResolution	AATGCTCCAGCAACTTCAGTGGCTGCAGCTGCAGC[A/C]CCTACAAAAGTTGCCCAACCTACTACAACTAATGC
AX-168335065	RNAseq	T // G	100	0	MonoHighResolution	AATTATTACGTAATGATAATTTACCATTTTTTTTT[G/T]TTAAAAATAAAGGATCAATTTTTATTAAATCTCCT
AX-168335066	RNAseq	T // C	100	0.041	PolyHighResolution	TCTTCGGGCCATCTTCCCTTCGTCCGTAATGTTTC[C/T]CACCACTAACTAATAATTCACAATGACAAGACTTT
AX-168335068	RNAseq	T // C	100	0.497	PolyHighResolution	TCCATTACTCGAGGATAGTTAGTTAACTTTAGGGC[C/T]GTCACTACATTATTGTACTTATCAAGTGGTGCACT
AX-168335072	RNAseq	A // G	82.162	0.398	Other	CAGTACATATCCCAGTATTTCCCATACTTTGCCCG[A/G]CATCTTTGATCATCTCTTTGGGCTCGATCAAACAG
AX-168335073	RNAseq	T // C	100	0	MonoHighResolution	CACGAAAAGCAAATCCGATTTCAGTAAGACTTCAT[C/T]TAAATCGTAGTTCAGATTCAAACTGGTTTAGTGAT
AX-168335074	RNAseq	T // C	100	0	MonoHighResolution	CGGTCAAAATCAAATCTGTCTTTCAAAGTGCTTCT[C/T]TAATTGCTCAGGACACCTCTTTCTTACTGGAGAGC
AX-168335076	RNAseq	A // G	98.919	0	Other	CTGTTTATATGTGGTGGGGCTTTTGTAGATCTAGA[A/G]AAAACAATATCTGAAAGACGGCAAGATTCTTCTAT
AX-168335078	RNAseq	A // G	99.46	0.465	PolyHighResolution	AAGGGATGGCTGTCGCCGTGGGAGGCGGTGCTAGA[A/G]TTCGGCAATGCGTATGTGAATGTTTATGCCTAACC
AX-168335079	RNAseq	A // G	100	0.395	PolyHighResolution	CTTCTTATAGTCGGCTCCCTCTTTCATTTATGTGC[A/G]GTTTCTGGAAAAGAAGCAGTAGAGCTCATATTATT
AX-168335082	RNAseq	A // C	76.216	0.433	Other	GGCATCTCCAATATTCTTACAAAAATATTGTCCGT[A/C]TTTTGTTTTTGAGCTCAATTGATTAAAAACATGGG
AX-168335083	RNAseq	A // G	99.46	0.147	PolyHighResolution	GAACCCTTACATTTTTCATGGGGTGAACGACCGTA[A/G]GCAGGACCTTTCTTTAGCACTTAAAACAATACTAT
AX-168335084	RNAseq	T // C	99.46	0.473	Other	AATATATCTATATGGCTATAGTTGGCCGGAAAGCT[C/T]TTTCCAATTACATCTACTCCTAACATGCCAAGGAT
AX-168335085	RNAseq	A // C	100	0.184	PolyHighResolution	TGTGCATTAAAACCAGGACATAGACCCCTCCACTA[A/C]AAATCATGCAACGTTCAATCAAAACCATAATGGAG
AX-168335086	RNAseq	T // G	78.919	0.343	Other	TCATAAGTTTTCCATCTTTCAATAATCACCCTAAA[G/T]TTTTCATCTCTGCTTCGAACCTCAACCAAGGGTTT
AX-168335088	RNAseq	T // C	100	0	Other	GACCAGAAAGTCCCTCTCCTCCTCTGCATAGAAGT[C/T]TCCAATCTTTACAAATCCCTGTTGACCTCCATCTA
AX-168335089	RNAseq	T // C	100	0.132	PolyHighResolution	GGTTTACCCCTACTGCTGCCACTGTTAGCTCCTCC[C/T]TGCTCCTTGGCATTTGCAGCCTTCCTGAGATCAGA
AX-168335090	RNAseq	T // G	96.757	0.271	CallRateBelowThreshold	ATTCATGGAATAGAGCATGTTTTTCAACCTTTGGT[G/T]GAAACCGGTGCATTGATTAGGCGGACCAATGAGCA
AX-168335092	RNAseq	A // G	99.46	0.206	PolyHighResolution	ACAATAATGCCAAATCGGTACTCTCTACAACTGTT[A/G]GTCCATATGGGAACCAGAAGCCATAAAGTTCCAAA
AX-168335093	RNAseq	A // G	99.46	0.481	PolyHighResolution	ACCTTGTAAGAAAGAGGGTTGTCACTGCAAAAAGC[A/G]ATCTTCACATTGGTCAAATACAGTGTTCCTATAAC
AX-168335096	RNAseq	T // C	100	0.322	PolyHighResolution	CTTCGCAGAATCGAGGACTTCGATGGAGATGATGC[C/T]AAGGTCTAAGAGGTAACACTTCAATCAAAATATGC
AX-168335102	RNAseq	T // C	98.919	0.257	PolyHighResolution	GTCGAAATATAGTAGTACGGTTTACCTCTGCATAA[C/T]ACTCGAATTTCACAAATTAAATCCTGTATAGAAGA
AX-168335103	RNAseq	T // C	98.919	0.139	PolyHighResolution	AACAAGGTCGTAAGAGACAAGGAGATCATGGAGGC[C/T]GTACAGCTACATCTTTTCATGTTGTAAAGAGTTAA
AX-168335106	RNAseq	A // G	100	0.359	PolyHighResolution	AAAACAAATATATTCCTAGGAACTGAGCCGGAACT[A/G]GAGCAACTGTTAAAATCCATGCCAAACATTGGGAC
AX-168335107	RNAseq	T // C	100	0.359	PolyHighResolution	TGGAACTACTGGGATTTGGACATTGTGGACGTGGA[C/T]GTAAACAGCACTCATTCCTCGTCTTTTATTTTCTT
AX-168335110	RNAseq	T // G	98.919	0.382	PolyHighResolution	AGGCGGTTTGTAAAGAATATTTAAATCAAACCTTC[G/T]TTTTCATATGTTTGATTGATGAATATGGGAATTAA
AX-168335114	RNAseq	T // G	99.46	0.264	PolyHighResolution	GTTCTGAGTGGATCCAAAAGGAACAATCTGTTTCA[G/T]TTCTGCATTGTCACTACTACACCGAGTTGCTTGAA
AX-168335117	RNAseq	A // G	88.108	0.187	Other	TTCATTTTTTCTGAAAGTTCTTGGTCCTGCTTTGC[A/G]TCTTCCGGAACTGATGCAAAAGCTCTATTAAACAA
AX-168335118	RNAseq	A // G	99.46	0.228	PolyHighResolution	GAATATGCCATTTTCAAACTTGCACTTTACAGTGC[A/G]TAAGAGTGATTATAAACAGATTACAATAGGAGTTG
AX-168335121	RNAseq	T // C	80	0.311	Other	TCCATTTTCAGAGATATCTGAATCTTTACTGCGGG[C/T]ACCTTCCACTAAGTGTTCAGGTCCATTTGCAACAG
AX-168335123	RNAseq	T // C	97.838	0.133	NoMinorHom	CTTCAAATACAGGCGGTGGAGTTATAAGAACCACA[C/T]GAGATGTATCTGAGAGACCCTTGATATGTGCACAA
AX-168335126	RNAseq	A // C	99.46	0.486	PolyHighResolution	CCACTGGATTGTCATATAGCATGAATGCCGCTACC[A/C]TTATGGAAAGTAAAAGCTGCACAGACCGCTTTCAG
AX-168335132	RNAseq	T // G	100	0.384	PolyHighResolution	AGGGTGTTGGAAAAGTGTTTGAGCCTTTTCAGGAT[G/T]CAAGAATAGACCTTTTACTACCAAAGCTTGTGTAC
AX-168335133	RNAseq	T // G	86.487	0.394	Other	CCAAAGCTTGTGTACATTGCCTTGAACTTAGCAGG[G/T]TTACTGTTAGGTGTCTGGAAGCTGAATACATTAGG
AX-168335134	RNAseq	A // G	98.378	0.412	PolyHighResolution	GTTTCTTCGTGTCTTGGTTGAAAACAAATTACACG[A/G]CTATGCTTCATTTCTTTTGCTCATAAGTTCTTTTT
AX-168335137	RNAseq	T // C	100	0.357	PolyHighResolution	CTTGTGACCTCGCCACTTCATCATCCATGTCATCA[C/T]ATGTTTCCGTGTGACAGGCATATATTCGATCGTCT
AX-168335139	RNAseq	A // G	100	0.403	PolyHighResolution	GTCGAAAGGCTTGATCGAGTAAGTAGAGCTTTCTT[A/G]GGGTTTCCTACGTTTGGAGCCGTTGCTAATCCTTT
AX-168335141	RNAseq	T // G	99.46	0.492	PolyHighResolution	GTAAATTCCATCTCTTCGTTGTATTGGTAAACCAA[G/T]TACTTGGTGTTGACCTTTACAAAAACAAATGATAA
AX-168335142	RNAseq	T // C	100	0.284	PolyHighResolution	GAGCAGCAATCCCACCCATACTTGGGAGGATTGCA[C/T]TCCATGCCATCTAACAGTTCTTCGATTCTGAGAGA
AX-168335144	RNAseq	T // C	99.46	0.234	PolyHighResolution	AAACTCATGATTGCATTAAAATATCCACCTTCGTA[C/T]AATGTATCTGGAGGTCCGATGATTGTTACATTCCA
AX-168335148	RNAseq	T // G	100	0.405	PolyHighResolution	TGAGAGGGAACTGAACGTGCTGAGGCCCGTACAGC[G/T]GGGCCGGAAGAGAAAGGGAGCGGTAATTGTTGAAG
AX-168335149	RNAseq	T // C	97.838	0.061	PolyHighResolution	CAGACAGTTGTCCAATTTGTTGGGACATTTGAGTT[C/T]GTAACAGGTATTAACTCTCAAATTTGTAATCATAT
AX-168335150	RNAseq	T // G	99.46	0.228	PolyHighResolution	CTCTCGCGGCAGATTTGTTTCCACAGGTCCTCCTG[G/T]AGTGCCACGGCCGACCAGGTTTTGCAGGCGCAGGC
AX-168335152	RNAseq	T // C	90.27	0.452	CallRateBelowThreshold	GGTTCCCCACGGCGGCCTTGACGATCCACGGCCCG[C/T]GCACGATCCTATTTATGAGTTTAAACCTGCTGTTC
AX-168335155	RNAseq	T // C	95.676	0.249	CallRateBelowThreshold	CACGTCTCATGATCCATTGTGTGATTATACTCATG[C/T]GATTGTGATTCTAAACTAGAATCTGCAATTCCATT
AX-168335156	RNAseq	T // C	79.46	0.075	Other	CTTTTGGGAGGAAGATTTTTTGCTTCATCAGATAA[C/T]ATGGAGTACAAAGAGGGTTTTGAAGATTTTGAAGA
AX-168335157	RNAseq	T // G	99.46	0.003	NoMinorHom	TTTATTTGACGTGCGCATGTTTGATTCTTCAATCA[G/T]GGTCCTTTCTGATGCCTAGTGTAAATCCACTTTGT
AX-168335159	RNAseq	A // G	100	0.368	PolyHighResolution	AATGCAGTACCAAGTGCACCTATATTGGCAGCACC[A/G]ATAGCTGAGGTGATATGATCATAGCCTGGAGCAAT
AX-168335161	RNAseq	A // G	87.568	0.046	Other	GATAAGTTGCTGATATCAATTGCAGCAGGTGTTAA[A/G]CTTAAAGACTTAGAGGAATGGGCAGGAAATGCAAG
AX-168335162	RNAseq	T // C	100	0.416	PolyHighResolution	TAGAGGATGCCCTCATAGCGTATCTCGCTCTTCGA[C/T]GTCAGGCTTATCAGGCTTCCAATGTATGAATCCGC
AX-168335163	RNAseq	A // G	100	0.378	PolyHighResolution	TACAATGAGATAATGGAGGCCAAAAGGCAAAAAGA[A/G]TCAGCAAAAATGCTGGAAGAACTTAATGCCTGTAT
AX-168335164	RNAseq	T // C	91.892	0.409	CallRateBelowThreshold	TTGATATTATCCAGAAAGTTGAGCATTCAACAAGC[C/T]TTTTCACTTTGTAAAATTTATAATTTTGACATCCC
AX-168335165	RNAseq	T // C	100	0.303	PolyHighResolution	AACTTCTCTGAGAAAAAAGGAAGGTCGTGGACACC[C/T]GGAATCTTCTTCCCTTGCAATATATTTTGTTACCG
AX-168335168	RNAseq	T // C	100	0.213	PolyHighResolution	TACCCAAATGGATATTGGAGATTGGGGAAGATAAT[C/T]CTGATATATTTTTCACGGATCGAGAGGGTCAGCGA
AX-168335169	RNAseq	T // C	100	0.397	PolyHighResolution	CAGAGCTTGCAGCAGGTTTTTATAATCCATCAAAT[C/T]GTGATGGGTATGCTGCAATTGCCCAAATGCTTAAG
AX-168335170	RNAseq	A // G	92.973	0.259	CallRateBelowThreshold	ATTGCCTCGTTGTCGGCATGGGTGGCTCTAGTTAC[A/G]ACATGATCTAGCTTTCAAACTAGATTTAGAGATGC
AX-168335173	RNAseq	T // C	99.46	0.261	PolyHighResolution	ACATTTGCATGTATGATGTAGAAGAGCAGGTATTA[C/T]TACGGAGATTTCAAATATCTAGCAACCTTTCCCTT
AX-168335174	RNAseq	A // G	99.46	0.389	PolyHighResolution	CGAAAGGCTCAATGTCCTATTGTGGAGAGGTTGAC[A/G]AATTCTTTAATGATGCATGGTCGCAACAATGGGAA
AX-168335175	RNAseq	A // G	88.649	0.479	Other	ATAGGAAAATTTAGTCCTTCAGTATATAATGTAGT[A/G]TTAGACAATATTGTTGTAGTGATTTATGTGTCCCT
AX-168335176	RNAseq	A // G	100	0.476	PolyHighResolution	AGAATCTCCTTCCTGGGCACCGGGGCCGATTCCGG[A/G]TGCCATTACTGATGAAATGTGTGGTTTCGAGGGCA
AX-168335178	RNAseq	T // G	98.919	0.172	PolyHighResolution	CATTAGACATGAGAGATGATGTTGCTCGTAGCCTA[G/T]AATGTAATATGGGAGAATAGATAAGTGTGTTGTAT
AX-168335181	RNAseq	T // C	88.649	0.354	Other	AAGAAGGCCGGAGGCGACACGTTGGAATATAACAA[C/T]TTTTGGAGCCAAGAGCTAAAGCCCGGACTGAAAGA
AX-168335183	RNAseq	T // C	100	0.484	PolyHighResolution	TCTAAAGCGAAAGCGAAATCCTCTCCTCGCTCATT[C/T]TCTCTGCAATACACTAATATAGCACAGAAGCAACA
AX-168335184	RNAseq	T // C	100	0.084	PolyHighResolution	ACAATACCTTTTCCACTCATAGGAACATCCATGGG[C/T]GGCAATCCATTGCTTACAAGAATTCCCGTTTGAGC
AX-168335185	RNAseq	A // G	99.46	0.326	PolyHighResolution	TGCAGATCCCAGGATGAAGAGTGCAGCCAAGAAGC[A/G]TGGAATAGACATAACCTCCATATCAAGACCTATAC
AX-168335187	RNAseq	A // G	96.757	0.478	CallRateBelowThreshold	TCTGCCACCTCACAAAACCAGGCTGCATACTTATT[A/G]CTTGTCAAGTCAATAGTAGATGTTTCAAGTCCTTC
AX-168335191	RNAseq	T // G	100	0.403	PolyHighResolution	GCTTATAGTGTAAACAAACAGACACATGTCGTCAT[G/T]ATGGCTGGAAAATCAAGGATATTGTTATCTTTTTA
AX-168335192	RNAseq	T // G	98.919	0.481	PolyHighResolution	TAGCGACAGTAATGCACAAATTGGGTGAAGATGAT[G/T]TCATGCTAAAAATGGTGGAGGAACTATTGCAGAAG
AX-168335194	RNAseq	A // G	84.324	0.353	Other	CGGCTCCGGGAATTGCTTACCACGAAGCTTCCCAC[A/G]GGGACCTTCCCCATCAAGGTTGCTATTCCTGTTGT
AX-168335197	RNAseq	T // G	100	0.203	PolyHighResolution	GTCTTTACTGTAAGTTTTGACAAAAATTGGTATTT[G/T]GTACTTATAGTTTCTGGAAATTGCTATATGCACTT
AX-168335201	RNAseq	T // C	98.919	0.421	PolyHighResolution	CCTGAACACTCATGACAGAGATCCGATGGACGTTT[C/T]AGATCATTAAGATATTGCTGTCTTCCTCAGAATCT
AX-168335202	RNAseq	A // G	100	0.405	PolyHighResolution	ATCTGGTAATGCTCTATGAGGTGCCGCACCAAAAC[A/G]CCAAGTGCTCATCTCTGCGTAAATTGCTAACAAGA
AX-168335206	RNAseq	A // G	100	0.162	PolyHighResolution	CTGCACCTCCAATACGACGACGTACGCATTCTGTT[A/G]GAGAGGAAAATATGTCAGGGCGATATCTTCACTAC
AX-168335207	RNAseq	A // G	100	0.268	PolyHighResolution	AGTAAGGGTTAAATTTACTACAGGTCTCATTAGGT[A/G]GTAGCTTTTTGGCCTTTTTGTTACCTAGAGCTTCA
AX-168335208	RNAseq	T // G	99.46	0	MonoHighResolution	TGCCTCACCATTCTCATTATGCAGATCTCTCGCTT[G/T]ATTTGGTTGATCATGCCCACCTTGAGGATCTGCGC
AX-168335210	RNAseq	A // G	87.027	0.158	Other	TTGTGAAATGATGCTTCTGGATTGATTGAAATATT[A/G]ATTGTTTTTTTAAAGAGATGAGACACATATTTTTC
AX-168335211	RNAseq	A // C	93.513	0.017	Other	TATACAACTTTACATCTATGGGTTCTATTTAGAGG[A/C]CATTTATCTTCAATGCTACCAACTGCATAATTTTA
AX-168335212	RNAseq	A // G	98.919	0.314	PolyHighResolution	CGGTTGTGGGTTTGTGAGTAGGGACAAGGAAAAAG[A/G]GTGTGAAATGAAGACCCGCATCGTTTTTCAATCTT
AX-168335216	RNAseq	A // G	92.973	0.128	CallRateBelowThreshold	ACCTATATCAGCCCAGCCTCCAGACCGGAGGATTG[A/G]AATGAAATGTGCTTTGGCACCTTCTCTATTCTTTG
AX-168335217	RNAseq	T // C	100	0.443	PolyHighResolution	CTTCCTGTTGGCACTCCCATAACTGTTCGACACTT[C/T]GTTCCTGGTCAGCATGTTGATGTCATTGGACTCAC
AX-168335218	RNAseq	T // C	100	0.457	PolyHighResolution	CCATTAGCAACATTCCTGGCACTCCTCCTTACCTT[C/T]TTAGTTGGTGGCTCCTCCTCTGCATGTTTTGAGGT
AX-168335221	RNAseq	A // G	99.46	0.188	PolyHighResolution	GCGCAGGAGGAGGCCAAGTGGCGCAAGGAGGCCAC[A/G]AGGAGGTGCAGGAATTGCTTGACGGCTTACAGGGA
AX-168335222	RNAseq	T // C	100	0.154	PolyHighResolution	ATATAGGATCTATTCAATCTTGTACTTCTAATTTT[C/T]GTCTTCCATGCTTTCAGTGTAACATCCAAGGGAGA
AX-168335224	RNAseq	A // G	99.46	0.272	PolyHighResolution	TTATAAAATGATGTGGCCACTCAAACCTTACAACC[A/G]TCTGATTTTCCTTTAGACCCACCTTACAGATTTGA
AX-168335226	RNAseq	A // G	100	0.335	PolyHighResolution	CATGTATATTTAAAACACAACTATAAAAAATCCAT[A/G]GTGGTTGACACCCATTACAGATTCTACTTTTTAGA
AX-168335229	RNAseq	T // G	94.054	0.009	Other	AGTTGGCACCCTATCTGATAAGGGCTCACCTCTCT[G/T]TGAGACCAACTTTGAAAAAGGTCATAATTTGGAAC
AX-168335231	RNAseq	A // G	95.135	0.261	CallRateBelowThreshold	GTAAGAGTTCCCTTTGGTTTGATCCATTTTGGATC[A/G]GCTAAGCCATTGAGCTCAAGTTCACCACTAACTGC
AX-168335232	RNAseq	A // G	100	0	Other	CCTAATCCATGAACAACCCCTTGCTTTCCACAAGC[A/G]ACTTCCATTGCACTCCCAGGTTCGGCAAGCATGGA
AX-168335233	RNAseq	T // C	100	0.265	PolyHighResolution	GCTGAATAATTCAGAAGGCAACACTGTTCTTTGTT[C/T]TCTGAGAAGATGAAATATACATAACCCTGTCTGTA
AX-168335235	RNAseq	A // G	100	0	MonoHighResolution	AGCCCTCTGAAAGCAAATAATATCTCCGTCTTTAA[A/G]CTGGTCACTACGGCAGAAAGATATCTTGGTAATAC
AX-168335236	RNAseq	T // C	99.46	0.484	PolyHighResolution	ACATTACATTGAGAGGACGAAAATAGAAAAACCCA[C/T]GGATCTTCGGTGCTTGCAAAACCAGAAAGACCAAA
AX-168335240	RNAseq	T // C	91.892	0.212	CallRateBelowThreshold	AGTTACAGTATGATTGCTTGTTGCCTAGTTTCGAA[C/T]GCTTGTTGCCTAGTTTTAAGAGAAGGAATGCATTT
AX-168335241	RNAseq	T // C	84.324	0.083	Other	TCTCTCTCTCTTTGAGCAGCTGCTTCTTCTGCATA[C/T]AAATCTTTATTGTCCTGAGCTGAGAACTCTTTGGA
AX-168335242	RNAseq	T // C	99.46	0.277	PolyHighResolution	ACGGTGCAAACTGCCCATTCTCACTTCAAATACTG[C/T]ACATGATATGAATATATTATTGGCAATGCTTATTA
AX-168335244	RNAseq	A // G	100	0	MonoHighResolution	GTTCCAACTGATTTCTCCAAGTGAGTTAAGGCCTT[A/G]TCATTAATTCCTTTCTGGAATGCATCATTAATTGC
AX-168335245	RNAseq	A // G	100	0.414	PolyHighResolution	GGAACAGGAACTTGAGAAGATAAGGGTGCATTATC[A/G]GTAAGAATACTTGGCGGCATAGAAACACCATACCT
AX-168335247	RNAseq	T // C	100	0.213	PolyHighResolution	ACAGCTGGAGGGATGATTTAATTGGGACAAACCCG[C/T]CATTTTTTAAAACTCTCGATGTTTCAACTTGAAGG
AX-168335251	RNAseq	A // G	97.838	0.453	PolyHighResolution	TTCAAGCACAGTCTATTGTGAATTTTAGATTTATA[A/G]TCTACCAGTGCAGTAGCATTTCAGCTTCTAATATT
AX-168335256	RNAseq	A // G	94.054	0.494	CallRateBelowThreshold	TATGGAAAATTTTAAGAAACCCTATGTGTATACAA[A/G]TTTAGAATTCTTGAGGATTTTCTTTTAATAGGAAA
AX-168335259	RNAseq	A // C	98.919	0.481	PolyHighResolution	GCCCTGCTAGAGGAATTGATTCACAGCAGCATTCT[A/C]CCACAAGGCAGAACAAATGGAAACTGAACGTTTGC
AX-168335261	RNAseq	A // G	98.919	0.451	PolyHighResolution	CAATACACATGCCCAGCCTTTCCTGCATAGCTAAC[A/G]AAATTTCTGTGAGTAGAATGAAATAACTTTATCAT
AX-168335262	RNAseq	T // C	100	0.319	PolyHighResolution	AGCTCTATATCAATAGGCTGTTCAATGTTGACTGT[C/T]GGATCACTCTGTAGCAACGCATCAATGTCATCCTG
AX-168335265	RNAseq	T // C	77.297	0.161	Other	ATTGTTCGCATTCAGTTTCACCGGTTGCAAAGTTT[C/T]GCATTTAGAGTCATGCAACAACTATGTTTCCAATG
AX-168335266	RNAseq	T // C	98.378	0.338	PolyHighResolution	AAATGCTTAAAACATCTCGTTCAGGAGAAGTATCC[C/T]GACTCTGCAGAAAGTTTTGCTATCAAATACTTTTG
AX-168335269	RNAseq	T // C	99.46	0.052	NoMinorHom	AGTTTGGATGGATCTTCATGCAGGCTCACTTTCCG[C/T]TGTTTTGATAGGAGGTTGACCTAGCCATTTTGCCC
AX-168335270	RNAseq	T // C	99.46	0.459	PolyHighResolution	CCCTCTGGGTGCTGTTCCATTGTAACAGATGTACG[C/T]GAATCCCCTTGACCTATTTTTAGTAATTTGTAGAG
AX-168335271	RNAseq	A // C	100	0.405	PolyHighResolution	ATGTTTGGGTTTGTTCATCTTTTTAGTCGGTGAAG[A/C]ATGGATAAAAATCATCTGGACTGCCAATATCCGGG
AX-168335272	RNAseq	A // G	100	0.389	PolyHighResolution	GGCTCCAGATACCACGCCGCCTCCCCGTCGCCCTT[A/G]TCACCGCAATCACTGCCCTTCCCGCCAGTGTACAC
AX-168335273	RNAseq	T // C	100	0.308	PolyHighResolution	CCCAGCGAGATCTGGGCAAAGGGAATTCCCTTGCT[C/T]GTTTGCTGTGAACTCAACTGGAACCACCCTGTGTC
AX-168335274	RNAseq	A // G	84.324	0.093	Other	ACGGGCATAGGCGAGGCGACGGCGCGGGTGTTTGC[A/G]GCGCACGGCGCGCGCGTGGTGGTGGCCGACGTGCA
AX-168335275	RNAseq	T // G	100	0.151	PolyHighResolution	ATGCTGAGCTTCGGATACCAAGGCAGCCGAGAGGA[G/T]CTTTGCGCCATGGTCGAGGTGGTCGATTCAGACGG
AX-168335276	RNAseq	A // C	99.46	0.492	PolyHighResolution	CAACATCTCCGCGACGGCGCTGCACAAGGTTTTGA[A/C]GAGCTTGGGCGACAAAAGCACCATGGAGGATTGTA
AX-168335277	RNAseq	A // G	90.27	0.284	Other	GGAAACAAAGCGGATTCCTGCCCAGGAAGGGCATA[A/G]GAAGCAAAACAAACAGTAAAAATAATTAAACCCCT
AX-168335282	RNAseq	A // G	100	0.186	PolyHighResolution	TTCGAAAACCATCTCAAAATCTGGACGGCTTTTCA[A/G]ATTATGAATCTCCTCGCCCTAACAGAAAAATCATG
AX-168335284	RNAseq	A // G	100	0.138	PolyHighResolution	TGTCTTGCTGACCATGCCTCGTCACAAACCCAATA[A/G]CAGGAAAATTGACACGATGGTTTACGCTATTGCGC
AX-168335288	RNAseq	T // C	100	0.281	PolyHighResolution	AGGAGCTGCTGCAATTAATTGTATGATATCAAAGC[C/T]TTTTAGTTTGATAATGTACTTTACTGAGCCCTCTA
AX-168335292	RNAseq	A // G	81.081	0.413	Other	GCCGGGGAACCGCCGAAGCCGGAGAAGCGTGTACG[A/G]CACTCGTCGTCCGGAGGTCTCAGCGAGGGCGCCAT
AX-168335294	RNAseq	T // C	99.46	0.424	PolyHighResolution	TATAAAGGTAATTCCAAGGGATGAATGTGCATGTC[C/T]CAATGCCCTTACATGAAGAACTGAAATTAATGGCA
AX-168335296	RNAseq	T // C	73.513	0.379	Other	CTGAAACTGTCATCAAATTTTGTTGGATGAGCTTT[C/T]GTGCATCAACAGAATTTTCAAAAGTGGCAAGAATT
AX-168335297	RNAseq	A // G	96.757	0.237	CallRateBelowThreshold	TACATCCCAATCACATGCTCTAGTTCTGGAATGCC[A/G]CTGTTATAAGCAATCAAACAAAAACTGAAAAAGCC
AX-168335299	RNAseq	T // C	97.297	0.411	PolyHighResolution	GGTGATGGTTCCGTACGTATAGCCTTTGCTGGCAG[C/T]CTCCGTGGCAGTAAAAACGACGTGGAAAGTGATGC
AX-168335300	RNAseq	T // C	85.405	0.029	Other	TGATCTCCTCTATTGTGGCTGAAAGTTCTTCTCTG[C/T]TTTTCTTAAAAAGTAGATAACGATACACAAACCAG
AX-168335301	RNAseq	A // G	100	0.405	PolyHighResolution	ATCTCTGGCAGCTTGGATTTGTTGCAAGCTTCTGT[A/G]CTAAGCTGAGTGATACTGTTTCCAGTGAGATTGGG
AX-168335302	RNAseq	A // G	100	0.265	PolyHighResolution	GAAGTGATAATAACTCCATTGTCTTGACTTGAAAC[A/G]CATATAAGTAGAGTGCAACAAATCAATCAAAATCA
AX-168335305	RNAseq	A // C	82.162	0.003	Other	CCGATGACCAAATCCAACTTAGTTTAAGGCAGCTT[A/C]AGGCTATATACAAGGACACAAAAGTCAAACCAAAG
AX-168335306	RNAseq	T // G	81.081	0.2	Other	TTTGATAGTGTAAATTTACCAGTTTTACCATAAAA[G/T]ATGGATATGAGTTGTATGATTTCATCTTTTTTCCA
AX-168335308	RNAseq	A // G	99.46	0.378	PolyHighResolution	CTGGTGTCTTTTGATGTTTTAAGTGCAATATTATG[A/G]TGTATTGAAAGGTGACTGAGTTTGATGAAAAGTTG
AX-168335309	RNAseq	A // G	98.378	0.412	PolyHighResolution	TGCCCTGTCTAACTGAAGACTATCTCCTCAGTTGC[A/G]TAGGCATACCAGCCATTTGTTTTGTAAATACTTCA
AX-168335310	RNAseq	T // G	100	0.327	PolyHighResolution	GTGACAGCTATGGCAGAAAAGAGGAAAATTTCGTG[G/T]CAGGATCAGATTTCTTTGGAGTGTAATTGAGCGGG
AX-168335311	RNAseq	A // G	100	0.292	PolyHighResolution	TGTTCCAGAGTTGAGCGATCCACAGGGTGATGGGT[A/G]TTTGTTTTCCTATTCAATTCGTATGTGCCTTTTAC
AX-168335313	RNAseq	A // G	99.46	0.383	PolyHighResolution	GCTGAGGCAACTTTCTGCCAAAGCCAGCAAATCTG[A/G]TTTTGATTCTTCTTATTGCGTACATAAGCTCCAAC
AX-168335318	RNAseq	T // C	94.595	0.057	CallRateBelowThreshold	TTCTGCCTCATAACAGCTTTTTCCCGTTCCTTGCT[C/T]TCCATTCCTTCCATCTGTAGCTGTTTATATGACTT
AX-168335319	RNAseq	A // G	100	0.257	PolyHighResolution	CAATGAAATGGAAAATATTGTAATGTACCAACGGG[A/G]GCTCTTTTGGACAATGATGATTGTAAAACCTATAA
AX-168335320	RNAseq	T // C	99.46	0.402	PolyHighResolution	ACATTCAATATTTCAAATTCCATATATTCCATGTT[C/T]ACAAACTCAACTGTATGCATTTCTCTAGATGGCCA
AX-168335322	RNAseq	T // C	100	0.184	PolyHighResolution	GCAATGGATTTTGTGGTGCGTCCCCAATCAAAGAT[C/T]GATCCAGAAGAAATTAGAGCTCGTGCCAAACAATT
AX-168335325	RNAseq	A // C	100	0.427	PolyHighResolution	TATTATTAGCTGTGCTGCAAGAACTCTCCCCACGA[A/C]CATACAAATTTTCCCGTTTGCCACTGCCGATGATA
AX-168335326	RNAseq	T // C	98.378	0.445	PolyHighResolution	TTTGATGGAATAAAACATTTACAAAGACTAAACAA[C/T]TGATAATCTTCGCAAAACATGAATTACCTAAAATT
AX-168335327	RNAseq	A // G	99.46	0.375	PolyHighResolution	TTAACTGAATCATCATCAATACTATGGCAGTAATC[A/G]TCCATCGAAAATTCAATGCTCCCACTCTTTTGTTC
AX-168335328	RNAseq	T // C	99.46	0.367	PolyHighResolution	TCATCAGTGCTGTCTACAACCTCACAATTTCCTAA[C/T]GTCTGCCCTGTGATGTCAGAACCATCTTCATCAGA
AX-168335331	RNAseq	T // G	99.46	0.228	PolyHighResolution	AACGACTACCGGATCACCAAAAGGAGGGTTCATGC[G/T]AGTCTATGGTTGAAGGAAATTGAGAAAGAAGAGGA
AX-168335334	RNAseq	A // G	100	0.457	PolyHighResolution	TGTGGTGGCGGTGGCGATGGAGGGGCCACCGGCGC[A/G]GAGTCCAGGGACTGCTATCTCAAGATGTATGCGGT
AX-168335336	RNAseq	T // G	100	0.368	PolyHighResolution	CCCAAGCCTTTCCAGCTCTAATGCTAGATTTAACA[G/T]CTGGTGCAGATTCCATTTCTATTTCAGTTTGTGTT
AX-168335337	RNAseq	T // C	98.919	0.434	PolyHighResolution	CACCCTGTGCCATGGAACTTGCAACCATGGAAGGC[C/T]CAGTTATATCAACTTCTATGTCTGTCTCAAGTACA
AX-168335341	RNAseq	A // C	100	0.354	PolyHighResolution	ACAAACTGTAAAAGGTGAATTTTGTCATGTCTGTA[A/C]AGATTTCTAAGGGTATGATCTTGAGGATTATGTGT
AX-168335343	RNAseq	T // C	88.649	0.006	Other	TCAACAAGCTCAGGCGTTTTCTTCAAGTCAAGGTC[C/T]GAAAGAAGTTGTATCTTAATAATCTGAGATATTAA
AX-168335344	RNAseq	A // G	100	0.43	PolyHighResolution	TCCATTCATTATCCTCGTGGATTGGATGACTATAC[A/G]TAGTTGCTGCCTCTGCTTGTTCCTTAGCCTTGGCC
AX-168335348	RNAseq	A // G	100	0.295	PolyHighResolution	ATTATTTGCTCCTGAAAGATTTGCTTCTGCTTTCT[A/G]ATCATGTCCTCCACATGCCGCACATTAACAGAAGA
AX-168335349	RNAseq	T // C	100	0.211	PolyHighResolution	GGTTGAACTCGACCAGGTTGCTGAGGTGGTAGCCT[C/T]GCCCTTTGAGCACTCTGTGAGAGCCATCGTAAAAG
AX-168335351	RNAseq	T // G	100	0.422	PolyHighResolution	GTGCCAAACCATACGTTGATGCATCAGTAATATTC[G/T]TTTTGACCTAGATAAATCTGAAACATTGAGTTGAT
AX-168335353	RNAseq	T // C	100	0.235	PolyHighResolution	ACGATCATCATATTTGTCCTTCAAGCCCTGATTGA[C/T]AATCATCTTTTTCTGTGAAGCTGATCTTGTTTCCA
AX-168335354	RNAseq	A // G	100	0.008	Other	CACTGATGGGGTTGAAGAATACGACTCCTGCTTTT[A/G]CTTCAGCAATGCCCAACTTGGGACCTGCAATTATA
AX-168335355	RNAseq	A // G	99.46	0.193	PolyHighResolution	AGCATTTTGGGCAAAAGCTTGTTTGGGACGGCAAG[A/G]TCAAGTTTGTTTCTCTCTGTGTATTGCTCTTCAGC
AX-168335356	RNAseq	A // G	98.378	0.426	PolyHighResolution	AACAAAGGTACAAAAGTCCCACAGCCTCCTTCCTT[A/G]AAGATAATCTTGAAAGAGTGTGTAGAGAAGAGTGC
AX-168335358	RNAseq	A // G	100	0.276	PolyHighResolution	AAATTGCACTCTGCTCCATACTTTTTACGAACAGA[A/G]TCGTATAATGTCCGGTCGAACATTTGCCAGAACTC
AX-168335360	RNAseq	A // G	99.46	0.427	PolyHighResolution	ATATCGCAAAATAAAAAATCGTGCAAATGTACCCT[A/G]GCCATAAAGATAATTCAAAGATTTTCGCTCAGTCA
AX-168335361	RNAseq	A // G	100	0.016	NoMinorHom	CTAACAGATGCTATTCTTATATTGATAATAATCAC[A/G]GTTGAGAAAATCAAACATGCTACATAGGCGTTGAA
AX-168335363	RNAseq	T // C	99.46	0.419	PolyHighResolution	AGAGAGATTTCCCTCTCTCACACGGACAACTGGTA[C/T]AGAGATGTCAACCAATGGAATAAGGCCATGACCAA
AX-168335369	RNAseq	A // G	100	0.073	PolyHighResolution	TTTCGAGCATCAGCGCCTTTTATATCCAGCATGCT[A/G]ACTTCACCATATCGTTCAAGGTACTTTTGACACAA
AX-168335370	RNAseq	A // G	89.73	0.19	Other	CCTAGGAGACGGCGAGATTCTCCTCCTCGTCCTAG[A/G]GATTCTCCTCCTCGTAGGCGTCCATCACCACCTTC
AX-168335372	RNAseq	A // C	100	0.359	PolyHighResolution	CAGACAATAGATGATATTACAGAACCACTCTTGGA[A/C]GATTGTGCACAACTGGTGAAGGCAAACTCTATTCA
AX-168335374	RNAseq	A // G	98.919	0.475	PolyHighResolution	TACACTCAATGTTGATAGAACATTCTGAGGCACAT[A/G]TGGTAATAGGTAAGTGGCTATTTCCACTTTGCTAC
AX-168335380	RNAseq	T // C	100	0.23	PolyHighResolution	TTGGCACAACTGCAGATGAACCAGATTTTCTTGCA[C/T]TTAAAACTTTAGTCTCCTCTATTGCAGTCACTTCA
AX-168335381	RNAseq	T // C	100	0.246	PolyHighResolution	TTAATTTCACCTTCTCTTCCTTGCCATGCCTACTT[C/T]CTCTTCGTTATGGCGTCTAGGGAATGTGCAAAGTT
AX-168335384	RNAseq	A // G	100	0.424	PolyHighResolution	TTTTTTCGGCAGTTGCCTGAGGGCCAAGCCTGTCT[A/G]CTACTGCATCAACTACCAATGCACTCAATTCACTG
AX-168335388	RNAseq	A // G	100	0.446	PolyHighResolution	TGCCAGAATACGACAATCAGACGAGCATACTGTTC[A/G]TTCTCTAAGGTTTATGAGTCTGGAGCAATTCACAT
AX-168335390	RNAseq	T // C	99.46	0.065	PolyHighResolution	GCACAAAAGATACACCCCTCCATAAAAATAGATAC[C/T]GTGAATATCTCAACGGTGCAATTCCTTATTCCTTC
AX-168335391	RNAseq	A // C	99.46	0.008	Other	TGGTGCCACAGAATTAACACGTATGTTGTCCCTTG[A/C]CCATTCACATGCAAGATTCTTTGCAATTTGATTCA
AX-168335392	RNAseq	T // G	99.46	0.245	PolyHighResolution	AATCAAAATCCCCACAATATCCTCTGGTACAGCAT[G/T]TTCACACAATGCATTATACGCAAACAGCACCGGTT
AX-168335396	RNAseq	A // C	100	0.389	PolyHighResolution	GATTGAACTTCTGTAGTGCTGCATTTCCGCGATAT[A/C]CTTTGTAGAGAATTCTTCACAACTGTCTTATATTA
AX-168335397	RNAseq	T // C	100	0.362	PolyHighResolution	GCATCCTGATTGCCCACAATGTCTTCAACCTTTGT[C/T]GGCCTGTATTTTTCTACCCATGGCAGTTCATACCC
AX-168335398	RNAseq	A // G	98.378	0.11	PolyHighResolution	GCAATAATATGCAAGGAAACAGGGTGCCACCTCCT[A/G]CTTGCAGGCCACTTTTATCACTTTGGAACAACTAT
AX-168335399	RNAseq	T // C	100	0.105	PolyHighResolution	TCATCCACCGGGACGACCAGCACCCTCCACATACG[C/T]AAGCCAGCCACTGTCTCGCGAGTAAAGAGAAGTAA
AX-168335400	RNAseq	T // C	100	0.411	PolyHighResolution	TCAACTGCCAATGGGCATGGAAATGGACACCTCAG[C/T]AATGCTCAACATATGAATTATTTGTCTCCATCCCA
AX-168335401	RNAseq	T // C	100	0.403	PolyHighResolution	GATTGATGAAGCTGAACTGCAATTCATTTCCATGA[C/T]GTCATCAGATGAAGATCAAGATTCTACTGATACTG
AX-168335402	RNAseq	T // C	100	0.327	PolyHighResolution	GATTCTACTGATACTGAATATGTGGCTGAAGGGGA[C/T]GTGGTGGAAAGAACAACTGGGAAAAAGGGACCAAT
AX-168335403	RNAseq	T // C	76.757	0.084	Other	GAGGATACCGTGAGCAATGCCAACACAGGCAAAGC[C/T]AACAATGCAGATGCCAAAAACCACACTAGCTCTTT
AX-168335406	RNAseq	T // C	34.054	0.333	Other	CTCGATGTCCTCTTCCTTCACCGCCACTCCCTTTC[C/T]CACCACGCTCTCCAGTTCTCTCCTCACTTTCCCCT
AX-168335411	RNAseq	A // C	99.46	0.353	PolyHighResolution	CCAATCCGTATAGTCTCTACTACCCACGATTCTGC[A/C]ATTGACTGAAGGAACTCCATTGCGATTAAAACCAT
AX-168335412	RNAseq	A // G	98.919	0.003	Other	CTCCACCAGCTTCAGCAAGACATGCTGATTGCATA[A/G]CATTGAGGGCAAAATTTAAAAACTCATGAGCGTCC
AX-168335413	RNAseq	A // G	98.378	0.173	PolyHighResolution	ATGAATTAACAGAATTCTGGAACGACGGAGGAGGG[A/G]ATGAGTGGTTTGACGAGGGCGACGAGTTTGATCTT
AX-168335414	RNAseq	A // G	99.46	0.174	PolyHighResolution	AGAGAGGAACAATTCAGAGTTACAAGAAACCTCGA[A/G]TCTGTACAAACGAAGGAAGCGGGTTCGAAATCCAT
AX-168335416	RNAseq	T // G	98.378	0.305	PolyHighResolution	GTATGGTCGTGAACTCTCAGATTCTAGGGATATTA[G/T]AGAAGTTAGGGAAGCAGAACGCAAAGCTTGGATAC
AX-168335418	RNAseq	A // G	100	0.462	PolyHighResolution	ATCTCTTTTTAGCCTTAAGCTTCATGAGATGAAGG[A/G]GATTGCACGTGAGATGTTGTACAGGTAGTAAACTG
AX-168335419	RNAseq	A // C	100	0.454	PolyHighResolution	TTCATCTGTTGCTCCTTCTCAACATCATCTCTTCC[A/C]AGACCTGTTCGTGATCTCTTTATCTCAAGAGTGAC
AX-168335420	RNAseq	T // C	99.46	0.446	PolyHighResolution	CCACCTGGATAAAAGGCAGCTAGATTTGGTTCAGC[C/T]TTTTCATCCAGGTCTTGGTATTCTCTGCTCTCTGT
AX-168335421	RNAseq	T // C	89.73	0.066	Other	TCGCCTCTTCACTTCGCAGCTTCCAAGGGCCACGC[C/T]GAGATTGTAACATTGCTGCTTGAGCACGGAGCTGA
AX-168335422	RNAseq	A // G	100	0.373	PolyHighResolution	AACTTTGGAGTTTCCTGTTGATTGTTAGAAGCCGC[A/G]TTAGTTTGCTTTGTCTCTGAATCTCCAGTAGTTGG
AX-168335424	RNAseq	T // C	97.838	0.108	PolyHighResolution	GGTCCAAACGGGTATTCTTTGACGGTGGATCCAGG[C/T]AAAACATATCGCCTCCGTGTCTCGAACGTGGGACT
AX-168335425	RNAseq	T // G	99.46	0.448	PolyHighResolution	ACCTGCCATGGTCACTGTATGGTCTTCGCCTTACA[G/T]TTCGGCTATTTGGTACTGCACTCCTGTCATCATGC
AX-168335426	RNAseq	A // G	99.46	0.236	PolyHighResolution	ATGATCACGTGGGTATTGGCAGCTCCACCAACTGG[A/G]CCTAGGCTTTTGAATTCTACTCACTGCGGACACAC
AX-168335427	RNAseq	A // G	100	0.424	PolyHighResolution	AGGAGCAACACTATCAGGAAGGCAGGCGTCAGCCT[A/G]TATTTGTGATGCAGGGACTACGCTGGCTGAGATCA
AX-168335428	RNAseq	T // C	100	0.316	PolyHighResolution	GTTAAACAAGGGTGTGTTAGGGTTTTAAACAAGGT[C/T]TTAGTCGATACTACCGGTTCTTCCGTTTCCCTCCG
AX-168335430	RNAseq	A // G	100	0.135	PolyHighResolution	ATCTTATCCAGCTTAGGATAAACTTGTGGAAGGTA[A/G]AAACGGAGATGATTAAGCATGGATAAGTATTTTGG
AX-168335432	RNAseq	T // C	86.487	0.112	Other	GGTTATAATCCTCAACTTTCAAGAAAACCCAGGTT[C/T]GAATCTTGTCAAGGAATACATGCATAAGTGTCAAG
AX-168335434	RNAseq	A // C	99.46	0.345	PolyHighResolution	CCACCAGTCTCAGCTGGACCAGAAGTTCCAGCTGG[A/C]CGAGTGAAAGAATCTTCAGCTCTGGAACTATCCAC
AX-168335435	RNAseq	T // C	99.46	0.497	PolyHighResolution	CGGTCACTGTTCTGGTGCGAATTCGAGGCCTATTT[C/T]TGCTCTCTTCTGGGGCCTCGAGCTCCTCAAGCCCC
AX-168335438	RNAseq	T // C	100	0.211	PolyHighResolution	ACAACACCGGCTCTGTAGAAGTGGAATCCCTTTGC[C/T]TCATCTCGTTGTAAATCTCGGTCACCCTATCCATG
AX-168335440	RNAseq	A // G	100	0.405	PolyHighResolution	GCTACTACATTAGCAAGTAGAGTTTTGACATTTCT[A/G]CTTAAATTAATGCTTACCTTAATACAAGACATTAG
AX-168335442	RNAseq	A // C	99.46	0.497	PolyHighResolution	ATCATGCACTACAGCTGACTTCACACATCTCCTCG[A/C]CATGATATTGCTTATAGAATAAATGAGCACACTGA
AX-168335445	RNAseq	T // G	99.46	0.405	PolyHighResolution	TGTATGAGATTGTGGGATTTTATCATGGATCGACT[G/T]GAATTTGGGAGTTGCATAAATGGATTCATTTGGGT
AX-168335447	RNAseq	A // G	100	0.454	PolyHighResolution	TGAGGAGTCCTCTTCTCCGTCTACATGAAGAGGGT[A/G]TTCACCCTGACTATCGGATTTATATTCAGTGCCTT
AX-168335448	RNAseq	T // C	97.838	0.459	PolyHighResolution	GCTTCAGTTGGTTTCCATCTTAACAAATTGTTGGT[C/T]GTTTAGGGTATGATAGAACTAATTTGGAGAGTTGA
AX-168335449	RNAseq	A // C	96.216	0.466	CallRateBelowThreshold	TTTGAGTACTCGACTCAAATTTTTTGTTTGCCCAA[A/C]TATTTGCTCCATGAAGGAGCTCATCCATTAATTTT
AX-168335452	RNAseq	A // G	100	0.243	PolyHighResolution	ACAGTGGTCCAGAGGTGGTACCTGGAACATGTCTT[A/G]CAGCTAAAGTTTTGTTTCACATGTCAAGCTGGCCT
AX-168335453	RNAseq	A // G	100	0.251	PolyHighResolution	TATACACTGCCTATATCCCCACATCCCAAACGCTT[A/G]AGCAGCCTAAAATGACTGAGACCCATTACTGTATC
AX-168335454	RNAseq	A // G	100	0	Other	CTCTGGAACGGATCCGTCGTGGCTCCACCGGATGC[A/G]CCGCTGCGCAAATACGTTAGATATTACCGGGATTT
AX-168335455	RNAseq	T // C	100	0.43	PolyHighResolution	AATAATCTGCAGACTGATTTTTTAGTTCAACATGC[C/T]AAAATTTCAGGTTCACCATGGAACTAAAGTGGAAG
AX-168335456	RNAseq	T // G	80	0.115	Other	CCTAGTCAGCTAACTGTCAATTCCCTTCTTAAGGA[G/T]AATTCTACCATAAAAGGCTTCCATTCTTTTGAGTG
AX-168335459	RNAseq	T // C	98.919	0.459	PolyHighResolution	GTTCTGAATCCCGTTTGGCTCTATGTATTTGTGTG[C/T]GTTTTTTATCTCTGTATTAATTTATAATGCTAATG
AX-168335461	RNAseq	T // C	100	0	MonoHighResolution	CTTAGAAGGTCAGTTAGGATTAAAAGCTTTTGTTT[C/T]TATCCAAAAGCTTATCTAAAGGTTACGAACTTCAG
AX-168335463	RNAseq	T // C	100	0.073	PolyHighResolution	GCTCTCCTCACCCATTCCCCTTCCACACTCCCAAT[C/T]CTGACAAGCGAATTCGTCATGGCCGTTCTGCCGGC
AX-168335465	RNAseq	A // C	83.784	0.113	Other	ATTTTAGCCGAAGAAATCCATTCTTAGAACCAGAA[A/C]TATTTCCATATCTACATTTTTCTTCCGTACATACA
AX-168335467	RNAseq	A // G	96.216	0.433	CallRateBelowThreshold	TATCTGCTAGGTGGTTGACCCTGAGTCTACATTTA[A/G]TAAATTCTGTCACCTTGCAACTTACTACTACATCC
AX-168335468	RNAseq	T // C	91.892	0.162	Other	CACTGGGGAATGGGGTACTGCTCTTGCAGAGTAGT[C/T]ATCTGTAAATGGGATGGATGTTTTTTAGTTTTCTG
AX-168335469	RNAseq	A // C	98.919	0.333	PolyHighResolution	ATATGTTAAAAATATTTGTCTGAATTCTATCCAGA[A/C]TGACCAAAGTTTTAGGTTGCACATTTCTTCATCAT
AX-168335472	RNAseq	T // C	100	0.16	PolyHighResolution	GTGATGGGATTTTGTTCCATGACTCATTACCTTTG[C/T]TGACGGTAATATTTGTTTAATCGATTGCAAAAAGC
AX-168335475	RNAseq	T // G	100	0.5	PolyHighResolution	TTTTCATTGCTCCGCTCTTTATCCGAACCAAAAAC[G/T]CGTTCATGCCAGCATCGTAGCCAATCATTTAAAAG
AX-168335476	RNAseq	A // C	99.46	0.046	NoMinorHom	ACGGGGAGGTGCAGGTGCAGGTGCAAAGACAGGGT[A/C]TTGGGCTTTCATTGCAAAGCTTGGGTATATAAGGC
AX-168335477	RNAseq	A // G	97.297	0.208	PolyHighResolution	GTATTGTGCACTAACAGAGAAGGAATAATACCAAA[A/G]TTTTAATTGTACACGAGCACTTAAGTACTTGTAGT
AX-168335478	RNAseq	A // C	98.378	0.404	PolyHighResolution	TAGGACAAAAACTTTGGACAGTTGGATGGACACCA[A/C]CTTCCCAAGAGTAAAATTCATAATCATCTCAGGTT
AX-168335479	RNAseq	T // C	100	0.322	PolyHighResolution	CAGATGCAAGTCATTTCATGGAATTTGGTGGACTA[C/T]ATATTCTCAACGCCTCGACAGAGCTCAGAGAGGAT
AX-168335481	RNAseq	A // G	100	0.181	PolyHighResolution	CTTGGTTTAAATAATGTCAAAACTGCACAGGTAGT[A/G]ATGGCAGGTGAAGATTTTGCATTCTATCAACTGAG
AX-168335483	RNAseq	T // C	100	0.419	PolyHighResolution	AATGCTCAAGATCTGCAGCAAGCGCTGGCTGCTGG[C/T]AATCTTCAATTCTCGGACTCTGTTGTACAGCAAAT
AX-168335486	RNAseq	A // G	100	0	MonoHighResolution	ATACATGTAAAACTCCAGATGTCAGAGATGCAACA[A/G]CTTTCCAATTAGCTCAGCAGAAAAATAGGACTGTA
AX-168335487	RNAseq	T // C	100	0	Other	AGGTTCAAGCCAAAGATGGCAATGCTGATGGCATT[C/T]CCATTTCAAGAGATTTGCAGGTCATGGCTTACAAT
AX-168335490	RNAseq	T // C	91.351	0.308	Other	AAGACTCGAAGGAATATATCGAGTTGAGCTAATGT[C/T]ATTTGCTTTATTGCCTTATTTTATATATCAAATAT
AX-168335491	RNAseq	A // G	100	0.238	PolyHighResolution	CTGATTCATCACCCACAATATCCTCAGTATCTGTT[A/G]CAGTCTCATAGGTTTCCTCCTCAGAATTCTCATCG
AX-168335493	RNAseq	T // G	96.757	0.464	CallRateBelowThreshold	TCATCACCTTCATTAGCTGGTGAGAGGCTTATCTT[G/T]CCAAGCTTGAATGTGTACAGAATTAAGAAGCTTAC
AX-168335498	RNAseq	T // G	100	0.411	PolyHighResolution	ACGAAGCCCACCGGTTTCCCGTCGTAGTCGCCGGC[G/T]CTCGAAGAGTCGTTCACGGCAAGACACAGCCCCGG
AX-168335499	RNAseq	T // C	100	0.368	PolyHighResolution	AAGCATGCCATTCAATTGATGCATTTTAGCTATTA[C/T]TGTGTTAATACAGATGCAGTCACATTCTTCATTGA
AX-168335501	RNAseq	A // G	100	0.368	PolyHighResolution	AACTATTGCATGTCACATTTATCCAGGACATGCTA[A/G]AAGTTCCTTTATACCTATTTAAGCACAAACTTCAG
AX-168335502	RNAseq	T // C	100	0.476	Other	GATGTTATATGTCTTATGTGATCTTGATATTCAGT[C/T]GTCTTTAAATGAGGCAATCATGATAACAATATGGG
AX-168335503	RNAseq	A // G	97.297	0.061	PolyHighResolution	TCCGGCGCCGTCGGCATTTTGAATTTCGTGTCCCA[A/G]TCCATGGTGTTCTTCTCGTTGCTTTATTATTTGAT
AX-168335504	RNAseq	A // C	100	0.097	PolyHighResolution	AATAGCTTTATGAATACATGACATAACAGATGGCA[A/C]TTCAGAAACTTTTCACAATTGAAGGTTATTTTAAC
AX-168335507	RNAseq	T // C	99.46	0.348	PolyHighResolution	CAGCAACTGTCTTACTTATTGCTTGGCCCATTGCC[C/T]TCAATGAAATTTCAGGTGCCATTTTTTCCTGCAGA
AX-168335508	RNAseq	A // G	100	0.224	PolyHighResolution	TCCAGGCACAATGTAAATACTCTCGTCGTGGAACG[A/G]ACTCCTATCACTACCGAGAAATTTTGGGAAGAGGT
AX-168335509	RNAseq	A // G	100	0.238	PolyHighResolution	TTTTGTTTCCTTGAAGTGCCAAGTGTTCTTACCCT[A/G]TGGAGGAAGAGTTTTGCTTGACTTGAAAAATTAGG
AX-168335513	RNAseq	T // C	99.46	0.321	PolyHighResolution	CTGATTATTTAATGGACCAGCTAAGTCGCCGCAAT[C/T]TGTAGGTTAGCATTTTCAGTGAAAGAAAATTCAGG
AX-168335514	RNAseq	T // C	100	0.205	PolyHighResolution	TCGCCCGCATCGTCGCCAGCCAGCGGTGCATACGA[C/T]CGCACTCCAGCGTATCGAGGAACTTGACGTGGCCC
AX-168335517	RNAseq	A // G	100	0.319	PolyHighResolution	GCATATTCCTTGGCTATACACTGGCCTATGCCTGA[A/G]GAGGCTCCTGTGATAAGAACTACATCATCCTTGCC
AX-168335520	RNAseq	A // G	100	0.319	PolyHighResolution	CTCTCTCTCCAGTTCTCACCCCATACCTTAGCCTC[A/G]GCAACAGCTCGCTCCCGCTCTCGGTCACGGTTTGA
AX-168335521	RNAseq	A // G	94.595	0.149	CallRateBelowThreshold	AATTTGGCCATCAAATTCCAAGTTGCAACCTACCT[A/G]AACACATATATCAACTAACATTCCAAATATATACA
AX-168335524	RNAseq	A // C	99.46	0	MonoHighResolution	CTCATGGACCATGACAATATCTGTAAACTCATGAG[A/C]GCGACATGCCTCCACGATTTCAGCTATGACCTGAT
AX-168335526	RNAseq	T // C	99.46	0.334	PolyHighResolution	GCTTCCCACTCGGCCTTCTCGTCCTCCAAAGAAGC[C/T]TTTTCTGTCAATAACAGTGACTTCTCCATCTCCAG
AX-168335527	RNAseq	A // G	98.919	0.15	PolyHighResolution	AGAGAATAGCAAATGAAAGGAAAGCAAGAATGCGA[A/G]CTTCTGGAAATTATGCCTTGGCACATCACTATGAA
AX-168335529	RNAseq	T // C	99.46	0.299	PolyHighResolution	GGCTCTTCATCACTTCTAACAGCCTTTGCAGTGAT[C/T]CTGAAGATGTCTTGCATGTAAGGTGCAAGTTTTTC
AX-168335531	RNAseq	T // C	100	0.384	PolyHighResolution	GCTGGCATTGTCATTGCACTGATGGCTGCCATGGT[C/T]GTTGCAGTGTCTGTTTTGATTGCATTGGGTACTAC
AX-168335533	RNAseq	A // C	99.46	0.386	PolyHighResolution	TGCCTTCTCCTGCGTTACAATTAGCATCCTCCACT[A/C]AACTTTGACCAGAAGATGTCAGAGCCAAACCAACA
AX-168335538	RNAseq	T // C	81.081	0.29	Other	ACACATAAATGTACAAACAAACCATTTAGATCATG[C/T]TGTAGGTCAGTGCACTAATGAAAATGTTCCACTCA
AX-168335539	RNAseq	T // C	100	0.065	PolyHighResolution	AAGCAATTGGATATGGAGCAGTAAAGTACGCTGAT[C/T]TAAAGAATAATAGGCTTACAAACTATACATTTAAT
AX-168335540	RNAseq	A // G	99.46	0.37	PolyHighResolution	TAGACAAGAAATACATATCATGGATAATTTTCCCT[A/G]TGCTCACTGAAATGTATAACAGGATAAAATCAATT
AX-168335541	RNAseq	A // G	99.46	0.323	PolyHighResolution	TGTACTCCAATGCCAAAGCCAAAAAGAAAACACAC[A/G]TGTTCAATAAATAGCATTATAAGACAAAGGAACTC
AX-168335543	RNAseq	A // C	90.27	0.404	Other	AAATCTAGAAGGGCAATGAGTTCCAACCAGCTACT[A/C]TTCTGAAGAGTTGATTTTTGTAGTGGAATGTTATA
AX-168335544	RNAseq	A // G	99.46	0.307	PolyHighResolution	CAGGCCCACTGATATCATAAAATACCATGTACGTC[A/G]TTTGTCATACAAGAACAGTGCAAGGTTGTATGGCT
AX-168335545	RNAseq	A // G	96.757	0.293	CallRateBelowThreshold	CAGAATCATAGTGCCCTGTGTTTCCAAAAATGGTT[A/G]AGATAATATTTCAGGGTCACATATGAAAATAAATT
AX-168335550	RNAseq	T // C	100	0.489	PolyHighResolution	GTTGAAGGCCAGAACTTGGATGCTCGAACCCATGA[C/T]GCAGGGAAAGCAGCAAGCTCCCTTGAATAAGATTT
AX-168335551	RNAseq	T // G	97.297	0.292	PolyHighResolution	AGAGTATTCCCTTCAGTACATCCATGGCGTTGGGC[G/T]TCACACAGCTCGGCAGATATTGTGCAACTTGGGCA
AX-168335555	RNAseq	T // C	100	0.216	PolyHighResolution	TTATTGACTGCATCCGTCGCCACCAGCAACCAGGA[C/T]TGGACCATCCCTTGCTTAGAAACCACAAAATTCAG
AX-168335556	RNAseq	T // C	82.162	0.414	Other	CTCTTTTGCAAGGCATTGAAGCGCCAATTCTGCAA[C/T]TGCAAAAACCATGACTTTCACGTCATGCTCTGTTT
AX-168335557	RNAseq	T // C	76.757	0.211	Other	AATATTACAGCAGACGTTCGACTCACAGCTCTTAT[C/T]AGATTGTGAACCCACAACAAAGTAAGGATGGCCAA
AX-168335558	RNAseq	T // C	100	0	Other	ATGACTGCTTCCCTATCAACGTTGTTCTCAAGCCT[C/T]TTGTCTACCAAATCCAGATACCTGCCCTCCAGAGC
AX-168335560	RNAseq	A // G	100	0.251	PolyHighResolution	ATATCCTTTTCAGAATCAGATGGAGACTGATTTCC[A/G]CTAAGATCATGATGAATAGCTTTAAATTTTTCTTC
AX-168335562	RNAseq	A // G	100	0.276	PolyHighResolution	GTACTATCATTAGATGCCTGCGAATCCAGGGGCTC[A/G]GTTACATTACAAAGAATTTTTAGAGCAATCTCTGA
AX-168335564	RNAseq	T // C	100	0.454	PolyHighResolution	GTTTGCACAGAAGCTGGCATGTCAGCTATCCGTGC[C/T]GAACGTGATTATGTAATTCATGAAGATTTTATGAA
AX-168335570	RNAseq	A // G	99.46	0.383	PolyHighResolution	GTGCTAAAAGATTATATTTAAGGCCCCATTCTTCC[A/G]TGGGCATGATTTGGAAAACAGTGCAATATATAGAA
AX-168335571	RNAseq	T // C	98.378	0.162	PolyHighResolution	CAGTTCGTTAATTCCTTTCCAGCATTTCACTTTTC[C/T]TGAGTCTCAATTTCTCCTCTCAGAAAACCCTAGAC
AX-168335572	RNAseq	A // C	100	0.14	PolyHighResolution	GAGCGCCGCAACAAACGATGTTTCCCAGCTTGTAC[A/C]CTCTTGACCTAAAAATATTTGCACAGAAAGCAAGA
AX-168335573	RNAseq	A // G	100	0.143	PolyHighResolution	AACGACCTCGTTTGGCCTCAAAATCGGAGGAGGAG[A/G]ATGACATCGAAGCCCTGTTTTGGTCCTCTGGCGAT
AX-168335574	RNAseq	T // C	100	0	MonoHighResolution	GAGTCTGGACAAGATCAGCAAATGAATCCCCATAA[C/T]CTTCACGTGTTGATGGTACAGCTAATGCGGATGCT
AX-168335576	RNAseq	T // C	99.46	0.242	PolyHighResolution	TATGGTCTGCCCCAATTCATGATCCTAACTGGATA[C/T]CGTCCACATTATCTAATGTAATTTCCCTACAATCG
AX-168335577	RNAseq	A // G	98.919	0.372	PolyHighResolution	ACAATCTCATTATGCATCCGGCAACACCAATCCAA[A/G]TATTGGATGTCCGTTGCAAACTGAGAGTTTTCCTG
AX-168335578	RNAseq	A // G	100	0	MonoHighResolution	GCTTGGGTTACCCAAAAGTCTTATCAAACTCCTTG[A/G]ATTACTCAAGTTACGTTTGTTTCTTACTTCATCCA
AX-168335579	RNAseq	A // G	100	0.278	PolyHighResolution	GGCATGAATGCCTGTGGGTTGTACATGTGGCCATG[A/G]CCTTGATAGTGAGCACCAAAATAAGAATGCATTTG
AX-168335581	RNAseq	A // G	100	0.354	PolyHighResolution	TGGCAGGCCTTACCTTTTGTTGCTGGGGTTGCAGT[A/G]TTTTGCTTTGAGGGTTTCAGTATGACATTATCGCT
AX-168335584	RNAseq	T // G	97.838	0.389	PolyHighResolution	CCTGTCAAAAGGATTGTGAATGGAAGAAGGCACAT[G/T]TATGATGATGATTTGAGTGACAATGAACAGAATTT
AX-168335586	RNAseq	T // C	89.189	0.1	Other	GATAGAGATTGCACATAAATCTAGACAATCAAAAT[C/T]ATTTGATGATAACGCTGAAGACAAGCATAATAACA
AX-168335587	RNAseq	T // G	100	0.308	PolyHighResolution	CAGTCGCTACTTCCAGTGCCCATCCCTACTCCCAG[G/T]CAAGCAACGCTAACCGAACCACTTGATAATGACAA
AX-168335591	RNAseq	T // C	100	0.322	PolyHighResolution	GCCCAAGGTCTTGCAATGACAAGATACTTTCTCTG[C/T]AACATGTGTAATCTCTTCAAACCGCTCTTCAAACA
AX-168335598	RNAseq	T // C	98.919	0.41	PolyHighResolution	TGCTTCAAGATTCAAGACGTTTCCTTTCTTTGCCT[C/T]GTCTTGAAAGCACTTTTCTTGATCTAATTGGTTTT
AX-168335599	RNAseq	T // C	100	0.405	PolyHighResolution	ATGAACTCCCATCCAAAACAATCTCCTCTCGTCGA[C/T]TACCATCCAAAACGTTCTTCTTTGCAGCCTCACTG
AX-168335600	RNAseq	A // C	98.919	0.366	PolyHighResolution	ATAGACCCAGTTCCTGGGCCCTTTTAAGCCCAAAT[A/C]CCCCTGGTCAATTCAAATTTACTTGCTATAATTAC
AX-168335601	RNAseq	A // G	100	0.387	PolyHighResolution	TTTACCTTTATATCCATCCCACTTACCTAAAAGCC[A/G]CAGTTTCTCACCTTCTAAAGTCTCTGACTTGGGTA
AX-168335603	RNAseq	T // C	76.216	0.305	Other	TTGTGCCGACTAGCTTTTAGCACGATTACTCTTGC[C/T]AGCTTAAGCATGGTTTGACCAACCTGAATCTGATT
AX-168335604	RNAseq	T // C	100	0.389	PolyHighResolution	GACAATACAAGCAGTTGGAATTGGGTCAATGCCTT[C/T]GCAGCCTTTGGGTCCAGCAATAACTTATCCACTTC
AX-168335605	RNAseq	A // G	94.054	0.325	CallRateBelowThreshold	ATCTTGTATTCTCTCTCTTGTGAATGTCGAATGAC[A/G]TCAAGCTTCTGGTAAATCTTGTTCTCAAATTCTAA
AX-168335606	RNAseq	T // C	96.216	0.107	Other	GCGGGCCCTCCTGATTGCTTTTTCTGGACTAAGGA[C/T]GGCACAAAGCTTTTATCATAACATGTTGAACAGTG
AX-168335611	RNAseq	T // C	100	0	Other	AGAGGGATTCCACTGGCCTCAAACCAAGTAAATTA[C/T]AGCCTGATTTACAGAGCACCAGAAGAGAATGGTGT
AX-168335614	RNAseq	T // G	100	0.281	PolyHighResolution	GTTACTGCTGTTCCTGCTTGCTTAGCCATGACTTT[G/T]TTCAGAGAAAAGGGTGTTGCTGCTGCAACTGCGTC
AX-168335616	RNAseq	A // C	100	0.268	PolyHighResolution	ACTCCTATTGCCATGATAGCCTGCCTCCTAGGAGC[A/C]ATCCTTCCAACACTCATAAAGTTCACATTGACATT
AX-168335617	RNAseq	T // C	82.703	0.088	Other	TTGCTTTGAAACATAATCTGCATTTACCAGATTAA[C/T]AAATGAACTTGAGATAGGCTCAATAATTCCTTTAA
AX-168335620	RNAseq	T // C	100	0.419	PolyHighResolution	GGCGCCTCCCAGTCCTCCCATTTGCGCTTCTGCCC[C/T]GGCGGAGGAGGAGTTCGGCTCAATACATAGCCGGG
AX-168335625	RNAseq	T // G	100	0.259	PolyHighResolution	TCAAGTGTGTTACATTAAAAAATAAATTAGCTACT[G/T]AGTTTTGGCTAAAATGTTTTTCCTAAACACCTAGT
AX-168335626	RNAseq	T // C	100	0.44	PolyHighResolution	GCCAAACCCGCCCCTGACCACAGAAAACGGCAGGG[C/T]CACGAGCTTCCACACGATTCCAGGCGAAGCAGGAT
AX-168335628	RNAseq	T // C	99.46	0.318	PolyHighResolution	ATTGCCATTGCCATTCCACCCACTTGCACTATTCT[C/T]ACTTCCCTCAACCTTTGTCCCTGTCTGCTTGGCAT
AX-168335629	RNAseq	A // G	98.919	0.216	PolyHighResolution	ATAGGTGGCACTCCTTTGCCAGTATCTGACCCTAT[A/G]GAGGCCTCTAGGAGAAGGGAACGAGGGGCTCGTGC
AX-168335630	RNAseq	T // C	100	0.457	PolyHighResolution	GACACTCTTGGATGCTGCTTGACAGATGAGAGTTC[C/T]ATCTTGCTGCTCTACTCCTTGCTGCATGGAAATTC
AX-168335636	RNAseq	A // G	100	0.368	PolyHighResolution	TGTAATGTAACAAGAAACATTGGCAGAAAACTTTT[A/G]GTTGACTGTGAGTTGGACTCCATTGTATTAGTCAT
AX-168335637	RNAseq	T // C	100	0.462	PolyHighResolution	TCACCGCCACAGCATTGGTGACCAATTTTGATGCT[C/T]GATTTTTCAAATTGGAAGAATGCGGGACTGATATC
AX-168335638	RNAseq	A // G	100	0.213	PolyHighResolution	TCGGTCTATGGTGGTTACAGTGATCAGTTGGCAGT[A/G]CTTGCAGCATTTGATGGCTGGAAACAAGCAAAGAA
AX-168335639	RNAseq	A // C	100	0.316	PolyHighResolution	CAGCAATGCTGAGGTTTGGAATCCTTTCAGTGGCA[A/C]TGCAAATGAATTGTAGACTAAGCTGTGGAAAATCA
AX-168335648	RNAseq	T // C	96.757	0.257	CallRateBelowThreshold	TGTATTTGGCATCTAAGCTCCTCGGTCATAGAGCC[C/T]CTTAAAATATATTATAATACTATTGGCGAATCTAA
AX-168335651	RNAseq	T // G	99.46	0.359	PolyHighResolution	CCATGAGATCTTCTTACAACATACAGTCCGTTCGC[G/T]CAGGCAATCTCTTGGGGAAGTGGAGCGGGACGGAG
AX-168335652	RNAseq	A // G	100	0.397	PolyHighResolution	GCCAATTCAATCTGTGTATTATTTTTAACATCATC[A/G]TTATGCCTTTTCTTCCGCTTTCTCCCGGCTTTGGC
AX-168335654	RNAseq	A // G	97.838	0.304	PolyHighResolution	TATACAACTGTACACCTAAACAAGGAATGCAGACT[A/G]TGTTTAATTTTCAAGTTAAATTAACTGGACTGTTA
AX-168335660	RNAseq	A // C	100	0.211	PolyHighResolution	TTCATATTCAACCTGCCATGTGGTAGATATAATTC[A/C]GTCTTGGAGTATATGTTTCATTAGGAGACTTGCTC
AX-168335661	RNAseq	A // C	100	0.351	PolyHighResolution	CCCTTGCATGTTGCTGCTTTGGTGGGTGAATCTGC[A/C]TTGTGTGTGACCCAAGACAATCGTGAACCATCATT
AX-168335662	RNAseq	A // G	100	0.403	PolyHighResolution	AGAAAAACATGCTATAAAGGCGTCGATTAAGGATT[A/G]ATCTTTGATCGGCTCTTCATTATAGAGCATCCAGG
AX-168335663	RNAseq	A // G	100	0	MonoHighResolution	ACGAGCACAAAGTCAGATCAGCCACGGGATTGCTG[A/G]ACAACTTTCCAATAACAAAATCCAGCAAATATCAT
AX-168335666	RNAseq	T // C	99.46	0.337	PolyHighResolution	GAGAATTGGTATTTGTCCACAAGTGTTTGAATGGC[C/T]TGGGATGTAGTAATTTTTTCCAGAGGGTCATCGGA
AX-168335667	RNAseq	A // G	99.46	0.454	PolyHighResolution	AGGATGATGCTTTCAAAGTGGGCATGCTATCAGGG[A/G]GAAACCTACTTGTGGATGTTTATATTCTATATCAA
AX-168335669	RNAseq	T // C	100	0.473	PolyHighResolution	TCCGGGCGGGTCTTCTTTTGGTCCTATCTCTTCTA[C/T]TTAACAAAGTACCACCAGCTCTTCGAGACGGTCAT
AX-168335670	RNAseq	A // G	100	0.178	PolyHighResolution	TTGGCCGCTGAGAAGTTTGTGTTTGTGTCTATCTG[A/G]TTTTCTGATTTGACTCCTTTTTTTAGTTTGATTTT
AX-168335671	RNAseq	A // C	99.46	0.443	PolyHighResolution	ATCCAAGTTTGTTCTTTAGCAGTGGACAAATGAGC[A/C]ATGTAACCATGGACCAAAAATCTAAGGATTATGAA
AX-168335672	RNAseq	T // C	100	0.038	PolyHighResolution	CTTTAAGTGGTTATGATGAGGCCAGGTTACTGAAC[C/T]GGCTTTTGTAATAAAATATCCATTTGACTGCAGAG
AX-168335673	RNAseq	A // G	88.108	0.132	CallRateBelowThreshold	TTCATCAGTGCCTCTGCCATAACCTGCTCCAGAGT[A/G]TCTCTTGCTGCTGCCTCTCCAATGCTGTTGTGGTT
AX-168335674	RNAseq	A // G	86.487	0.391	Other	TTCTTGAACGGAAGGGGATTAGTAGTTGTGATGGT[A/G]GTTGAGTTATTAAACTCAATGGATGTTTTTTAAGG
AX-168335675	RNAseq	A // G	97.838	0.149	PolyHighResolution	ACATTGAATTCCTCCTCGGCAGAGACGGAGATCTC[A/G]TTAGATTTCTCCTCGGCCTCCTGCCGGATGAAGCG
AX-168335676	RNAseq	A // C	89.73	0.093	Other	GAACGCTCTTCTTGCTTGTCTGGGTTCGTTTTTGT[A/C]CGTCAATAGACGAAGAAATTCGAACGGGAATTGTT
AX-168335677	RNAseq	A // G	97.297	0.456	PolyHighResolution	CCTGCGGTAGTGAAGCGGAGCTTTGATTCACCATC[A/G]AAAGCTTACAAGATGTTCAGAAATGAAAAGGTTGC
AX-168335678	RNAseq	T // C	100	0.178	PolyHighResolution	GCATAATGTTGGGCAAGGTCCAAGGAAACAGGAAA[C/T]CTTCTTAGGAACTAAATGTGTTTTGTGGAGAAAGG
AX-168335680	RNAseq	T // C	100	0.186	PolyHighResolution	TGCCTCCTTCAATGTTGTCATTGTTGATGCTGCTT[C/T]CCTCAATATTGTTATTGTTGTTGCTGCCTCCTTCG
AX-168335685	RNAseq	T // C	99.46	0.28	PolyHighResolution	AGGCTGCAATGTGCCCTATCAACGATCCCATTGTA[C/T]TCTCTTCTCTTCAAATGAAGTACCGTGACCGCGTT
AX-168335687	RNAseq	A // C	97.838	0.122	PolyHighResolution	GACAATTGGCGAGATTCTGCACCAGCAGTGTTAAA[A/C]TTTTGTTTATCTTTAGCACGTGTGAGAGGAGGAGC
AX-168335693	RNAseq	A // G	100	0.368	PolyHighResolution	TGATACAGGGCCTGAAATTTTAACATTAAACTTGA[A/G]AATTTTTCTTCTGTTTGCACAACTTTTAACAACTC
AX-168335694	RNAseq	T // G	84.324	0.058	Other	GGGACGAGAATGACAGGCAATTGTTATTGAAAATG[G/T]TGGACCAGTTAAATTTATTAAGGGCAGAGAGAGAT
AX-168335698	RNAseq	A // G	100	0.33	PolyHighResolution	CCTCATGTTGAGTATGCTGTTGTAATCGTGGCACT[A/G]TGGACCATTGAAGTAGTATATTGCAACAGTTTTGC
AX-168335699	RNAseq	T // G	100	0.205	PolyHighResolution	AAATTCCAACCTATTGGAAGTTTTATCCATGTCTT[G/T]GTCAAATTCGTTTAAAATTCTTTCCTGTCCCATGA
AX-168335701	RNAseq	A // G	91.892	0.321	CallRateBelowThreshold	AGCCTCCCACCCTCCTGCTGTAGGCAATGAAGCAG[A/G]AGCAGAGTCCCATCCTTCTGCAGCGATAGGACCAG
AX-168335702	RNAseq	T // C	92.973	0.206	CallRateBelowThreshold	GAATTTGATATGCATGGCTTGCAATTGTAATCCAT[C/T]ATTAAGGTCACAATTCATGTTTCTCCTTAGATAAA
AX-168335705	RNAseq	T // C	99.46	0.312	PolyHighResolution	AATTTTCGATTGTCGGCCGCGGGCAGCCACCGAAA[C/T]GGCTAAGATGACAATTACCGCCATCATAGTCAATG
AX-168335706	RNAseq	T // C	97.838	0.381	PolyHighResolution	GGCGTGCAAGAATAGCCTGTGTTCGATTATCAGAA[C/T]TAGCAAGAGCTTCACCCATCTTAGGTGCAACTTTG
AX-168335707	RNAseq	A // G	92.973	0.41	CallRateBelowThreshold	TTTCTGTATAACCCATGATTTTTGGATTTTTCTTC[A/G]AGATTTTGATACTTCTTAAATGGATATAATTTTCG
AX-168335709	RNAseq	A // G	100	0.46	PolyHighResolution	GTAGAGCACTCGTCCCATGTCGTGAGTTGTTTAAA[A/G]CTCACAAGCGTATGGCCATCTCCTAGTAAATCTAT
AX-168335710	RNAseq	A // C	100	0.46	PolyHighResolution	AACTTGAAATTCCGTGGCCATCCATCGACAATCTC[A/C]CATGTAAGGAAATACTTCACATTGATGAGCCAAAC
AX-168335712	RNAseq	T // C	97.297	0.486	PolyHighResolution	AATTATTATAGAAACAAGCAAGAGTGAATCATGCA[C/T]TAGATTTATCTTGGAAATCTGGATTAAAATAAAGA
AX-168335714	RNAseq	A // C	100	0.33	PolyHighResolution	TCTTTCACTCTATCTCAATGACGCCTACCCCTGCA[A/C]TCCTCTTAGCCAAGGGCCCGAGGCTTCAAATTCAG
AX-168335715	RNAseq	T // C	100	0.33	PolyHighResolution	TCAGGCCTTGGAACTCTCTCCACATCTCAACCCCT[C/T]TCACGCGGCTACTTCGTTTTATTCAAATGACATTT
AX-168335716	RNAseq	A // G	99.46	0.266	PolyHighResolution	AGATGGTTCATGAAAATCTGAAAACTCACATCATC[A/G]GTAAAAATAATATCCCCTCCTGGTGGAGGCCCCAT
AX-168335719	RNAseq	T // G	100	0	MonoHighResolution	ACCAATGAGTATGGATGGATATAATTGCATTATAA[G/T]GGTATTAGATTTGAATTATAGCTGTATTTGGAGTT
AX-168335721	RNAseq	A // G	100	0.416	PolyHighResolution	AACAGCAAACTGATAAATCTGATGATCAATTGCAA[A/G]GACAAGAAAATTGAAGATCTTGAGCCGCCTTAAAC
AX-168335722	RNAseq	A // G	99.46	0.204	PolyHighResolution	TTAAAAGATCTTGAGCCAAGTCAATAATTCAGAGG[A/G]AAAGGCAGGATTCTTGTGAAACTGAGTGCCTATAT
AX-168335723	RNAseq	A // C	100	0.368	PolyHighResolution	GTAAGATTAGTCAACCAATGATGGCAGCTGAGCTC[A/C]GTTTATGTGCATGGAACAGCAAGTTGTGGGACCTA
AX-168335727	RNAseq	T // C	100	0.351	PolyHighResolution	ATACAAAATATTCCTTTGTCCGGTTGAGCCCTCTT[C/T]GTCAAATACATTGAAGGAATCGGCGAAACTGATCA
AX-168335728	RNAseq	T // C	95.676	0.429	Other	TCTCAGGTTCCATTTGATCTGGTGGAGCAGGATTT[C/T]TGCTAGTTTTAACTGCACAAAATCGACAACCTCGA
AX-168335729	RNAseq	A // G	100	0.37	PolyHighResolution	GCAACCTGACATTGGCAGCCGCCCAGAGGCTAGAC[A/G]ATACAATCTGGAGAAGAGAAACCCTGGAACTGACT
AX-168335731	RNAseq	A // G	95.676	0.458	CallRateBelowThreshold	AATCTTGGAAGTGCAAAAACAGATCTATTTTATGA[A/G]AGAAAGAAATATGGTTTTAAGAAGAGATAGTGTCT
AX-168335733	RNAseq	A // G	44.324	0.238	Other	ATCTCTGCACATGGCATGCGGCCACTAAATCCAGC[A/G]GCAGTGTAACCATAAGTTACATTAGCTATCAGCTT
AX-168335734	RNAseq	T // C	100	0.387	PolyHighResolution	TTGATTTTGCTTTCAATCTGTTGACCCCGACATCT[C/T]GTTCCTCTTCAAAGTCTCCAACACTATCAAAGGGC
AX-168335736	RNAseq	T // C	97.297	0.469	PolyHighResolution	GGAGCTTCGGGGTAATGCAGGAAGCCATGATTTAG[C/T]ATTTGGGACCAATACTCTGAAGACCTTGTGTAGCC
AX-168335737	RNAseq	A // G	91.351	0.032	Other	GCGGCTTGAGCTTAAGATGCCCAGACTCATTTATT[A/G]ATTTCATTTTTTCCCAAACTAAAAATCTAGGCTTC
AX-168335738	RNAseq	T // C	100	0.462	PolyHighResolution	TTTAAGAGTTCTGCTCATATCTCTAGCTTCCTGTC[C/T]GACTTTGTTGGAATCATTTGCATTCCTTCCTGTAT
AX-168335741	RNAseq	A // C	61.081	0.248	Other	AAGCCCACATACGCTAGATTTGCATGATACATGGA[A/C]ATTCAATGTTGGTTCTTCAAATTGTAATTTTCACA
AX-168335743	RNAseq	T // C	100	0.076	PolyHighResolution	AAAAAACGGCAGTGCCAAGCTTTGTTTCCCAGATC[C/T]GAGTGGGTCTGTTTAAGTTGTCTGAAATTTCCCTT
AX-168335745	RNAseq	A // G	100	0.262	PolyHighResolution	GCTTCATCTAACATGTCTGCAGTGTTTGTTTGCTT[A/G]TCCATATTTGGCACAAGTTCCTGCAATTTTCTCAT
AX-168335749	RNAseq	A // G	100	0.332	PolyHighResolution	CTGAAACAATTGAAAGATAGTACTCGTCATCATGA[A/G]GAATGAAAGGCTCCAATATAAAGGTTGTAATTGGT
AX-168335750	RNAseq	A // C	94.054	0.293	CallRateBelowThreshold	TTGACCATGATTTTTGTAAGGGCGCAATTCTGGTG[A/C]AAAGGTCGAGAATGTTGCATGCAAGACATGCATGA
AX-168335752	RNAseq	T // G	100	0.003	NoMinorHom	ATAAGAAAACGAATCCAGCCGGCAACAGACATTGG[G/T]CAGTGTATGCAGGAGCATGTCTGTGATAACGTACA
AX-168335754	RNAseq	A // G	100	0	Other	TCAGCATACAAGCAACATTGAGACAAAGGGGAGAA[A/G]AACTGGATAAGGGCGTGGGAGAGCTGCAGCAGGAG
AX-168335755	RNAseq	A // G	100	0.295	PolyHighResolution	TGGGGTGGCTCACGGGCTCGCTTACTTTCACGGGC[A/G]GTGCCCCAACATCCCGCACGCCAACATCAAATCCT
AX-168335759	RNAseq	T // C	96.757	0.321	CallRateBelowThreshold	CAATTTCACACCCTTCTCGACAGAGATGACGTGGA[C/T]ACTCTCAAACAGTTGCAACTATTAATATTGGGGAG
AX-168335763	RNAseq	A // G	99.46	0.331	PolyHighResolution	CATAGTCGACCTTACAAGTAACTGCATCTCCTACG[A/G]AGATTTTGCCTGTTTCTCCTAGCACAGAACCCAGA
AX-168335767	RNAseq	A // C	99.46	0.331	PolyHighResolution	ATAAAACTCAAAACCCTATCGCACTGGTTCTGGTT[A/C]TGTATCGGATCTTCTGAACTTTGTCTTCCTCTTCG
AX-168335768	RNAseq	A // C	100	0.424	PolyHighResolution	AAAAGTTCGGTTAATCAAAAAATCCCACTTGTTTG[A/C]ACCTTTAACAATCTGGACTTCCTCCTCATCACTAT
AX-168335771	RNAseq	T // G	99.46	0.478	PolyHighResolution	ATGGATACTTTGTTTGTGGGACGCGTGTTTCTCTT[G/T]AATCTCCTTCGTGGATGAGTGTGCACTTGATATTC
AX-168335772	RNAseq	T // C	100	0.273	PolyHighResolution	ATCTTTTATAACTGTCAATGATGCTTCCTATGGTC[C/T]ATCAGACTTATGCTGTCAGGAAAATGTCTTTCCAC
AX-168335773	RNAseq	T // G	99.46	0.275	PolyHighResolution	TTGTGGATTACTTCCACTGGTGAACAAGCTATAAC[G/T]TTTAGCTGTGACTAGTTGTTTGTCTGCATGTACTT
AX-168335774	RNAseq	A // C	97.297	0.053	NoMinorHom	CTACAGATTATCCAGCAAAAATTAGAAGTTCTGTT[A/C]ATTTTCATTTCTAGGGAGTAGCATTGCCTCCTCGT
AX-168335775	RNAseq	T // G	99.46	0.206	PolyHighResolution	GACATTGTTAGAATATAAGCACTGTCCTATGGGCT[G/T]TAATTTTGTTGAGACCAATCAACTATATAAGCAAA
AX-168335777	RNAseq	A // G	100	0	Other	TCTAGAGAGTCCGTTGGCTGCATGGGATCAGGTGC[A/G]TGCTTCTCGGACTCCTCGATGTGATAGTAAGATCC
AX-168335778	RNAseq	T // C	100	0.186	PolyHighResolution	AGGATCACTCCCCATGTCTTCCAGACCAGTAGAAT[C/T]ATCATCAACCAAGTGTAAAGCATTTGGTAAAGCAG
AX-168335781	RNAseq	A // C	100	0.354	PolyHighResolution	GTCAAAAGCATGGCACAAGTGGGCATTGTTTAATA[A/C]TGCCGTAATGTCCCATTTTACTCTGCGAGGCCTCA
AX-168335786	RNAseq	T // C	80	0.422	Other	CTGTCTCTTGCAAAGGTCCGAGGTGATTTGGAGGC[C/T]TCTCAATCTGACCAAGGTCCTCAAGTTCTTCAGCA
AX-168335787	RNAseq	T // C	100	0	MonoHighResolution	TCGTGACGGTGAACGCTTTCTTTAAGCTCTGTACA[C/T]GATGGAAATCTGAAGTTTACATCAAAATGTCTTTC
AX-168335790	RNAseq	T // C	100	0.003	Other	AGTTGGACTGCGTGTTAGTGTGGCTGTTGCGGTGC[C/T]ACTTGAAGGGGTATAATCATTCACGTCAGTTATGA
AX-168335791	RNAseq	A // G	100	0.192	PolyHighResolution	GATCCTATTCAAGTGAAGAATGCTCTTGAGGCAGC[A/G]TCAAAATCAGGAGTTGCTGGACAGTCATTTCCTGG
AX-168335793	RNAseq	T // G	100	0.176	PolyHighResolution	TTATTCTGTAAATACAGAACTCTGTATATACATCT[G/T]CGTACGTTTCTGTTTCTGTTATGCATTGTTTTCTG
AX-168335795	RNAseq	T // C	100	0.387	PolyHighResolution	ACATGGATTTGGAAACAATAAATTGAGAGAATTGT[C/T]GTATTGAGTCAATGTCTTGTTTCTGCATGTAATGT
AX-168335797	RNAseq	T // C	100	0.003	OTV	GCCCAAAACACCAGCGATTTGCAGGTAAGCCAAAC[C/T]TTTTACGCATTTGAACCCTCCAAAACCCACCATAA
AX-168335801	RNAseq	A // G	83.243	0.192	Other	TGTGTCGTCGTGTCTGAACAGATTCAGCACTGCCA[A/G]TTGCCAAATTTGACCGCAAGTGTGGTGCCACATAC
AX-168335802	RNAseq	T // C	96.216	0.073	CallRateBelowThreshold	CACTCCCATCTACTGCAAGGCTTTCAAGTGGAGTG[C/T]CCAGTGGAGGGCATGTCATTGTCGAGAACACGGCA
AX-168335805	RNAseq	T // C	98.378	0.497	PolyHighResolution	AGTGTTCTGATGGAAAGAAGTAATGTGTTTACACT[C/T]GATATTTGCACAGTACTACTTCCTTTACTTACTCG
AX-168335808	RNAseq	A // G	99.46	0.182	PolyHighResolution	TCTTCTGCAAGCCCGCTTCCCCTCTGTAACATAAA[A/G]TGGCGGAACATAAAATGGCGGGAGCAATTGTTCTG
AX-168335810	RNAseq	T // C	89.73	0.346	Other	ACCTTGCGGTTTCCCTTACGCCGAGAAGGCCCGTG[C/T]GGAGTAACAACAAGAATGCTCGGGGCATAGCCGTG
AX-168335811	RNAseq	T // C	100	0	Other	GATATGGATTATGTCCTTGGCATTGGTGGCTTTGA[C/T]TTGGAAAGGATTGAATCAGAAGTTCACACAGAAAA
AX-168335812	RNAseq	A // G	84.865	0.121	Other	CATGTAATGCAGCACCTGCAACAGTCATATGGACA[A/G]ATCCTTCTCTTCCATAGCTATGTTGAGGACTATTG
AX-168335814	RNAseq	T // G	100	0.265	PolyHighResolution	AAATCCTCTCCACTTGTCCCCTTTTTAAACAATTC[G/T]GCAGCCTCTCGTTTATCCAAACGATTACCCTGAGG
AX-168335815	RNAseq	A // G	100	0.265	PolyHighResolution	AGACTTTTGGAGCTGGAGGTTGCAGTCAAGGACTT[A/G]AAATGGTCAGATGGAGCAAAATCTTGAGGAAGATG
AX-168335816	RNAseq	A // G	99.46	0.454	PolyHighResolution	GTGTAAACATTCCTTTGAGGCGTTTTCCTTTGTAG[A/G]GAATCAAAATCTACATGGACCTTCCCTCCACAATA
AX-168335818	RNAseq	T // G	100	0.327	PolyHighResolution	GCAGAGTTGTATAGACTGTACATCACCAATTCAAT[G/T]AAGAGCTTCCAAATGCAAAAGGAGAAAAGAGTTGC
AX-168335819	RNAseq	T // G	100	0.154	PolyHighResolution	CCTCTGGCAAGTCTACAACTGATTCAGGAAAGGTT[G/T]CAGAAGGAGCAACCCATCGAAAGGCAGTTATTTCA
AX-168335823	RNAseq	T // C	100	0.227	PolyHighResolution	AGAATGTATTTCCCCATTCTAATGAACCTGAAGGA[C/T]GATCTGCATCTTCTTGAAATCTAGCTTGGATTGAA
AX-168335824	RNAseq	T // C	100	0.084	PolyHighResolution	AAAATCATGTCAATGGCAGATGTGGGACCATCTGG[C/T]GCAGAAGCAGTTACATTGTTTGAGGACATTGCTAT
AX-168335830	RNAseq	A // G	99.46	0.296	PolyHighResolution	ACTAATGCGGAGCCCGACCCATCGCTGTGGCTGAC[A/G]GAGCCGACGCCAGCGGAGCCAGAGAAGCCCAGGCA
AX-168335831	RNAseq	A // G	100	0.419	PolyHighResolution	TTGGATGTTCAACGAGTATGTTTCGATGAGTATGC[A/G]GACCTATATTTCTCTCAGAGGAATGAATCTGGGTA
AX-168335832	RNAseq	A // C	96.757	0.017	CallRateBelowThreshold	AGAGTCACAATGACTCTTCACCTTCCCAATTTTGT[A/C]AAAGTTTCTATATAAATGAAATACTTGATGGAAAG
AX-168335833	RNAseq	T // C	100	0.435	PolyHighResolution	GGCACATGTGATCCAACTCTAGCGGCGCCTTCTTA[C/T]GGTTACAAGGAGTATTTTGATAAGTTTGATGGATA
AX-168335834	RNAseq	T // C	99.46	0.272	PolyHighResolution	TTCAAGTATCCTCGGAACTGGATTCAAGTTAGAGG[C/T]GCTAATGCAGATATATTCTTTAGGGATCCTGAAAA
AX-168335835	RNAseq	T // G	97.297	0.367	PolyHighResolution	ATTTGAGATGTTGGATGCACAATGGCTTGCAAGGG[G/T]TGCTTCCTACATGGAATTCAATGAGGTTTTGAAAG
AX-168335836	RNAseq	A // G	100	0.33	PolyHighResolution	ATCTCAAGGGAATCTTGTCAGAGGAGGAAATTAGC[A/G]AATTGGAAAAGGAATTTATGGCTTTTATCAGGCGT
AX-168335837	RNAseq	T // G	52.432	0.16	Other	CTGTTTCTTTAAATTTTGAAAGCTGAGATTGCAAT[G/T]GCTTATTAGCCTCCTGTAACTTCTCAACTTCTTTC
AX-168335840	RNAseq	A // G	100	0.387	PolyHighResolution	GTCCAACCCATGGTTGAGTGCCTTGCCACCTTGGG[A/G]ACAAAACCCAACGAGATTGCATTGGCTATAATGAG
AX-168335841	RNAseq	A // G	100	0.373	PolyHighResolution	AAATTATTTTGTCTTCTTCTAGGATTTTACTGCGC[A/G]AGTCTTCTCGCCACAAGTATAGGTCAAACAGGGGA
AX-168335844	RNAseq	T // C	100	0.465	PolyHighResolution	CAAGGTATCTGGAGACAGCTGGCTAGTTTAAAAGG[C/T]GCAGACGTGTCTAGTCTACCAACAAACCTGGCCAA
AX-168335847	RNAseq	T // C	70.27	0.146	Other	TGGAAATACAAAAGTCTTATGCAATTGTTCTTTTC[C/T]AGTGAGAAGAGGTGCCCAGCCAGATATACTTCAAG
AX-168335848	RNAseq	A // C	100	0.154	PolyHighResolution	GTCCGTCTCCTCCACAAACATCTGCAAGTACTCGG[A/C]CCTTCCTTTCCCATTTATACAAAATTCTTTGCCCG
AX-168335850	RNAseq	T // C	77.297	0.35	Other	AGAATTGAATCATGCTCTGTCACTCTCATTTTGAG[C/T]TTGTAATTACATATAAAACAGTTCTTAATGATTTT
AX-168335851	RNAseq	A // G	98.919	0.298	PolyHighResolution	GCAGTAGATGTTAAATTTTCTCATTCACTATATAA[A/G]CCATAATGCAGAATTTTGGATATATACATGGCAGA
AX-168335852	RNAseq	T // C	94.595	0.057	CallRateBelowThreshold	TTCACAAGAATGAAAACATCATATAATACAATTGT[C/T]TATGTGGTAGGCCTTTGAAATAAGCTTTGCTTTGA
AX-168335854	RNAseq	A // C	99.46	0.448	PolyHighResolution	AGCTATACCATATAAGCATGAGCAATAGGTGTGGG[A/C]GTGTAGCAATGAAAGGTATTGTAGTGGTGGGATTG
AX-168335855	RNAseq	A // C	100	0.284	PolyHighResolution	CGATCTAATTTGTATTCTCGTGGTCTTTTTCTTTA[A/C]CATTTTCTGTGGAATTAGAGAGGAGCATTTGTAAG
AX-168335856	RNAseq	A // G	100	0.492	PolyHighResolution	TATATTTTTTGGGTTAGGAGAAGGATGTCTTCTTT[A/G]TATTTTAAAGGTAGCAGTGCATACGGCCAGCATCA
AX-168335858	RNAseq	A // G	100	0.308	PolyHighResolution	CTGTCATTTGAATGATCAGATATCAAAAACATTAT[A/G]TCAGTACCGAGAATAGAAGCATTGATGGTGGTAAG
AX-168335860	RNAseq	A // C	98.378	0.247	PolyHighResolution	AACAGGTATGTTGACTTACTGGTGATTAGTTTTTG[A/C]GTTATTGCTGATTTCTTAATCAGGTGGAAGTGAGT
AX-168335864	RNAseq	A // G	100	0	Other	GGCTGGCTCTATATTACATCGACTTGGTGCTCTCA[A/G]GGACACATTGTATCAGGTGAATAAGGAAATTGAAT
AX-168335866	RNAseq	A // G	99.46	0	Other	TCAAGTGCATCCCCAGGTCGAATCACCCTACCACC[A/G]CCATATGTTTTAGATATGTTTTCAGGTCTTGGAAA
AX-168335873	RNAseq	A // C	100	0.327	PolyHighResolution	ACAAGCAATTGACAAGGGGAAGCTTCATGAATCAT[A/C]TATTGATCGAGCCCTTTTCAATTTATTCTCAGTGC
AX-168335874	RNAseq	T // C	100	0.473	PolyHighResolution	GTGACATGGTACCCTCAAGAATTCACCAAAGTCCC[C/T]ATGAATATTATGAATATGCGACCAAATCCTTCTAC
AX-168335877	RNAseq	A // C	99.46	0.065	PolyHighResolution	CACGCCACCGGAGAAACAACCGCAGAAACCCCTGA[A/C]ACCCTGGACATCCTCGTCTGCGAATCCGGCGCAGG
AX-168335880	RNAseq	T // C	100	0.265	PolyHighResolution	CTGCATTGACATCAATTACTGTTTTATCTAGTTGT[C/T]TGTCACTTTGCACTAGAGATGGATGCTTACTCTCG
AX-168335882	RNAseq	A // C	100	0.451	PolyHighResolution	CTCCTCCCTCATCGTTGCGTTCACCCACCCTAACA[A/C]TGAATGAGACTTTCATGCCCCATTGTCCCTAAACC
AX-168335883	RNAseq	T // G	100	0.195	PolyHighResolution	GTAAACCTGCAGTTCTTTTAAAATATATGTATTTT[G/T]TGACCTTTGCTGTTCCTTTTAAACTGCATTTGCAA
AX-168335884	RNAseq	A // G	100	0.1	PolyHighResolution	GTGTTGGAGAAATTGGAGAGGGCGGACACGCGGGC[A/G]GAGGCGAGGGTTTTTCTGGCGCGAGTACAGAAATT
AX-168335885	RNAseq	T // C	97.297	0.083	PolyHighResolution	GAAAAGTGGTCCCCTCTAAAGGTCTATGGTCTAGA[C/T]ATAAATCCCAGAGCTGTAAAAGTTGCCAGGATAAA
AX-168335887	RNAseq	A // G	100	0.489	PolyHighResolution	AAGAGCCCCATCCATATTAGGGAGCTTGTTCCCTA[A/G]TCCACACTTCACCCTAATACCAGCCAAATTACATT
AX-168335890	RNAseq	T // C	100	0	MonoHighResolution	TGCGAGAAATCCTAATGGCAGAATGATGGCCCTGC[C/T]TGTTTGTATACTTGAAATGAGATGTATTGCTTGAA
AX-168335901	RNAseq	A // C	100	0.427	PolyHighResolution	CACGTACAGAACTTCAGATCCCTCCCCTTAAACTA[A/C]AACTAACTAACAAGTATGGCCGTACAGTGTTTCAA
AX-168335904	RNAseq	A // C	98.919	0.331	PolyHighResolution	GTTATAACCTCCCGTTTTACTAAAGAACAAATATG[A/C]TGATGAAATTGTCTCATTTTTCTCAAATTATTGTT
AX-168335905	RNAseq	A // G	100	0.357	PolyHighResolution	ATGATATCAAATGTGCTATTTTCACTATTGGAAAG[A/G]CTCAAGTGTTTTATGATCAAAGATTTTCATTACCA
AX-168335906	RNAseq	T // C	100	0.259	PolyHighResolution	AAACGCGTGTTTGCACTTGGGAAGGAGTCTCAAGA[C/T]CTCCGACTCCTGAAAGGCGTTTAAGCAAACTGCGC
AX-168335909	RNAseq	T // G	99.46	0.329	PolyHighResolution	ATCATACAGAGATGAAGCAACACCATTTTCTTCCC[G/T]GTTTCTTTCAGATGAGTTATAAATTCAAAGCAGCC
AX-168335912	RNAseq	A // G	100	0.357	PolyHighResolution	TGAACTGAGATTCGAAACGTGACGTGGGGTTTCCG[A/G]AGTCTTTGAGCTGGGATCCGAATCGAGATCTAGGG
AX-168335913	RNAseq	T // C	97.838	0.343	Other	TAGATGCTAAAAATGTAAAGATGCCAGGATTACAT[C/T]CCTCATTTTATGAGCTGATTTAACTATACCAATAA
AX-168335914	RNAseq	A // C	97.838	0.384	PolyHighResolution	ATTATCTGCACAACCCCTTGACAAAAATAACCCTA[A/C]AATACATCCAAGTAAATTCTAGGTCTCGAAACAGA
AX-168335915	RNAseq	A // C	100	0.476	PolyHighResolution	AGGTCAGAATCTTCACGGAGAATTCGGCAACCAGA[A/C]TGTGTGGTGAGTTACGGGAATTTATTTCCGATGAA
AX-168335916	RNAseq	T // C	100	0	Other	AATTTCTCTGCTATATTCAGCAAACCAGTCATCAT[C/T]TGCACCCATTTTGTGATGGCAGGTAACAAAGTGTC
AX-168335917	RNAseq	A // G	99.46	0.231	PolyHighResolution	CGCCCGGCGACGCGGCGAACGCCTGGCTCGCTCTC[A/G]GCTCGCCCGGCCGCGCGAAGGATTGGCACTCCGAC
AX-168335918	RNAseq	A // G	100	0	Other	CTAGGCTTACATAAGCAGTGGCTCCTTCCGCCATT[A/G]TGCCTGATTCCCGTAATGCAAATATCTCGGCATGA
AX-168335920	RNAseq	T // G	100	0.295	PolyHighResolution	ATTCGTCACGGAGCTGTTTAGGAGAAAGCCTGTAG[G/T]GATCTAATCCATCATTATATCTGATCCGCTCTAGA
AX-168335921	RNAseq	A // C	100	0.335	PolyHighResolution	CCACTCTACAACTTCTCATTGACAATTCAGGTCCT[A/C]CTGACTGGTTTGACTTCCCTATCAACAAGTCTGTT
AX-168335923	RNAseq	A // G	100	0.17	PolyHighResolution	AACATGCCCTCCCACCGGTAGCGTGCTGCTAGCCA[A/G]TATGCTTTTCACATCGTATCTGCTCATGTCGAAGT
AX-168335924	RNAseq	A // G	100	0.311	PolyHighResolution	AACTAAGTTGAGGGCTGGAAGGACCTCCAACCAGC[A/G]AACCAAGATTGCCAGCATTCATTGGCTGAGGATTC
AX-168335925	RNAseq	A // G	99.46	0.5	PolyHighResolution	TACAAAGCACGGTGAATTGAATTATTGTGTAGATT[A/G]AAGAACATGTAAATGTAAGATACCTCAGAATTGTA
AX-168335929	RNAseq	A // G	99.46	0.459	PolyHighResolution	GCGCGGTTCAGCAGCTTGGCGTCCTCCTTGCCGTT[A/G]AGGATTCTGAGCACTTGGTTCATGCACGGCCGCCA
AX-168335930	RNAseq	A // G	84.865	0.041	Other	TCATGTCTTTCAAGAAGCTCTAAAATGATAAATTA[A/G]AGGAGAAATGATTGAATCTCTAAAATGATAAATTA
AX-168335932	RNAseq	A // G	100	0.414	PolyHighResolution	CAGACATATCCAACACTCTGGCAGCCAACAGCCTG[A/G]TCATGCCTAATTCTTCCATTCCATCTGCCAATTCA
AX-168335933	RNAseq	T // C	94.054	0.256	Other	ACAGCTCCTAGTGGGGTAGCTTCAGAAGATAAACA[C/T]TTTTAACAAGCCCTTCACCTAGATCACCAATCTCT
AX-168335935	RNAseq	A // G	99.46	0	MonoHighResolution	TCTCGTATGTACACCTGATAGAAGGTCTTGTACGC[A/G]TGCTCCGTGTCTAGATAGTTCAGATCTTTACTTGT
AX-168335939	RNAseq	A // G	99.46	0.155	PolyHighResolution	TATACGAACTATAACAAGATCATATGTCACTGACA[A/G]CTCTCCCATTCTTGGTTCATGAAGCTGTTATCATG
AX-168335942	RNAseq	A // C	100	0	MonoHighResolution	AGTGTTTATTGTGAGTGAATGCTTTTTAACTCTGT[A/C]GCACTATATGAAAACTGGAGAATGCAAATTTGGAC
AX-168335944	RNAseq	T // C	100	0.211	PolyHighResolution	AGGCCAATAACACTTGTACACAAATCCTCACATGT[C/T]GCTGTTTTATCCATCTCCTCTGCATCTGCATCTGC
AX-168335945	RNAseq	T // G	95.676	0.178	CallRateBelowThreshold	TTTATCCTGTTTTGCCTGTGAGCAAGGCATTCACA[G/T]TAATTAATGCTTGGCCTATGTTCAATATGCACAAG
AX-168335946	RNAseq	A // G	96.216	0.194	CallRateBelowThreshold	AGTAACCGGCAAAACATTTCCAGATTTTCTTTGGA[A/G]AACATTGGAGGATTCATCATTCCCAGTCTCCACCA
AX-168335948	RNAseq	A // G	100	0	MonoHighResolution	TTTGTAGGAATTGCTGAAGTCCTTGGCTTGGAGAA[A/G]AGGTTACCAGTGGTTGCTAAATATGATAGGAAGCG
AX-168335950	RNAseq	T // C	98.919	0.454	PolyHighResolution	TGGACTGACGAGGACGATAAGCGCCGCGAGTCTGC[C/T]ACAGGAAACGACGAAGAAGAAGGTCCTGCTGCCAA
AX-168335951	RNAseq	T // G	98.919	0.216	PolyHighResolution	TTTCCAATAACAAATTCTGGGTTCCAACATAGTAT[G/T]CAACAGAATCATCTAAGAAAATAAGTCAAAGAATG
AX-168335953	RNAseq	T // G	100	0	MonoHighResolution	CTAAAGACACCAGCCAAGACAGAGACATCAATCTT[G/T]TTTGAGAAACTAAAAGATCTGGGAGTACTGGTGGG
AX-168335955	RNAseq	T // G	100	0	Other	TGCGAGAAGCTTCTGCCAGAATTGTCCAAAAGTTT[G/T]CAGTGTCTCAATCTTTCAACGAGTCTTCACTAAAA
AX-168335958	RNAseq	A // G	98.919	0.448	PolyHighResolution	TTTTTCATCCTTCATTCCAGATGATGTTGAGGATG[A/G]TTTTGCTGCTGTTGCCAATGGTAAATCAATGTCAA
AX-168335959	RNAseq	T // C	98.378	0.418	PolyHighResolution	TACCTGAATGGTGAGAACTACATGTGTATGTTGTA[C/T]GGATATGTATTTATTAGGCATCATATGTATCATAG
AX-168335960	RNAseq	A // G	95.135	0.21	CallRateBelowThreshold	TGCCGCATACTGAGTTCTGCCTTGAGCTTGGGTAC[A/G]CCTTCCAAGAATTGATGCTTTTGAAGAATGTCCGA
AX-168335962	RNAseq	T // C	98.919	0.268	PolyHighResolution	GCTTTGCAGCTTTAGGATTTTATTCATTTTCCTTT[C/T]CTGTGCACAGTTATTATAGAATCTATACAAATTTT
AX-168335963	RNAseq	A // G	100	0.297	PolyHighResolution	CCCTGCCACCCCAGTTCCAGATAAGGCTTTTATCA[A/G]TGGTTCCGATGTTTGCCCTGGAGCTCCCATGAAGG
AX-168335964	RNAseq	A // G	100	0.354	PolyHighResolution	AGGGACTTGGTTGTGAACAGCAGTAATAGACATGA[A/G]TATGTAAATCTGCTTATCCAGCGCCGCTTTGTAAT
AX-168335967	RNAseq	T // G	90.811	0.179	CallRateBelowThreshold	ATAAACAGAAACGCCCTGTAGAGGGATCTCATGGA[G/T]AATCAACAGTTGCGTCTGTTTATCGGTCAAAAGAT
AX-168335971	RNAseq	T // C	100	0.346	PolyHighResolution	GGCGATCCAGACGTTGCCGTGGCCGTGCTTGGATC[C/T]TGGCTGCCTTGTGAAGGCCGTTGGTTATCAGAACC
AX-168335972	RNAseq	T // C	100	0.195	PolyHighResolution	GCAGCATCTCGGGTTGGCAGATCGTTCCCTGAAGG[C/T]CACGACCACCGCTGGGGCTTACGCGGGATTTTCTG
AX-168335973	RNAseq	T // C	100	0	MonoHighResolution	TGGAAAGGATGTCCGTAGGCCTGTCTACAGATTCT[C/T]TTCTGGAATCCCATTTTTCCCAGAAATTATGCTCT
AX-168335974	RNAseq	A // C	100	0.44	PolyHighResolution	GATTTTTTGATTGCCAGGAGCTGGTGACTATGCTG[A/C]ATAGGCTGATGTTTTGTGGAGACAATATCTGTTGG
AX-168335976	RNAseq	A // G	98.378	0.352	Other	TGCCTCAAAGGTGGCTCAGCACGAGACAAACGGAC[A/G]GCAACAATCTTCATTGCTGTGTTTCTTAACATGTC
AX-168335978	RNAseq	A // G	100	0.378	PolyHighResolution	GAGAAAGCCTCCCGATGTAGCCTCACCAAGAGCGC[A/G]CAGTCCACCATATCAATCTGCGCCGCCATTATTCT
AX-168335982	RNAseq	A // C	100	0.489	PolyHighResolution	TATTTGGTATCAATTATAATAGCTTTTATTTGCAA[A/C]ACAACTCATAATAAAGTCACTTTTTGACCGATGGG
AX-168335983	RNAseq	T // G	91.892	0.247	Other	GCCAAACCTACTGGATTTGTCATCAGCATCTTAAA[G/T]GGGGAGGAAAGAAAAACAGCGAGTGGAGCACCAAT
AX-168335984	RNAseq	T // C	97.297	0.036	NoMinorHom	TGGATCCTTATTTTAGTTATCATCTGCAATATGTT[C/T]TGATGAGAATGATCCTATTGACTCATAACCATGTA
AX-168335985	RNAseq	T // G	99.46	0.152	PolyHighResolution	CCTCGAGTCTCATTGTGCCAATAGCTGCGCACTCC[G/T]TGAATAATCTTATTGGAGGCTTGTTATGGAGATAC
AX-168335986	RNAseq	A // G	99.46	0.462	PolyHighResolution	AATGCGGTCGAATCGGCTGGTTGCGTGGACATTCC[A/G]GAGATTTTTGTGGAAATTGCAGAAGACATTGAATT
AX-168335987	RNAseq	T // C	99.46	0.236	PolyHighResolution	TAGATTCCATGGAACTACGAGATGCACTTCTTAGT[C/T]TGGGTTATGCAATATCGCCATCAATTTTGCAGGCT
AX-168335988	RNAseq	A // G	100	0.186	PolyHighResolution	TCCTTGAGAGTGCTTCAGTTTTAATCATCATTTGT[A/G]TGGCAGCTGAACATATGAAGTTGAGATCTCAAAGG
AX-168335994	RNAseq	A // G	100	0.484	PolyHighResolution	GATGGTTGGGGTGCACCCCAAAATTGTGAGAAGTC[A/G]TGGACAGCCCCTTCAGTTGAAACTTTGAAACCTAT
AX-168335996	RNAseq	A // C	100	0.295	PolyHighResolution	ATATAACCAGTGGCCAAGGCATCTGCAAAATATCT[A/C]GTGTCTTACTATAAACTCTTTCTTTAATGTCGTTT
AX-168335998	RNAseq	T // C	100	0	Other	TCCTATTGTACAATCGTATGCATTATTTGTATGGC[C/T]TGAATTAGTAAGACACTCATTAGTACAACCTTCAT
AX-168336000	RNAseq	T // C	100	0.3	PolyHighResolution	TTTGGAAATACTTGCTTCTTTTTGAATGTTTGCAG[C/T]TTTTGTGCTTCTGGATCTCCATCCCATGGATAACG
AX-168336002	RNAseq	T // C	80	0.483	Other	TAGAGCAGCATTCAAGTCATGCTCCTCCTTATAGT[C/T]GAAAGCATCGTCAAAACCCAGCTTATTTTTTAGCA
AX-168336004	RNAseq	A // C	100	0.124	PolyHighResolution	AAACTTACGACGGAAAAAGCGTGTCGCTGTTTCTG[A/C]GCGATAAGCCCGATTTGGAAAAGACTCTTCAGACG
AX-168336005	RNAseq	T // G	99.46	0.294	PolyHighResolution	CTTGTAGCTTCTTCATCAGTCGCTTCGTTTCCACC[G/T]CATTGTTACTAATCTCTTTTCGCAGCCTAGGTATC
AX-168336006	RNAseq	A // G	16.757	0.387	CallRateBelowThreshold	CTTCCCATTAATTGTTATACTTGCAGAATGTGGCA[A/G]ATCTGTATGTCCTTTGTCTACATTGCCAGAAACTG
AX-168336007	RNAseq	T // C	99.46	0.394	PolyHighResolution	TGGTTTTGGAAACAATCCACAATCTACTCTTAAGA[C/T]GAGCACAGGAATTGGTGTTCCACCCTCTTTGAACC
AX-168336008	RNAseq	T // G	100	0.392	PolyHighResolution	TCTCTCTTTGGAAAGGACATTATTTATTGACAATC[G/T]GGCTTTGATTTTGTAAGAGAAAATAATGAGCAATA
AX-168336009	RNAseq	A // C	100	0	MonoHighResolution	AGATCTTGGCAGACGATTCCTTCTTCGACGCCCTC[A/C]TGCAAGCTCCGGTGGAGAAATTCATCAGGGTGGTG
AX-168336014	RNAseq	A // G	80.54	0.071	Other	CTTCTCCAGTCGACAGCTCCCACAGCCTCGCAGTT[A/G]AATCTGAAGAAGCAGTCACCAAGAAAGCTCCATCA
AX-168336015	RNAseq	T // C	100	0.157	PolyHighResolution	CTGATCCATTCAACAGATCCATCTCCTTGCTCTGA[C/T]TTAATCCATGCAATCCACCTTGCCCTACTGTAAAG
AX-168336016	RNAseq	T // C	100	0.289	PolyHighResolution	ATCCTTCTCCAGCAGCTTCAGTACTTCCTTCTGAT[C/T]ATTCAATTTGGCAACATCAATGGCTGTCTTTCCAT
AX-168336023	RNAseq	T // C	83.243	0.23	Other	TCGAACGCCGCCTGGATCAGATCGTAGGCGGGCTG[C/T]GCCAGGTACGTGAGAGTGGTGCCGGAATCGATAAT
AX-168336025	RNAseq	T // C	98.919	0.486	PolyHighResolution	TAATCATATGGCTAGAGAAACAACAGAAGGTATTT[C/T]GTTTAGGAGAGATCAATTGTGTATAAAACCTTTCT
AX-168336028	RNAseq	T // C	92.973	0.131	CallRateBelowThreshold	ACCAAGAAAATGATTTTCATATCTTCTAATAATCA[C/T]GAGTCATCCCATTGGTCCACCACACAATTTATCAC
AX-168336029	RNAseq	A // G	100	0.046	PolyHighResolution	GGGCTGAGAGTTACCTTCACAAGACGGGAATTACT[A/G]GTCTAGCATTTTTTGGTTAAGATAATCAGTATGTT
AX-168336031	RNAseq	A // G	100	0.451	PolyHighResolution	ATAATGGTAAAAAATAACAATCGTGGAGCTTCTCG[A/G]CCGGGATTCGACGGGAAACTTGTAAAATTGCAGTG
AX-168336032	RNAseq	A // G	100	0.281	PolyHighResolution	TCTCTGGACAGTCCCGTCCATGTCAGCGGACAACC[A/G]CCGCATGCACAGTAAAGAAGTTGACCAATGGCGGG
AX-168336034	RNAseq	A // G	100	0.47	PolyHighResolution	AACCTCCTAGTCCTTGGTTTCTGTAAGCTGCTCAC[A/G]TCCAAATGGTCTTAACTAAAGGCAGTTCAAAGTTT
AX-168336035	RNAseq	T // G	99.46	0.484	PolyHighResolution	ACTGTTGCTCAGCCTTTACTGAAGACCGTTGATGC[G/T]CAGCCTTTATGACTTTGGAACCAGAGGTTGCAGGC
AX-168336036	RNAseq	T // C	100	0.457	PolyHighResolution	CCTACTTTGAAGACCATGGATGCAAAAGCTGATGA[C/T]AATGGAATTCAGGATAAGCCCAATGAGGTTGCAAC
AX-168336038	RNAseq	A // G	100	0	MonoHighResolution	GTTTAAATGCTACTTCATCATAAGATGCTTCCATA[A/G]CCTGGCAGAATGGACACCAAGGTGCATAAAGGACC
AX-168336039	RNAseq	T // C	99.46	0.38	PolyHighResolution	TTTGGTCTTATCAATCTTAATCACATGTTCTCCCC[C/T]GACTTCTTGATTCTGCAATAATGCCAATTTCCTCT
AX-168336040	RNAseq	T // C	99.46	0.296	PolyHighResolution	ACTTTGTTTGTCAATGATTACCATGTAGAAGATGG[C/T]CGTGATGCCAGATCTAGTCCAGAGAAGTATATTGA
AX-168336042	RNAseq	A // C	94.595	0.471	Other	GTGACAAAATTGTAATATCTTACATTTGTGACAAA[A/C]TTCAGTGTCTATTTTACTCAATCTTTTTAAATATT
AX-168336045	RNAseq	T // C	91.351	0.361	Other	TGAAGAACTTTGAGAGCAGCCTCACGGCTGGAAGC[C/T]GGAGCACTTGGGCAAATAGTTGATTCCACGTTAAC
AX-168336046	RNAseq	A // G	89.73	0.271	Other	CTTAATCAATCTTCTTGCATAGGGTCACTTCTTAT[A/G]AAGAAACCCTATAATCAATTACAATACATTACTTC
AX-168336048	RNAseq	A // G	100	0.395	PolyHighResolution	TCTTGTACTTGTCTATGGTGTCTTTGCATACCATC[A/G]TCATGTAATTCTAAAGCATCTGTAAAACTGTCTCT
AX-168336049	RNAseq	T // C	88.108	0.399	Other	AAAACAACTACCATTGAAAAGGGTATTATCCTCTT[C/T]GGTTGGATTCCTAAGAACCTGATAAACTACTTCTT
AX-168336050	RNAseq	A // C	100	0.116	PolyHighResolution	TCCTGAATTGGTTTGGTCTTCAAGTACAGGTGTCA[A/C]AGATTGTTGTGTCTCATGGTTGTCCATTGCAGAAT
AX-168336053	RNAseq	T // C	98.919	0.295	PolyHighResolution	TCATGACAAACATCTATCTTATTATTTGGTCTGAT[C/T]AGATTTCCAGTTTTAACTTTTGTAAAACCAGCTCC
AX-168336059	RNAseq	T // C	90.27	0.033	Other	TGAAACATATATGATTTCGAGGGAAGGGGAGGCGA[C/T]GTGGACCGTACTGTTCCTGGAACTTCCTTGAAGGC
AX-168336060	RNAseq	A // G	100	0	MonoHighResolution	ATTTCGAGGCAACACTTGAGTTCCGTCAAATTGGG[A/G]AAAACGGAGATCAATGCTATCGCCTGCTTTACTGT
AX-168336062	RNAseq	A // G	99.46	0.291	PolyHighResolution	TATTTGAGGTTGTGCTTTGCAAGCTGGATCCAGCA[A/G]TTGTTATTATTTCTGCTTAATTTGTTTGTGAGGCT
AX-168336064	RNAseq	T // C	100	0.273	PolyHighResolution	TGCGAATATTTCAGGGGCATGAGTTAGACAGGGGC[C/T]GTCAGGAGCTCTCAGATGGATTTTACAGGCATGAC
AX-168336065	RNAseq	T // G	93.513	0.243	CallRateBelowThreshold	GTTCATATCAAAACACCTTTTCCCTGTGAAGCAGA[G/T]TGTCCTTGATGCTTAAATCCAACACTGCAAAAGAA
AX-168336066	RNAseq	A // G	100	0	Other	GGAGGTGCAACTTGCCCGGCACCAAAGTCCACTAT[A/G]TTGTCACTCATTCCATGGGACCACAAAATTGGTGT
AX-168336068	RNAseq	A // G	98.919	0.456	PolyHighResolution	TATTTCAAGCCCTAGGAGCCCTGTATATTTGATGG[A/G]AGATATACATGGAGTACATGAAGAATTTGGATAGT
AX-168336069	RNAseq	T // C	84.324	0.054	Other	TTATTCAAGTATACTTGAGCATAGGTTATATATTT[C/T]ATGGGTTTACCTGCTTTTCTTTATGCTTTTTGCAA
AX-168336072	RNAseq	T // G	100	0.254	PolyHighResolution	TTGAGCTACCTGATCAGATGCACCTCCCAGAAATT[G/T]TTACAATTACCAATATAAAGTGCCTGTTCACAGAT
AX-168336073	RNAseq	T // C	99.46	0.312	PolyHighResolution	CCTGAAGTGCAATGGATCAAAAAGAGGCGGGATCC[C/T]TCCTAAATTCTCCATGAGAAGAGCTGAAATCCTCT
AX-168336074	RNAseq	A // C	100	0.262	PolyHighResolution	AATCGTGTTTTTGAGGATGTTCGAGATGGATGGAT[A/C]CTGCTTGAAGTACTTGACAAAGTGGTCCCTGGGAT
AX-168336076	RNAseq	A // G	100	0	MonoHighResolution	TCAGGAATTATTGGTGGGCCCTCTTGAGCAATGTC[A/G]ACTGTGGGAGCTTCTATGATTTCAGGTGAGCTGAC
AX-168336083	RNAseq	T // C	99.46	0.465	PolyHighResolution	AAAATGCTTTTCGATATTGAGACCTACAGGGCTGC[C/T]ATGATGGAGTTTGAGATTAACATGTCAGAAATGCC
AX-168336085	RNAseq	T // C	81.622	0.477	Other	TGTCCGCGCTTCACCTGGACGACCCGGGGTCGAAT[C/T]CAGCGGCCTGCTTGGGGAAGTTTCATTTCCAGAAT
AX-168336087	RNAseq	T // C	100	0.397	PolyHighResolution	GGTTTTAGGTAGGGCATCCATTTAAGTACAGATAG[C/T]AAAGTTTAGGTCACCCATTCTTAAGAAAAAGCAAA
AX-168336088	RNAseq	T // G	98.919	0.229	PolyHighResolution	AAGACAGGCAAAGTTGCCTACCGTATTCATTAAAC[G/T]GATTTTTCATGTGAGGGTTAATTTATTTTCACAGG
AX-168336090	RNAseq	T // G	99.46	0.394	PolyHighResolution	ACGGAGAAATCGAAATTCTACAGCCAAAATACTAA[G/T]GAGAAAATGGAATTCAGATTACAGAGCCGAAGGTG
AX-168336092	RNAseq	A // G	100	0.435	PolyHighResolution	CGCTGCAATGCAGGAAGCACTTGCACAACTCGAGG[A/G]GTCAAGTCATCCTCACTGAATGTAAAACCAAGCTC
AX-168336093	RNAseq	T // C	100	0.33	PolyHighResolution	AAGTAGGCCTAGGAGACTGCCGTCACAGTGGCTGT[C/T]GCTCGCCCGAAAATTATTCTATTTTTTGCTAATTT
AX-168336094	RNAseq	T // G	100	0.486	PolyHighResolution	GGGTTGCTGGGGTTGGTTCTGATAAGGGTTTGCCT[G/T]TGCCTGTAATGTATTTCTTGGCTGCAAGTCTTGTT
AX-168336099	RNAseq	T // C	99.46	0.4	PolyHighResolution	ATGCACTACAAATGATTCCACTTGATAGAGGGGTA[C/T]GCTAAATGCATGCCTCACATGTTGTGGGTTCAAAT
AX-168336100	RNAseq	T // C	80	0.125	Other	TCTTTGTATGTCTCATGTGATATGCTTTGTGTCTC[C/T]TCACCTTCACTATGGGAAACAGAAGCATCACTGAA
AX-168336103	RNAseq	A // G	100	0.432	PolyHighResolution	GAGAAGTGCTCTCGCAAGCGTCCCACGCTGGCTCC[A/G]AAGGCTTCAAATATCGCTGAAAAGGCTTCAAATAT
AX-168336104	RNAseq	T // C	100	0.435	PolyHighResolution	TTTAAGCGAGAGAAGAGCAAAGTCTTTGAAGAAGC[C/T]GGAAAATATTCAACACAAGAGTGAAAATTCTTATG
AX-168336109	RNAseq	A // G	97.297	0.444	PolyHighResolution	AAGAAGAAGGGTACCAAACTAAAGGGGAATTAAGT[A/G]TAGAGCATGACACGGTTTTCACTTTTAGGTTGGAT
AX-168336112	RNAseq	T // C	100	0.427	PolyHighResolution	GAGCTTGACAGGAGAACTGGCCAGGGGCAACCAGC[C/T]GTATCAGTTGATGACACACTCAAACTTTTGGGTTG
AX-168336116	RNAseq	T // C	87.027	0.155	Other	TGCCCAGCATACAGACTTATGATGTTGGATCTTGA[C/T]ATTACATTTGTGCCATCTTATGGTGGTCTTTTTTT
AX-168336119	RNAseq	T // C	100	0.186	PolyHighResolution	TTTTCGCAGGGGACAACACAGATGCAACAAGCGGT[C/T]ATAGAACCCCAGAGTCCTGGTCATTCATTGATGCA
AX-168336121	RNAseq	A // G	91.351	0.438	Other	AGATGTTGTGTTCCTTGGAAGGCCGGTGCGCTTCC[A/G]TCTCGGTCCCATTACAGTGCCTCTGTTGTCGGATG
AX-168336122	RNAseq	A // C	100	0.343	PolyHighResolution	CAGAGCCACCTCCCTTACTCTGGGGACAGTGCCGA[A/C]TGCAGATGGCTCAGCAATGGCCAAGATTGGCAACA
AX-168336126	RNAseq	A // G	100	0.124	PolyHighResolution	GATGGGTTTCGGCAAGGGTTCCATGTTTGGCACCC[A/G]GGGCTTTATTATGCCCTTCCAATTCTGCAATAACA
AX-168336127	RNAseq	A // G	100	0.365	PolyHighResolution	TGCTGATATATCAAATCTTTTGTCAGATCTAATAA[A/G]CACCTTTGGTGCTAAGCGCCTTATGTGGGGAAGTG
AX-168336130	RNAseq	A // G	100	0	MonoHighResolution	AGTCCCTGCAGAGTGGAGCATACCCCTCTGGAGTG[A/G]ACTGATCCGACTTGCAAAAGCTTCTGAAGAAGTCT
AX-168336131	RNAseq	T // G	100	0	MonoHighResolution	GGTACTCTTCTGAGACATAGGTCCAAACATAATCT[G/T]GACAAGCTGATTGACTACTTGACATGAACCTATCC
AX-168336132	RNAseq	A // G	98.919	0.35	PolyHighResolution	TATAAGAATGATGCTTTTGGTTAGAATACCCCTGA[A/G]CATTATGGTTAGCTTGACATCCAGGTGTTCCTGTC
AX-168336133	RNAseq	A // G	98.919	0.352	PolyHighResolution	TATGGTTAGCTTGACATCCAGGTGTTCCTGTCTTC[A/G]TGCCACTGGTCAAGTCAATATGCCTCCTGTCACGG
AX-168336134	RNAseq	A // G	100	0.311	PolyHighResolution	TTTAATAGAAAATATCATTCAACTCATATATGATT[A/G]TCTAACCATGCTCCGATTTTGAAAACAATATCTTC
AX-168336135	RNAseq	T // G	100	0.127	PolyHighResolution	ATGCTGGTAGCATTGGTGATCCAGAGACTGGGTCA[G/T]CTCTAGATATGATGGCTTCAGGACGCTTTGGGACT
AX-168336136	RNAseq	T // C	97.838	0.182	PolyHighResolution	CTGAGTTCTTTTTGCTTCGCCACTTCTGTTAAAGA[C/T]GTTGGTTTCTTGGGTGAGACACTTTCATCAGCATT
AX-168336137	RNAseq	T // G	99.46	0.432	PolyHighResolution	GTGCCTTGTTCAGCTTGGATGAAATACCATTCGAC[G/T]CCTTGGCATTTTCATCAATTTATGTGACACTCAAA
AX-168336139	RNAseq	T // C	100	0.443	PolyHighResolution	CAAATCAACTGCGTGTGAATGCCAGCACTCTGTGG[C/T]TGTAGCAAGCTGAAGCTCCGGCATAAATTGAGAGT
AX-168336142	RNAseq	T // C	99.46	0.226	Other	AATATATACATCTGTGATAAACACTAGTACTTGAC[C/T]TATACACATTTCATCGTACTTGACCTATACACATT
AX-168336143	RNAseq	T // C	97.297	0.356	PolyHighResolution	CTCCCCGCCCGAAACCGGTTCACGCCGGTTATCTC[C/T]GACATGCACCGCTTCCCGCCGGTTCCGCCACCAAC
AX-168336144	RNAseq	A // G	100	0.486	PolyHighResolution	GCAAATAAATCATAAAATGAGTTACATACATTTCT[A/G]TCACAAACCGTTCTGCACATTTTTTAAACCAGGAT
AX-168336145	RNAseq	A // G	100	0.486	PolyHighResolution	TTTTCTTGCCCCACAGCAACAAACATGCAGAGGTG[A/G]CTCCACTCTTCTTGCCCAAACTAAGATACAACAGG
AX-168336148	RNAseq	A // G	100	0.424	PolyHighResolution	TTATATGTGGTGATGAGGCTTTAAGAATTGCTCCT[A/G]ATCAACCATATTTCTTACGGCATCCTATTCGACGA
AX-168336149	RNAseq	T // C	77.838	0.132	Other	ATTTTGAGGGATTTGCGCTTCAGTTCTGCAGTAAT[C/T]CATCAGGAAAGTGTTGCGGCAACCTTTGGAAATGG
AX-168336151	RNAseq	T // G	60.541	0.308	Other	GAAGTGATCTCCCCTCTATTTACATCAGAAGAAAA[G/T]GAGTGCGCTGGGGTTTGCGCTGCTACCGGGGTTTG
AX-168336152	RNAseq	T // C	100	0.289	PolyHighResolution	GCAACGTTGAGAGCCACATTACAAACGCGCGGCAG[C/T]TTCTGAGCTTTGTCCAGGTGAACATTATAGGTCTG
AX-168336153	RNAseq	T // C	97.838	0.37	PolyHighResolution	CCATGCCCATCAGCGTCACTGCCCCGAAAACGCCT[C/T]CGAATTTCACAGCCATTGCTTTTGCTCACACGATT
AX-168336155	RNAseq	T // C	62.703	0.103	Other	AACAGGTTCTCTTTTGTTGTGCACCTGAATAACGC[C/T]AGCTGAAATTCTTCCTTATGTATCAAGCCATCATC
AX-168336156	RNAseq	T // G	94.595	0.497	CallRateBelowThreshold	GGCCATTTATTCAAATCAAATGACATTTCATTTTT[G/T]AATTTCCTAATCTTACTATCACTTGTAATTTTATG
AX-168336158	RNAseq	A // G	100	0.33	PolyHighResolution	AAGGTTAGTACCGACCTCAAAAATCCTGGCATCCG[A/G]AGAGCTTGGAGATAAGTTCAGAATGGCTATACAAT
AX-168336159	RNAseq	T // C	99.46	0.334	PolyHighResolution	ATGCAATCATCTTCTCCAGCAAGAGACCCTGTCTC[C/T]AGCTGTATCACTTTTCTCTTGCAATCGCCTTCATC
AX-168336160	RNAseq	T // C	100	0.435	PolyHighResolution	CATAGGCTGACAAAGCAGGCTTCAACTCTAGAAAG[C/T]GGTAATCGCTTGGCAAGAAGAAAACCACGATCAGC
AX-168336161	RNAseq	A // G	100	0.432	PolyHighResolution	CTATGCCGAGGTATGGCATGCAGTTGCTGGAGACA[A/G]GAAACCCCTTCGCAAACAATATTTAGAGACAATAT
AX-168336162	RNAseq	A // C	98.378	0.214	PolyHighResolution	TTCCGCTGCCACACGGGCGCGCCGCCTACCTGAAC[A/C]GCATGATTCGCCCCGCCTTTCTTACTCGGACGGTC
AX-168336163	RNAseq	T // C	100	0.443	PolyHighResolution	ACGTCCGATCTGCATTTGCCGTTACCTTGCGCTAG[C/T]GCTCTGTCAATCCACATACATTTTCTCTCCTGTTC
AX-168336164	RNAseq	A // G	97.838	0.379	PolyHighResolution	GAGGTTTTATAGGGAAATGGGGTTGTATGGTTGTA[A/G]CCCTAATGTTTATACCTTCAATTATATGATCAGAG
AX-168336165	RNAseq	T // C	69.189	0.141	Other	ACTGTTCAGCAATACCCTAATATAAGGCAATATCT[C/T]TGGCTTTCAACTTTATGCTAAATCATTAAACAAAT
AX-168336168	RNAseq	A // G	100	0.278	PolyHighResolution	ATCGATCCCAATTGAAGCTTCTCAAGTCTGTTTTC[A/G]TGACAGGCCGCAAATCGTCGTTTAGAAGTAAAATT
AX-168336172	RNAseq	T // C	100	0	MonoHighResolution	ACTGGGAATTGACGGACTTTCCATTGGACTTATTT[C/T]ATTGACGGGATTTGTTACTACTTTAGCTACTTTAG
AX-168336173	RNAseq	A // G	92.973	0.273	CallRateBelowThreshold	CAAAAAGAGATGGAAGATTCCTTGGCTGGAAAACC[A/G]ATTTCATCCATTGACATGGAAGAGGAAGACCTTGA
AX-168336175	RNAseq	A // G	90.27	0.269	Other	GCAAGATCTGAAAACTTTTGCTTTTGTAATCTGAA[A/G]GTGAACATTAGAAACAATATGAAACTTCCCCATGT
AX-168336176	RNAseq	T // C	100	0.478	PolyHighResolution	TGTCGGAGAAGGGCTTCGATTTGGCTTTTGTAATG[C/T]ACCTAATCTATCTGCACCCCTCCACTCGTAAAGTA
AX-168336178	RNAseq	T // C	100	0.241	PolyHighResolution	CTTAGAGAAAGTGAAACTCAACAATCTCTTGCTGC[C/T]CTTGCAGCTTGTCCACGAATTCGATTTGTGGCATC
AX-168336179	RNAseq	T // C	98.919	0.369	PolyHighResolution	GTCCCTTCAACATGCAAACCACATTGAAGCCTCTC[C/T]TGAACCGAGCACATCAGGTGGATTGCACATAACAA
AX-168336180	RNAseq	A // G	83.784	0.429	Other	GATAAATTCCTCTTCGCCGCCAGTCGCAGCGCGCA[A/G]GTCAAACTCTGGGATTTATCTTCAAACACCTGCTT
AX-168336182	RNAseq	A // G	90.27	0.446	Other	GGACAGCAAAGTGTCAAGTTTTTGAACACATATTC[A/G]TCCGTAATTGCAAATACTTATGTAATGGACAATAC
AX-168336184	RNAseq	A // G	87.027	0.308	Other	GTAGTCTTGGCAGCTACCTGCCTCTTAGTGGCACC[A/G]ACGCAGATGTATTGTTTTGCTATTGCTGGTGGCAG
AX-168336185	RNAseq	T // C	100	0.4	PolyHighResolution	CATTGAGCCAGACAAACAACAAACATGGACTCCAT[C/T]ACTCTGCCTTGTGGATTTTTGACTGATGACTTTTA
AX-168336186	RNAseq	A // C	100	0.397	PolyHighResolution	GTTTAATGACGCTTCATTTCCTTTTTCTGTATTTC[A/C]TTCTCTCTATGTGGTGGAAACAAACAGCCGAGTTA
AX-168336187	RNAseq	T // C	100	0.211	PolyHighResolution	TCTGTACTCAATTTTCCTGGATTTTACATTGGCAG[C/T]AATTAATGCTAATAAGTGCAGAGTTCAGTGGCCTG
AX-168336188	RNAseq	T // C	99.46	0.09	PolyHighResolution	CTATAGTTCAATTGGTGGGCAGACCCTCTTGCAGA[C/T]TATGCAGAGGTGAGATTGTTGTCCTTCTATTGATT
AX-168336190	RNAseq	T // G	100	0.354	PolyHighResolution	CTTTCTAACACAAATACCATTTAATTTAAATTCAG[G/T]CAATTCTTGCTTATTACCATTGTGTGCTTTGTTAC
AX-168336191	RNAseq	A // G	100	0.468	PolyHighResolution	GTCTAATGGAGACCACTCTGCCGACCCCAAGGCCA[A/G]TATCAGCTCTCACCAATCCACGCACGCTAATCCGC
AX-168336192	RNAseq	A // G	71.892	0.447	Other	AGTCAGAAGGTGAGCGCTGGCCACTGAACTTTCTC[A/G]AGTCGAAAATAACTGCAGTGGGATTGATTATTGGC
AX-168336193	RNAseq	T // G	100	0.311	PolyHighResolution	AAGGTCTCAGATGTATCTCTCGACTGCAAGCCACG[G/T]TCTGTAGTATAAACCCTCGTTACTTTGAGATAAAA
AX-168336196	RNAseq	A // G	54.054	0.385	Other	TCGCGTCCATTTTATTACAGCCAACACTTGCCCAG[A/G]GTTCAAATCCCGCCAGGAAATTGCTTTTGAATTTG
AX-168336198	RNAseq	T // C	100	0	MonoHighResolution	AAAGGCCTTGGCCTTGTCAAGAGATCTGCTGGCAA[C/T]TGCATAAACTGAGGCATTGGGTGCCAATTCAATTG
AX-168336201	RNAseq	A // G	100	0.349	PolyHighResolution	CGTCTGACCCCACACTCTTCCTAAGCTTATCAAGC[A/G]TTGCAGCTACGTCTTTTGCCTCCTCTCTCATATGC
AX-168336202	RNAseq	A // G	95.676	0.161	Other	AATGTTCGAGGACGTTGTGCAGTTTGTGATGTCTC[A/G]TCTTTTAGTTGATTATTTTCCCACATGGTTGCCAC
AX-168336204	RNAseq	A // G	75.135	0.457	Other	CAATGGGCTGATGCTATGGTAATTGCTCCGCTATC[A/G]GCAAACACACTTGCTAAGGTAGCAGGTGGCTTATG
AX-168336210	RNAseq	A // G	100	0.47	PolyHighResolution	TGACTTGCTCATTCCATAATACCCAGGATGTGGTG[A/G]GTCTTCAGGATATATGTAAAACCGAGCAGGTACCA
AX-168336212	RNAseq	T // G	100	0.414	PolyHighResolution	CAAAACAGAAGACACAAAGCCCAGAAACCAACCCT[G/T]TTTAACTCTGCCGAAAAGAGGGAGACCTTAAAATT
AX-168336213	RNAseq	A // G	100	0.203	PolyHighResolution	TTCCAGAAGCGCAAAGGGGAATACCCGGCCTGTCC[A/G]GCTGAAGCACAATCATATCTAACAGTAGGGAAGGC
AX-168336215	RNAseq	A // G	99.46	0.253	PolyHighResolution	AAGGTGACGGCCGGGTTGACGTGGCCGCCGGATAT[A/G]TTGGCCGCGATGGACACCGTCACGAAGAGAGCCAA
AX-168336219	RNAseq	A // G	96.216	0.242	CallRateBelowThreshold	GTGCGTAGTGGGGTCTCTTAAAGTTTTAATGGTGA[A/G]ATTTCTGAGACGTGTGTCGGAAACTTCACAAAATC
AX-168336223	RNAseq	A // G	100	0.33	PolyHighResolution	ACACATTACAATCGCTATAAACTTCCCTGTGACAT[A/G]GTGTATTCCACTTTATCAAGAACCATACCATCTGC
AX-168336225	RNAseq	A // G	100	0.495	PolyHighResolution	CTTATGTCCATGTTGTGGATACGTATAAGAATGAT[A/G]ATTTCTTGGATCCATTTGAGTCACGTAGAACATTA
AX-168336228	RNAseq	A // G	98.378	0.17	PolyHighResolution	CATAATCTCTTGGAAATCAGCTATGTGCTATGTAC[A/G]AAACAATTGTGTACAGAAGGTGCAAAAGTTATAAG
AX-168336229	RNAseq	T // C	100	0.335	PolyHighResolution	TCAGCAATCTGATTCAAATTATTCTAGCAGTATTA[C/T]GCTCTCTGAAATGCCAGATTGACTTGAATTGCTAT
AX-168336230	RNAseq	A // G	96.757	0.305	CallRateBelowThreshold	ACAGACATATGTGTCTGCAAATGATAGCCCGGTTC[A/G]TATAATAATCCTGTTTTGGTTGTAGAATTCCGTGA
AX-168336232	RNAseq	A // G	82.703	0.386	Other	GAACACACACACTATATAAAACATTTTGGGAAGCA[A/G]TAGATCATCAGGAAAAACAAGCAAAATTCTGGCAA
AX-168336233	RNAseq	A // G	100	0.476	PolyHighResolution	GCCAGTCTGGGAATAAGCACTTTCCCCATCTCCAT[A/G]GTCACTTCTGCCAAGCACTGTATATGTGGCCAAGG
AX-168336234	RNAseq	A // G	100	0.27	PolyHighResolution	CCAGACATGTTTGTTCCATCCATCTTCTACCTGAC[A/G]GATTTCACTATCCTCCGAACTATTGATGTTTTGAT
AX-168336235	RNAseq	A // G	99.46	0.193	PolyHighResolution	GTCAACCACACTCCTCCCTTGGCCAAGTAAATTTT[A/G]GTTACCCAATGGTTCTAGCGAACTACCGAGATTCC
AX-168336236	RNAseq	T // G	100	0.395	PolyHighResolution	GATGGGTTTGATGACAGCTATCCCTGGAGGGAGGA[G/T]TCTGAGAGGGATGAGTTGGACGATGATGGTGAAGA
AX-168336239	RNAseq	T // C	100	0	Other	AATCACATCCCCAAAGGACTCATTTCCCTAGAGAG[C/T]CTCTTCGACCAGAACGATCATGCTGTCAAACATAG
AX-168336241	RNAseq	A // G	100	0	Other	TTACTGCTTGATTTTCTCTGCTCTAGAATACTCCA[A/G]TTAAAACCTTCATCTTTGAAATCAATGGGTCTTGC
AX-168336242	RNAseq	T // C	88.108	0.077	Other	TAGAAACTTCAGAAGGAGAACTGTTTTTAGAGCTG[C/T]AGTCTCTAAACTTGTTCCCTCTGTAATCCTGCAAC
AX-168336244	RNAseq	A // G	99.46	0.495	PolyHighResolution	AGGATTGGGTGTTTTCTACACCCAAGATTGTTGCA[A/G]TCTGGATAAATTTGTTAATATGGTGTAAATGTTTA
AX-168336247	RNAseq	A // G	100	0.44	PolyHighResolution	AGTTGCCTTTCCATCCTTGCAAAGCCATATTTCAC[A/G]TAATGCAAGTATAGCTGACCGAAAAACACCCATCT
AX-168336248	RNAseq	A // G	97.838	0.202	PolyHighResolution	GAAAGTCTTTTAAAAAAATATACATCAACCTTTAA[A/G]AAATGAACCAACAGACAAGTGCTAGAAACCAGTAT
AX-168336249	RNAseq	T // G	97.838	0.083	PolyHighResolution	GCAGGGGAGGGGAGGGGAGGATAGTGGAGAGGGTT[G/T]GCAAGAAGGAACAGTGTTGTGTATTTCTGGGCTCT
AX-168336250	RNAseq	A // G	100	0.313	PolyHighResolution	CTGTCTTGAGAAAGTCAAGTGTCTCATTTCCAGGC[A/G]GTTGGAATGGCCTTTAACTGATTTTAAGAAAATGA
AX-168336255	RNAseq	A // C	100	0.113	PolyHighResolution	CTTGTTGCCTCCATCTTCCTCTTCACTATCCATGT[A/C]ACTGTCCATGTTCCTTGGATCACTCATGCTTCTCC
AX-168336258	RNAseq	A // C	69.73	0.085	Other	ATATAATCATGTTGAGGTGCAAAGCTGCAAAGCTC[A/C]AGTTCTAGTGTTAGGCACACTACAACTGCAACTTC
AX-168336259	RNAseq	T // C	100	0	MonoHighResolution	GCTTCTGCAGGAAAGATCATCGTTGGTCACAACTG[C/T]CTCTTAGATTTTGCTCATATCCATAGCAAGTTTAT
AX-168336261	RNAseq	T // C	99.46	0.114	PolyHighResolution	GATTTCCATTGGGGCGCAAGCATCGAGGATAGGTT[C/T]GTAAAAGTTTCATTTGCTTGTTAGGAGAAAGGGAA
AX-168336262	RNAseq	T // C	100	0	MonoHighResolution	GGATGAGCTTGAACTAAACTTTTTGAGCCACCTAT[C/T]TAAGGTGATGGAGAAGAGCAATTTCAAGATAGTTA
AX-168336263	RNAseq	A // G	100	0.368	PolyHighResolution	TACAAGTTCAGATATTTTCAAATAAAACTTAACTC[A/G]TTTTCCCACAACAGGGTTACAAACTAAACTTTTAT
AX-168336272	RNAseq	A // G	95.676	0.271	CallRateBelowThreshold	GACAGAAAGTGATCAGTGGATGACTAATCCTTTCA[A/G]TCACATTACAGAGGTCCTGGAAATGTACCAGCTTC
AX-168336274	RNAseq	A // G	76.216	0.078	Other	CACTTTCCTTCGGACTACCCATTCAAGCCACTCAA[A/G]CTCACTTTCCAGACAAAGATATATCATCCCAACAT
AX-168336275	RNAseq	A // G	100	0	MonoHighResolution	TAATGATGTTTACGTTTACACTCTCATGCTGTTCT[A/G]TGTTTTTTGCATTTCACATACATGTTTGCAACTAG
AX-168336277	RNAseq	A // G	100	0.484	PolyHighResolution	TCGCTAAATAATTTGTAATTTAAAGTTACAATTAT[A/G]AGAGTCTTCTGGCATCACATATCTTGTGGTTTTCG
AX-168336282	RNAseq	T // C	99.46	0.217	PolyHighResolution	GCCTTAGAGGTGAGAGAACTCAAGGAAGCACTAGA[C/T]TGTGAAGGGCTTCTATTAGCTTGTCTTCGAAACTC
AX-168336284	RNAseq	T // C	98.378	0.099	NoMinorHom	ACAGGTTGGCATTTCCTTCCATGCAAACCAACAAG[C/T]TCAGAATTCTTCACTCTGTTACTTTGTAACCAGAC
AX-168336285	RNAseq	T // C	99.46	0.234	PolyHighResolution	CCCTTCCCTATCGGGTCCGGGTGCTATACATCCTC[C/T]CTCATCAATAACAATAGTAAATATCAAACAATGGA
AX-168336286	RNAseq	T // C	99.46	0.296	PolyHighResolution	CCTTGTCATCACATGAAGAAAGGAAGCCAATGACA[C/T]GCTATTGACAAACTGTTGTGCTTAAATTCTCAAGG
AX-168336288	RNAseq	T // C	100	0.468	PolyHighResolution	TTCAGTTTCATCGACCTGGGGACTTACACCTCCAA[C/T]TAGGGCATAACCTGATGCCAAAACCAACAATGAAG
AX-168336291	RNAseq	A // G	100	0	MonoHighResolution	TTGAGAGGATTGAGCACTTCCGTTACCTCATGGGA[A/G]AGTTGGAATCATTGCCTAATATTACTCTTGACCAA
AX-168336293	RNAseq	T // C	100	0	MonoHighResolution	GCCTTGTAATGCAATTCTTGATGGAGTGTCCTTCC[C/T]TTATATGATACTCGCAAATATTTGACTTCTTTAAA
AX-168336294	RNAseq	T // G	95.135	0.415	CallRateBelowThreshold	CGTCCCTTCAACATAGAAACCTGCTCCTCCATCTT[G/T]ATGTGTTTTGCAAACAACTTGGCTGCATGACAATT
AX-168336295	RNAseq	T // C	83.784	0.41	Other	TACTATTGGCAGTGGCACAGAAGGTAAAAATGAAA[C/T]TACTAAAGAAGATGTTAATAGGGATGTAGATAATA
AX-168336297	RNAseq	A // G	96.216	0.003	Other	TCAATGGCTTCACAACAGTGTCCACAGCCTCCATG[A/G]TTCAGAGAAATCAAAACCCTCGACCAAGTTTTCGG
AX-168336300	RNAseq	T // C	100	0.351	PolyHighResolution	CTGCGCATGATCCCTCGCACGAATGAAGAAACTCC[C/T]ACAAATCTTTCAAACTCCTCCAGATTCATACGCCT
AX-168336302	RNAseq	A // G	98.378	0.371	PolyHighResolution	GATCATCCCCATTCTCTGTCAAAACTAAGAATTAA[A/G]TACCCGTGTATGGTAAGGACCAGGACTGTCTACTC
AX-168336305	RNAseq	A // G	98.378	0.379	PolyHighResolution	CATTATTTTGTCATTATTCAAGCGTACTCTATGTC[A/G]TACTGTCATTAATAGCAAGAAGATTTTCGTTTTAT
AX-168336307	RNAseq	T // G	84.865	0.095	Other	AACTTTGCAGGTATCATGTCAGATGAGAGACTTTA[G/T]ATTCCCTCAAAATACATTTTGATTGAATTAATGGA
AX-168336308	RNAseq	T // G	98.378	0.346	PolyHighResolution	TCACTGGCTTTCAAGCCCACAAATCAGGCCGCAAA[G/T]TCAATATCAGAGGATACACCAACCATAGCCCATTT
AX-168336310	RNAseq	A // G	99.46	0.361	PolyHighResolution	ACACCTGAGTAAAAAACCACAAATAATACTTTACT[A/G]TATCCGCTGTAAAAGCGACATGACCTAACCGCCGA
AX-168336316	RNAseq	T // G	100	0.497	PolyHighResolution	CGTCGAGGCCTCTCAATCCGGCGTTACCGGGCGCC[G/T]TTTGTTCCGTGTCCGAACCGTCTATCAGTATCGAT
AX-168336318	RNAseq	T // C	100	0.332	PolyHighResolution	TCATGATCTCCACAATGTAGTAGTGGATGATGCCA[C/T]AGACTCTTCAGCCTCAATTTCAGCTACAGACGTCT
AX-168336319	RNAseq	T // G	100	0.135	PolyHighResolution	AAAGAAGTGTATAGTTCCTTGCACTCAATATTCTA[G/T]AATAGCAACCTTCAGTACTCCTATACTTGTATGTC
AX-168336321	RNAseq	T // C	94.054	0.431	CallRateBelowThreshold	ATCAAAATACTAGAGAGTGCTAGAACAACCTTATG[C/T]TGATTATAATACATTACTACTTCATAAGATTCTAA
AX-168336322	RNAseq	T // C	100	0.354	PolyHighResolution	TGCAGTCAACACTGCCTGTTTTAGTGTTAGTGCAC[C/T]CGATCCAACTGAAGTTCCCATGGCATTAGCAACAT
AX-168336323	RNAseq	T // C	82.703	0.085	Other	ACTGCTGCTCGTGGTTTTTGTCACAAACAACATGT[C/T]TTAGGCATGCCAGTTTGGCTAGTGTTCGAGGGATG
AX-168336324	RNAseq	A // C	100	0.47	PolyHighResolution	CCTGGGAGTGGCGTGGTGGTTGCTGGAATCGATCC[A/C]CAACATCTGCGAAGAGAATCTTCTGCCTGCGAATA
AX-168336326	RNAseq	T // C	81.622	0.01	Other	GACCACCCATCCGAAGGGACTGCTCCAGAGGAAAG[C/T]TCAAAACAGGTCTGAACTCTTTAAGTTTCTTGAGC
AX-168336327	RNAseq	T // G	100	0.095	PolyHighResolution	AACATCTACACCAGTTAGGAGGGAAACGTGGAATC[G/T]GGCTTCAGGGAATTGGTCCCCTTTGAATTTTCCTA
AX-168336328	RNAseq	A // G	100	0	MonoHighResolution	TGGCCTGAGGGCTTGCCTGATAGCTTGAGTGTTCA[A/G]CCCATTTTGGAATGGCAAAGGAAGACCATGGAGAT
AX-168336329	RNAseq	T // C	100	0.186	PolyHighResolution	GACTCCATTTGCCGCTCCTGCCTGGCATGCTGCAA[C/T]AGTATCGCATCCACATAAAGATCTACCATTAAGCC
AX-168336330	RNAseq	A // G	99.46	0.022	NoMinorHom	AATTCGACCGCGACGTGAGCAGGTGGTTGGAGACG[A/G]ACGGATTGGAGAGGGACGACGATGGGAAAGGGGCC
AX-168336331	RNAseq	A // G	100	0.295	PolyHighResolution	TTCCTCCTTTGTTACACCTTTTGCAGAGTGGCTCC[A/G]AGGAATCTAAACTTGAAGCTGCTAAAGCACTGAGG
AX-168336333	RNAseq	T // G	100	0.4	PolyHighResolution	ATTTCTAGATAAATATAATGGCAAGACTCATCCCC[G/T]AGGGTTTCAACAAACAAAAACAGCAAATGTAAGAA
AX-168336334	RNAseq	T // G	93.513	0.222	CallRateBelowThreshold	CACTTGAATTGAGTGCTAAAGAATCTATTATGTGC[G/T]CCTGTCAGTTACACTCTAAAGGGTTTTCCAGATTT
AX-168336336	RNAseq	A // G	99.46	0.361	PolyHighResolution	GTGGTCTAAATGATCTGAATCCTTTTGTAGGACCG[A/G]CACCTTTGAGAAATTCTGCTGTCTGGGAAGTTGGA
AX-168336337	RNAseq	T // C	100	0	Other	TGGAGGTGGGAGGGGCCTCTCGGGACTCCACTGGG[C/T]TTGGTGCATTGGAAGAGGGCCTCATCTCCAGTTGA
AX-168336341	RNAseq	T // C	100	0.213	PolyHighResolution	TGCTGCAATGAAGACGATGATGTGTATAGAAGGTG[C/T]TGGATCGTTCGCAAAGGGGAGCTGTGGGCATTTGC
AX-168336343	RNAseq	T // C	97.838	0.453	PolyHighResolution	TCCCCATAGTAGAGGTGATGACTTTGTTGTGACAT[C/T]CTGTCACAATGTACAACACATAATTTGAGCAATTT
AX-168336344	RNAseq	T // C	100	0.449	PolyHighResolution	CTCCATTCCATCATTGCCCTTTTTCATGGGCAGAA[C/T]GTGGGCAAGTAGTCCTGGTTTCATTCTTTTTCTTT
AX-168336346	RNAseq	A // G	99.46	0.405	PolyHighResolution	ACACCCACAACTCCCCTGGCTGCAGATGACAGCCT[A/G]CCATGCCTTTTCCTCTCACCCCTCTCAATCTGATC
AX-168336347	RNAseq	A // C	100	0.195	PolyHighResolution	GCTCAATCACCACAACCGATCCCAAGCCCAGAAAG[A/C]ATAGCAGATGTCCCCTGATAATCATGTTGAATAGG
AX-168336348	RNAseq	A // C	99.46	0.076	PolyHighResolution	TATAAGGAGCTGGAAGCAACTGGTGAATTCCAAGT[A/C]ATGGACATGCAAGTAGATGAAGCAGAGCATAGCAT
AX-168336349	RNAseq	A // G	100	0.465	PolyHighResolution	CTACCAATATCTATTATTATGTGACGATAACCGCT[A/G]AACTTGCAAGAAATCTGAGAAAGGATTCTGAATTG
AX-168336350	RNAseq	A // G	100	0	Other	AACAGCATCACCTGTAAGAAAGCGCCCTCCTCGCC[A/G]TGCAAGTACTTCTACTCGTACGGAGGCAACACCAA
AX-168336354	RNAseq	A // G	98.919	0.35	PolyHighResolution	CTGTTTAGCCGTTGGTGAATCTTTTGTTGTGGTAT[A/G]TTAATTTTGGTGCCTCAACCCATCTTGCTGACCTT
AX-168336356	RNAseq	A // C	100	0.416	PolyHighResolution	TTCCAATACTCTCCCTTCCTCCCTACTCCAACAGT[A/C]AAGAACTTCGTCCGATTCGAAATGGGATTGGATCA
AX-168336357	RNAseq	A // G	100	0.416	PolyHighResolution	TTTTTAAAATGTTATAACTGGATAATTTTGTGCTT[A/G]CTAGTGGACTGTTTATAGTCTTGTTGTTGTATGGG
AX-168336358	RNAseq	T // C	100	0.47	PolyHighResolution	TTGACAACCATTTTTTTCTCAATGAAAGGTCTAAT[C/T]AGGGTAATTCTGAGTGAAATGTTCTTGTGGGATCC
AX-168336359	RNAseq	T // C	100	0	MonoHighResolution	TCTCCTCTTGGTGGGTCTCCGGCAGCGATCCAGCC[C/T]GCTGATCCATCTTTGACTGTGGATCATTTTTCCTT
AX-168336362	RNAseq	T // C	92.973	0.355	Other	GCATTATCCAGTCGTACGGCTTTCCCGGATCATCG[C/T]CTTTGTCGCTCTGAGAAGCCATCTAGGGATTTTAG
AX-168336363	RNAseq	T // G	100	0.246	PolyHighResolution	TGGAGCATTCCATGTCAAATCCTGGCAGTCGATGG[G/T]TATATGGACGTGTCTACCTGGTTGCACGCATAAAG
AX-168336364	RNAseq	A // G	100	0.262	PolyHighResolution	CTGATAGAAGTCCACAAGAATAATATTTCTCAGAT[A/G]TGATTGATTTATTAATCTCCTGTAGTTCATGAATT
AX-168336365	RNAseq	A // C	100	0.003	OTV	CGTCACCAGTTCTCCGTCGTTCAGCTTTCTGCCGC[A/C]GTCAATTGTAAGGGAAAGCAAAGAATCCACGTATG
AX-168336366	RNAseq	A // G	100	0.276	PolyHighResolution	AACTGACATCATCACATAACTGCCTCAAAAATATT[A/G]AATACCCATTTATGCTCAGATTCAGTAAATAGAAT
AX-168336368	RNAseq	A // G	99.46	0.408	PolyHighResolution	AGTCACCTTCGAAGAATTGAAGACTGGCTTTGCAA[A/G]ACTAGGGTCTAGAATCTCTGAGTTAGAACTTAGGC
AX-168336369	RNAseq	A // C	100	0.47	PolyHighResolution	CCAGATCTCTTTCTTATGTTCTCTCCTTCACCAGC[A/C]CTATTACTGTTATTATGATTAATCACAACATCACC
AX-168336370	RNAseq	A // G	99.46	0.31	PolyHighResolution	AACCATGCAGCGGTTACTGCTTGTGCCACAGGTGC[A/G]CATTCCATAGGAGACGCTTTCAGGATGATTCGTTT
AX-168336371	RNAseq	T // C	94.054	0.092	CallRateBelowThreshold	ATGACCTGGGCTGAAAGGAGTTCTGTTTTCTTATT[C/T]TTCTGTCGGTTCCTTTTAAGGATTCCTGGAAGCTT
AX-168336372	RNAseq	T // C	76.757	0.289	Other	CCAAGTAGAATCCCTCCAAACCACCTTGAGACTAC[C/T]ACTACCACATTGGTAGCATCAACAATTTGTAAGAG
AX-168336373	RNAseq	A // G	100	0.032	NoMinorHom	TTGTTCCTGCTCAGAAGGCATTGGCAATTGTGGAC[A/G]CTATGATATTGATGACTTGTCGAAAAATGGAGCTA
AX-168336375	RNAseq	A // G	99.46	0.416	PolyHighResolution	GAAGTGAAAATGATACGGTGATTGAGCAGTTTCTT[A/G]TTTCAATGATCTAATGTTGTAGAGAGAAGTGTCTC
AX-168336376	RNAseq	T // C	100	0.414	PolyHighResolution	GCATCTAGAAGACTGGTCAATTCTACCTGCAGTGC[C/T]TGGGTCTCTTCATCCAGTAACTGTTGTTGAATTCC
AX-168336377	RNAseq	A // C	100	0.259	PolyHighResolution	TGCCTTGCCATCCTTTAACAAAAGGACTAGGCCCC[A/C]CCTTTTTCTTATAGGTATCAATTTCAGCTGTACCT
AX-168336378	RNAseq	A // G	99.46	0.155	PolyHighResolution	GTTATTCCAGAGCTTTAGGCAATTATTTTCCATTT[A/G]TGACAGTTTTCTCAAATTTTGCACCTAATTCTACT
AX-168336380	RNAseq	A // G	100	0.359	PolyHighResolution	ATGTTATGACCACTAGTCAAATTGAGATCCACTTC[A/G]ATTTACTCTCAGCTTTACCCTTTTGCACGTGAAAT
AX-168336381	RNAseq	A // G	100	0	MonoHighResolution	ATCCACAGTTGGTCTCGATTACAAAATTGAGGATG[A/G]CACTCATGACCGTCAATTCAAACAGAATTAGGTAG
AX-168336384	RNAseq	T // C	100	0	MonoHighResolution	TGGTTTCTATCTTCCCTCTCTGTACTCACGGCTGC[C/T]ACTCTGAGTTAAAGTGTGAATCTTGCTGTATGATT
AX-168336386	RNAseq	T // C	100	0.278	PolyHighResolution	GCAATCTTATCAAGGCCAAGTGTACAATTATGGCC[C/T]GGAAAATCCACAGGGAAATGTTCCATAGAGGAATT
AX-168336387	RNAseq	T // C	100	0.278	PolyHighResolution	GAGGTTTCGTGCCTGATTCCAGTGTTTACTCTTGG[C/T]TTACCGATGGCTATTGCATGCATCATAAAGAAGAG
AX-168336388	RNAseq	A // C	100	0.335	PolyHighResolution	GATTGCTGTGGCAACTAACTCAGAACTCTGGCTTA[A/C]TATCCAAGCCAAATTGATGGCTGCTAATGATGAGC
AX-168336389	RNAseq	A // G	87.027	0.096	Other	ACAACAATAGTGGTCTATACTATAGTCAAGTTCTA[A/G]CCTTGAACTTTCCTTCCATTATAATATTTTAAGAG
AX-168336393	RNAseq	T // G	98.378	0.003	Other	TTAAGAGCTCAAAACTTACTCAGAACAGAAAATAA[G/T]ACAAGTAGAAGCATGGGTTGTAATTGTTCGGTGAG
AX-168336394	RNAseq	T // C	100	0.322	PolyHighResolution	TTACAAGTTAACGAAGTTAGCAGGGCACTGCGTTG[C/T]GTGGCGGAAGTAACTCTCGCATTATGAACAGTGCA
AX-168336397	RNAseq	T // G	91.892	0.097	Other	CCCCTTTACACCATTGTTTAAACCTTTCTAAAACC[G/T]TTTTAGAAAAAACTAAAGCTCTATCAGGAACCAGA
AX-168336398	RNAseq	A // C	97.838	0.381	PolyHighResolution	AAACATTTCAAAATGCCTATATGATCAAGAGCTCT[A/C]GCCATTGAATAATTCAATCCTTTTATTTTCACTTT
AX-168336400	RNAseq	T // C	100	0.354	PolyHighResolution	CGAAAATAAATTAAACGATTACATTCACGATTTTG[C/T]TTCAGGGAAAGAATACGGTAGAAATCATAAGAGCA
AX-168336401	RNAseq	A // C	100	0.359	PolyHighResolution	ATATGCAGCCTTCAGCAAGTGGAAGAGCTGAAATC[A/C]GTGATAAGAATAGCTCCAATATGGTTAGCCGGCAT
AX-168336403	RNAseq	T // C	100	0	MonoHighResolution	CCAATTTTGAAACCTTGGATGAGATTACTTCAAGA[C/T]AAATATGGTGATAGGGTTTCAAACATTTTGTACAA
AX-168336405	RNAseq	T // C	100	0.246	PolyHighResolution	TCATACTTTTTGACCTGCTCTCCTAATGCAAAGTG[C/T]TTATCCATCAATTTACTTAATGCTGCTTCTTTGCT
AX-168336409	RNAseq	A // G	99.46	0.454	PolyHighResolution	ACTCAGCTGGAGTGCAAAATTGTGCTAGTGAATGG[A/G]GTGTTGGTGGAAAGCTATTGGAAGCAAATAACAAT
AX-168336412	RNAseq	A // G	98.919	0.418	PolyHighResolution	GAATTGCAGGCACTTTTGTGGAGCTGTCCGAGGGC[A/G]TGGCTAAGTATGGATTTCTTGCGCTTGCAACTGCA
AX-168336414	RNAseq	A // C	100	0.335	PolyHighResolution	CCTGAAACTCCAGCTTGTGACATTAGTGTAGGAGA[A/C]GCCAGTAAGCTTAACACATTACCCAGATGAAATCC
AX-168336416	RNAseq	A // G	98.378	0.228	Other	GAAACGATGAGGGAGAAGATTGTCAGGGCGAGAAC[A/G]CCTGAATTTCACAATGTGGAAGATGCCCATAGACG
AX-168336423	RNAseq	T // C	100	0	MonoHighResolution	AAGAGATTTACTAAATTTCCAGGCAACTTTACATG[C/T]TAGTAGAGTATATGTTGGTGGATTGCCTACAACTG
AX-168336425	RNAseq	T // C	100	0.13	PolyHighResolution	TGCAGAGTGCACTTCATTCTGTTACTCATGGTATC[C/T]GTATGCACTGTTGTTTAAGCTTATCTGTATTGGCA
AX-168336427	RNAseq	T // C	99.46	0.359	PolyHighResolution	TGCTTATTCTTTATCAAAGCCCTCACGCAGGAGAA[C/T]ACACATGATTGATTTATCTCGAGTAAGTTTTGTGT
AX-168336429	RNAseq	A // G	100	0.065	PolyHighResolution	GTTAGCTTTAAGCCTATATTTATTATTACGGCACT[A/G]ATCCCATTCCATTAAAATTCGCCGAGAACCACTCA
AX-168336430	RNAseq	T // C	100	0	MonoHighResolution	CCGAGAATTTCTTTGGCTTTGCTCCATCCTCTTGA[C/T]CTATCACCACATTCGGCTTCGACTTCTGGGGTTCG
AX-168336431	RNAseq	T // G	99.46	0.144	PolyHighResolution	CGGCTTCGACTTCTGGGGTTCGGATTTCAGCTCTT[G/T]GGTTCTGCACTTCGACTTTTGGGAATCTTTTCCTT
AX-168336432	RNAseq	A // G	100	0	MonoHighResolution	TTGTTGTATTTACGGAGGGCCAGAAACAGATGGTG[A/G]ATCTTATTCTAGGCTTTCTGGACTTTGATTTCGTT
AX-168336433	RNAseq	T // G	92.432	0.164	Other	CGCTTTCAAGCTGGTAGCCCCACGTGCCTCCGTAT[G/T]CTATCTCTGTACTCTCATTTTTTATATTTGGACGT
AX-168336434	RNAseq	A // G	99.46	0	Other	ACTGTTTCGCTCCTCAAACTGGTTCGCTCCAAGTG[A/G]AGCGAACTACCTGACTTGGCCGAGCGAACAACTGG
AX-168336436	RNAseq	T // C	87.568	0.451	CallRateBelowThreshold	CGGTGGCGACAGTGGAAATGGGCTACGAGGTAGGA[C/T]CGAAAGGTGGGAAGGGGTCGGGACACGAGGCAGGT
AX-168336438	RNAseq	T // C	99.46	0.386	PolyHighResolution	GCATCTAGACGACCTCCCCTTTAGAGGAGCGGAAG[C/T]AGATGAAGGAGAGTTTGTTCCATATCAGCATTTTG
AX-168336439	RNAseq	T // C	99.46	0.302	PolyHighResolution	TAGCAAGCTTTGATTAGCCTTCTCTTAAAAAAAAA[C/T]AGATCACAGTAGAACCTCCCACCAAACGTAGGGCC
AX-168336440	RNAseq	T // G	100	0.273	PolyHighResolution	CAGACCTGTTTTCTAGGATGACAAATATTCTGAGA[G/T]AATTCTATCTGTTCAGTCCCATTACAATTGTATGC
AX-168336441	RNAseq	A // C	100	0.273	PolyHighResolution	TTACAATTGTATGCAAAGGTATTTTCCCTGTTGGC[A/C]ATGATGGTTTGTGGGAAACAAAATTGTACAGTTGT
AX-168336442	RNAseq	T // C	99.46	0.071	NoMinorHom	TGCTCACAGCAGAGTTAGGTGACAAATATATTCTC[C/T]TTTCTTTTGTTGAGAGGGCTTGTTTCTTTTCTTGG
AX-168336446	RNAseq	T // C	94.595	0.32	CallRateBelowThreshold	AGCTGTAGTAAAGCATTATTCTTAATAAAATCGAT[C/T]CATAACTCTGCCCCTTTCCATTAGGTATGCCGCCA
AX-168336447	RNAseq	T // C	99.46	0.378	PolyHighResolution	GCCAGCTGCTTCCTTGGAGCCTTTCCTCCCGTCGA[C/T]TTCCTCGCTGTTTGCTTCGTTCGAGCCATCTCTCT
AX-168336448	RNAseq	A // C	100	0.327	PolyHighResolution	CTTAAGAGGCAGGGCAGGACCCTTTATGGTTTCGG[A/C]GGTTAGGTTTTTGACGTCCGATGGCTTTTGCAGAT
AX-168336452	RNAseq	A // G	74.595	0.014	Other	ACTGAGATCTCAAGAGTCAGCATACTGCTGCCAAA[A/G]TTTACGGCCTTTACTCTGATGAAGTTATCTCCATT
AX-168336453	RNAseq	T // C	16.757	0.016	Other	TTTATTGCAGAAGCAACAACTCCAGAGGTAGCATT[C/T]TGAATTGTAATAGGAAGAAGAGTAGCACCACTTGA
AX-168336454	RNAseq	T // C	83.243	0.094	Other	TTATAAATGCCTATAACAATCAGCTCAAAATTGTT[C/T]TACTTTGTGAGAAAGTGGAATGTTTAGCTTTCATT
AX-168336455	RNAseq	A // G	97.838	0.282	PolyHighResolution	CACTCAGATAAGTAGTTATCTATATATTTATCTAA[A/G]TTGTTTGGCTACTGATGTGCATCTCAAAAGTTGTT
AX-168336456	RNAseq	T // C	100	0.397	PolyHighResolution	CGTGGATAGTAATTGATTTTCATTTCCATGAGGAG[C/T]TCCTCGCTGCCCAGCAGCCTCTCCATGCGGTCCTC
AX-168336457	RNAseq	T // C	85.946	0.393	Other	TGCAATTCATATTCTCCCTCTTTCTTTCTATTTCT[C/T]TCCGTATTGCCTCTGCAAATTTTTACAACGATTTC
AX-168336458	RNAseq	T // C	100	0.216	PolyHighResolution	CATAGGTGATGTGGATATTTTTCTTCACGGGCTTT[C/T]TGGAACATATTTAGAATAAGCAGATAACGCGCATT
AX-168336460	RNAseq	A // C	89.189	0.291	Other	CTCAGAAGCCACTCTGCAAGCTTTTGTGTCTCCGT[A/C]ACATACTCCTCCATTGTCTCTCTGAAATCTGAAGG
AX-168336465	RNAseq	A // G	100	0.151	PolyHighResolution	AATTTCCAGGTAAATATTTGAAATTTACAAAGATC[A/G]ATTTACTTTTACGAATTCTTCAGTCGCTCCTTCAG
AX-168336467	RNAseq	T // C	100	0.343	PolyHighResolution	TCCCTACAAGTAGCCTTCCATTGATTTTTCCTATC[C/T]CAGGTGCTTCAAGACTCCCTACCTCTGAAGAAACC
AX-168336468	RNAseq	T // C	100	0	MonoHighResolution	CCATGGGCCGGATGAATTGATTTCAGCAGTATGAT[C/T]GTTACTACTAAAGCAAGGAATAAATTTACAGTTTG
AX-168336469	RNAseq	T // C	100	0	Other	CCTGCTCTATTCCCCACCTTAACATCACCTGGGCT[C/T]GAGTCTTTCCGTGCTTTTGGGCGATTTCTTGAATA
AX-168336470	RNAseq	A // G	100	0.414	PolyHighResolution	GGTCAATTAATGACAGGGAGGACCAGATGCAGAGG[A/G]TCAGACATGGCAGCTTACAAAAGGAAGAATTTGTG
AX-168336472	RNAseq	T // C	100	0	Other	CTGATGGGAGCGAGGGCTATCCCTTGGGCAAGGGC[C/T]AATCTCAACTACGCTGCTCAGGCACACATTATCTC
AX-168336475	RNAseq	T // C	100	0	MonoHighResolution	AGCTGATGCAGTTCTCTTCTTGATTCAGTCAAATG[C/T]TTTTTCCAAGTCTTCCTTACACAAGTGATATTCTC
AX-168336476	RNAseq	A // G	81.081	0.367	Other	AAATCTTGTCAAATGGTGAGTACATTTTCAACCGG[A/G]ATACAAGCTTCGGGAGCCATAAATGGAACTGCTGG
AX-168336480	RNAseq	T // C	76.216	0.248	Other	TCTGTTTCTGTGCTTATGTACATTCAAGAGAATGT[C/T]GGATGGGGTCTGGGGTTTGGCATCCCAACTGTGGC
AX-168336481	RNAseq	T // C	100	0	MonoHighResolution	CCAGCTCAGACGGCTAAAGCGGCAGGAGTAGCTGA[C/T]GGCTAACGACAGACGTCTAGACAAGGAAAGGAGAC
AX-168336482	RNAseq	T // C	98.919	0.331	PolyHighResolution	GGATTGCTTGGATCCGGGTCTACTGTTGTTATGCT[C/T]TCTAAATTTGATTTATTAGATATGCTTGGGGCTAT
AX-168336484	RNAseq	T // C	100	0.241	PolyHighResolution	ATGCGCTCCCTTGGACCTCGATCATAAAATAGCTC[C/T]CTCTGATAATCTAAATCAGAAACCACTGCATTTTC
AX-168336485	RNAseq	A // G	100	0	MonoHighResolution	CTGTTTGAGGACACGAATCTGTGCGCCATACACGC[A/G]AAGAGGGTGACCATAATGCCCAAGGACATCCAGCT
AX-168336486	RNAseq	T // C	100	0	MonoHighResolution	GCCAAGGCTACTCCACGCCTTTCCCTTCACCTCTA[C/T]TAGATGGGTATAGATTATGCAGGTTATTTCTGTTT
AX-168336487	RNAseq	T // C	100	0	MonoHighResolution	CACAGGCGCAACCTTGCACCTTAGCCCTCGGAGCC[C/T]CGATACTGATCTGTACCTCCCTGGGCGCTCTTCTG
AX-168336488	RNAseq	A // G	99.46	0.275	PolyHighResolution	GTAACATCTGGTTTGTCCTCTGAGGTGCGATTACT[A/G]TAACCGATAGCCTTGAGTATATGTGTGATTTTAGA
AX-168336489	RNAseq	T // C	99.46	0	Other	TGCTGTGCGTGCCTCAGTAATGGACTTGGAGCCTT[C/T]CCTCAAGCCAATCTTCACTATGATATCTGATTTTG
AX-168336490	RNAseq	A // C	88.108	0.291	Other	ATTCCTCCACCGATGCGTCTCCTCTGCATTGGAGG[A/C]GGCCATAAATTTGATCTGGACTTTGGCCGTAAACA
AX-168336491	RNAseq	T // G	74.054	0.475	Other	CTTTTGTGTGTGTTAGGGTTTTTGTGTTTTTATGC[G/T]TTTGTGTGTTACGGTTTTTGTGTTTCTGTTTTAGG
AX-168336494	RNAseq	T // C	96.757	0	CallRateBelowThreshold	CCAGGGAAGTTGAGCATGCAATCTGAGACACCACG[C/T]CGAGCTTGCATAGCCTTTGGAGAATATAGGAATGC
AX-168336497	RNAseq	A // C	98.919	0.21	PolyHighResolution	TTGGATATACAATGTGTTTGCACCGAAGTTTCCCC[A/C]AAAATTTCTCTCCATGCTATCAATGGAATGCTCAC
AX-168336498	RNAseq	T // C	100	0	Other	GATCTGCATATCTGCTGAGCATGGTGCCTTCTTGT[C/T]TGATCCATAATGCCTGAGTGCTGAAACTGTTATCA
AX-168336499	RNAseq	A // G	100	0	MonoHighResolution	GGTGCCCACATATGAAAAGGAACTGCAGTGATCTT[A/G]AATAAAAATCCTACAGCGATAAATAGAATCCCCAT
AX-168336500	RNAseq	A // G	100	0	MonoHighResolution	TTATATTAGTGTCTTGATGACGAACACACATCTAT[A/G]GATCTGATCTGGTGATTCATCATTTTCCTTTTTAA
AX-168336501	RNAseq	T // G	91.892	0.271	Other	TTTGTTGGGTAATCTGAATTGATCTGCTGACAATT[G/T]TCTGGGAGAAAATACTGTCCTTCAGGATAATTGTA
AX-168336502	RNAseq	T // C	99.46	0.247	PolyHighResolution	GTATTATAGCATAGATATAGTTTTGACTAATGTGA[C/T]GCCCCATGTCAATGAAATATTTCAACTCAAAAGTA
AX-168336503	RNAseq	A // C	99.46	0.495	PolyHighResolution	TTTGTACAAATAAACTTTCAGGGTTTGAACCTGGT[A/C]TGAAGAAAACTTACAAATCCACTAGCTTTGAAGAC
AX-168336504	RNAseq	A // C	99.46	0.397	PolyHighResolution	GCCTTGCAATATATAAAGACGTAGCCTGTGGATTT[A/C]GTACCTGCAAAAGAATCAAACCAATGTTTAGTATG
AX-168336505	RNAseq	T // C	99.46	0.5	PolyHighResolution	TACATCACCGGGGATCGTCGTTGCCTTCGATTTAC[C/T]ACCACCCTCAGACCATCTCCTGCAACGAAGGTTTC
AX-168336507	RNAseq	A // C	100	0.476	PolyHighResolution	ATATGTCATGAATTTAATGTCAGTCTAACACCCCA[A/C]TGTTGTGATGTGATACTTTGTGAATGGATTCATTG
AX-168336509	RNAseq	A // G	100	0.232	PolyHighResolution	AATAAGTCTCGCCCCTTTTGATCATGCATTAACCA[A/G]CTCTAGAAAAACCTATGTAGAATTAGTAGTCTATT
AX-168336511	RNAseq	A // G	83.784	0.129	Other	CCTCCGAGGTAGTTGTTCCACAGATAGTTGGCCAC[A/G]TTATTGGCGTCATCAGCGGAGACGATGGAGTAGCC
AX-168336515	RNAseq	T // C	100	0	MonoHighResolution	ACAAGCTCGGGCATACCAGGAAGAGCTCGATTCGG[C/T]TAGACGACAATTGGCTCAAACGCAAAGCCTTCTTA
AX-168336516	RNAseq	A // C	96.216	0.419	CallRateBelowThreshold	AACTTCAACACACAGAGATTCGATTCCTGGCAACT[A/C]ATGGAGCAAAATTACACAGCAGACCAAACACCCCC
AX-168336517	RNAseq	A // G	99.46	0.4	PolyHighResolution	TTTGATTGCAAAGTGGATGATTTACTAAGCTTTAA[A/G]GTTAAAATTTTATAAGATAATCTCAGCAAAATAAC
AX-168336519	RNAseq	A // G	100	0	Other	GATTCTTCGCCCGAGTCTTCCTGGTCTGCTTCTTC[A/G]ATCTCCTTTTCGAATTCTCCATCGGCGGCTCTGTG
AX-168336520	RNAseq	A // G	78.378	0.414	Other	GCTAAAGATAGTCTTCACGCAGGTGCTCGGGATTC[A/G]TATCGATTCGTACTGTTATCATCGGTTTGGTACGC
AX-168336521	RNAseq	T // C	100	0	MonoHighResolution	AACTAAGGCAACCATCTTCACAGCTTCAGGACGTG[C/T]ATGGTAACAAAATGCCTCCACAGCCCCAAGCAGCA
AX-168336523	RNAseq	A // G	100	0	Other	ACAATCTTGATAACGGTTACATGAAATGGTGCCAT[A/G]TGGATACGCACCCTAATTACCACACACATTACAAA
AX-168336525	RNAseq	T // C	100	0	MonoHighResolution	GCGACACGCGTGTTACAATGAAGCTGACAACGTGC[C/T]CTCCTTATCCGAGAGGATTGGGTAATCACTTAGCC
AX-168336527	RNAseq	T // C	99.46	0	Other	TTAAAATTTCATTTTATTTTTGGATGTAAGAACCT[C/T]CTATTGATTTTAATTCTTTGTAAAATGGAGTCTGA
AX-168336529	RNAseq	A // G	100	0	MonoHighResolution	TAACTATGAGGAGTTTGTTAGGATGATGCTGGCTA[A/G]ATGAGATGATCCGTGAGGCTGATGTTGATGGAGAT
AX-168336530	RNAseq	T // C	97.297	0.272	PolyHighResolution	ATGATGCACCAGTCTGGCCATTCTGCTTCTTCCGG[C/T]TGATGTCGTGTTTCTGGTTCATGGGGCTGGTAGGT
AX-168336531	RNAseq	T // C	100	0	MonoHighResolution	GACCAGCTGGAGGGTTTCAAGGATCCGGAGCTGAC[C/T]GTGCAAAGCCCTGACCAAGCTCGATGGGCTGTTGA
AX-168336533	RNAseq	A // C	100	0.443	PolyHighResolution	CATATCCCCGGTATAGTTCATGCTATGAAACCCTG[A/C]GATAAGAGTTGCAGAATAGTCTTCTCACAACCCTA
AX-168336534	RNAseq	T // C	99.46	0.272	PolyHighResolution	CTTTGCAGCCTGAGAACTGCATTTCATAATCTTCT[C/T]CATGAATTTTTGCTCCGTCTCCAAAAGCATAGTAA
AX-168336535	RNAseq	A // G	100	0	Other	CCTGCAACAGATGCGAGTGGAGACACATAGGTTGC[A/G]GGAGGAGTATGAAACCTTGAGACAATATAATAACC
AX-168336538	RNAseq	A // G	100	0	MonoHighResolution	CTCCCAGATGAGTTTGGTCAGTTGTCAAGCTTAAG[A/G]AAACTTGACATGAGAGAGTGTTCTCATGTCAAGCA
AX-168336539	RNAseq	T // C	100	0	Other	AGGTAGCTCGCTCCACCCCGGAGCGAGCCAGATTT[C/T]CAAACCAAAGTTAGTCGCTCGGGACATCAGTGAGA
AX-168336541	RNAseq	A // G	100	0	Other	CTTAAGCTCAAGTGAAAGGGTCAGAAGATGTTAAC[A/G]ATCACTATAATGTAGAAAAGTACTTCCAATGTCTT
AX-168336544	RNAseq	T // G	100	0	Other	GCTTTGGGGCGAATACGTTCAAGGGTGAACATTGT[G/T]CTAACAGAATATTTTGCACAACTCGACCTAACAAG
AX-168336545	RNAseq	T // G	77.297	0.273	Other	ATCATCCAATTTCACAGAAAGTGATTGAATCTGTA[G/T]TTTCCAAATATGCGTAATTATATAGTTACTATGTG
AX-168336546	RNAseq	A // C	100	0.343	PolyHighResolution	AGCGAAGCCCCTCAAAGTTCCTGTCAAAAAGCCCG[A/C]TTCTGCCAAACCTAAGGCGAAGCCGAAGTCTACCG
AX-168336547	RNAseq	T // G	96.757	0.011	CallRateBelowThreshold	CTAAAGGGTAACGGAGGCGCCCAAAGGTTCCCTCA[G/T]CCTGGTTGGTAATCAGGTGGTGAGTGTAAGTGCAC
AX-168336552	RNAseq	A // G	92.973	0.02	Other	CGCATCTTCACGGGGAATTCAATTTCGCTGAGCCT[A/G]TGCTGGAGACAGTGGGGAAGTCGTTACGCCATTCG
AX-168336554	RNAseq	A // G	69.189	0.465	Other	CGCTTCAAAGCCTCCCACCTATCCTACACAGATTG[A/G]TTCAAAGTCCAATGCAAAGCTACAGTAAAGGTTCA
AX-168336555	RNAseq	T // G	100	0	MonoHighResolution	TCTTTTTTCACAAAGGTCAAGTGTTTTTTATACAG[G/T]TAGTGATAGTTCCTGTTTCAGTCCATAACCTTATG
AX-168336556	RNAseq	A // G	82.162	0.438	Other	ACCGACCACCAAGTCACCTGTATGGACTATCATGT[A/G]AGCTATACTGCCATGCATAGTTTGTTGGTGAATGT
AX-168336557	RNAseq	A // G	100	0.303	PolyHighResolution	GAAAGGCATTTTCAGAAGGTGATCAAAAGAGTTGA[A/G]TTAAAATCTCTCATCTTACAAAAGGCCATAAAAAT
AX-168336558	RNAseq	A // C	100	0.303	PolyHighResolution	TCTTCTCTGCTTTTAAGGTTTCTCCATTTGAAATT[A/C]TATTTTCGTTCCCCTTGTAATCCAAGACGGTTATA
AX-168336561	RNAseq	T // C	82.703	0.356	Other	GTTCATTCCATATGCCCACCCACATGCATTTGGGT[C/T]AAAATTTCTTGCAATGAGAGGGTTTGAAAAGTTAA
AX-168336562	RNAseq	T // G	100	0.357	PolyHighResolution	CAGAACGCATTGTTACACCTCGAACAAGTTGCAAC[G/T]TGATACAAGTTATGAGCTTCAATCTTGGACCTTCT
AX-168336563	RNAseq	T // G	99.46	0.497	PolyHighResolution	CCTTCCCTTCGTATCCAGTACATTGTAAGCTGCCC[G/T]TTCCTCCTCAAATCCAATGACACACATTTACTACA
AX-168336564	RNAseq	T // C	99.46	0.465	PolyHighResolution	AAACCTAATCCGATTGGATGTTGGAGAGACTCCCC[C/T]GCTGCCTTGGGTACCAATTTAGACAAGCCAAATGA
AX-168336565	RNAseq	A // G	100	0.176	PolyHighResolution	GGAGTGCTGAGCATCGCGTTGTGTACAGAGGGGAT[A/G]GACCTCGGCTGTCTGCTATTCTGTTTTGGAGTTTT
AX-168336570	RNAseq	A // G	99.46	0.475	PolyHighResolution	GAATCACTATATCTTGATCAACAAAGAGCTTTTCA[A/G]TATTTGTTTGCGTATTTCTTATATTTTGTGAGTAT
AX-168336574	RNAseq	A // G	99.46	0.495	PolyHighResolution	TGATTTCACAATCCAAAGAATAATTAAATAACGGC[A/G]AGGTTATACTTCCTGTCGCTGAATTTAATAATGAA
AX-168336576	RNAseq	T // C	100	0.468	PolyHighResolution	GTAAAGCAAGGAAACTGCATGTTGTGTATGATAAG[C/T]GGGATCAACCAAGGCAGTCTTTGCTTCAACCTAAT
AX-168336577	RNAseq	T // C	78.378	0.114	Other	CATCAAAATGTAGCCCTTTTTATCCCCATTTTGTG[C/T]TGAATGGATCCATAGAAGTGGAGGTTAACATAAAG
AX-168336581	RNAseq	T // C	100	0.476	PolyHighResolution	CAGCCACACCTTTCAAAACCTGTGCTGGGAAGGCC[C/T]TTGACCAGAACTCTTATTTGATTGCAGTACCCTTC
AX-168336582	RNAseq	T // G	99.46	0.323	PolyHighResolution	AACATTGCAGCTTCAGAGCATGAAATATGTTCTCC[G/T]AATTCCCTGTCACAAGAGTTTATTAACAATGTGGA
AX-168336586	RNAseq	T // C	100	0.411	PolyHighResolution	TCCCTTATAATGACGCATCCTTCAGGAACATCACT[C/T]AAAATTGGTAGCTTGGATGAACTGTAATGAGTCAA
AX-168336587	RNAseq	T // C	100	0.481	PolyHighResolution	GGTACAGAGTTAAGTGGGTTGGGATTTATGGACTT[C/T]TATGTTTTGGATATTGTTTGCAGGCTTTACAGTGG
AX-168336589	RNAseq	T // G	100	0.276	PolyHighResolution	TTCAAGGAGCATCAGATGGTGATCCAAGTAAAAGC[G/T]TGTCTCAGAAAGAGTGTAATTTCAAGATGCCTGCT
AX-168336593	RNAseq	T // C	99.46	0.326	PolyHighResolution	ACAAATTCTGTGAGTACCACGCAGCATGTGTCATT[C/T]GTAAAGAGAGCACTTGCAATTGCTGTGAGAAACGA
AX-168336596	RNAseq	T // C	98.919	0.492	PolyHighResolution	GGAAACTGCATCATCCCTCACGGAAACCTCCTGCC[C/T]TTTTTATTTTACCCCAAACTCTCTTCCTTTCAGTC
AX-168336598	RNAseq	T // C	100	0	MonoHighResolution	CTTCGGCAGATCGTTCACGAAAGTTTGCCGAACGG[C/T]TTTGATTTATGTGTCGTATTATTATAAGAAATGGA
AX-168336599	RNAseq	T // C	100	0.27	PolyHighResolution	GGGAAGAGATCCAAGAGGCCCAGGCATGCAGCCGA[C/T]GCCAGGCCTCCCCATGCAGAGAATTCTCTTTCTGA
AX-168336601	RNAseq	T // C	99.46	0.391	PolyHighResolution	TTCTTCAGAATCAGGAAGGCCAGGGCATTCTAGAG[C/T]ATGCCAAGGATGGTAATATCTTTTCGCGTATAAAT
AX-168336603	RNAseq	T // C	98.919	0.352	PolyHighResolution	GTTTGGAGGTGGAGCCTGTTTTGGTCCATGGTTCT[C/T]GTCAGATGTCAGAAAAGCTAGGCCTTGTGGAGGTC
AX-168336606	RNAseq	A // G	100	0.287	PolyHighResolution	TAGCCATAGGTGCGGTGGTATTGGGGTGGGTGGCC[A/G]TAGAGATGGCATGTAAGCCGTGCCTGGAAAAGGGC
AX-168336609	RNAseq	T // C	99.46	0.302	PolyHighResolution	AGCGTTCGCGGAATGGAGAAGGTTGCCCATCTCAC[C/T]TCTCTTGTCAAATTGGACCTCAGCGGCTGTGGCTC
AX-168336610	RNAseq	T // C	100	0	Other	TTCTTCAAAACCCTTCCAAATCTGCTCTTCCAATG[C/T]TGTAAATGTCTTCAATGCAAGCACAATTGCACCCA
AX-168336612	RNAseq	T // C	96.757	0.103	CallRateBelowThreshold	ACACCAAGCTGCAGTGAAGTCAACCACCACCCGGA[C/T]AAAATGGACGCCCATCCAAAGCAGATCCGCCCATT
AX-168336613	RNAseq	A // C	85.405	0.114	Other	AATCGGTAGAGGAGAGGATGGTTCTTTCGAGAGGG[A/C]AGAGGTCTGCAGAGCCATAAGGACTGTCATGGGGA
AX-168336615	RNAseq	A // G	100	0.476	PolyHighResolution	TGCCTGTGCTGCCACTTTTAACTAATGCCCCTGCA[A/G]CGGACTCTGCATTTGGAGAGGGCTTTTTCTGCACT
AX-168336616	RNAseq	T // C	99.46	0.247	PolyHighResolution	TCTGCTCTGCCATAGCTAATGCTTCGTCTGGACTT[C/T]GCGCTTTTGTCACAAGGTTGCAGATGACCGAGAAA
AX-168336617	RNAseq	A // G	99.46	0.28	PolyHighResolution	ATCATCAGAGCTCTCAGATTATTCAATTCTATTTA[A/G]CTTTTGTTGTAGACAAGGATTTACAGCTAAAAGTT
AX-168336618	RNAseq	A // G	89.73	0.398	CallRateBelowThreshold	TAGACTTGGAATCTTCTAATTTTTTATTCTTGATT[A/G]ATTTTGATTACTCGAATAGGTGAAAGGTTGATTAA
AX-168336619	RNAseq	A // G	100	0.335	PolyHighResolution	ACAAACTCTGTAATATATGAAGAACAAGTCCTTTT[A/G]TTTGTATTTCTCTCAAGATGTGCTATTGTTGTATA
AX-168336620	RNAseq	T // G	100	0	MonoHighResolution	ATACTCAGCTTATGGGATGGCTCCTTAGGGATTGA[G/T]GTCAGGTCCTCAATTTGCCTTTGTATTCGATCCAT
AX-168336621	RNAseq	A // C	100	0	Other	TTTGTAGGGATGGGCATGGCCCCTGATGGAGTGAA[A/C]GCCAAAGATCTTTGTTGTTGAGTTGAAAGCAACTG
AX-168336624	RNAseq	T // C	100	0.322	PolyHighResolution	AACGGCGATGTTGATGTTCCGAGAGTGCTCAAGCG[C/T]GGCGGCCACTACGGCCATGTGGGCGACTGCATCGT
AX-168336625	RNAseq	T // C	100	0.376	PolyHighResolution	ACTTATGGTAACCAGAATTTATTACAAATTCAACC[C/T]ACTTCTTATTTTGGAATCCTTATTAAACCAAGGAT
AX-168336626	RNAseq	T // C	100	0.27	PolyHighResolution	AAGAGGGCTGCTTCTGCGGCCTTTAGACATGAAAG[C/T]GTAAGGAAAGCTGATGATAGCTTCTCCTCAGAGAC
AX-168336627	RNAseq	T // C	82.162	0.454	Other	AACCTAGCCAAACTTGCCCAGGTTGGATGTGGAGG[C/T]CTACTTTATCTACCTTTCTTGTCTGGGGAACGTTG
AX-168336629	RNAseq	A // G	75.676	0.254	Other	GCTGCGTAAATCTCTCCCTGCTCCAAGTATTTCAT[A/G]CTATCAGACGTATGGTTAGCGGTAGTCGCAGAATT
AX-168336632	RNAseq	A // G	99.46	0.296	PolyHighResolution	CCCATCGTTTCAGAGATGACAAATGAGAAACAGCA[A/G]TTTAATTGGACCCAATTCTTAACCTCTAGACCACT
AX-168336633	RNAseq	T // C	99.46	0.323	PolyHighResolution	GGACTTGCATGCACTTCAAATGTTGCTACTACTGC[C/T]TTTTAATAAATACTGCACTCAGATGAGATGTCATA
AX-168336634	RNAseq	T // C	100	0	Other	TTTGCATGTGGGAGGACTGCACCTCCAGGCGTCAC[C/T]TTCAGAAAGATAGACATCCCAGAGCAGGCGAAGCG
AX-168336636	RNAseq	A // G	100	0.37	PolyHighResolution	CTTTACGAATTCCTGATAAGCCTTTGGACATCCCG[A/G]ATAGTCGAAGACGGTTTCCGATGAATTCTCCGTCC
AX-168336639	RNAseq	T // C	87.568	0.38	Other	ACATCAAATCCTGCATTAAGCTGCTTCTGAATCCA[C/T]GAAGCATGTTGCTGAAGCTGCTTATTATTGTAGCA
AX-168336640	RNAseq	T // C	100	0.249	PolyHighResolution	TTCCTCCTTCTCTTCGTAGATGCCGAGCCTTCGGC[C/T]CTTTGAGTGGGCGAAGATGCCGGCAATAACTTTAC
AX-168336641	RNAseq	T // C	97.297	0.342	PolyHighResolution	AAGGTCTAGGGACTACAGGAGAGTATGAAGCCGTG[C/T]CCCTAGCCACATGCTTATTCAGGTTAGAGGCCATT
AX-168336646	RNAseq	A // G	100	0.446	PolyHighResolution	GATCGAGATGATGCAAATGGTGATAGGACGCAGGA[A/G]AAGTGCACAATTCAGATTAATCCAAAGGCTTCTGC
AX-168336648	RNAseq	A // G	92.973	0.407	Other	GAGGATTTCTCACAAGCTATTCTGCAGAAATTGGA[A/G]CTCACAAAAGTTTCTTACGAAGATCTCTTTGATGC
AX-168336651	RNAseq	T // C	100	0.422	PolyHighResolution	TGAGACCTCTCATTGAATGCAGAACTAGCTAGCTT[C/T]CGTTTCCTTTCTTGCATTTCTAATATGCTTTCCTC
AX-168336653	RNAseq	T // C	93.513	0.093	CallRateBelowThreshold	TCCCGTGGTCACCGTTTCTTCTCGTTCTCCCGCCG[C/T]CGCTCTATCAGAAAATGCGACTACACCATAGTCGA
AX-168336657	RNAseq	A // G	98.378	0.234	PolyHighResolution	TTCTCGAGCAAATAACACCCTATTACAACATACCG[A/G]CAATCAACAACCGAGCTATAGCAGTTAAACTAACC
AX-168336658	RNAseq	A // G	100	0.127	PolyHighResolution	GAATGTCTGCTTCCAAAGTCGCTTTGAACAAACAA[A/G]AAATGGACGATGTGATGAAATCTGCAAGATCTAAG
AX-168336661	RNAseq	A // G	79.46	0.31	Other	CCATAAAAATTCACCACTTCAAACTTATTAAGAAA[A/G]CTCTTATTCTCCTATAACGGAGTTTAGTGGTTTAA
AX-168336662	RNAseq	T // C	100	0.054	PolyHighResolution	CTTATTCTCCTATAACGGAGTTTAGTGGTTTAACC[C/T]TTAAAGAATATTGGCGTTATCTTCGACATACGATG
AX-168336664	RNAseq	T // C	100	0.481	PolyHighResolution	GTTTTATGCTGTCCCTGAAATAAATTTATTGATGG[C/T]ATGTGTGTGACTGGACATGCGCAAGGTATCCCTTA
AX-168336665	RNAseq	A // C	100	0.486	PolyHighResolution	ACAGTTGCCACAACAGGCTCCATAATTTTCGGTAG[A/C]GAAAACTAGAGTCCGTCCACACATGCAAAACGAAA
AX-168336666	RNAseq	A // G	100	0.489	PolyHighResolution	ATTTCATGATGACAAATCCGAAAAATCTGATTCCG[A/G]GAAGGTTTTAATTCAACTTCACAACACAATCCCAA
AX-168336667	RNAseq	T // C	100	0.468	PolyHighResolution	TTCTCCTATCACAGTTTTCTCCACCCAGTCGTTGT[C/T]CGTAGCCTTATCAAGGCGATGCGGTTCTTCTTCTT
AX-168336669	RNAseq	T // C	100	0.062	PolyHighResolution	GCTCCTGAGGGATTTTTGAAGGACAGAAAGAAGGT[C/T]GAAACATTTGCTAAGCTATCTGACCCATTTGTTCG
AX-168336671	RNAseq	T // C	99.46	0.497	PolyHighResolution	CAATGCAAGATATCCACATAGTCAAGGTTCAACCT[C/T]GCCAAGCTCTCATCAATGCTTCGGGTTACTCGTTC
AX-168336672	RNAseq	T // C	100	0.173	PolyHighResolution	CACAGACACTAGGCAGTGGTTGCAAGTTCCTAACC[C/T]ATGGCAGTCTACAACTGGTCAGTTGGAATTATCTT
AX-168336675	RNAseq	A // G	95.135	0.227	CallRateBelowThreshold	CACTCCACAGTTGCTGGAGGCTTTGAGGTTATGTC[A/G]TATACAACTCTATTTACTCCTCGAACACTGTTGCA
AX-168336676	RNAseq	T // G	100	0	MonoHighResolution	ATCTCAAAGTACTTTCTGTGAAAAGCATTCTCCAC[G/T]GCTTTTAACAACACTGCTAAATGACCAAGAGACTT
AX-168336677	RNAseq	T // C	100	0.387	PolyHighResolution	GTTCGATCCATTTTCTCTGGAAAGGTGGGATCCGT[C/T]TGAAGCATTCAATTCCTCCACAGATTTTGGGAGGG
AX-168336678	RNAseq	A // G	57.297	0.052	Other	TGTACTCCTCTCAGAGGTCACCCTTAAGCTGCGAT[A/G]GCTTCCATAAAATCAGCTTCTTTGGCATCCTACAC
AX-168336679	RNAseq	T // G	100	0.486	PolyHighResolution	TTTTTAGAAAGAAAAGATGAGGATTAAACATTTCT[G/T]TTTGGTCACTCTCTGCTTTTTTCACATACTGAGAT
AX-168336681	RNAseq	T // G	99.46	0.348	PolyHighResolution	AGTCTATGGTGTCTTCGGTTGGACTTGGAATGGGG[G/T]TACAATTATAACTATGCCGTCCTGTCAAGAGAGCC
AX-168336683	RNAseq	T // G	100	0.387	PolyHighResolution	ATATGGGCTGTGTTAATATTACCAACACCTGTGCA[G/T]GATAAGTGATATGGTTGCAGCATGCCACTAGATAT
AX-168336684	RNAseq	A // C	91.892	0.241	CallRateBelowThreshold	AGTTTCGAGATGAAACTCCATGTTAAGCATGTTTT[A/C]CATCATAACATCCTGTCAATAAAAACCATACAGTA
AX-168336686	RNAseq	T // G	95.676	0.325	Other	CCACGTGGACCGGCAGGTCCGCAGAAGGCAGTCCA[G/T]CCATGTTTCTTGCGCCACGCCAAGGGCTTGTTGGC
AX-168336687	RNAseq	T // C	100	0.224	PolyHighResolution	TTCAGAAGTCAGCACAAGTACAACATAATCTGAGG[C/T]GATGGAGTAGTTAAAATCTAGTCACACACTATAGT
AX-168336688	RNAseq	A // G	100	0.213	PolyHighResolution	GCAGAAGGGGCACCCATGTGATTTGTATTAAATGG[A/G]CCCATCATAGTATCTAGTGCACCATAACCCATTGT
AX-168336690	RNAseq	A // G	100	0.389	PolyHighResolution	CAACACCGAATTAGCTGAATCTCTTCTACTTCTAT[A/G]GCTAAGAACTTCCATATATGCATCTGGTATGATCT
AX-168336692	RNAseq	A // G	100	0.297	PolyHighResolution	CACCACCACTTCGAACAGCAAAGCGAAGCCTCTCC[A/G]CAGCAGGTGGGATACCCCAGAGAAGTGGAACGGCA
AX-168336693	RNAseq	A // C	99.46	0.304	PolyHighResolution	TTGGACCCACTGCAAAGCTTCGTCGTTGTTGTCGG[A/C]AGAAGAGGCGTCCCAGGGATACATACCAAATTCAT
AX-168336694	RNAseq	A // G	72.432	0.44	Other	GAAGACATTTCTGATGGCTTGGAGAGCATACCTGT[A/G]GCTTTTGTTGGCTTGTTTAAAAGCCAAAATGTCGG
AX-168336695	RNAseq	T // C	95.676	0.398	CallRateBelowThreshold	GTCCCAAACTCTCAAATCTCTCTGAGGCATTTTGT[C/T]AAACACTTGTCGTGCATCCTCTATGCTGCCACATT
AX-168336698	RNAseq	T // G	91.892	0.412	CallRateBelowThreshold	TACCTGGAGGAGCTCTAACAGATTATCTTTATGGT[G/T]GTAGAAGCAAAAAGAAACAACTGGACTGGAAAACA
AX-168336699	RNAseq	T // C	100	0	Other	TCTATCATTCTTCTTTAATGATTTACATAAGTTAT[C/T]GAGTGATTTCCATAAATTTATCCCAAAACCTCTAG
AX-168336700	RNAseq	A // G	75.676	0.089	Other	TCCAAGCCTTCAAAGTTCTTTAAGGTGAGATATGG[A/G]GGCAGAGTAAATCGGTTCTTAATGTCAGCTTCCCT
AX-168336701	RNAseq	T // C	91.892	0.344	CallRateBelowThreshold	GGTGGTAGTTGTAAAAACATCTTTTTTCTTCAGCA[C/T]ATCTCCTGCATTTTGCTACAAGCATGGAAGAAGAT
AX-168336702	RNAseq	T // C	100	0	Other	CCCAACATCCAGGCCAAGCTCTACGACGAGATAGT[C/T]GCCGTCGCCGGAAAGGAAAAGCCGGTGGAAGACGA
AX-168336703	RNAseq	T // C	100	0.465	PolyHighResolution	GCACCGGAGAGGACGGGGTGGCTGATGAAGCAGGG[C/T]GAGTACATCAAGACGTGGCGGCGGCGGTGGTTCGT
AX-168336704	RNAseq	T // G	98.378	0.049	NoMinorHom	CTAAGACAATTTACACTCCAGCAGAGATGCTTTGA[G/T]ATAACTCTTTTTGGTTAAACGAGTGTGCCAGAATA
AX-168336707	RNAseq	A // G	97.838	0.412	PolyHighResolution	CTTAATGCATCTGGCAAATTACAGGTTCCTCAAAT[A/G]TATATCATGAAGGATCAAAGGGAGCATGTAAGGTG
AX-168336708	RNAseq	A // G	100	0	Other	CCAAGGGAAGAGCTTTGACCTCATTTTCTATCATG[A/G]AAGCTGTAATCAGGTAGAGACAATGCAATTAACAC
AX-168336709	RNAseq	A // G	100	0.454	PolyHighResolution	CAGCATTGGGAACTCTTCAAGGTTGCGTGTGACCA[A/G]GCAGAAGAGTTCATCGAGTCAGTGCGGCAGCGCAT
AX-168336714	RNAseq	A // G	100	0.403	PolyHighResolution	GTTCTTCAAGAGGGATAACAAATCTCTTCTGGTTC[A/G]ATCAATTCACCAAACTAACCAACTTCCTCATTAGC
AX-168336715	RNAseq	T // C	80	0.088	Other	GCGAATTTACAAATCCTACCAAAACGAGTGTTCTC[C/T]TCCGATTTCAATCCTCCAAGCGTTTTTCTTGAGGG
AX-168336716	RNAseq	A // C	79.46	0.197	Other	CCATCTTCAATAGCTGCTTGAGTTTTACCCAGTTC[A/C]AACACCTGAAACAGGACACAACAAGCTTGCTTAAC
AX-168336717	RNAseq	A // G	98.919	0.459	PolyHighResolution	CAATGCAATGGCACAGTCAAGAATTGAAGGAATCA[A/G]TAGTCAACTGCTTATCATGTTCAGAGTGCAGAACA
AX-168336718	RNAseq	A // C	100	0	MonoHighResolution	GGTTTGGACAGCCTCTGAGTCCAATTATAAACCGG[A/C]AAGATAGCGCCAGCATCATCCGTTTTCTTCATATC
AX-168336719	RNAseq	A // G	99.46	0.394	PolyHighResolution	GCTGCATACCTTAAAAGAAACTCTAACACAAAGGG[A/G]AAGATCTAGAAACAAATACATATTTCAACAGATTT
AX-168336720	RNAseq	A // G	100	0.443	PolyHighResolution	CAGATCGCTTCCCGAGGGCATCCCCTCCTCCCATT[A/G]ACCCAACCCTCGCCAGGACAGCTACAAAACGCTAT
AX-168336722	RNAseq	T // C	80.54	0.178	Other	GTGGATAAATTAGTGGAACATACAAGCTTTACAAG[C/T]GTTTTTGAATGTTATATTGGCCAAGTTGTATTCAT
AX-168336723	RNAseq	A // G	100	0.435	PolyHighResolution	TTGGGCTTGGGGTTTATCTCTTGCTATTTATGTGA[A/G]ATAGGTGGAAACAGATAACGTGATGAATAGCGGTG
AX-168336725	RNAseq	T // C	100	0	Other	CCTAAAACTGTTATGCAACCGCCACCTAGCAACCG[C/T]TTGCATGCATGCGCGCCACCTTGCTGTCTAGGAGG
AX-168336732	RNAseq	A // C	100	0.014	NoMinorHom	TGTGATTGTGTAAGGATTTGCTGAGCCCCGGCAAC[A/C]ATAGAAGCTTTAGCTGCATGAAATGACTCTGCCTG
AX-168336733	RNAseq	A // G	91.892	0.076	Other	TGATTTTGTTCTATGAGGTGTCTCTGTGTGGTTTG[A/G]ATTCTCAATGGATTTACTTGAGAAATCTGGAGAGG
AX-168336734	RNAseq	T // C	100	0	MonoHighResolution	AGTGAATCCTCTGCCACAAGTTGGCAAAATCCCTT[C/T]GTTGCATCATGTTTCATTGTAAGTGCCGGATTCTG
AX-168336737	RNAseq	T // C	99.46	0.062	PolyHighResolution	TTATCTGTAAGGGCAGAGCTTACGAAATTATACTT[C/T]TCTCAAAAATCTATTTACAGTACAGTGACAACATT
AX-168336739	RNAseq	A // G	87.027	0.081	Other	GTCAAATAGTTTGCAGATGACGTAGGTGGTCCTCC[A/G]TCATTTCGTCAAACGATTGGCATAAAACATCCATT
AX-168336740	RNAseq	T // C	97.297	0.489	PolyHighResolution	CCACCTGAAATTTGAGGAACTTGTCCTTCCTCTCC[C/T]TGGAGACAACAACGCCTACAATCTCCACCTTTCTG
AX-168336741	RNAseq	A // C	99.46	0.402	PolyHighResolution	GGGTAGTGGGTATACTGCTAACGGTCAAAATAGAA[A/C]CACTTAACAGACCTTAAACGATAATGGGTAGGCCG
AX-168336743	RNAseq	T // C	91.892	0.321	CallRateBelowThreshold	AGTGCATCGGATCCATTATTATAACCCATATCATT[C/T]GATTTGAGTCCAAGTTGCTCATTCCATTCGTCAAT
AX-168336751	RNAseq	A // C	99.46	0.394	PolyHighResolution	GTCTGGGCGATCGCCATCCCCACGTTTCCCACGCC[A/C]ACCACCGTGATCTTTGTGTTCCGACTCTTCGGCGA
AX-168336752	RNAseq	A // G	100	0.273	PolyHighResolution	TCTTAAATCCGCCGTCCCAGGAGGGGAAAAATCGA[A/G]TAAAGTGTAGAAAGCGCTGAATCTTCGGTGCTGCT
AX-168336757	RNAseq	T // C	100	0.122	PolyHighResolution	CCTCGTGCTCGTGTCCACCGCCGCTCTCTGCCTAC[C/T]CACTGTCATCACTTTGGGTCCTAGAATTTCGAAAT
AX-168336760	RNAseq	T // C	69.189	0.18	Other	TTACAACTCTTCGTTTGATCTTCCATTCGCTTCCA[C/T]GAAAACCCTTCAGTTTCTATTCCTCTTTTCATGAC
AX-168336763	RNAseq	A // C	100	0	MonoHighResolution	TGTACAATGAAAGTCCTTCGGCCTATCAAATATTA[A/C]ATCATACAATGTTGGCCTTGGCCATGAATCACATT
AX-168336765	RNAseq	A // C	75.135	0.205	Other	TTAAAAACGTTAGTTTTAGGATGATCGAAATTATT[A/C]TTTTCCACAAGTGAATCCAATTCAACGACATTTAC
AX-168336768	RNAseq	A // G	98.378	0.374	PolyHighResolution	TTCATATGTGATGAGATTTAGGGATTCAGTTTATC[A/G]GGATCTAAAATCTAAAACGCTGCGATGTTGGCCCA
AX-168336771	RNAseq	A // C	100	0.486	PolyHighResolution	CAATCCATTATGCTCATAGGGCTGGCCGAACAGGT[A/C]GGCTAGGTCAAAAAGGCACAGTTCTTACTATTTGT
AX-168336772	RNAseq	T // C	100	0.44	PolyHighResolution	GGTGATACTTTGAAATTTGTGTATCAGGTGGCCTG[C/T]TGGGTTTCTCTCTCGCATTGCTTGCATTTTGCTTT
AX-168336773	RNAseq	T // C	100	0.343	PolyHighResolution	CTCAATAGGATGGGAAGCTTGCCACCACTTACTGC[C/T]GATGCAATTGCACTTACTGAGAAGAAAATGGACAT
AX-168336774	RNAseq	T // G	99.46	0.465	PolyHighResolution	ACGCGGTCGGGGTGCATCAGGTCTTCAATGGCGGT[G/T]CCCTCCGCGAGGAACTCCGGGTTGGAGAGGATCTG
AX-168336775	RNAseq	A // G	75.135	0.075	Other	ATGGTTTGAAATGATAATTCAAAGCAGCATAAGGA[A/G]ATAGACTTTTAATGCAATGTATACTGTTCTTATTG
AX-168336777	RNAseq	T // G	100	0	MonoHighResolution	GGTGCCTTTTCTGCTAACCTACCTATTGCCTTTGC[G/T]GTCTTCTCTGCATTAAAATGCATCTCTACTGTTTG
AX-168336778	RNAseq	A // G	100	0.384	PolyHighResolution	CCGTCTGACCTGGAAATCCTTACCACCAAATTCTG[A/G]GATATTCGTGCGAGTGTGAATAAGATATGTCACAT
AX-168336779	RNAseq	T // C	100	0.351	PolyHighResolution	TGAATCTGCCAAAGTTGAAAGACCAGCTTCTTCGG[C/T]CACATTGTTTTCAGACCCCACATTATTTTCAGACC
AX-168336780	RNAseq	T // G	99.46	0.478	PolyHighResolution	GTTGTCCCTTGTACAATTGTGAGTTATCTGGATTA[G/T]CTTGCAATTCATCTCTTGTAACAGAAGATCCATAG
AX-168336782	RNAseq	T // C	100	0.243	PolyHighResolution	CGTCCCATTGCTTGCTGAAACCGGCTTTGTAAACA[C/T]TTGAAAGCATTTTAAAATTAAGATCACATCACCTA
AX-168336783	RNAseq	A // C	95.135	0.361	CallRateBelowThreshold	AAATTAATCCAAAATTTGCAGCTGATTGGAATTGA[A/C]CATTTACATGTCTGTTATAGATTTGTGATATTTTT
AX-168336785	RNAseq	T // C	100	0	Other	CAATGAATTAACATTATGCAAATCAAATATTAATA[C/T]TGTAAGTGATACAAGCTTAAACTACACATGAAAAT
AX-168336787	RNAseq	A // C	100	0.213	PolyHighResolution	CTCCAAATTGAACTGCACTTTGTAGGGCAGATTGG[A/C]AGAAATCCGCTTACCTTTCCAGACACCCACATAAT
AX-168336788	RNAseq	A // C	99.46	0.215	PolyHighResolution	CTGCTGCATCATCATCCGTTTGTGCCCGTGCCTAT[A/C]CTATATCCCCATAAGTTGCTTTGCTGAAAACTACT
AX-168336791	RNAseq	T // G	73.513	0.382	Other	TAAGGGGATTCTAGTTGTGAACTGTTGTTTGTTCA[G/T]GTAGATGGTTGCAGTTGGGAATCTTGGGATGAATA
AX-168336793	RNAseq	T // C	99.46	0.4	PolyHighResolution	TTATGCTATTTGTTGCGAAGCGTATTTCTGAACGG[C/T]GCAGCTTAAAATAATCCTGGTATGGTTGTTGTTTG
AX-168336794	RNAseq	T // C	99.46	0.443	PolyHighResolution	TATCCCCATATGGGTTTGGTCTTCGCTGTACGGCT[C/T]GTGCTTCCGCTTTGACATTATCTATATATTCCAAA
AX-168336797	RNAseq	A // G	100	0	MonoHighResolution	CTTCAATTAAAGAATTTTAATGCCTCCAAAATTCA[A/G]ATATTCTTGTATTGCTTATGATATAAAAAGGTACA
AX-168336798	RNAseq	T // C	100	0	Other	ACACCAGTCACCAGCATGGTACCATAGCCATCTGC[C/T]ACCTTACATCCAGACATCAAGAAAGGATTTTTCTG
AX-168336799	RNAseq	T // C	100	0	MonoHighResolution	AATATCACCAACAACAAGATCAAATATGGAAACTT[C/T]TAATCTTCTTCCCTCACGGATAACCTGCAATTGAA
AX-168336802	RNAseq	A // G	99.46	0	MonoHighResolution	ATTTAGCCTTTATCATCGTCCTAGATTTTTCTCGT[A/G]AGGTATAGTGTGAAGAATTTGTATTCATCATGAGT
AX-168336803	RNAseq	A // C	100	0	MonoHighResolution	CTTCAAGAATAGATATTCCATTTTAATATTGTCCA[A/C]GGTTATAATGAATTTACCACTAGCTCTAATGTATC
AX-168336804	RNAseq	T // G	99.46	0.016	Other	TTCAAGTGGCGCCGCAGAATCCCATGAACTTTTCA[G/T]CCGGGGCTTCGGCTTTCGGTCCGATGTATGTGATA
AX-168336806	RNAseq	A // G	100	0.246	PolyHighResolution	GAAGAAATGAAAAAGAGTAGAAGTCAGAAACGCGT[A/G]TATGAGCTGTTTTGCAAGGCTGCTAATTCCATTAC
AX-168336807	RNAseq	T // C	99.46	0.155	PolyHighResolution	TCTTTCTCCAGCCAAAACCACACTACATCATGCTC[C/T]TCATTGTCAGCTCCTCAAAATAAGACTCCATTATT
AX-168336813	RNAseq	T // C	98.919	0.26	PolyHighResolution	TTATTGCCAGCTACTAATGTTCACGCTCCATCTTA[C/T]CCATCTACACAACCATCAAGATTTCAGATTGCATC
AX-168336815	RNAseq	A // G	99.46	0.462	PolyHighResolution	TTGGATTTGGCATTGAGTGATCTCCATGCGTCCCT[A/G]GCTATAAACGCAGATAATGGGAAAGCCCACTTCTT
AX-168336817	RNAseq	T // C	100	0	MonoHighResolution	GATTCCCTGGCTGCTGCAGCAAACATCTCATCAAT[C/T]GAAAATGTGCTTGCTAAGGTTGCTGCTAGTGAAGT
AX-168336820	RNAseq	T // C	100	0	Other	AATGGTCTGAGCTGGGACTCTTAATGGCTCCATTT[C/T]TGCTGGTTTTACCATCATTGGCTTAGCTCCCTGCT
AX-168336821	RNAseq	A // G	100	0.492	PolyHighResolution	TACGCCTATTTTTCCTGCGTTTTCAGGATTCCAAT[A/G]ACTTCATTGTAAGATGAAATTCAGAACAGCTCTTA
AX-168336822	RNAseq	T // C	99.46	0.424	PolyHighResolution	TCAGTGCCTATCTGCAATTGTGGGTCCTACTCCAG[C/T]GTGAAGTCTTAATTAAGAGCAGTTTCTGACTTACA
AX-168336823	RNAseq	A // G	98.919	0.249	PolyHighResolution	GGAATGTGTATATAATTTACGTTCACCATCTAACT[A/G]TGGTCAAAAGTCTACACAGTGATTACTGAATTTTA
AX-168336825	RNAseq	A // G	100	0	Other	GTGAGGTGGCGCGCATGCATGCAAGTAGTTGCTAG[A/G]TGGCGGTTGCATAACGGTTTTAGGGTTTCTTGGCA
AX-168336827	RNAseq	T // C	99.46	0.125	PolyHighResolution	CAGGTCGCCATGCAGGCCATTAGCCTAGGAATGAT[C/T]GTAACATCAGCATTGATAATATGGAAAGGATTAAT
AX-168336828	RNAseq	T // C	95.135	0.131	Other	TGACATTCTTCTTTTTCACTCTTATTCCCCAAAGG[C/T]AATGCACTTGTCTTGTTATTTGTTCTTTTAATGCA
AX-168336829	RNAseq	T // C	100	0.276	PolyHighResolution	ACTGGTTTAGCAGGCGGGTTGAGAAGGAGAGATTC[C/T]AGGCGGTCCAGTTTGGTAGCCAACACCATAAGCTT
AX-168336833	RNAseq	A // G	100	0.3	PolyHighResolution	CTCGACCTCTCTGAATTCCCGATGCTCCCAATTCC[A/G]TAGACTACCATTTGAAGCTGTGAATCAACCCCTGC
AX-168336834	RNAseq	A // G	98.919	0.254	PolyHighResolution	CTACTTCGCTTGTTTCTGCAGATACAAATTTCGGC[A/G]ATGTTATATCGGTAGGTGGAATAACCAGAAAAAGG
AX-168336835	RNAseq	A // G	96.216	0.427	CallRateBelowThreshold	TGAACAAATTCTCAACTCTGATTTCAGAAGCTTGT[A/G]TGGAATCACCAGAATTCCCATCTCTTAGGTCGTCA
AX-168336837	RNAseq	T // G	100	0	MonoHighResolution	GCGCTCTTTTATGCCCCTACAACTTTCTCGAACCC[G/T]AGCGAGCGAACTATTGGAGATCAGAAGCTGAACAT
AX-168336838	RNAseq	T // G	86.487	0.162	Other	CGCTAGTCTCCATTGGATGCGTGGCATGGTTTAAC[G/T]AATGTTTGATTTAGTTGTTCTCTTGAGACCTGTTG
AX-168336840	RNAseq	A // G	100	0.424	PolyHighResolution	ACGACGCCCGCTCTGCCATACAGCTCGTGCTTTCC[A/G]ACGTCAACAGTTTTGCAACCAATAGATCTGTCCTC
AX-168336841	RNAseq	A // C	100	0.241	PolyHighResolution	GTGGAATTCGACCTAAGGCTGCAAGGGCTTCCAAC[A/C]GTCGACAACTGTTCTATCCCAGTTAGGCCATCTCC
AX-168336842	RNAseq	T // C	100	0.327	PolyHighResolution	CTGTGATGCTCGAACACTGAAGTTTTAGAAGCTGG[C/T]CATTCGCATTTTGATCTAGCCTTCTAACACTCCTG
AX-168336843	RNAseq	T // C	100	0	Other	TCATCCTCCACCTACCCGGTACCTTCATGGGGTTC[C/T]AGCTCACCCTCTCATTCTGCAGTAACTTTTCCACA
AX-168336846	RNAseq	A // C	100	0	Other	TTGGGCAGAGTTCCTCTAACTCTCGCTTCCTCTGC[A/C]CAAACAAATGATTAAGAGATTTTAGATCTGCAATT
AX-168336848	RNAseq	A // G	100	0.495	PolyHighResolution	CAAATTCACCGGTTTTGTTAACAGCGGCTATAAAT[A/G]CTTTGAGAGGATCTGTAACTCGCTGCGGATAATCA
AX-168336851	RNAseq	A // G	99.46	0.182	PolyHighResolution	TACTTGGTGTCACTTTCCCATGCTGTTATGTTGAG[A/G]TAATTTAAGAATCAGAGATAAATCACAGAAGCAAA
AX-168336853	RNAseq	A // C	99.46	0.326	PolyHighResolution	GGTATGGAACGTTTGTGTTGTGTGGGAGATTGTCT[A/C]TGTCATGCCACTTTCCCTATTTCCAGACATTTGCT
AX-168336854	RNAseq	T // G	100	0.357	PolyHighResolution	GCTAAAAGTTCATTCAAGTCAGTTATTCCATGCTG[G/T]ATCAAGCATGACACAAAGAAGTTTGCTTAAGCTCC
AX-168336856	RNAseq	T // C	81.081	0.093	Other	GTTGTTTGGGTGCTGCCTGATTCTTATGCTGATCC[C/T]ATAAACAAAACTTATGGTGTTGGAGATAAGTACAT
AX-168336857	RNAseq	A // G	80	0.203	Other	GTTGAGCAAATCCAGACTTATATTTATCAGTAGAC[A/G]TTGTTATGTCTTGGGCCATCTCAAACTGATGGAAT
AX-168336858	RNAseq	A // G	100	0	MonoHighResolution	ATTACATGGTACTAATACATTAAGAATATAGATGT[A/G]TGAGAAAGATCCATTGCCAAAGAGGTACATAAAGC
AX-168336860	RNAseq	A // G	100	0.249	PolyHighResolution	CTCATAAGGTCCAGAAGTGTTGTTGCCTTTCGTCT[A/G]GCTCTAGGAGTGCCATTCTGAGCAAGTTCAAACAG
AX-168336864	RNAseq	T // C	100	0.476	PolyHighResolution	CATTTCCATTTCAAGGGCATAATCCAGTTCTGGTC[C/T]ATTTGTTATTCCACTCTTTGAAATTTCCCTCCCGT
AX-168336866	RNAseq	A // G	81.622	0.457	Other	TGACGAGAGAAGCAGCATCTCCTGAAAGCCAGCAC[A/G]TACGTACAATTGTCTTCTTATAATTTTTACTTCCA
AX-168336867	RNAseq	A // G	90.27	0.401	CallRateBelowThreshold	TGAGAATCACTAAAATTAGTTCTCATTTCATTTTC[A/G]TCCATATCACTTTTGTTGTTGCTTGGATCCAAACT
AX-168336868	RNAseq	T // C	100	0.489	PolyHighResolution	AGTATCTTCTGCAGATGAAACAACTCTAACTGGAC[C/T]TTCATTACCTTTCTCATTATCCATCTCTAAGGAGT
AX-168336869	RNAseq	A // G	92.432	0.485	Other	ACGCGCAACTTCCAATCAAGATAGCTCTCACTTTG[A/G]AATAAAGCACGGTCCAGCGATCCGTTGCTCATGAA
AX-168336870	RNAseq	T // C	100	0.211	PolyHighResolution	TTCTCTGCTTTCAATTCATTTCCAAACATTGCCAT[C/T]TTTAGATCATCTCTATTAGCCTTCATCATCAACCA
AX-168336871	RNAseq	A // G	100	0.408	PolyHighResolution	TCCTCTGGCACGCTGTGGACAAGCATGTTGTAACC[A/G]AGGTTAAGAACTCGCAGGGATCTCAAATTGCCCAA
AX-168336872	RNAseq	A // G	100	0.486	PolyHighResolution	TTGGCGTGAATAAAAAGGTGCTTCTCGTCCCCTGA[A/G]TATCTCAAACTAGTCTCCATTCCTGTTCCTAATTT
AX-168336874	RNAseq	T // C	100	0.216	PolyHighResolution	TGGGTGTCACCAAATTGTCGTGCCCAGAAACCCTA[C/T]CGCGCCTTCTTTCGACAATTTTCAACTGGGCATCC
AX-168336875	RNAseq	T // C	100	0	MonoHighResolution	GTGTACAGAGGGTTTCTTTCAGACGAAGAGTGCGA[C/T]CATTTGATTTCCCTTGCAAAGACAGAACTTAAGAG
AX-168336877	RNAseq	A // G	100	0.259	PolyHighResolution	AAACCTTCAAAACTCCTTCGGCTTCCAATGAATTC[A/G]CTTCTTTTCATTGGTACATAACCAAGTTCTATTGC
AX-168336878	RNAseq	T // C	100	0.254	PolyHighResolution	GTTCTCATAGCAAAGCTGAAAAAGTATCTATTTGG[C/T]TCCTAGCTGCAGAGAAACCTGAGTTATTTGTGGTC
AX-168336880	RNAseq	A // G	100	0.292	PolyHighResolution	ATGGGAAGAAGAACGACGTGACACTTACAGACCTC[A/G]GAACCTTATAGCTAATGGAGATGAATCTATATTTG
AX-168336881	RNAseq	A // C	100	0	Other	AACTTTAAACGTGTTACAATATCTGTGGTGGCTAT[A/C]CTATTAAAGAGCTGTTCTGAAAGTTTGTCGTTCTG
AX-168336882	RNAseq	A // G	96.216	0.273	CallRateBelowThreshold	AGAATATGTGATTCTTCATGAAAACTCTGCTGGTT[A/G]ATTCAAATTGGAGGCCTGGTAAATATTGCATTCTT
AX-168336883	RNAseq	T // C	83.243	0.282	Other	GGTAGAAGCAAATGCATGTGAACAAATATCCAGGG[C/T]CATGCTCAGTACTAGTACAAAGCAGTTACTTATGT
AX-168336884	RNAseq	A // G	100	0.486	PolyHighResolution	AAGCATGGACCAAGAGGGGCAAACCAGCTTGTTCT[A/G]CCTCAAATTCAGGGAATGAAGTTCATATGGCATCT
AX-168336885	RNAseq	T // G	100	0.486	PolyHighResolution	GGATTTGCAACACAGCTTATTTGCTGATTTGGGTT[G/T]TCAAAGTCATCCATATTAAACGGTGGCTGTGGAAA
AX-168336887	RNAseq	A // G	100	0.419	PolyHighResolution	AATATCTAAAGAAGTACTCACAGATCAAATTACTC[A/G]GATTTCAAACAATCATCTTCCACAAAAATTGGGAA
AX-168336889	RNAseq	A // G	100	0	Other	AGGGCCATTTGTCAGGACAGCAGAAACACGGACCT[A/G]GAAATCAGCAATGTCAATGATCACTATTGTAAATA
AX-168336891	RNAseq	T // G	90.811	0.295	CallRateBelowThreshold	GATTGTAAAACAAGTTACATGCTCAGCAGTACTGT[G/T]CAGATACATTGAACATTATAAGAATAAAAAATACC
AX-168336893	RNAseq	A // G	97.297	0.45	PolyHighResolution	GAAGATAAAATGAGGGAAACTGGTTGCTCATGAAC[A/G]GGGCACTTCTTGACCTTACTGTATATGCATTTCTA
AX-168336898	RNAseq	A // G	99.46	0	Other	AAAGTTGGTCTTGTAGGAGATCTTGCAAATGGTCG[A/G]ACTGTTAGATCACTTGCATATTTGCTTGCCAAGTA
AX-168336899	RNAseq	A // G	96.757	0.008	Other	AAGTACAACAATGTGAAGATATACTTTGTTGCCCC[A/G]GATGTTGTGAAAATGAAAGATGACATAAAGGACTA
AX-168336900	RNAseq	A // G	100	0.135	PolyHighResolution	CACCTATTGACTCAATGGAATCAAGTTTGCAGATT[A/G]GTTAATAATGCTTTTTGTGCAATATTTTCATCTAT
AX-168336901	RNAseq	A // G	100	0	MonoHighResolution	GACCTTTGGTCTCTGCTCCTTTCACAACGCGCACC[A/G]CAAGGCAGGCCAGAAAAAGCAGTCTCTGCTCCGTT
AX-168336902	RNAseq	A // C	96.216	0.059	Other	TCAAGCTTGCGCCTCCTCATACCGCCGCCATTTTC[A/C]TCTCCACTGAAATCATCTTGAACGTACCACCGTGG
AX-168336903	RNAseq	A // G	98.919	0.355	Other	ACTGCAGTCTTTTTGAAGACTTTACACAAGGTGGA[A/G]TGGTACACCTATTAAACTGCAGACCCTGGATGGAA
AX-168336905	RNAseq	T // C	90.811	0.042	Other	GCTTCCCTCACGTTCATTCGACTACCTATTTCCTC[C/T]AGAAAATTGTTGAGCACGTTCAGCATTGTGGCCAA
AX-168336906	RNAseq	T // C	100	0.43	PolyHighResolution	CCCGCCCTGATTCTCCGAGCTGAAAACTCTATTGC[C/T]GTATATCAAGCAAACAATCCAGGCCGCCAAAGCAA
AX-168336909	RNAseq	T // C	100	0.481	PolyHighResolution	GGCATTTTCCAATGTAGAGTTGAGATGCAAGCAGT[C/T]GAGATTTTTGAATGCACTGTTGTAACTTTAGCTCA
AX-168336912	RNAseq	T // C	98.378	0.5	PolyHighResolution	TCTTCTCCCAGAGACCTGCAGGACTAATGTTCTGA[C/T]TTGTAAATTTAGAACCAGTTGGAAAAGGAAGAAAG
AX-168336913	RNAseq	A // G	78.378	0.179	Other	TAGTAGCCGAAATGAGGGATGCCAATTGCTCTCCA[A/G]ATACTGTTACATATAGCACACTAGTTGATGGTCTC
AX-168336919	RNAseq	A // G	99.46	0.361	PolyHighResolution	CTTCAAGAAATTTTCACCTGCCTCCTGTCAAAGCA[A/G]ATGATGTACTTGATTCATGGACATCTATGCTGCCT
AX-168336920	RNAseq	A // G	100	0	MonoHighResolution	AAGTAGAGTTTGATATAATTTAAGAATATATTATT[A/G]TACATTCATAATACATTCTATTTTCACCATAATTA
AX-168336921	RNAseq	T // C	99.46	0.323	PolyHighResolution	CCACTAATAATACGAAAACTGCAATTTGCTGGTTC[C/T]TATTCCAGATTTTTGCTGGCTTTTAATTCTTGAAT
AX-168336922	RNAseq	A // C	100	0	MonoHighResolution	CACTTATAGTGTATAAGCAGAGAACCAAACCCATG[A/C]ACTGTGCTATTTTGTTCTCCAACCTGCCTTGTCAT
AX-168336927	RNAseq	A // G	98.919	0.402	PolyHighResolution	CGACACGTCCGCCGTGGTCTTCCACGCGGAGGCCA[A/G]GCGGGCACACCTGGTTGAGGTCGTTGGTGCACCCG
AX-168336928	RNAseq	A // G	100	0.278	PolyHighResolution	CCGCAAAAAAAGTAAAAGATGCTGCAGGGCCATCT[A/G]ACCATGCATATTGAACTGGGAATAATATACAGGTC
AX-168336931	RNAseq	T // C	74.595	0.072	Other	TCGGTTTCCCTTCGCCTCCCCTATACGGTTAAGCT[C/T]GCCACGAACAGTAAGTCGCTGACCCATTATACAAA
AX-168336932	RNAseq	A // G	99.46	0.005	Other	GTGAAAGGTATGTAGGATGGAACGAGAAAGGTAGC[A/G]CCCAACTAAAACTGGCATTGTCATTGTATGAGGAT
AX-168336933	RNAseq	T // C	98.378	0.236	PolyHighResolution	GAGGAGGAGGAGGGCACAAAAAGCTCACTTCTGGG[C/T]AGGATTTGACAACCAGATATCCCAAAGCCTCCCAA
AX-168336935	RNAseq	A // G	100	0	MonoHighResolution	GCCCTTTCCACACCTTCTTACCAAAAGGAAGCCCC[A/G]TGGAGATGCAGTGACGAATTAAAAGTTTCCAGGCT
AX-168336937	RNAseq	T // C	100	0.397	PolyHighResolution	GCAGATGCCCCTGTCACTAACACCACCTTTCCCGC[C/T]AGATCATCTTCATTTTTATGATTATCTGCCATTGC
AX-168336938	RNAseq	T // C	100	0	Other	TAGCTGTTGCTCTAAGTGTGTGCTCTCCTTCATGG[C/T]CTTCAGAAAGCTGCTAAGGTCAGCTGGTCTGCAGT
AX-168336939	RNAseq	T // C	99.46	0.163	PolyHighResolution	TGTTCAAGAAACACACAGTAGGGTCTTGTGGAGAT[C/T]GCCATTTCACTGTTATACCAAGGCAGTCGTCAACA
AX-168336940	RNAseq	A // G	100	0.462	PolyHighResolution	GTCCCGAGAAGTGTCGGAAACCTGCGGACACCATA[A/G]CTTAAAAAAGCTTTCTGCTTAGCGATTGTCTAAAT
AX-168336941	RNAseq	A // G	99.46	0.169	PolyHighResolution	CAAAAGCGAAAACCCCGAGGAAAGACGCATTGAAG[A/G]GATGTCCATTGCAAGGTCAGGGTAACAGATCATAA
AX-168336942	RNAseq	T // G	99.46	0.405	PolyHighResolution	TTGGATCGATTGTCTTTATGGTTGGTATTGAGCTT[G/T]AATTGCGGACAATCTCTTGATTTGAGTATTCATGG
AX-168336943	RNAseq	A // G	86.487	0.216	Other	ATAACCTACGAAACACTCTCTATGAACCCCTTTAT[A/G]TCAAAAGCAGTGCTCAGATCCTTCTTTTCAATGAT
AX-168336944	RNAseq	T // C	44.324	0.36	Other	CTGCAGTTGGACGGCTAGAAACAAGGTATTCCAAG[C/T]GTTTTTGCAAAAATGAGACAGCATCTTCCACTTTC
AX-168336945	RNAseq	A // G	84.865	0.436	Other	GTTTTGATTTGTTTGTTATTTGAACAAAGCAACAT[A/G]ATGACACTTTGTTAGAAGCTTCAACTTGATTTTAT
AX-168336946	RNAseq	A // G	91.892	0.412	CallRateBelowThreshold	TTGTTCTCTCTGCTGGTCTATATTTAAATAATTAA[A/G]TTCATGTTCCTTGCAGACAATGTTGACCTAGGGAC
AX-168336947	RNAseq	A // G	81.081	0.15	Other	TCTGGTGAATCAATATGATTGTATTTTATATTTTT[A/G]TTATCTTTGCCTAAAACGGCAAGAATCTTGTATTC
AX-168336948	RNAseq	A // G	99.46	0.196	PolyHighResolution	TTTGGGGTGTGCATCTGGTGTATGATAGTGTATGA[A/G]TATCTATGATGGTATAACTGGAGCATGGATGACAG
AX-168336949	RNAseq	T // C	100	0.492	PolyHighResolution	AGGTTTTGAATGTAACGGATCTGGCCACCCTCTTT[C/T]CAGTGTGGTTAAGACTAAAAGTCATCATAGAGCCT
AX-168336951	RNAseq	A // G	100	0.451	PolyHighResolution	AGATAGCTTATCATTGAACATGGAAGAAATTTTTG[A/G]AGTTTTGAGATTCTAGAAATGACAATTATCCTTCG
AX-168336952	RNAseq	A // C	100	0	MonoHighResolution	TGAAAGACCTCGGATATAGGCCTTATCACAGTGGA[A/C]TTATCAGGAGAGCAAAAGAATGGAATCGACCTCCG
AX-168336953	RNAseq	A // C	100	0.473	Other	TAGTACCATATGTTGCAGGCTTCGGAAGATCCTCT[A/C]CTCTGTACTTGATTTTTTCCTCTTCTGCTCTGTAC
AX-168336954	RNAseq	A // G	88.649	0.04	Other	TTTGCTGCTGTTGTCCTCTGCAATTCCCAAAGCGT[A/G]AGACTACCATTGCTATAGCCTACTAGGAGGAGGTC
AX-168336956	RNAseq	T // C	100	0	Other	CATGGCGCTATCTGGTTTCACCAATGTTAGAATGA[C/T]GCTTGGTGACACTAGCTTTATTTGTAATGGCCGAG
AX-168336960	RNAseq	A // G	100	0.495	PolyHighResolution	CTTAATGCAAATCACGCAGTCTGATTTTACTGCAG[A/G]ACTTTCAGCTGACAAGCTTCTAGCACTTGGCTCTA
AX-168336962	RNAseq	T // C	99.46	0.337	PolyHighResolution	TTTCCTTCAGCAAAGCTAAGCATGATGAATTCTCT[C/T]CTTCAAAATACATTATTGCCTGTTTCATGGATTGT
AX-168336963	RNAseq	A // G	100	0.338	PolyHighResolution	GATCAGCCTTTGTACCCAATCCCACAGGGAAATCA[A/G]TCATATTGCTTCCTTCCCTTCTCTCTGTAAGATAA
AX-168336964	RNAseq	T // C	100	0.395	PolyHighResolution	TTGTTGTTAACTGCTTCAAATCTGATATCTTGTTG[C/T]GACTCTTCGATGGACCCTTTTTGGTCTGTAAAAGT
AX-168336967	RNAseq	T // G	100	0.281	PolyHighResolution	TTTTTACTGTAACAAAGTTTTCCTGAGTAGTCTCT[G/T]GTGTTCATACAGGAGGATGTTACACCAAAGCGTGT
AX-168336968	RNAseq	T // G	100	0.224	PolyHighResolution	CTGTCCACTATCCACTACAATTTCCCAACTCGCAC[G/T]CTTCTTTCCAGTCCCATTTAAAACTGTTTAACTAA
AX-168336970	RNAseq	T // C	100	0.427	PolyHighResolution	GACCATCCCAACCTTGTTCAGCTTTACGGCTGCAC[C/T]TCCACGGATAGTGCAGATCTCCTTCTTGTCTACGA
AX-168336973	RNAseq	A // G	92.973	0.017	Other	ATCAAAGATGCAGTTATGGATGATCGCACATTTCG[A/G]AGCATGAATAACTGGAAAGGAATTCCTACAAAGCT
AX-168336974	RNAseq	T // C	97.838	0.481	Other	GTCTTCTCCATGTCATACATTTAATAGTTCATGGA[C/T]TAACTATGCACTTTGTGGAATTGAACTCGATAACT
AX-168336975	RNAseq	T // C	98.919	0.5	PolyHighResolution	GCCATCGAGGCGGCACGGCTGGCGGGGCGGTCCTC[C/T]CTAGAGATTAATGTGTTACCGGGTTCGCATCGCAG
AX-168336976	RNAseq	T // C	93.513	0.41	Other	GAGAATGGCATTGAAGGATATCCAGGCACTGATAT[C/T]ATTGAAATTACTTACATATTTCCAAATGGAATTCA
AX-168336977	RNAseq	T // C	99.46	0.337	PolyHighResolution	TCTAAGTGAATTGCTAGCTAGGAGTGAACCACTGG[C/T]TGGATTAGACTTTGCCAAAATTTTACTTTTCTGGG
AX-168336978	RNAseq	A // C	99.46	0.359	PolyHighResolution	CCTCTAGCGTAGGCGACCATGCGTCCATGACCAAA[A/C]ACTCGAAGGCATGGATGGTTGAAATGCATTGGGAG
AX-168336984	RNAseq	A // G	100	0	MonoHighResolution	CAAGCTTGCCAAGGTAGACATTGCCGAAGCCGCCC[A/G]AGCCCAGCACCATGCTGAAGTCGTTAGTCGCCTCC
AX-168336985	RNAseq	T // G	99.46	0.456	PolyHighResolution	TTGAAAGCCAGAAGTGCATTTTTGTTCTATTGGAG[G/T]GCATTGCATGCTTTCAACAGTTATTTAATATATAG
AX-168336986	RNAseq	A // C	100	0.351	PolyHighResolution	GTAGCTAGACTCTCGCCTTTCTCTTGCTGGTCCCC[A/C]CTTCCCTAATCGCACAAAGCACTCGGTAGTATCAA
AX-168336988	RNAseq	A // C	99.46	0.356	PolyHighResolution	GGAACTTCATTTCAGTCTCAGGATCTGCTGCAGGA[A/C]TCCTAAATGCATCTGGTTTTATCTCACCAATTTCT
AX-168336989	RNAseq	A // G	100	0.151	PolyHighResolution	TGTGCAAGAACCACACCCATCTGTCTTCCAGTATA[A/G]ATTCTGTAGCCTCCCTTTATCAAACTCAAGAACCA
AX-168336990	RNAseq	A // G	100	0.176	PolyHighResolution	TTTTACTCCAAAACCCTCGATCTATCTACGCCAAA[A/G]CCCTTGACTTCTTTCCACAAAACCCTCGAATTCTT
AX-168336994	RNAseq	T // C	100	0.308	PolyHighResolution	GATCTTGTTAAATTTAAGAATTCAAATAGCAATAC[C/T]TTACCACGAGGTTCAGTGATTTTATAACCATCACG
AX-168336995	RNAseq	A // G	100	0.37	PolyHighResolution	GAAATTCATGATGTCTATAGTCGACTTCCAGTTTC[A/G]CGAGATGACACATCTTCCTTTCCATACAGCAATGC
AX-168336996	RNAseq	A // G	77.297	0.434	Other	GCTGAAGGGCAAACATATGTATGCTACCCTACAGC[A/G]TACTGCATATTTAAATATAGTTCTGAATTTCTTCA
AX-168336998	RNAseq	A // G	94.595	0.454	CallRateBelowThreshold	AATACCTAGTTCTGAATTTGATTTTTATCCTTGTG[A/G]TAAACCATGATTTAAGATGAACAAAGTAATCAGAG
AX-168337004	RNAseq	A // G	99.46	0	Other	TTCAGGGCACCATCAAAACGCAGGGACGCCGTTAA[A/G]GAAGAAATAACCTGAGACACAAGCCTGTTAAGGTT
AX-168337005	RNAseq	T // G	100	0.311	PolyHighResolution	ATGTAGAACCTCTGGATGGCTAGGCCAAAACATAG[G/T]CATGTCATCTTAAGAAGGTTTGTAATATTTGGCAG
AX-168337006	RNAseq	T // C	100	0.305	PolyHighResolution	CGGATCATACCCACAACAGTGTGCTAGGATTCTGT[C/T]GAGTATTTTAGAATTTAAGAAAACTTTTAAATCTG
AX-168337008	RNAseq	T // C	99.46	0.481	PolyHighResolution	CTGTGCTATCCATTGCTGAAATAGATAATTTATTG[C/T]TGAAAACGATTGCTGATGCTCACAGTTGCAATACA
AX-168337009	RNAseq	A // G	100	0.265	PolyHighResolution	CTGGGGTCATGGATGGGATAAAATGGGGTTTGGGT[A/G]TAATGTCTAACAGGATCATGTTTCCGAGTTCATGA
AX-168337010	RNAseq	T // C	99.46	0	MonoHighResolution	ATGTGCAGAAAGCAAATGATTGTAGCAGTAGTTGA[C/T]ATTTGTTTTTTGGCCTCCTCGGTTCAGCTTCCTTA
AX-168337011	RNAseq	T // C	99.46	0.201	PolyHighResolution	CAGCCACTTGTTGATGATATGAGATTCAACTCATT[C/T]TTGATTGATATTCTTTGAGGAAAAATATTTGGGTT
AX-168337012	RNAseq	A // C	100	0.497	PolyHighResolution	TAAGCTCAACAACATCACCTATATTTTTTGAACCT[A/C]TTAGCTTTGTGATAAGGATTTGTTACTCACAATAT
AX-168337015	RNAseq	T // C	99.46	0.185	PolyHighResolution	TTGTGAGCAAGACTGACATTGGCATGGGTGTAGGG[C/T]ACATCCCCGTTTGCTGGCATTTTGATAACATTCCT
AX-168337016	RNAseq	A // G	89.189	0.479	CallRateBelowThreshold	TGTACTGAAAATCCTGTGGCAGGGTTCAACCTCTC[A/G]TCCCATCATCATCATAATAGCAAAATCAAAATAGA
AX-168337017	RNAseq	A // G	99.46	0.269	PolyHighResolution	ATTTGTGCTGTACTATGCTCGTATTCATTGATTTA[A/G]GGCAATTTTGTTTTGTTGGTAATTTAAATGGCCAC
AX-168337018	RNAseq	T // C	99.46	0.435	PolyHighResolution	GCTCTGACGCTTCCTAACACTATGCTACGGCTAAC[C/T]TTTTCAAGGTCACCCGTAGCAAAAATCAATAGATA
AX-168337019	RNAseq	A // G	100	0	MonoHighResolution	GCCTCCTCTACTTGCATGAAGAATGCAGAACTCAG[A/G]TCCTCCACTGTGACATAAAGCCTCAAAACATTCTG
AX-168337020	RNAseq	A // C	99.46	0.427	PolyHighResolution	ATTAAATATCCTATTCCTTTGTTGCCTTCTTGTGA[A/C]TGGTAAACTATCAATTATTTTATTATCTCTAATAA
AX-168337022	RNAseq	T // G	100	0.097	PolyHighResolution	AACTCTCCTGAAAATTTTCTATTTCAAAATCTCTC[G/T]TGCGTGATGACTATTGGTTTGGCCTCAATTCTTCC
AX-168337024	RNAseq	A // G	74.595	0.319	Other	TACCCACCAAAATTACCTTCTAGCCATTGTTTCCC[A/G]CCAAAAATTCAAAATTCAAAGTAAAATTGCTACTG
AX-168337025	RNAseq	T // C	100	0	MonoHighResolution	ATGAGTTGATGGAGAGAAAAATAGACTGTATTTAC[C/T]TGTATTCTAATTTGCTCCCTCAAGTGATGAGTTGA
AX-168337028	RNAseq	T // C	100	0.189	PolyHighResolution	CAAGCTCTTCAGATTTCTCATCACCGGCAGGATGG[C/T]TCTGCTGGACATTCTCAGCTATTCGTAGAAGACTA
AX-168337029	RNAseq	T // C	100	0.451	PolyHighResolution	TGGAAGAAAGGCTTATTCTGTATAACTTGAGCTAT[C/T]ATTGACTTTGTAGATTATCACCGTTCACTGTCTTT
AX-168337030	RNAseq	A // G	99.46	0.31	PolyHighResolution	CAGTGTTAGTCAGTAGGGCCCCAAGATCATTAGTG[A/G]CATTGGCTCTAAAACCACTCCAATGGATCCGACAA
AX-168337032	RNAseq	T // C	100	0.222	PolyHighResolution	TTGGCCCTGTCACCCAAATGCCTTTTCAATCTTTG[C/T]CCCAGATCCAATGGAAAAACAAGGTCATGCTCACC
AX-168337033	RNAseq	A // G	89.189	0.148	Other	GACCAAATAAAGATAAGGATGAAAAGAAGAGTTGC[A/G]AAGATAAGGAGCATCCAAGTGGGGTTGTGGTTTGT
AX-168337035	RNAseq	T // C	100	0.295	PolyHighResolution	GGAATGTGTCTTAAGGGCACTTGTTGCTTCCATTG[C/T]TTAGGATCAACATTACTATTACCCACATTGTTGAT
AX-168337037	RNAseq	T // C	100	0	Other	CTAGGAGTCATGTTGCTTGATAGTGCAGCATTAAG[C/T]GGGAGGTAAACTCCTTCTAAGGCTAAATATTACCA
AX-168337041	RNAseq	A // G	100	0.46	PolyHighResolution	CTGCACAACAACTCCCACTTAGCAGCATCAGTCTC[A/G]AATGGACACAATACCTTTGTGGGCTCCTCTCCGCA
AX-168337042	RNAseq	A // C	100	0.3	PolyHighResolution	GTGGTGTTGTTGGTTTCATTTCCTCCAGCTTGAGC[A/C]GCTGCCTTAACTTGTAGTTTAATCCTTTCACCGCC
AX-168337043	RNAseq	T // G	100	0.035	PolyHighResolution	CCGTTGCTCGAGTATCGGATGGGTGGGGCCCACAA[G/T]ATCGAGGAGAAGTTGTTCGTGCTCCTGATGTTGGG
AX-168337044	RNAseq	T // C	98.378	0.442	PolyHighResolution	GCTAGCAGAACTTCAAGGACGGGACAGAAGAGACC[C/T]TTATACATTAAAAACCACAAAAACTTAAACCAGGA
AX-168337047	RNAseq	T // C	100	0	MonoHighResolution	TATGGGAATTGCAAAAGATGCGGGTGAGTGGTGGG[C/T]ATTCAGATGGCAGGACATGCGCATGGCTATGACTG
AX-168337049	RNAseq	A // C	98.919	0.019	Other	ACCTAGCGTCCAAAGTTCTAAAGAGCACCTCCCCG[A/C]TATTACAAGCGGGTTTAAAAGTGCTAATCCAACTC
AX-168337050	RNAseq	T // G	99.46	0.421	PolyHighResolution	GTTTTAAAAGACTATGGTTTTGTGATCAGAACTTG[G/T]ATATGCAACGAATGCAGAAAAGATGGTGTTCTGAT
AX-168337055	RNAseq	A // G	99.46	0.456	PolyHighResolution	AATTTATTCTGGGCATTGATTCTTTCCTTGCTGAC[A/G]TGTATTTGGGTAAGATGGCTGAGAGGATAAAACTG
AX-168337056	RNAseq	A // G	99.46	0.16	PolyHighResolution	GTTTTTCAATTGAATTTGAGCCACCATGAAACCCA[A/G]ATCCTCCCAATTTTTCCTGAGTTTGATCTCCTTCA
AX-168337057	RNAseq	T // G	97.297	0.367	PolyHighResolution	CAAATAGTGACTGACTGCATGGATCTTAGCCTATC[G/T]AAACTCTAGTCCATACCTATTGGAATTGAATGAGG
AX-168337058	RNAseq	T // C	90.27	0.314	Other	GGGAATGGGCAACTTTTCGAGTCTTGGTTCAGTTT[C/T]GTCTGTGGGCATTTGGTATTGTGATGCTGGGTTAG
AX-168337059	RNAseq	T // C	100	0	MonoHighResolution	CATTGAAAATTAGGAGAGAAAAAATCAGCCATCGA[C/T]TTTACCTTTCCATTCTGGCTCAAATCTCTTCCCTG
AX-168337061	RNAseq	T // C	100	0	Other	TCGGACAAGATGGACGAGCAAGCAGTAGATTGTTT[C/T]GACAAGTTGGAGAAAATCATGGACAATTTTCGCTT
AX-168337065	RNAseq	A // G	100	0.311	PolyHighResolution	AAAATATGCGAGCTCTGTAGACAGGAAGGATTTCA[A/G]TTATATTGAATATCTGCTCCGCCGCGGCCGCAGAC
AX-168337066	RNAseq	A // G	100	0	MonoHighResolution	CAAAGCCAGAACCCGACAAATCCCGAGGAGCCAAC[A/G]AGTCAGAATGCTGAGGTGTCCGAAGCAGATTTGAT
AX-168337068	RNAseq	T // G	100	0	Other	GGAACTATGGTGCTAAAAGGGACTGGCCTATACTT[G/T]GGGAAGGCTTCATCATAGATCTTTGAAAATTCATG
AX-168337069	RNAseq	A // G	100	0.454	PolyHighResolution	ATGTATGGATGGATCTGCTGACAAAACTGGCCGAC[A/G]AATTGTCAATGGAAACCCAAAATGTTGAAATAGAG
AX-168337070	RNAseq	A // G	100	0.003	NoMinorHom	CCCTGTTTCTGGTGGGAGTTTCAAATAACAAAGAC[A/G]TGTTGTGACCGGTTTCTTACGTATGCTGTTTTTCC
AX-168337072	RNAseq	T // C	100	0.446	PolyHighResolution	TTATAAACGCTAGCTTGATGCCTATAAGACTGATA[C/T]AAGTTTCACATGCACTGAATACAATCAATGGGAAG
AX-168337073	RNAseq	T // G	88.649	0.277	Other	ACCTAGGGAAGGGTCTTTACCTCCACCATATTGTT[G/T]GAACAAATATTTCACTATGTCACCACTTTCATAAA
AX-168337074	RNAseq	A // G	99.46	0.462	PolyHighResolution	TTTTGAAACTGTCTTGAAAGATGCAGGGCTTGCAT[A/G]GTAATCTTACACTGATATAGGCAAAACTCAAGTAG
AX-168337075	RNAseq	T // G	95.676	0.235	Other	GTGACAAGAACACTAATAATCTATTGCAGCAGTTT[G/T]TATACATACTGGCATGTTTGTGCCAAATTATGCAC
AX-168337076	RNAseq	A // G	85.946	0.097	Other	TTCTGTCCAACATCTATATCAGCTGCTTCAGCTCC[A/G]TTGGAGGAAAAAGGAACACCTTTGGTCATTGAGGC
AX-168337077	RNAseq	T // C	100	0.027	NoMinorHom	GGGTATGTCCCTGACACAAGATTTGTGCTCTATGA[C/T]ATTGAAGAGGATCAAAAGGAGCACGTTCTTTGTTA
AX-168337079	RNAseq	A // G	100	0	MonoHighResolution	ATTCCAGGTGGTCTGGGAGCCGCGTGGTCAGCACA[A/G]AGCGAACTATTCTTTCGCCTTTTACTAAAGAATAC
AX-168337082	RNAseq	T // G	100	0	MonoHighResolution	CCAGTGGATCCAAGTGCCAACATTAATCTATAGTG[G/T]GATGTAAAGTAGAAGCATAGTTGTCGTCATTATTG
AX-168337083	RNAseq	A // G	90.811	0.226	Other	CCAACGTCACCATTTACGGCATGCAGTTGTGCTGG[A/G]GAGACATGTCTACCGATGACTGCGAGATCTGCGTG
AX-168337084	RNAseq	T // G	97.838	0.008	Other	TCTGTCACCATATCCAGGTTGATAGAATCCTCCAT[G/T]GCCAACACCAAGTTTTTGACATGTTTTGACTATAT
AX-168337086	RNAseq	T // C	100	0.324	PolyHighResolution	ATACTTTAGGACTGTATCAAAAATGATTGAGAGTA[C/T]TGTTTATTGAGAATCCTTCTTTGTCTGCAATATTT
AX-168337087	RNAseq	A // G	76.216	0.404	Other	CCCAGATTGAAGCAAGAGGAGGCCTATGTCCGGGT[A/G]GAAAGCTCGAACATACTACAGATGAGCTTGGGCAG
AX-168337088	RNAseq	T // C	98.378	0	MonoHighResolution	TTAAAGAAGCTGGTTCATCTGTGGGCTCAGCTTGT[C/T]TATGCTTGAGTTGGGTGGTGGATGATGATAACATT
AX-168337089	RNAseq	A // G	99.46	0.416	PolyHighResolution	TTGAAAAAGAAAGTTATTCCAGACTGCAGCTACTT[A/G]TACATCAAGACTCCCTTCTGAATACATACAGCTCT
AX-168337090	RAD	T // C	47.027	0.012	Other	ATATTTTAGTTAATAAATATTAAAATAAACAAAAT[C/T]CCAAACATAAAATATATCACTAAATATATATATAT
AX-168337092	RAD	T // C	100	0	MonoHighResolution	CTTAACATAAGGTTTAATCCACACCAGGTACTTTA[C/T]TAGCAATTTCCCTCAATCCTTGGAAGGAGGTTTGG
AX-168337094	RAD	A // C	100	0	MonoHighResolution	TTCTGTTGGTGCTTTTCGCGGCTCTGTATACGGAG[A/C]ACTTCAATGGTATTGTTCCCCTGCATCTGAAAATT
AX-168337097	RAD	T // G	100	0	MonoHighResolution	CCACCGGCCAATCAGGCTCTCAATGGCCATGGAAA[G/T]GCCAAAACAACTTCTTCGCCATCAAACCATGGTGT
AX-168337099	RAD	T // C	100	0	MonoHighResolution	TCAAAATGGAGTCTGTCAAGTTTCCAATGGTTGCC[C/T]TTGCATTTGCTGGTTTATTGTCCTTGTATTCGAAC
AX-168337103	RAD	A // G	100	0.003	NoMinorHom	TGCAAAAGTTCTCAAAATTCTTTTGAGACAAACTC[A/G]CCTCCATAGTCTGACTGCAAGATCTTGATTTTCTT
AX-168337104	RAD	T // C	84.865	0.178	Other	CCACGGGCATCTGTCTACTCCTCTGACTCCGGTAC[C/T]AACTACAGAATTGTATTTTGCCCTCCTGTACTTCG
AX-168337105	RAD	A // C	100	0	MonoHighResolution	GCGCTTGAGGTGGTACCATGTCAGAACTTGGTCCT[A/C]CATCAACCCTCCCCTCTAAATTAATCGGCATCCTC
AX-168337106	RAD	A // C	75.676	0.029	Other	TTTAGTTATGGTTGTCGACAATTCATCCTTTCTAT[A/C]TTGGCTTCTATATTATATTGATTTTAATTTTTAAG
AX-168337107	RAD	T // G	100	0	MonoHighResolution	CTATTGAGGGTATTCAAGTAAAGTTTCTCATATGG[G/T]ATGGACTCACTTGCTTTCCAATTAGCAAAGTTATT
AX-168337109	RAD	T // C	100	0	MonoHighResolution	TTTGCCCATGTTTGAGTGGTTCTCAACCACAGGTG[C/T]ATCCACTTCAGTCAAAGAGGAATAAGTAAGGTGTG
AX-168337113	RAD	A // C	100	0	MonoHighResolution	GAAAAATACAATTAGCTTCAAGGTTAGAACTTCGG[A/C]TGTCTTATACACATACTTATCTTCTAAGATTTGAA
AX-168337114	RAD	A // C	100	0	MonoHighResolution	ATATTTGTTGGAGAATTTACAAAATATAACAGTGA[A/C]CTTTTTGATATTACACAGTTGCCGATAAGGTAACA
AX-168337116	RAD	A // G	100	0	MonoHighResolution	CCCCATATCATATCTTCAGAAGGATTCACATTTAT[A/G]CACTTTGTCATCCAACTCCTTAAGAAGTTCACGTT
AX-168337118	RAD	T // C	58.378	0.204	Other	TCTTTTTCCAACATTAATGTTTCTTTTATTGAGAG[C/T]TTTGGTGCTCTTGCTACTTCTTTTGCTCAGTTTAG
AX-168337120	RAD	T // C	100	0	MonoHighResolution	AATGTTAAAATGTGAACGCCTGACAAGCTCAGCAG[C/T]TAATGCATATAACCCAAAATTCTGAAATCTTCATG
AX-168337121	RAD	T // G	92.973	0.029	Other	CACATGTGGAGGAGCTGGTCCACAGGGAGATGAGG[G/T]GAAGAAGGTTGGAGCAAAAATGGATGGGAGCTCAA
AX-168337122	RAD	A // C	100	0	MonoHighResolution	AAGACCCACAGAATCTGCCACTGCACAAAAACAAC[A/C]AATTTTGACTTTATCATTGTGTAGCAAAATCTTTC
AX-168337123	RAD	T // C	91.892	0.026	Other	GATGTAATGTTTATTTATGGATGCAAAATTCCTTC[C/T]TGGCATTTTTTAACCTATGGTGGCAAGATTGCATT
AX-168337126	RAD	T // G	100	0	MonoHighResolution	ATATTTTCACTGACAGTTGTCTTCAACTAAGGAGG[G/T]GTGTCAACTGCAACTAGAAATTATTATTTTAATGA
AX-168337132	RAD	T // G	100	0	MonoHighResolution	GTTGGTCGTCTTCTGGGCACTGCCCGCCGGGCTGG[G/T]AGTTCATGTATTTGGCGAGCTGATCCTTCATAGTG
AX-168337136	RAD	A // G	87.027	0.301	Other	TATTTGGGTTTATGGTTAAGAACCTATATCCGTGT[A/G]TTGAATACTTGATATATGATATTATGACATTGTTT
AX-168337137	RAD	A // G	100	0	MonoHighResolution	GGGACAAAGACGAACACTCCTCTCCATATGGCAGC[A/G]TATGCATTGAATCCGAAAGGGTCTACACGGAGGCC
AX-168337138	RAD	A // C	85.946	0.05	Other	GAAACCTTCCCAATTTCTATATTTTTTTCTGGGCA[A/C]TTATCATAAACATACAAATTTTAGCCTAATATCTA
AX-168337139	RAD	T // C	99.46	0	MonoHighResolution	TCATTACTCCAAAATGCATTCTCTAAATTAGATTT[C/T]GACCAGAACAGGCATTCATAAACTCAACTACTTGA
AX-168337141	RAD	T // G	100	0	MonoHighResolution	GTAGATTGGTAAGTTATTGTGTGCAGGTTGCAAGG[G/T]TTCATAACCGAATATTGCATATTCTTGCCATTCGA
AX-168337145	RAD	A // C	100	0	MonoHighResolution	ACTGTGACTGATGTGTGTGTGAGGGAGATATTTTG[A/C]ACAGTGTGACGTTTTGGAGAATTATAAAGAAGAGA
AX-168337146	RAD	T // G	99.46	0	MonoHighResolution	TTGAGATTGGAAGTAGAGTTGCTTGATGAATGAGT[G/T]GATTAATTGTATGGTATTGTTTCTTCTACTGACGT
AX-168337148	RAD	A // C	99.46	0	MonoHighResolution	ATAAAAATTTGTGATTAAAAGCTGTTCTGCTGTGA[A/C]ATTGTTCTTGAAATGAGAAGTAAGAACACCTCTCC
AX-168337150	RAD	A // C	87.568	0.043	Other	GATACTGGATCCAAATGTATCCAAATACATGGGTA[A/C]CTTATTCAGATGTATCTGAATACATACCCCTATTT
AX-168337154	RAD	T // G	94.595	0.006	Other	TTAATTTTGAATATTATTTCAGAGGTTTTATGTTT[G/T]TACTTTCTCAAAGTCACAGAGATGAAGTGTATTCC
AX-168337155	RAD	T // G	100	0.003	NoMinorHom	TCCTGAAGATTGAAGCCATAGTAAGCATTTTCTTT[G/T]TCTTTTAACATATTGATAAGATCTTTAGCATGAAA
AX-168337156	RAD	A // C	91.351	0.018	Other	TAAGTTTTAACTTTAAAGTAAATATTGCTGCCTAT[A/C]AATATTGTAATTTTGTTTAGGGCTGTTCTAAATTA
AX-168337158	RAD	T // C	100	0	MonoHighResolution	GGGACCTAATGGAAGATTAGATATTTTAGAAGAGG[C/T]GGATTTTGATCTGAAAGAAGGATCAGTAACTACCA
AX-168337160	RAD	T // C	100	0	MonoHighResolution	AAGAAAAACCCTAAACTCAAAACCTTAGACTAGGG[C/T]TTAAACTTTAAACTTTGAGTTCAAACATTAACAGC
AX-168337162	RAD	A // G	100	0.027	OTV	GACTCTTAGTTGGAAGCGGCGCAACTTTTGAATTT[A/G]ACTTAAAGAGAATGTCCCTCGTCATATTTAGACAA
AX-168337165	RAD	T // G	100	0	MonoHighResolution	TTTGAAGTTCAATGAAGCTTTGTTACGTTTATTTA[G/T]TCAATAATACATTTGGAGTCCATATGGAAGCTCTA
AX-168337166	RAD	A // C	100	0	MonoHighResolution	TATGAATGAAAAGCTCCTATTCGTTTTGGGGCATG[A/C]TTTCACTTAATTACTCTCAAATAGTTTGGCTGCAG
AX-168337168	RAD	T // C	100	0	MonoHighResolution	CAAAATGTCATGACATTATCCAAAGTCCCCTTGAG[C/T]GAGTCACTCTCTAGATATCAAAATAATAAAACGTA
AX-168337169	RAD	T // C	100	0	MonoHighResolution	CAATGTGAGCTTCACGTTGATCGCGGAGTTGCAGG[C/T]GGGATTCTTGTGCAGTAAAGCTTTGAACGACGCTC
AX-168337170	RAD	A // C	100	0	MonoHighResolution	GCACACCCCTGTCTTGGTATAGCGTAGTACTCGCC[A/C]GTATTGCTGCCATATTGTTCTACTGCTTTGTAGTG
AX-168337171	RAD	T // C	96.216	0.017	Other	CATATAATCTTCATATGCATTGGGTCTGAAATGAA[C/T]AAGCAAGTTCGTGCAGAATTCATCCCATGAAGGTG
AX-168337173	RAD	T // G	100	0	MonoHighResolution	GGGTTACTTTGTTTCATTTTGGCGCTCTTCTGTTG[G/T]TCCTGAGCTACTCTTCCATGTTCTGATACTTGACT
AX-168337175	RAD	T // G	90.27	0.431	Other	TTGAAAATAAAAATAAAGTAATATGTTTTAATGTT[G/T]ATCAGGTATTTAATGTAAAATTATGCAATCATGCT
AX-168337178	RAD	A // C	100	0	MonoHighResolution	AGTGGCAAGTTGCAGCAATCCAATGGAGTCGCATC[A/C]CATACCACTATGTCCCGCAATGGCTCAGTGGCAAA
AX-168337180	RAD	A // C	100	0	MonoHighResolution	GAGGACCAGGAGACCACAACAGACTTGGAACTAGG[A/C]TTTTGTGCAGTGTCATTGGACCGAGGGCAAAAGAA
AX-168337184	RAD	T // G	100	0.003	OTV	TCCTACGACGAACACGACGGGCTCGATCCATTTTG[G/T]TGCTTAAATTTGAGACGTTTTTCCATCATGTGCAA
AX-168337186	RAD	A // G	85.946	0.116	Other	TTGTACTTTACATCTCATTCCCAATTAGTGTTGGC[A/G]CTTTGATCCTCTGGAGCTTTTATCTCTTTTTTACC
AX-168337187	RAD	A // C	100	0	MonoHighResolution	GCTAGCATGTTCCTCCAAATCTTTATGCATTTGAG[A/C]AGGGAATATTATTGTTGTAACCAAGAAAAGGGTGG
AX-168337188	RAD	T // G	100	0	MonoHighResolution	TAGAGGATCAACCTGATAGGTCATGGTGGGGAAGA[G/T]GTGGAGAAGACCACCACCAAAGATGACATTGACAT
AX-168337190	RAD	A // C	95.135	0.196	OTV	AGGATATAAAATACTAAGGCAGGAGAAGAAGGTTG[A/C]TTAAACATACACTGCTTTCAGAAATATATGGGAAG
AX-168337195	RAD	T // G	90.811	0.03	Other	CAAATTTAACGAGAGAGGTGAGGTGTTGGGGTTAG[G/T]AGATGGGAATAGTTACCTTACCTCAAGTTTAAATA
AX-168337196	RAD	A // C	100	0	MonoHighResolution	TTGGCTTCTTATATGGAACTTTGATCCGCCCTCTT[A/C]ACTGAATACATTGCCCCATGTGGTATACTTTCGTT
AX-168337198	RAD	A // G	93.513	0.087	Other	TTGGCCATTTTGTGAATGGGTTTGCCTTCCATTTT[A/G]ACTCATCTTCTCCTTGCACGACTGAATCCAATTAT
AX-168337200	RAD	T // C	100	0	MonoHighResolution	TGATGATAATCGGGGATATGTAAATGATCTAGATG[C/T]CCTACACAATGATCACGAAGGAAATCGGCAGTTGC
AX-168337201	RAD	T // G	68.649	0.02	Other	CGTAGTAAAACTTAATGGTTTTAAATGATTAATTA[G/T]CTACTTGAAATATTGTTTTCTCAAAGTAAGATTCG
AX-168337204	RAD	A // C	99.46	0	MonoHighResolution	GCCCTTAAAATGAGGTGTTCTTAATGCGTGGAACA[A/C]CCATCTTAATTCTGAGTTCGAAATTCTGGACGCCA
AX-168337208	RAD	A // C	77.838	0.493	Other	CACACGAACAATCCAAACAACACAATCAACAGGAA[A/C]CATGCAAACACTGAGAACAATCTGTTAGTATTGGT
AX-168337211	RAD	T // C	100	0	MonoHighResolution	GGCAGGAGATATCTCATTTCATCCTTATCAAGTAT[C/T]TCAATTCCATAATTGAGGAAGATTTCATCATGATG
AX-168337213	RAD	A // C	100	0	MonoHighResolution	AATGACAGGAAAATGCGCCAGTTTTAGCTGAGGCG[A/C]CAACTTTAGCGCCTAAATCTGTAAATAAGCGATGA
AX-168337216	RAD	T // G	100	0	MonoHighResolution	CCGAATTCACGGCTCTTTTTGATGGACTGGTGAAT[G/T]GAAAAAATGGCTTATTCAGCAGACCCACAACCTCC
AX-168337218	RAD	A // G	100	0	MonoHighResolution	GAGCGCTAAATGATGTAGTACCGGTCATTATTAGG[A/G]CTTATCCATGAAGGCATGAAAGTTTCCTGATACCA
AX-168337221	RAD	T // G	100	0	MonoHighResolution	CTCAGACAAGTATTGGGACCAGTAGGTGGTGTTGT[G/T]GCTTTTATGTTTTGTTGCCTGCTTTTGAGTTTTCT
AX-168337222	RAD	A // G	80.54	0.08	Other	TGATGGGGCCTCAAAAGGAAACCCGGGAGCTGCTG[A/G]AAGCAGAGGTACCTTATTTCTCAATGGTAAAATTA
AX-168337223	RAD	T // C	91.351	0	CallRateBelowThreshold	CATAGCCAAAAACAATGTTGATTTGTAAGTGGAAG[C/T]TTCATACATTGGCATTAAGCTTTATCAAAGGTACC
AX-168337225	RAD	T // G	100	0	MonoHighResolution	GAAGGAAATTATATATAAGAAGCTTATAATTACTG[G/T]CCAAAATAATCTTGTTTGAACTCCTTAACTGTGTG
AX-168337226	RAD	T // G	83.243	0.042	Other	GTCTTAGTAATTCATCCTAAGCTGGTTTTTGCATT[G/T]CAATCACTATGAAATCCATGATACAATCTTGGTCA
AX-168337231	RAD	A // C	85.946	0	Other	CATATAAACATTTATGTTGAAATTATTTCGAATTT[A/C]AATCTTGTCAAACTCAAAACACAAACATGAGCCTA
AX-168337235	RAD	T // C	100	0	MonoHighResolution	CAAGGGCATCTTACTGCTGTTCATTCCCCTTGGAG[C/T]ATTGTTAGATCCTGTGATGGTTCTTTTAGGGTGGT
AX-168337239	RAD	A // C	100	0	MonoHighResolution	ACAGGATAAGTATGGTACTCAAGGTAAGTTCCTGA[A/C]TTCACATTTTCCTCTGTTTTTCATTTTGTTTTTAT
AX-168337241	RAD	A // C	100	0	MonoHighResolution	CATCCACAATTCCTGCTAATTTTTCTTCTTGCGCC[A/C]CATTTTCTGCAAAGCTGTTGCTCCCATTGTAGCTT
AX-168337246	RAD	T // G	99.46	0	MonoHighResolution	TCAGTGCTGGAAACAAGAGGGAAAACCGTGTTTTT[G/T]GCTTTTTGGAAATTGGGCACGAGCCAAAACCAACT
AX-168337247	RAD	T // G	100	0	MonoHighResolution	CTCCTGATTTGTGCTTCTTGACATGCCATGGAGAG[G/T]GATGGTTGTGCAATCAAAAATGCAAAGTAACTACT
AX-168337248	RAD	T // G	100	0	MonoHighResolution	CTCATTTTCTGAGTGAAACCCCTCGACAAGTACAG[G/T]TTGAGGGTGCTTATTGGGCTGTGTCTCCTTGTCTG
AX-168337255	RAD	A // G	100	0	MonoHighResolution	CTCAGGGCATATATGGCCAACAACAAAACCATGTG[A/G]ACCACCTGAAAACCTTCCATCTGTCAATAAAGCTA
AX-168337256	RAD	A // C	98.378	0	Other	TGCGCACCTGGCCACCCATATGCACTTGACCCCGC[A/C]TCCATGCACCAGTACGGGTGTGGGTACGGGTTCGC
AX-168337257	RAD	A // G	100	0	MonoHighResolution	GTTGAAACCTGTGATCATGGAATGATTTACAACAT[A/G]CTTTTTTAAAACCAACTTTATGCTTAGTACTGAGC
AX-168337258	RAD	T // G	100	0	MonoHighResolution	CTCTGTTTTCTGCTAGGGTTAGATTGAAAATGAGA[G/T]CGTGGTGAGATAAATGTAGCCGCATACAACAATAA
AX-168337259	RAD	T // G	100	0	Other	CCTATTTATTTTGTATCCGATCATGTTACACTGTG[G/T]ATTTCATTGCAATTTTGAGCTCGTATTGCAAAATG
AX-168337261	RAD	T // C	100	0	MonoHighResolution	TCTGCATATATCCTCCAGCACTATCCTCTTCTTCA[C/T]CACCAGTTTTTTTTGTGACTTCACTATCTGATGCT
AX-168337262	RAD	T // G	80.54	0.087	Other	ACAATTAACTTGTCATTCATAATTGTTCCTCCAAG[G/T]GTGGAGTACCATCGTTGTGCTACAAGATGTATAAA
AX-168337265	RAD	T // C	100	0	MonoHighResolution	ATTCTGATAGCTTGAACGAAGATCTCGAGGACATC[C/T]AGGTTTAGACCTGCTGTTTGCGTTCTAATTAATTT
AX-168337268	RAD	T // G	99.46	0	MonoHighResolution	AGCCTAAAGCCATAACCAAATGGGTGTCCCATGGG[G/T]CTCAACAACACAACTTAATTTTTTTCATTTTCAAG
AX-168337269	RAD	T // C	99.46	0	MonoHighResolution	GAGCCCTGTTCAAGTTGTCTGCAAACCAGCATTGC[C/T]CCTTGCTTCTGCAGCTAAGCTTCTCAATGACTGAG
AX-168337274	RAD	T // G	100	0	MonoHighResolution	TCAGGCCTCTGACCACTGTCCTTCAAGCAATTCTT[G/T]CAAGCAGCCTCTTCATCTTTCTTGGCTCCATTAGC
AX-168337275	RAD	A // G	77.838	0.118	Other	ATATTTTAATTTATATTTTTTTTCGTTACATAGAT[A/G]AATTGGTTACAATCACGATTTTTAGTAACGGCAGT
AX-168337276	RAD	T // C	100	0	MonoHighResolution	CTAAACTAGACATTTATTCATTCTCTATTTAACTT[C/T]TTCAACAAGTAAATTTAAATGCAAAATGAAGAAAG
AX-168337277	RAD	T // G	99.46	0	MonoHighResolution	TCCTATAATGACTTTTACAGTAGCATTTTTCATTG[G/T]GAGTTTGAAACATGCTACACCTTTGAGCCCCATTG
AX-168337280	RAD	A // C	100	0	MonoHighResolution	TGACGAAGAAGCGCGTGCCCGTTTCTGGGTCCGTT[A/C]CCGTTACCGTTTCTGTTGATAGAAAAACCGTTCGC
AX-168337281	RAD	A // C	83.784	0.268	Other	GAGCAATATTGAGGGAGTTAAAGTTGTTCAAAGTT[A/C]AGCTATCAAAGTTGATAAAATAACGCTAATTCATC
AX-168337282	RAD	A // C	98.378	0	MonoHighResolution	CCTTTGGTGTTGAATGCCCGCAGCTTTCCATCCAC[A/C]TTTGAGCCAGTCATGTAGTGCTTTTGGATGGATGC
AX-168337283	RAD	A // G	99.46	0	MonoHighResolution	ATGTTGCAGTCCTTTCTCTCTCGGCTGTGTATGCA[A/G]CTATGCCTGCTAATTGTGTAGCAGTTTGTGCAGCT
AX-168337286	RAD	A // G	99.46	0	MonoHighResolution	ACATGGATCACCAGTGTTGATGATCAGAATCTCAT[A/G]CCCTTTTGGTGCAACAACAGAACTGTCCAACTCTC
AX-168337287	RAD	A // G	100	0	MonoHighResolution	GCCTTTGATGTCTTACGTGCACTTGAAATCACGAT[A/G]CTTCTAGCTTCCTTTGGCTTCACTTAATGTATGAT
AX-168337288	RAD	A // C	98.378	0.074	NoMinorHom	CTCACAGCTCTGAAGTATTTAGATTTGTCTGACTG[A/C]GAGGCTTTGGAGCGTTTGAGCGAATCATTTGGACA
AX-168337289	RAD	T // C	100	0	MonoHighResolution	TCAGCTCTTTTTGGGCCAACCAAATTCATTTCTAA[C/T]GCATTTTCTTTCTTGTTTCTAGTTCTATCCATCAT
AX-168337291	RAD	A // C	99.46	0	MonoHighResolution	CCATTTTCAACTGTTTGAATGCTTTTGTTGCATGC[A/C]CCTCTCAAGCTTTGGTACCAGAAATAGGTCGGAGT
AX-168337293	RAD	T // G	72.432	0.067	Other	AAACAGTAACAAATTTATATAAAATAATATCCAAT[G/T]ATGGCATCTATGGGATTTGAGACATGTAATGGGGA
AX-168337295	RAD	A // C	87.027	0.165	Other	ACAAGGTGCCTATTAGTGCATACCCGTCTTTCTTT[A/C]GCCTTCAAATAAAAGAAAATTTCTCAACTTAGCGT
AX-168337297	RAD	A // G	100	0	MonoHighResolution	TATGTTCTATTGCTTGATTGTTGTCATAGTTGCAG[A/G]TGTTAGTAATGTTTCCCAAAGTTGCAGATTGTAGA
AX-168337299	RAD	A // G	100	0	MonoHighResolution	AATTTCCATCATCTCCTGATGCTCCCTTTTATGAC[A/G]CTTCCAATAAGCTATTCCTTGTTATAGCTAAAATT
AX-168337306	RAD	A // G	72.973	0.23	Other	TCCACGCCATTTCTGTGCTTATAGAGTATAAGATA[A/G]CATTTTTCCAAAAAACAAAAGCACTCTGACCTCAC
AX-168337309	RAD	T // C	100	0	MonoHighResolution	CAAATAATGTCAATGCCTTTAAATTGCATTGATGG[C/T]CAACATCTACCCACCGCAAATACCTTTAAATGCAG
AX-168337310	RAD	T // C	100	0	MonoHighResolution	GACTTAGATGAGGAGGACTTTGGGGCTTTTGTTAT[C/T]AATGTGTGCGAAATTTTATCCCCATTTTTGTCTGA
AX-168337311	RAD	A // C	100	0	MonoHighResolution	TCATCTGCCATATCAGATCCTCCTTTGATGTCTTT[A/C]ACCTTTGACATCTTTTGAATCGACAACTGCACTTT
AX-168337314	RAD	T // G	100	0	MonoHighResolution	GTTCTGCGAACTGTGCAATTGAGGATTTCTTGAAA[G/T]GGACAATTATTGTTGGAAATCGTACAAGTGTTGAG
AX-168337317	RAD	T // C	100	0	MonoHighResolution	GACGATTGTTGCTGCTCTTGAGAACTTGGTAGCTT[C/T]TGCTCAGAGCCAGCGACAGGTGCTCTGCCCATTCT
AX-168337318	RAD	T // C	100	0	MonoHighResolution	GGAGGCCTCAATCGATTTCAAGAAGACCATTGATC[C/T]AATCGAATGCACTAGAAATTTAATTAGTGTTCTAT
AX-168337320	RAD	A // C	100	0	MonoHighResolution	CATTGCATGGATTCAAAAAATGTGCATGATCAACA[A/C]TTTAAATCAGAAACTATTTTCTTGTAAATCCAAAT
AX-168337321	RAD	A // G	100	0	MonoHighResolution	GAGGGCTATTATGCCTTCTGGTAACCTGTTCCTTG[A/G]TCTTTGCAACGCTTGTTGTGGTGTGCAGTAACTTT
AX-168337323	RAD	T // C	99.46	0	MonoHighResolution	TTCTGATATGGTTCACTGAAGTTATTTTCCCTCTA[C/T]TTTAGATTACTATTGGATCACAAAATCTTTCTACG
AX-168337325	RAD	T // C	100	0	MonoHighResolution	AAGTTGAAGATGTCATGTATTCCTTGCTTTGGCTC[C/T]AGATACCTCTATCCTCACTGATCACCTCCACAGAT
AX-168337326	RAD	T // G	95.676	0.023	Other	CCTCTCATTTGTGAAGGTTTTGGTACTCTAAATAA[G/T]AGGATCAAGGTTTTGAATTTGAAAGGTAAACTGAA
AX-168337329	RAD	T // C	100	0	MonoHighResolution	GAACTATTGTTTTACATGGATAAAGTCCTTTACGG[C/T]CTTATAATATTTTTATTCCAATCCTGTGACATATT
AX-168337332	RAD	A // C	99.46	0.084	Other	TTGCGTTTTACGGAGAAAATCACTATATACAGGGG[A/C]CCCATAATCCTTCCTTATCGCAAAAGCAGACTGAA
AX-168337334	RAD	T // G	100	0	MonoHighResolution	ATGATTTTTGGTTTTTCGTTTCTTCTTCCTCCAAG[G/T]TAAAATCTGTAACACCAGCGTTCTATTCATTTTGA
AX-168337342	RAD	T // G	100	0	MonoHighResolution	GCAAATCCATACCCAGATGCTACGGTAGTAGTCTA[G/T]TTCAATAACAGGCTGAAGGCATCAAGCAACAGTGC
AX-168337343	RAD	T // G	100	0	MonoHighResolution	ATCGATCAACCACTACAAACACACAATCATGTTGT[G/T]GCACTGTCATGGGAAAACCACTAACTAAATCCATG
AX-168337345	RAD	T // G	100	0	MonoHighResolution	TATGTGTAGCAAGCAACATGGCTTCAAATTACAAG[G/T]TTTATAACTCAAAGGATCTCTAGGCAGTTCTTCCA
AX-168337348	RAD	T // C	88.108	0.313	CallRateBelowThreshold	CCACTTTAATCTGAACATAATTATCATACAATGCA[C/T]ATGGTTTTATCGTGATGTGTACAGCCGTACGAACG
AX-168337353	RAD	A // G	100	0	MonoHighResolution	TGATTGGGGTGCCTGAGCTTCCTAAAGGAACAAGA[A/G]TTTGTATCATCATCCTCCCTGCATATACAGCACAG
AX-168337355	RAD	A // C	99.46	0	MonoHighResolution	AAAATAAATTATTTATTTAATATATACATACCTAG[A/C]TTTCAATTAAAAAAATTATATGCTTACCCAAGCAA
AX-168337361	RAD	A // C	100	0	MonoHighResolution	ATAATCCAATTCACTCCAGCAGTTTTCATCGACGA[A/C]AATGCGAGGATCTCTCTTTGGGTCCATGTAAACCG
AX-168337362	RAD	T // G	100	0	MonoHighResolution	CAAGCAACAACTAAGAAAAATGGCACATATATACA[G/T]TAAAGAATAAAGAGAGATACATATTAAATCTTAAG
AX-168337363	RAD	A // G	79.46	0.218	Other	TGTTTACCCTCTTTTAATAATCTTGGTGACAATAT[A/G]GCATTTTGAAAACTTCTTGATTGTTTCTTTTTGAA
AX-168337366	RAD	A // G	100	0	MonoHighResolution	ATGAGCCTTTCTGATCCCTTCTGGAGCTCCACTCA[A/G]GACTTTGGCCGCTGAACAAAATGGCGGGAGAGAAG
AX-168337368	RAD	A // G	100	0	MonoHighResolution	AAACAGTAATCACAACACATTCAGTCCATTGACAG[A/G]AGTTCAGAATTTTTGACACAAATGAAAATACATCT
AX-168337370	RAD	T // C	100	0	MonoHighResolution	ATATGTTGAAAGTAACCATGTAATTTGAATAGTTA[C/T]TAAAATAATTTCAATGTATCAAACAAAACAAAAAA
AX-168337371	RAD	T // G	100	0	MonoHighResolution	TTTTTGCCTGTAAAACGAAGGTATATCATGAATGG[G/T]AGTTAGTTTGTAATTTCTCAATTTATTGCAGTAGC
AX-168337373	RAD	A // C	100	0	MonoHighResolution	GTACACAAGTAAGAAACACATTCATTCCCTATGAA[A/C]CCATAGAGCAGAACCAGCAGATGTACTTGATCAAT
AX-168337377	RAD	T // G	84.324	0.032	Other	TAAATAATAATATTATAGAATAAATGATAATATTA[G/T]CTTTTGAGGTTGAGTAATGAAAAAATGGAGTTGAA
AX-168337378	RAD	A // C	100	0	MonoHighResolution	CCCCAAACATGCACCAAATGGCCTCTATTGATGGG[A/C]GTTGTATGCTCAGTAGAGACAAGTGTAGAAACAAC
AX-168337379	RAD	A // C	100	0	MonoHighResolution	GCTCCGAAATCTTACCTGACGTTGATGTTGTTGGA[A/C]CACGGGCGTTGTCTTCAGAAAACTTTCGTTTATGA
AX-168337381	RAD	T // G	80	0.003	Other	AATTAGGGTCGATGGAACTCTGCATGGAAACTTTG[G/T]TGAAGGATTTCAACAAAGAACTCCCAAGGGAGTGA
AX-168337382	RAD	A // C	96.216	0	CallRateBelowThreshold	TATGTTGTTGCATGGACTCCAGTGTAATTTGTATC[A/C]AATACAGTGATGATGATGCTTATGTGTTCATAATG
AX-168337384	RAD	T // G	96.757	0.316	Other	GTGGCCGGATCCACGTCAAGCTGCAGTATTTCGAT[G/T]TATCCCGCGACAGCCACTGGAGCCGCGGCATCCGC
AX-168337385	RAD	T // C	100	0	MonoHighResolution	AGTTAATTGATTATGTTTCTTTCCAATTTTATGGG[C/T]GTTCTTAATTAAGATGATTCACAAGAAACATGGAA
AX-168337386	RAD	T // G	81.081	0.107	Other	TGGAACAAAGTATTGAAATGAAAACTAACAAAATT[G/T]AATCTACCAAGTTGTTTAGGACTTATTCCTAGGTG
AX-168337389	RAD	T // G	97.838	0.075	OTV	CCCTGACTATAATATGTACAAGTGATAGAATTCAG[G/T]GTGATCTTAAAATTGGTGTCCTTACCGTGCAATTT
AX-168337391	RAD	T // C	100	0	MonoHighResolution	TCTAAATGAATTATTTGCTCTATCTAAATGCATTC[C/T]AAGATAAGAGAAGCCGTAATATGTTTGTGGTTTGT
AX-168337393	RAD	T // G	100	0	MonoHighResolution	GTTTCTGACCGAATTGTGGATTCTCCTTGCTGTTT[G/T]GTAACAGGGGAGTATGGGTGGACTGCGAACATGGA
AX-168337394	RAD	T // G	100	0	MonoHighResolution	CAATTACAATCAAGGTAACAGGCCACAGTTCTTGT[G/T]TGACATTCGCATATGCACATCAATTGATCTCACTG
AX-168337395	RAD	T // C	100	0	MonoHighResolution	ATTGACCATGTCGGATACACGTGGCGGTGAGCAGT[C/T]CATACCGAGGATCGCATTTGGGTGTAGCCATGACA
AX-168337396	RAD	A // C	100	0	MonoHighResolution	AGATGGAAAAGGCACAGTGAGAACGATCATCAAGG[A/C]CGGCAAATTTTGAGAATGGATTTTGCAATTATGCA
AX-168337400	RAD	A // C	98.378	0.008	Other	GCACTTGCTAGAAAATCTTTAGCTAAAGTGCTAAC[A/C]TCTATGCTTTGATAAAATTAGGCCATACATGCTAA
AX-168337401	RAD	T // G	100	0	MonoHighResolution	GGTAGTCAAGGATTTCTGGCTTGTTTTCAAGTTGT[G/T]TGTCTCTTCAAACATGGTAATAAACAGTATATGAA
AX-168337402	RAD	T // G	85.946	0.038	Other	AATTACAAAACAGATTAATGAATAGATTTTTTTTT[G/T]AACAATTCATGTTATGGTTAAATAAATAGCATGTG
AX-168337405	RAD	T // G	100	0	MonoHighResolution	CCCGGGGTACGTAATTTTTTCTTAGTCCTTTATGT[G/T]GATTTAGGAGTGTGTATATATATATTTAGATGTTT
AX-168337408	RAD	A // C	100	0	MonoHighResolution	AGCAAAAGTTTCAAATGGCTGCATCTGATACTTTT[A/C]AATTTTCGTAGCTACTTCTACAAATGCATCTTTGG
AX-168337410	RAD	A // C	100	0	MonoHighResolution	AAAGAAACAGTGAGAAACAGAAAACTGACTTCTTA[A/C]TCTGAGCAATCTATTTTACATATTTGATGACAACA
AX-168337412	RAD	T // G	100	0	MonoHighResolution	TTCTTGCATCTTTGAGTTCAATAAAACACATTTCG[G/T]TCTTTTTTCTTCTCCATTGCTCTGACTCTATGTAA
AX-168337415	RAD	A // C	100	0	MonoHighResolution	TCATTATTATTATATGCATGTACATTTCGTCAAAC[A/C]CTTTGTGTACAACTAAAAAATAACACCAAAATGAC
AX-168337416	RAD	A // C	91.892	0.041	Other	TGGTATAAAGAATATCTTTAAGTTTTTAACATGTA[A/C]ACGAAAATTTCAATGTATTTCCGAAAATTACTATT
AX-168337417	RAD	A // G	100	0	MonoHighResolution	GAAAGAGAAGAATGATTGTGAATCCATGGATGAAG[A/G]TCAAAAAGGGAACTATTCTGCTCACAAACAAGATT
AX-168337418	RAD	A // C	76.757	0.021	Other	GGGGACAACTTCCACTCAATGGGGAGGAAATGATG[A/C]TATTTATAATGGTCTCTATTTTTAGTCATCTTCTT
AX-168337419	RAD	A // C	100	0	MonoHighResolution	CAACAACATGCAAGTCTTTTTTGTGCTCAACACTC[A/C]CACATTCTTCTCATGCTTGTTGTGCAATTTTCCGC
AX-168337423	RAD	T // C	100	0	MonoHighResolution	CCTCCTTTAGAAGCTGATGAAACTGACTGGCAATG[C/T]GCCTAAAACAAGACATGCAGAGCTTCATTCCAAAC
AX-168337425	RAD	T // G	99.46	0	MonoHighResolution	TTCCTTTATTGTAAGAGCAATTCGTCAGGATTACA[G/T]ACTTCAAATCCTTCAGTAGTACGAGTTGACGCTGA
AX-168337427	RAD	A // C	99.46	0	MonoHighResolution	AAAGAACTACGGTGGCTTCGTTTGTTTAAGTTTCA[A/C]CATTCATGTCTTCCATCATGGCTTTTATTAGAAAA
AX-168337428	RAD	A // G	100	0	MonoHighResolution	ATAGGTATGTTGGTAGCTATGGGAGTTTGTGGGTT[A/G]GTTTGAGGGATGCACCAACAGTTGGCAGCTACCGA
AX-168337430	RAD	A // G	100	0	MonoHighResolution	TTCCACACAATCAACCCATCCCCACTGCACAATAC[A/G]AGCGTGTGATGAGCACCCACAGCAGGTGAATCGGA
AX-168337431	RAD	T // G	100	0	MonoHighResolution	CCTTCTCTGCTTTCTGAGTTTCTGATCAGTCAGGA[G/T]CATTCAATACATGCATTAGTCTGATTTTCAGCAGT
AX-168337433	RAD	A // C	76.216	0.184	Other	GTATATGATCCTTAATATTGAAGATGCAGGTGAGG[A/C]TTAGGCTTATTCGAAGCAAGTAGCCTCAATTTCAC
AX-168337434	RAD	A // C	99.46	0	MonoHighResolution	CTTAGCCTTTTACTAGAATTTCTAGTCTATGCCTC[A/C]CATTTAACCAATGTTCTTTGATTGTGCATCATTTG
AX-168337435	RAD	A // G	100	0	MonoHighResolution	CATCAGTTCTAGATTTATCAGGGTCTGCCCAGGAG[A/G]ATTTCTGTTGGGTTTCCGGTGTATTTCCACTTGCA
AX-168337437	RAD	T // G	99.46	0	MonoHighResolution	TAGCAGCATATTGTTAATCTAATTTTCACTTATGG[G/T]ATGTTCCACTTTAGTCTTACTATGCCCCACTATGA
AX-168337444	RAD	A // C	100	0	MonoHighResolution	GATATTGGATTAAGAAGTTTCGCTGATAACTTAGG[A/C]CCTGTTTGATGTATGTCATCTTGAAGGCCGGAGGA
AX-168337446	RAD	A // G	100	0	MonoHighResolution	TTCCTGAGGGGTTTTCCTTATGAGCGTTGTATAAG[A/G]TTCTAATTCAAAATTCGTATAGAGTATTATTATTT
AX-168337447	RAD	A // G	100	0	MonoHighResolution	TTCGAACCCGTACCGCATGGAGCTCGGAGACGAGA[A/G]ATATCGGACTTCTACACTAGCAAATGGAATACTGA
AX-168337451	RAD	A // G	100	0	MonoHighResolution	CAGTTGTTGCAGTACGAGAATATTGCTGACTGGAG[A/G]GAAGCTGTAGCAGGATTGCTGTCAGACAAGATTGC
AX-168337452	RAD	T // C	100	0	MonoHighResolution	GAAAACGGAGGTTTCTGACGATAAGACGACGTCAG[C/T]CGTGACAAGCTAAATTTTGTTGCAGGTGTCTGACG
AX-168337454	RAD	T // G	100	0	MonoHighResolution	AATCAGTGGTCTTGGTGAAACTATATTCAGCTTCA[G/T]GGCCTAGAGTTTGAAATTGTGATGTATTAGACAGG
AX-168337455	RAD	T // C	100	0	MonoHighResolution	ATCCATTTTCTCATCGCTATGTTTTTCCCTATGCT[C/T]TTGAAATGCCTTCGCATAAGGACCTTTCTTGTCAG
AX-168337456	RAD	A // G	100	0	MonoHighResolution	TCATTATTATCAATAAATAAAAACATTCGATTTCG[A/G]GGATTCACGCTCTAAAACATTCCGCATGCTGTTTT
AX-168337457	RAD	A // C	100	0	Other	AAATTCTTCTCCTCTTTGGGCTTGTTGTTGGATGG[A/C]GGAAATTGTCCCAATTCCTTCACTATCTTCTGTAG
AX-168337459	RAD	A // G	99.46	0	MonoHighResolution	AAATAAATATAATAAGTGTCTTAATTTCCTTTTTT[A/G]GGATTATTTTTAAATATGGACTTGGGTTCTCAGAG
AX-168337460	RAD	A // C	100	0	MonoHighResolution	CCTCCGATATTTCCTGCTATTTTTTGATGACTACT[A/C]TAGAAAAATGTGGGTGTATTGCTTGAGATCGAAGG
AX-168337462	RAD	T // G	99.46	0.019	NoMinorHom	CCCTATCTTTCACAACCATCGCCTAATTCCCCTTC[G/T]TGCCACCTTGTCTTATCTGGAACTTGTTTTATCTG
AX-168337467	RAD	A // G	100	0	MonoHighResolution	TCAGTGTTAAGCTGTGGGGATGTGGCACGTATGAG[A/G]GTTTATCATGGGCCCAAGCATAGAACGATGAGGAG
AX-168337468	RAD	A // C	85.946	0.006	Other	GGGTCTCATTGCTTCAGATCTCCTATTGAGTATAG[A/C]TAATATATCACCTGGGTTTGGTGATACATCGCATC
AX-168337472	RAD	T // G	99.46	0	MonoHighResolution	ATCCCATGATTATCCAACGAGGCCCTCTTAGTCTT[G/T]GCCATTCTTCTAGGAGTATCATTAGATCCTATATT
AX-168337473	RAD	A // C	100	0.003	Other	CCATGCTTGTAGGATGGGATGCTGGCGAGGTTGGT[A/C]CTCTGTTTTTGCTTCATATACATGAAAACAATACT
AX-168337474	RAD	A // G	100	0	MonoHighResolution	ATCTTCAGATTCAGCATTTAAATCAACATTAGAAT[A/G]CATACTTAGATAAATACCACAATCAACAGGGTTAT
AX-168337476	RAD	A // C	100	0	MonoHighResolution	AGTTGAGGACCCAGAGTCTACATGTATGAAGTGAG[A/C]CTATACATAAGCTTTGAAGATTAAATTACATTATA
AX-168337477	RAD	A // G	87.568	0.105	Other	ATATATCCAATAACACTATTACCGGAGAAATTCCT[A/G]TGACTTTTGGAATGCTTAAGCAATTAGAATCTCTG
AX-168337478	RAD	T // G	100	0	MonoHighResolution	CTGCATCGAAACTTGTCCATCTCTGCCAAGCACTG[G/T]ACTCTATGGACTATGCAACTGCTCTTCAAATTCAG
AX-168337480	RAD	T // G	100	0	MonoHighResolution	GAGAGTCGCTGTATCCAGCCCAAGGGCCTACACAG[G/T]CTTTGCCTCTTGTCTACGTTTCCACCCAAAGCGGA
AX-168337481	RAD	T // G	100	0	MonoHighResolution	AATGCAACAATGGGCAATAATGCGATGATGATGTG[G/T]TGGTGGTTTAGACTAGGAAATCATAAGGAAAAAAT
AX-168337482	RAD	T // C	100	0	MonoHighResolution	GTGGATAAAGTCATGCAAGGGTAGTTGTCATTTAG[C/T]TTGTCTTGTAGTTAAGAGGGAAATGTAATGAAATG
AX-168337484	RAD	A // G	100	0	MonoHighResolution	GCTCACACTGATTTGATGCAGATCTACTTTATATT[A/G]ACACTGATTTGATGCAAAATCTACTTTATATATTG
AX-168337489	RAD	T // G	62.162	0.435	Other	TTGCTTTTCAACCATGTGTAGGATCCTCTTGATGG[G/T]TTTATGCCAAGGTTACCAGGTGCGCGGGTACGGGC
AX-168337490	RAD	T // C	92.973	0.233	CallRateBelowThreshold	AAAGTGCAGGCTCACCCCAAGGTAATTGAATTTTA[C/T]GAGAAATTGAGTAACCATTGAATGATGTGCTCCAG
AX-168337491	RAD	A // C	100	0	MonoHighResolution	ATTATAGTCAGACTGCTACAAATGCACCAGATTTT[A/C]TATTCCTACAAGATTTCCAGATATCCCAGATGCTC
AX-168337492	RAD	T // G	76.757	0.278	Other	GATATTTTGGTAAGTATATTGATTGCTTCTTTGGT[G/T]TTATGTAATGTTAGATTGAAAGATATCTTAAATTT
AX-168337493	RAD	A // G	100	0	MonoHighResolution	CGCTATAAGAAACTTACCCATAAAATGGAGACCAT[A/G]TCATCGTCAGATAATCTCTCTTTTTCTTGAAGTGA
AX-168337494	RAD	T // G	100	0	MonoHighResolution	TTATACCATACACAAATCCCTGTGCTTTGCAGACT[G/T]CCATCATCTTCAACATGTATTTTAAAATGCCATCT
AX-168337496	RAD	T // G	100	0	MonoHighResolution	TGGTGTGTATTAGATAAGAACTAACGGTGATGTCT[G/T]TTTCCTCTGCTTGTTTGTTTCGGTGTGTTTTGGAT
AX-168337499	RAD	A // G	96.757	0.087	CallRateBelowThreshold	GGAGGTAAATTACCTTCCTATGCAATGAGGAATAA[A/G]CATCAAAGGATTTAAGTTTTGCTCAGGTGCATAAA
AX-168337503	RAD	A // C	100	0	MonoHighResolution	CACGTAGGCCTTCATCGACATTGGAACTTCCTAGT[A/C]CAAGAAAAAAACCAGATTTGTTTTGCACCCATGGC
AX-168337504	RAD	A // G	100	0	MonoHighResolution	CTGCTTCTTCCATGTACTTCCATCTCGGAGGAGGG[A/G]AAATCCTTCTTCAAGTGAAAGAAGTGGATTGGATC
AX-168337505	RAD	A // C	78.378	0.152	Other	CTCCATTGTTGTCACTCACCATTTTCCCTTTTTGT[A/C]TCTTGAATTTTGTCATGAACAACTTTGTGACGCAT
AX-168337506	RAD	A // C	100	0	MonoHighResolution	GGTGCATGCACATAAGAATATAGAGTTGAGAATTC[A/C]TGATGCGATGTTTATATCTTGTTAACTAACACAAG
AX-168337507	RAD	T // G	100	0	MonoHighResolution	TTCTGATGGAAAAAGAGAAGTTTTTTACAATGGAG[G/T]ATAACTACTACATAAAACCAAGGTTTTACAAAAAA
AX-168337509	RAD	T // G	100	0	MonoHighResolution	TCCATTTGAGGACTTTTGTCCAACACTTTTTTTTC[G/T]CCATTTTCTTGTTAAGGCATTATAACAAACACTTT
AX-168337510	RAD	T // G	95.135	0.202	CallRateBelowThreshold	TCCTTGCTGTGATCCACAGCAGCGAAGGGTATAGC[G/T]ACGTAGTGATTATCGTTCCCTGCCTTTACATTGAG
AX-168337511	RAD	A // G	100	0	MonoHighResolution	ATGTGGGGTCAGACTCTCCCAAATGTGCAAGGTAC[A/G]CTCTAGAAGCTAGTTTCAAATGAAAGGCCCACCAT
AX-168337513	RAD	A // C	100	0	MonoHighResolution	GATTTTCAAGTCCTGTTTGTAGCTCAATTTTACTT[A/C]TTGTAGTCGGTTTTGTACTGCATTTCATTGTCCCA
AX-168337515	RAD	A // G	78.919	0.048	Other	TATAAAGCCACAAATTGATTGTAGCATGTTGGTGA[A/G]TACTCCAACATGATGGAGGAACATTTTGATATGAC
AX-168337516	RAD	A // G	100	0	MonoHighResolution	ATCAGTTTCCTTAGGTTTGATAGGGATTATCACGA[A/G]AGGAGAGGAAAAAATCTATAGAGTTTTAAAATCTT
AX-168337517	RAD	T // G	99.46	0	MonoHighResolution	ACTGATGCGGCGAATGCCTTGTCTATGTTGGTTTC[G/T]TTGTAGATGCGGCTCCTAAAGAAGAGACATCGAGC
AX-168337518	RAD	A // C	78.919	0.212	Other	CCAATAGACACCCACACCTGCACAGCTCATCTTGA[A/C]AATTTGAGTATCCATTCTTTTACTAATGTGCCAAT
AX-168337519	RAD	T // C	98.378	0	MonoHighResolution	GGTCATGTAAGGGCTCTGAAAGTATGTGTCATGTC[C/T]ATTGTGATGTGATGTTATTCATGAAAAACATTGCT
AX-168337521	RAD	T // G	100	0	MonoHighResolution	CAACTCCCAATCTATTCTCCTCAGTCCTAACAATC[G/T]CATTATATCATGTATTGGCTCATTCATAGTGACTG
AX-168337525	RAD	T // C	100	0	MonoHighResolution	CACAACTGCTGTGACACCATGTAGAGACCCAAACA[C/T]TTTCAGTGGAACAAATAAATTCGACACATTATCTA
AX-168337528	RAD	T // G	100	0	MonoHighResolution	TTCTCAAGGCGTCAAGACGACGAGATTGTTCGAGA[G/T]GACAATATCCGGATCTGCATTTGCTAAGAAATTTA
AX-168337531	RAD	T // G	98.378	0	Other	CACCTATATATATAATTTTGAGGACAAACCAATTA[G/T]CATGACACCCATAGAAATTGGAAGTTGGTGGGCTC
AX-168337532	RAD	A // G	100	0	MonoHighResolution	CTTGTGATCGGAGGAGGCGAAAACCTCCTAGGTTG[A/G]AAACCCCTATCTGCTTCCCTCTTCCTTAGCACAGT
AX-168337533	RAD	T // G	100	0	MonoHighResolution	TTCATTTATGCAAGAAGTCTCCAATTGGATGAAGT[G/T]TGATGTAGCAACTTAGAATTTCTCCCAGAACTTAA
AX-168337534	RAD	A // G	100	0	MonoHighResolution	GTGAACAGGATGGAGGAGCTGGCACAGAATGCCAC[A/G]ATGCCAGAGGGAAGGAGAGAGAAGAGGAAACAGGA
AX-168337536	RAD	T // C	100	0	MonoHighResolution	AAGGAATTTTAAAAGTACTGGGAGATGTCCAATAT[C/T]AACTGCACAAGCTTTTTGACCATTATGTAAGCCAT
AX-168337538	RAD	T // C	95.676	0.037	Other	TTTCATATATGAACGCACAAACTAAAACATAACAA[C/T]GTCCTGTGTACTTGTTCTTATAAAGGTTTTGAAAT
AX-168337540	RAD	T // C	100	0	MonoHighResolution	TCACCTACTTCTGATAACGTCTATAGTAATTGAGA[C/T]ATGACACTTTTATTTTAATGCTTAGTTTTTCAATA
AX-168337542	RAD	T // G	100	0	MonoHighResolution	CGTTATTGTACCATAGGGCTGATCCAGCCTCCCCA[G/T]GGGATCCTGCTGTACATCTTGTGGACCCAAAAACC
AX-168337546	RAD	A // G	100	0.003	OTV	TCAGGATTGAGGTGAGACTGGCAGTGTAGCTCGAC[A/G]TCAATATTAAAACTACAAACAGCCAGACGATTACC
AX-168337550	RAD	A // C	94.595	0.003	Other	CAAGCAGAAGCAGTAACAGCTTGATGCGAGGAATC[A/C]AATATCATTAGTTGCATTAATTAGATTTTTGAACT
AX-168337553	RAD	A // G	100	0	MonoHighResolution	CTCCAGTTCATGCCAACTGAATATGCCATTCATGG[A/G]AGTTTCACCATTAAAAATAAAACCAAGCATGGAAA
AX-168337556	RAD	A // C	100	0	MonoHighResolution	AACTGGACTGTTTGCTATTCCACCTTCATTTGCAT[A/C]CTGTTTGCCATCTGATGCGCTCAACTACTAAATGA
AX-168337558	RAD	T // C	100	0	MonoHighResolution	GAGATCCACCCCTGTTGCTCGCATCTGAATCATTG[C/T]ATACAAGTTTCAAGGCTTGCACAACTTCACCCATA
AX-168337560	RAD	A // C	99.46	0	MonoHighResolution	ATTTTTTTCTGGAAATGTTAATTATTTTTGTTTAC[A/C]AGCACTCTATATAGGTTTCTAACCCATTCTTATAA
AX-168337562	RAD	A // C	88.649	0.174	Other	CTCCAACAACCATGCACGCAATCCCTCACTCTAGT[A/C]ATAACTTCATACACAATACAATGAACTGCATCAGC
AX-168337564	RAD	A // C	100	0	MonoHighResolution	CCTGCTAACAGAGCAGGGTGCACTCTAGACTTAAG[A/C]ATTCAGACGAGGCCACTGGTGCCTGAGCAGGGCAC
AX-168337566	RAD	T // C	100	0	MonoHighResolution	TGAACTGCCAAGATTATTGAGGTATGGGGTTGTAT[C/T]TCAATCTTGTCCATTCTTATTAAATATATTATTGT
AX-168337568	RAD	T // C	100	0	MonoHighResolution	CTATTGATCAATATGATGGTGCTTAGGAATTGCAT[C/T]CTCTTTCCTTTATATGAAATATGCCAGCCAAAAAG
AX-168337571	RAD	T // C	100	0	MonoHighResolution	TTAGAACTCATTTTATTCTGCGAGTGCTATCTGGA[C/T]TATGATTAAAAATATGACTGAACTATATATCAAAT
AX-168337576	RAD	A // C	100	0.387	PolyHighResolution	CAGCACGTCTTTAAATGGATTAGATGGTTTTTCCA[A/C]GTCTTACAATAAACAAGAACATCATCAAGATGTAG
AX-168337577	RAD	A // C	100	0	MonoHighResolution	ATGATTTAAAAATATCATTTTTGATCTTTCTGAGG[A/C]CTTTATGCATCTTCCTTTTACTCTTTTGTTGCTAT
AX-168337578	RAD	A // C	100	0	MonoHighResolution	AATATGCCACTAGACTTCAGGCATTAGGCTCTTAG[A/C]ACTACATTTGATTGACTTCAATTGTGTCTAAATGA
AX-168337581	RAD	A // C	92.973	0.014	Other	TTGTCCTGATATTTTTTGATTGGCTATGTAAAAAG[A/C]TTTCCGTATTGCACCTTAACTATTTTGTTAAGAAC
AX-168337582	RAD	T // C	100	0	MonoHighResolution	GGAACATATGTCTAGGTAATCGAGTCGGATCTTCT[C/T]GCGATTCCGGACTTCCATTTCGGTTTTATTGTTAA
AX-168337583	RAD	T // C	100	0	MonoHighResolution	AGGCGGTGCAACCTGAGGATTAAATCTTCTTCCTC[C/T]GGCAAAATATGTCCCCTTTTCACATCAGGCCGAAG
AX-168337584	RAD	T // C	100	0	MonoHighResolution	CTTAGGTACCTATATCGGCGCATTAATCAGCAACC[C/T]CATTCTAACATCATACTCTACCTAATTGCTTTTAT
AX-168337590	RAD	A // C	100	0	MonoHighResolution	TCTGGACCCACTAACAGGCAGGTGCATCCAAACAG[A/C]ATTTGTAATTTTACCCACTAGTAGGTGCATCCAAA
AX-168337592	RAD	A // G	100	0	MonoHighResolution	TGTCCCTTAGGAATTCAGAGACTTATTAATTTATT[A/G]GTTTTGATGCTGTAACAAATTCAGTATGCTATCAT
AX-168337594	RAD	A // C	100	0	MonoHighResolution	AGGCTGGTATTAGAAGCGATCATTAAACTGTTGAT[A/C]ATGTTTTCACTCTTTGGACTATTATTGAGCCTTGT
AX-168337595	RAD	A // C	100	0	MonoHighResolution	TGTACATAGTTATTTTTTGTTTGCAAATTGCCCGT[A/C]TTAGCTCTGTCTCATATTTTTAGATGCCTTAAGTT
AX-168337596	RAD	T // G	76.757	0.004	Other	GGTAGAAAAGAAGTAGATAGCTGAATAATAGAGAG[G/T]ACCATATATCCATGCTGTTAGGATTAACAGTGAAA
AX-168337597	RAD	A // G	100	0	MonoHighResolution	AGGGTGATTGTGAAGGATAAGATTGCTTCATTGTT[A/G]CCTACAGACTAATATGTGTTTGCTGACTTTATAAT
AX-168337600	RAD	A // G	100	0	MonoHighResolution	TATTGAGGCGAGGTAGAAGGCCAAATTCTTTTGGG[A/G]AAGGACCTTTGATGGAGTTATAATAAACAGCAAAT
AX-168337601	RAD	T // C	100	0	MonoHighResolution	TTCCAGGGCGTAAGGAGGGAGGAGGCCTTCGAGTT[C/T]GTCAAGAGCATATGGGAGGAGTCGAAGGACCAGTC
AX-168337602	RAD	A // C	100	0	MonoHighResolution	ATTAATGTGGTTAGGTGGTGTAAATATGCATTGCT[A/C]TAAGTCCAATCCTTTTCTTTGGGTGTCACATTGAA
AX-168337603	RAD	A // C	100	0	MonoHighResolution	AGGCCCCAATCCTCTCTGTGGAGAAGGAATTGGTG[A/C]GTTCCAATTATCTTTATCAACAATTAAATAATATA
AX-168337604	RAD	A // G	100	0	MonoHighResolution	TGACTTTGTAACAAAATGTGCCCCATGGCATTGTG[A/G]AGGTTGTTTTGTGTTAATATTTGGGCTTGAACCAA
AX-168337606	RAD	T // G	100	0	MonoHighResolution	TTCGTCGAACGAAGTCCAGCGCGCTTGGCCAATAG[G/T]ATGAGCACCTGTTTTAGGAAAAAGAGAGAAAAATA
AX-168337610	RAD	T // G	99.46	0.003	Other	TCATTTCGCCTCCGACTTTGGGCGAAATGGAATTC[G/T]ACCTCCATTGACTGCTTTGACTCCGGTTTTTAGAC
AX-168337611	RAD	T // G	100	0	MonoHighResolution	CAAGACTAACTGACTCGTGTCCTCCATACTTCTTG[G/T]CAAACTTTGTCGCTATTTTGCTAGTGTTGCCAATT
AX-168337612	RAD	A // G	100	0	MonoHighResolution	ACATGCCGTACCACTGAGTAATGCAATGGTGATTC[A/G]TTCCCTATTCATGTGATGTGCGTGTGCTGTTATCA
AX-168337613	RAD	A // G	100	0	MonoHighResolution	ATCATATTCCAGAGTTACAATTAAAAATGTGTTCT[A/G]TACTGACAAAGAGAAGTTAGTGATCATTGATATAT
AX-168337615	RAD	A // G	38.378	0.078	Other	GGAGAATTGGATGCTGGCAGCCTCCCTTTGTGTCG[A/G]TAGATCTCCCTTTGAATTGATAATTCCTTTGCCCA
AX-168337617	RAD	T // C	100	0.003	NoMinorHom	ATAAAACCTGATGTGGTTGTGTGGATGTGTCTGCT[C/T]GGTGCTTGTAAATCACAGAAGAATATAAGGATAGG
AX-168337622	RAD	T // G	100	0	MonoHighResolution	CAAGGATTATAAAAATATTACTTGAAACATCTCCA[G/T]TTTGGACACGTACTTTAGGAGAGAACCAGACTTGA
AX-168337630	RAD	T // C	100	0	MonoHighResolution	CCCCTATACACAGTTGTAGCAAACCACACTCCCTA[C/T]CTATCTTGGTGGATCTGCCACCACTCCTTCCCTTC
AX-168337632	RAD	T // G	100	0	MonoHighResolution	TGATATGTTGGAGGTAGGAAATGGCAATGTGACCC[G/T]AGAAGAATACCGTTCACATTTCAGCCTCTGGGCTC
AX-168337633	RAD	A // G	100	0	MonoHighResolution	GTTTTAGGTTTTTATATGCCCGTAGCACTTTTATT[A/G]GGCCGCTTATTGCTAAGGTTCTCTAGATAACATGT
AX-168337634	RAD	A // C	100	0	MonoHighResolution	AATATGCAACAACCCCAGCCCTGGTCTACAGAGGG[A/C]ACACTGATCACACCTGAGGATACCTGTTTCATAGA
AX-168337635	RAD	A // C	100	0	MonoHighResolution	AAGTGCCATGAGGAATATATGCAGAGTGAAGCACG[A/C]CACATCACCTCCATGCATTTCTATACTTTAAGGAA
AX-168337636	RAD	A // G	100	0	MonoHighResolution	TGTGAGCTTGGCTCCCTTGGGTTGTGCTGCTTGTT[A/G]CACTCTCAGCTGTAGGATCTACGATAGCTGCTTTG
AX-168337637	RAD	T // G	100	0	MonoHighResolution	AAAGATTAGCTTTCTCACCATTTTCTTGTCTTTGG[G/T]ATATGTTGTGATTGTTATATGTTGTAATGGGGACA
AX-168337638	RAD	T // G	100	0	MonoHighResolution	TCTCCTCCTGGGTATAAATGAATAAATGAATGTTC[G/T]AATCCTCATATATGTTGTGATATCCCAAAATAGCC
AX-168337642	RAD	T // G	100	0	MonoHighResolution	CTTGATGGAAAAATGTTGCCCAATAAGATAAGGCC[G/T]CCATTTATTGACAACATATAAGATCACCGTTATCT
AX-168337644	RAD	A // G	100	0	MonoHighResolution	GAGCCAAAGCTAGGGAAGAAGTTGTTGGCAACGAC[A/G]AGGAAAAAGTTTAAATAGACCCTCCTCCGTTTAAG
AX-168337645	RAD	A // G	100	0	MonoHighResolution	CGTGCAGAAGCATGCACAGCTTGGCAACGGCACCG[A/G]TCTGCAACATTTCATTCAAAACGCGCGGAGCCTGA
AX-168337647	RAD	A // G	100	0	MonoHighResolution	TTACTCTTCTTCGTCCTCAATCCCAGCGCTCTTCT[A/G]ATCTTACCAACCGAAGAAGTGCTCGCCGATTTCTC
AX-168337649	RAD	A // C	100	0	MonoHighResolution	CTGAACTTAAATAACTGCTTGAAATTGGAGGATTT[A/C]CCTCTTAGCTTTGGGAAACTGAATTCTCTGAAGAA
AX-168337650	RAD	T // G	100	0	MonoHighResolution	CTATTCTAAGGGAGAGAGGAATGGGGTGCTCTGTA[G/T]TCTTTGTTCAAAAGGCATTGTTTTTCCTCAATGGG
AX-168337653	RAD	A // G	99.46	0	MonoHighResolution	CTTTGGGCCATTTTCTTTCTCTGAAACAATGCAAG[A/G]ATGAAATATTAAATTTAACTACCAAAAGCAGAGGA
AX-168337654	RAD	A // C	98.919	0.003	OTV	ATTTGAATATTGATCATCTTCTGTTGAAGAGGTAT[A/C]GCAATTGAGAAAGAGAATCACTGCCATATTGTGTG
AX-168337658	RAD	A // G	100	0	MonoHighResolution	TGTAGAGATATGCGTTGTGGGTTGGTAAGTTCTAT[A/G]GCCTTTTATCTCAACAAGTAAAATTCTATATTTAA
AX-168337660	RAD	A // G	100	0	MonoHighResolution	CCGAGTTAAGCTGTCATTTCAATTGCCTTTGGGGC[A/G]TTTCAGTGGATAATGATTTTGCTTCAGAACGTCTG
AX-168337662	RAD	T // G	100	0	MonoHighResolution	TGAAAGTCCTTGCTCCCCACTACTTATCCATACAT[G/T]TTGCTACATAAAAAATCAATCACGAGAATAACATT
AX-168337663	RAD	A // C	100	0	MonoHighResolution	ACAATAAATGGAAATAGTTCGGAATATCTATCTAC[A/C]ACAATATCACTCATATGCAAACACATGTAATAAGA
AX-168337664	RAD	T // C	100	0	MonoHighResolution	TCCATGTTGCATGTCTGGTCCTTGAGATGTTTTAT[C/T]GGCTCCCTCTACTCAAGAATGTTTTCTACTTTTTC
AX-168337666	RAD	T // G	100	0	MonoHighResolution	TTTTTCCCCTCTCTCAATGCAATCACAGTACCTTT[G/T]GTTGACCTGGATAGGGAATTCGTTTGCCCAATTAT
AX-168337670	RAD	A // C	100	0	MonoHighResolution	TTATTGTATCTATATTTCCATTACTACAAGACATG[A/C]AACTATGCTTTAAGTCAGGTACTATTGCCAATATG
AX-168337672	RAD	T // G	100	0	MonoHighResolution	CTTTCTGTTTTAAGTTGTTCTTGTACATAAGTGTG[G/T]ATTGCATTCCTTGCCCCACAGATGGATATTTATAA
AX-168337673	RAD	T // C	85.946	0.006	Other	CGTACAAATGTTAGCACAATTTCATCTTGATGTTT[C/T]CCAATAATATAATTAACAGATTTATAATAGTGTTA
AX-168337675	RAD	T // C	100	0	MonoHighResolution	ACCCTGGACGCCGGCGTTTTCATAGCGGCCGGCGC[C/T]ACCGTTGGTGGAGGAACAGCCATCAACTGGTCTGC
AX-168337677	RAD	T // G	100	0	MonoHighResolution	GAAACAATAGAAAATATTGAAAAAATAATAATGAT[G/T]AATCTGAAAACTTTGGAACAAAAGAAAGATAACAT
AX-168337679	RAD	A // C	94.595	0.009	Other	GAAGAGCACAACAAGAATGATGGGAAACATTGTTG[A/C]TAGAAATGGAAGAAGAGGTACAAGGATCATCAAGA
AX-168337681	RAD	T // C	99.46	0	Other	CATAGCTGTCCAGGAGACAACATCTCGCTGAGGCA[C/T]TTTGTCAAACAGATTACGTGCACTGTGTAAACTGC
AX-168337683	RAD	T // C	100	0	MonoHighResolution	GGACTTCAGCCCCTTCCGTGCTACCTAATTATTAT[C/T]CTCTTACTTCTTTGCTTCTCACATTTCTTGTTAGT
AX-168337685	RAD	T // G	100	0	MonoHighResolution	CATCGGTTATGCTAGCCGTGTCTCTCAGCTTCGTG[G/T]GAGGCCACTTGCCTTGAAGTGTCTTGATATGCTGA
AX-168337687	RAD	T // C	100	0	MonoHighResolution	AAACGATATCCAATGCATATATTGATTTCCGCGAT[C/T]TTTTTGTGATGTTAACCGGAGCTGCAAATATTGGA
AX-168337688	RAD	A // G	100	0	MonoHighResolution	TTCCACACATAAGGGCATGTTCCTAATTCAAACAA[A/G]AGTAGTATCAGAGCAGAATTTCAAATCAGATTCTG
AX-168337690	RAD	A // C	99.46	0	MonoHighResolution	AAGAACCCGATCTCAGCACATAGTCTTTGTAGCCA[A/C]ATTGCTTCCTTACTTGCTTCTGTGACTGCCATGTA
AX-168337692	RAD	A // C	99.46	0	MonoHighResolution	ACTTGGCTTGGATTCCTTCAATTATGTCCATATTT[A/C]TTTTTCTCATGGTATAATGCTTTGTGACATAAATT
AX-168337694	RAD	A // G	100	0	MonoHighResolution	AATACAGGAGTGAATCTCTTGCTCAGCCCATCTTA[A/G]AGTTATTTATGATGGTGGTTTGCTCAGGCTTTCCT
AX-168337695	RAD	A // C	100	0	MonoHighResolution	ATTTATCTTACATTTACATTTCATTTTTGGGAGTC[A/C]CTTTATAACTTAACCGTACATAAGATTACACGTTA
AX-168337696	RAD	T // G	100	0	MonoHighResolution	CGAGCAAACGATCCTCCCTGGTACCATCATAGCAC[G/T]AAGGCTCTTTCATCTTTGGCAATCTCTTTGAAGGG
AX-168337697	RAD	T // C	100	0	MonoHighResolution	AAATCAAAGCCACCTGCTTGACATGGCAACAACGG[C/T]CAAAAGTTGCCACATGCATGTTGTTGAGTACAATT
AX-168337702	RAD	T // G	100	0	MonoHighResolution	GGATTGTAATGGTCTAAAAATATAAATAAAATTCC[G/T]TATGTTTCTTTCGTGGAGTAGGCTTGAGACTGAAG
AX-168337704	RAD	T // G	99.46	0	MonoHighResolution	AGCCTCCTCACGCCAAAAGTAAAGCCTTTTTCCTT[G/T]CCAAATTTCTAGAGTTCTACGTAATAAGCATCTTA
AX-168337705	RAD	T // G	100	0	MonoHighResolution	TGCACATGATTGTGTCGAATGTATGTTTCAGAATG[G/T]TTCTGGAAAGTATTGTGAATTTCAACACAAAATCC
AX-168337706	RAD	A // C	77.297	0.112	Other	CTTCTTATTTTTTTCCCTTATTCTTTGATTTATGG[A/C]ATCTTATATTGCTTCTTTATTTTATATTCTTGGAA
AX-168337710	RAD	T // C	85.946	0.377	Other	TAAAACGTTTCACCGGTTGCTAAAGAAGGAAAGGA[C/T]AAAAGCAGCTTTACGTAACATGCCTAATGATCCTG
AX-168337711	RAD	A // C	100	0	MonoHighResolution	AAATGACATAATATTGTGGCAGCCTGGGATTCCTT[A/C]TCAGAAGCATGCTCAGCCACCATTGCCAAATCTGC
AX-168337712	RAD	T // C	100	0.003	Other	GACATAACGAAGTGCTATGCCCAGAGTGAGAGAAT[C/T]CACAAGCTGATGCTTTATTAAAGAACCTACAAAAT
AX-168337713	RAD	A // G	71.892	0.398	Other	AATTTTGGGCATGAATCCATGTTGGCAGCTGTTTT[A/G]ACAACAAAACTATACTGTATGGTAGATTCCATCAA
AX-168337714	RAD	T // C	85.405	0.098	Other	TTCTATCTCTCTTTTACCTCGACTGCTGGCTCTCT[C/T]TTCTCTTTATCATTACTTTTGGCATGTTAGGGTTT
AX-168337717	RAD	T // G	100	0	MonoHighResolution	TCTCACATTCCAATCTGATGCAATTGTAGTTTAGT[G/T]TTTGTTATATAAATAGTAGTATTTCTGATGAAGAA
AX-168337719	RAD	A // C	100	0	MonoHighResolution	CTCGCTTTCTAATTTTCAGTCTCTCATATTTGTGT[A/C]TTGGATGTATATACAACTCATATAATACATTCTTG
AX-168337721	RAD	T // G	100	0	MonoHighResolution	CTTAAGGAGTCTACCAGGTTATTAAGGGTTTGAGT[G/T]TCTTTTTTTAAGGTCTGAATTTATTCAATAACAAT
AX-168337722	RAD	T // G	99.46	0	MonoHighResolution	GCCAACTTGTTGGTTTCATATTTCATCTCTGTTTT[G/T]GCTTCTCACTTTTTTTTCTGCCTGCCACAATTACC
AX-168337723	RAD	T // G	100	0	MonoHighResolution	CAAGCTCCACATGGAAATACGACCTTGCTCACGCT[G/T]ATTGTTTTCTCATCCATCTACATTACTCAACCGAA
AX-168337726	RAD	A // G	100	0	MonoHighResolution	ATTTTACGATCCGGTTTCTGGAACGGTCATGATAG[A/G]CGGATTGGACGTCAAAACTCTTCATCTTCAAACTT
AX-168337727	RAD	T // C	99.46	0.005	OTV	AAAAAAATTAATATTATTATTATGTAAACAGGAGG[C/T]CAATCATCTGGTTCCCTAAAATTGACAAATGGGAA
AX-168337728	RAD	A // C	100	0	MonoHighResolution	GTATGCTTCTGTTTGAGTGTTTTGACAACACTTCA[A/C]CTTTTGTCCTTCTTTTTATGTTGGAAAGGTCAAGA
AX-168337729	RAD	A // G	94.595	0	Other	TCAAATAACAGATTGATTTGTGCCATCCCACAAGA[A/G]CTGGGGAAACTGGCAGCCATGATGGAGGAAAATAT
AX-168337732	RAD	A // G	100	0	MonoHighResolution	GAAAGTCTTGATCTAGACAACACTCCTATGTGTTT[A/G]TCCTCATATGATTCCACTATTGTATGACTTGATGA
AX-168337736	RAD	T // G	100	0	MonoHighResolution	GGCTAAGTTCTTGAAATATGGTGCTGAAGCTCTTG[G/T]CTACCCCATTGCAGAATTATTCAACGAGGTTGTTT
AX-168337738	RAD	A // G	100	0	MonoHighResolution	ACTCATATCCATGGGCCTTCTGTTGTACCCTCCAC[A/G]TGGACATACAAATGCCTCATTCGACATAAGAAACG
AX-168337741	RAD	A // C	100	0	MonoHighResolution	TGTAACTCCAAACAAGAGGCAGCATGAGGAAGGAC[A/C]TTTACTGACTGAAGAACCGGTGCTAAAGAAATGGA
AX-168337743	RAD	A // G	100	0	MonoHighResolution	TTTTGAGAGGAAGGCATGCTGCTGGGAAGTCAACT[A/G]CAGGTGATGTCTTTTGTTTTATGGAAAGGCCAATG
AX-168337744	RAD	A // C	100	0	MonoHighResolution	TTTCCTATCTTTGGGGTTGAAGTGTGACTGGTGAG[A/C]ATGTTTGGCTTACAAAGAGCCTAGCAGCATTCAAT
AX-168337746	RAD	A // C	100	0	MonoHighResolution	AGCTCTAACTATGGAGGAATCCACCATTCTCATAG[A/C]TGCACTATTCCATCTTCGAGATATAAGGCGAGTGA
AX-168337747	RAD	T // C	85.946	0.189	Other	TGCTGTTCGCCTAGCTCAAACCTGACGAGGTCCCT[C/T]ACGGGGTGTGGCGATTACGATGCACAAGGTAGAGC
AX-168337749	RAD	A // G	100	0	MonoHighResolution	GGCCTTCAATGGGTGACACCAATGAAGCAGGTGCA[A/G]CTCCTTAGAATGCCCAAGCATATAAGAAGAATTTG
AX-168337750	RAD	A // G	99.46	0	MonoHighResolution	GCATGTTCTATAGAATATCAAGAAAGAAACACAAT[A/G]TGTAATCAAACAATTCAAACTGCAAAATCTTGTAA
AX-168337752	RAD	A // C	100	0	MonoHighResolution	ACTAGGTGACAATCCCACACCAAATACCTGAACAT[A/C]CCAAACCACTTGGTAATTTTCCATAGAAAATGTTT
AX-168337754	RAD	A // C	100	0	MonoHighResolution	AACCAGATTGTGAAATACTCACAGTCTCAATGCTC[A/C]TTTACAACAAAAACTGAAAACAGTTTACAACTTTA
AX-168337755	RAD	T // G	100	0	MonoHighResolution	CCACTATCTAATGGCACTTGCATCAAACTCTCTCC[G/T]CATCTGATCCATCAATCCCATCATCTCGCCAAAAC
AX-168337756	RAD	T // C	100	0	MonoHighResolution	ATTGGTATACCTTTCTATTTGGCTAATAGCATAGG[C/T]TTGAATGACATTCCTTTCACTGTTAGTGCAGAGAA
AX-168337758	RAD	T // C	88.108	0.037	Other	CTTTAATAATAATAATAATAATTAAAAAAAATGTA[C/T]CAGAGGGAAATGTCAATTGTTTTGATCAGGTATTT
AX-168337760	RAD	T // G	100	0	MonoHighResolution	CTGGGGATTTACCTATTATGGCACCGCGGTGCTTT[G/T]TCCCTGTTTCAAAGAATGCAGCAAACGGATTACTT
AX-168337761	RAD	T // G	100	0	MonoHighResolution	GTAATGAAAGCTGAAATCTTTAGGCTCAGCTTTAG[G/T]CTTTCTAACAAACAATAGTGGCAGTGGTCGTAATG
AX-168337764	RAD	A // C	100	0	MonoHighResolution	TTGGAATGATGTACTTTGTCCACTTTTCACAGTGG[A/C]CGAGGCTGGTCAAACTGCAGAGTGACAGAAGTTTG
AX-168337766	RAD	T // G	99.46	0	MonoHighResolution	TGTGGGTGAAGACGAGATACCGTCTTGTTGTGTTG[G/T]GACACAAAAGACTGTTGTTGTAAGTAAAGTACATC
AX-168337768	RAD	T // G	100	0	MonoHighResolution	CTTTATGACAACAGGCTTAGTGGACACATCTCGCC[G/T]GATATAGGGATGAATTCCAAAAACCTGTTAGAGTT
AX-168337769	RAD	A // C	100	0	MonoHighResolution	TCCTGTGCGAGCTATAAATTCGACTTCTACCATGT[A/C]CTCGTTTGGTCCTACCAGTTCAGTCGTACTGGTTT
AX-168337770	RAD	A // G	72.973	0.033	Other	TGCAGATGCAAGATTTTGCAAACCACTTGATCTTC[A/G]GTTGATTAGACACTTAGCAAGAGAACATGTTCTAA
AX-168337771	RAD	T // C	100	0	MonoHighResolution	TGCAAGCACTTCCACGACTACGAAGCAAAGCACAG[C/T]CATCCCTTTCAAGCCAGAACCTATTAAGTACAAAC
AX-168337777	RAD	A // C	100	0	MonoHighResolution	TTGTCTTTGCTCTTCTTTCAAAGAGTTGATCTTGG[A/C]CTCAAAACTAGTCTTGTTATTCAGTAGTTCCTCCT
AX-168337779	RAD	T // G	47.568	0.301	Other	TATAAATTAATTTTATAACATTGCACTCATGAGTT[G/T]CAGTATATTTGAGGGTAGTTGGTCTTCTTTCTATA
AX-168337782	RAD	A // C	100	0	MonoHighResolution	ATTACCTGCTTAAGACATTCAACTCTTCTGCTCAC[A/C]CAATATATTCGCAGGCACGCTAATATCTTATCTGT
AX-168337785	RAD	A // C	100	0	MonoHighResolution	TCTCGCATTGATCAGGCTGTACCACCTCCCGTTGG[A/C]TATGTTTCTTCCTATCCTGCTCAGCCTGCATATGG
AX-168337792	RAD	T // G	100	0	MonoHighResolution	TTAACAGTCGACCGTCCACCTGTGAAAAGAGGCTA[G/T]ATGATGGCAGGTATGAGGCTTTGCAAGCCTTGAGA
AX-168337794	RAD	T // C	100	0	MonoHighResolution	AAGAAACTTTGGAGGGGTGAGGGACCTTGTCTGAG[C/T]AGTGTGTGGTAACCTGTTTGAGCAGAGAATGAATC
AX-168337797	RAD	T // G	100	0	MonoHighResolution	AAACACAAACCACTTTGAAACTTATATAATATTTG[G/T]TTTGCTATCAGGACATGTATACTCATTCAAGCTAA
AX-168337798	RAD	A // G	100	0	MonoHighResolution	TAGCTAAGGGTTTTGAACCTTTCTGCCATTGGAGG[A/G]CCTCCTCTAAAACGAACATAGGAATCTGATTCTCC
AX-168337801	RAD	T // C	100	0	MonoHighResolution	GACAAATTTCATTTTGCAAACTGGAAATTTTGACT[C/T]ATCATATCGAAAGTCAGTCTTTCATGACAAAGCTT
AX-168337804	RAD	T // G	99.46	0	Other	AATTCCTTATTCCCAAGGACTTCCCTTGGAAGAAT[G/T]TTTGGTCAATTGAATCCTTCCCTAAGGCCTCAGCA
AX-168337806	RAD	A // G	99.46	0	MonoHighResolution	TTTTAGGATGCCCACACTTGCAGTCATTTCTTCCT[A/G]TCGCACAACAAACTTTGAGATAGTTAGTACACAAT
AX-168337807	RAD	T // G	100	0	MonoHighResolution	CATGTGGGGAGATGTGACTTGGATTCTGACCTGCT[G/T]GATCCTCTTCCTGACTTTGTTCTTGGTTCAGATGT
AX-168337808	RAD	T // C	85.946	0.116	Other	GTGGCCTAGCTAGTGCTAGGGCATGGGAAAATAAG[C/T]GGTGTAGGTTCGATTTGCAATGGTTGCAATAGAGT
AX-168337810	RAD	T // G	100	0	MonoHighResolution	GTTCAGTGGAATTGTTTGGTAGAGGTTTTTGTTTG[G/T]TTTATTCAACATCAAATCATTAAAATTGTTTTTAT
AX-168337811	RAD	A // C	100	0	MonoHighResolution	TTAACCTCCCTGGTTTAAAGTCAATGATCTGTGTG[A/C]ACCAAGTATCTACAGGCTTTATTTTTAGTCTGACA
AX-168337813	RAD	A // G	100	0	MonoHighResolution	TTTGTCTTGATGCCAACATTTTTTGGTGTTCCTTC[A/G]ATTTGACATGCACCTGAACCTTCCCCACTTGACTT
AX-168337814	RAD	A // C	100	0.005	NoMinorHom	GACATGTGCCAGTTCAGTGAATCACAAAAATCTAC[A/C]CCTGAATATTTTGCTTGCTAGGCCAAGCTGTCAAT
AX-168337816	RAD	T // C	100	0.003	OTV	AAATAGAAGAGGAGGCAGCTGCTTTGAGAGAGATG[C/T]AAGCAAAACTTGAAATACAAATGCAAGCTGACGGT
AX-168337817	RAD	A // G	100	0	MonoHighResolution	GGCACTGCCAGCACTTAGCAATCCAATCACTGGGA[A/G]GTTTTATCTGAGTCAGCAAGTCAACATATGAACCT
AX-168337819	RAD	T // G	100	0	Other	GCAGAAACACAAACTCTTAATTTTGAGAAGATGTC[G/T]ACTTCTATAAAAGGAGAGAAGACAAACACAAATGG
AX-168337823	RAD	A // G	100	0	MonoHighResolution	GTTACTCTAAGCACTTATCCATGTCTAAGAGCTGT[A/G]GTCCAGTGATAAGTCCTCGGAGTATATCTTTACTG
AX-168337825	RAD	A // G	100	0	MonoHighResolution	CTTGCAGTAGATTTGACATTTACTATATTAAAATC[A/G]CCTGCAATATTAAGATAGTAACATTTTTTTATGAT
AX-168337827	RAD	A // C	100	0	MonoHighResolution	TGGTTTTGATCCTTCCATCACTAAGCTTAACTCTC[A/C]CACTGCCTTTGTCAACAATTTTATAGTGATAATTG
AX-168337829	RAD	A // C	85.946	0.031	Other	AGTTAGGGCCGATCCTTCAAGATCTTTGACTTGTT[A/C]TGGGATACTTCTATGATCCCTTACTGTTGTCTTTT
AX-168337832	RAD	T // G	100	0	MonoHighResolution	GTCATCCTCTTATTACGCACATTTTTTTCCACGGA[G/T]GTGTTCATAAATTATTTCTTTGTTTTTCTTTTGGT
AX-168337833	RAD	T // G	100	0	MonoHighResolution	GCATAAGTTCCATGGGGATGATGTGCATTCACAGC[G/T]CGTCATTTCAAACTCCAATGCTCGATTTCTTGACA
AX-168337835	RAD	A // C	99.46	0	MonoHighResolution	ATCCAAACCTCCAAACCTTTTTGGCCTTCAATTCG[A/C]ACTGAACCACCTGAACCTGGTAACTCTGGTCATAA
AX-168337836	RAD	A // C	100	0	MonoHighResolution	CACGTCATCCACGCCGGCAATTTCCCATGTGAGCG[A/C]CAACAGGTTCCATGATGTAACACTTCATAACAATA
AX-168337839	RAD	T // C	100	0	MonoHighResolution	GCATTGGCCTCCAACTGAATTATGACTAGTTTGGC[C/T]CTCTTGTGGGTGCTAAGGCCACACTTTAAAGCTTG
AX-168337840	RAD	A // G	96.757	0.196	CallRateBelowThreshold	CTTAGGATGGTTTTTAAAATTCGGTATTTCAGACA[A/G]TATTTTATTTTCGGATTGTAAAAGGTTTCAAGTTT
AX-168337842	RAD	T // G	100	0	MonoHighResolution	CTAAGTAATGTTTCTCTTTAAATTGGCTTTTTGAG[G/T]CTCATTTGTGCATGGAAGATTTGAAGTTTTTTTGG
AX-168337843	RAD	A // C	75.135	0.187	Other	AAGCAAAACAAAAATAGGATCTGATTTTACATATG[A/C]TTATATTCCTACAAAGGAATTTAATTGACCTTGAG
AX-168337849	RAD	T // G	100	0	MonoHighResolution	TATACACATCAACCTTATTGGTGTAATGTTTTTTG[G/T]CCCCTTGTCTTAAGGTGACTGTACTGTAAAGCTGC
AX-168337850	RAD	A // C	100	0	MonoHighResolution	TCCATAGCATTACACAATTGGCTACAGCTCGCTTG[A/C]TTTGTTTTTTCTTGCAGACAATGTCCGTCACATGC
AX-168337852	RAD	T // G	100	0	MonoHighResolution	TTGACTGCTGCTCATACTCAACTCCTTGCAATTGC[G/T]GATTTTCATCTGCCATTTTCTCCATCTTCCCATGA
AX-168337853	RAD	A // G	100	0	MonoHighResolution	GCCATCTACAAGTTCATAGATATTTTTCATATGCA[A/G]TGGATCACAGAAAACAAATATTTAATTAACTTTTG
AX-168337854	RAD	T // G	78.919	0.062	Other	TCTAGTTGACACATACAGCAAGGCATCTATTGGTA[G/T]TGTTTTGGTAAAGGTAGCAACTCACCAAGGCCTTG
AX-168337855	RAD	T // G	100	0	MonoHighResolution	TTCCAAGAATTTCTAACAGCTCACCAATACCATTG[G/T]GTCTCTCTGTTTCGTATATAAATCGATAGAATATA
AX-168337856	RAD	T // C	100	0	MonoHighResolution	GCTTCGTCCTCAAAGCTGGAAATGACTAGGAAATG[C/T]TCTCAGGCTCCTGTTGAACAGAGAAATCGGCAAGC
AX-168337858	RAD	T // G	100	0	MonoHighResolution	CGACGAAATTTGATTTATTATGAGCTTGATCAAAT[G/T]GTCAAAATCCGAAGAGGTGCATGATTGAATTAATG
AX-168337861	RAD	T // G	100	0	MonoHighResolution	TTTTGAGTAGATCCCTCTCCTCCCAGCCAAAAGAA[G/T]GAGAACCCATTCAGAGAAAAAGCTCACAGCACCAA
AX-168337863	RAD	A // G	100	0	MonoHighResolution	TTGCCGAAATCAATAACTTACCAGCGTTTCCTATT[A/G]GATAAATCATCCATGAGAGGTTACATGGCAAAAAA
AX-168337864	RAD	A // C	100	0	Other	ATCAATGACAACTCATCAATCTGAACCTTAGGCAA[A/C]TTACCCAAAATTGCCAACAAAATCAAGTTCCATTT
AX-168337867	RAD	A // G	81.622	0.123	Other	AATAAGGTGTTTGATGCAGCGATATGGCACAACTT[A/G]GATGCAGGGATCATTCTATTGTTGTTCCACTTTCA
AX-168337871	RAD	T // C	84.324	0.103	Other	AGCCACAAGAGTTGGGTCTTCTTTCAGTTTTGGTA[C/T]TAATTTTGATGACGTTGAAGATTAAGAACTAAGTT
AX-168337872	RAD	A // C	100	0	MonoHighResolution	TATATTTCCAAGAGGAGTGCAAGTTTAATACCAGG[A/C]AATCAGCTGTCTTTTCCCGCCTCAATTGCCACCGT
AX-168337873	RAD	A // C	99.46	0	MonoHighResolution	CTGTTTGGTAACCAATCCTTACCTCCCATCGTGCC[A/C]ACCGTTCCATAAGCTGCATTCTCTTTAAAAGTAGT
AX-168337875	RAD	A // C	100	0	MonoHighResolution	CATCGGCAGAACTGCCACCACCAGGGCCACCTTGA[A/C]AGCCTTCTTGCTGTCGCTTATTTCTCTGCCATGTG
AX-168337876	RAD	A // C	100	0	MonoHighResolution	TGAGAATGAGCATCTACGCATTCGCGTCGGAGATG[A/C]CAGCGACTTCCTCCACCATTTTGCCAGACGACTCG
AX-168337880	RAD	T // G	76.757	0.289	Other	ATAAATGACCTTCATTTGCAATGTGGCAAATGAAG[G/T]GGTAGGATGAGAATTTATTAATGTTATTTTAAAGC
AX-168337882	RAD	T // G	99.46	0	MonoHighResolution	TATTGGTTAACTCACCTAGTCAAATTCCAGCCTGA[G/T]GGTTATGTATCTTTCATCCATCGCTCATGGTCCCA
AX-168337884	RAD	A // C	99.46	0	MonoHighResolution	CAACACTATCTTATGCATCTTCCCAACGAAGTTGG[A/C]CACCTTCACTCTTTAGAAGAGCTATATTTGACTGG
AX-168337885	RAD	T // C	100	0	MonoHighResolution	CATCTTATTCTCCTAAGGTGCCCAATTTATTTTTT[C/T]AATTCCTAATTAAAATGGAACCACGACATTTATGG
AX-168337886	RAD	A // C	100	0	MonoHighResolution	GGAATCAAACATGTTCAATGCCTAGGGTGCCTCCC[A/C]GTTCTCCATATAGAAACATTGTCGATTTTGATAAG
AX-168337887	RAD	A // C	86.487	0.038	Other	ACACCATGACTAAACCCTCCTCATACAATTCTAGA[A/C]TGTATGCCTACCATTTTCCGTTGGGTCCATGTTGC
AX-168337888	RAD	A // C	99.46	0	MonoHighResolution	GATGCCTTCTCTACTCCTTCGCCTCAAACTCCTGG[A/C]AGATGTTATCCCTTTCGTTTATCGAGGAAAAATGT
AX-168337890	RAD	T // C	100	0	MonoHighResolution	AAATATATACTCAACATGAGTGCTTAGCTTTGAGA[C/T]CATTTGAATTGCTCTGTAGGTTCAGGGAATTTGGA
AX-168337892	RAD	T // G	100	0.005	NoMinorHom	GTTTGTGAGATTTATAAGCCAAAGTACTAGTTGTA[G/T]TTTTGTTATGTTGCTTGAATTACAAAATCTATTGT
AX-168337893	RAD	T // G	97.838	0.028	OTV	AGATTTTCGATCACAGGAAAGGCAATCATTTTCTT[G/T]TAGATTAGCATCAATACTGATTATTCAAACAGCAA
AX-168337895	RAD	T // G	99.46	0	MonoHighResolution	GTTAGTGACACGCGTACTCTGAAATCCTATGAATA[G/T]TTTCGCTTCATTAATCAATGGTAGAACATAGTGGG
AX-168337896	RAD	A // G	96.216	0.18	OTV	CACTCCTTGACTACGACTTGGAACTAACAAATCTG[A/G]CTATACATTCCAACCTGCAAACCAACTACCTTGAC
AX-168337897	RAD	A // C	95.676	0.003	Other	TCATCATCACCGAAGTTGGAAAAATTGTGGTTCAC[A/C]ATTTATTGGCGAGGCCTGGAAAGAATTGGATCGAC
AX-168337900	RAD	A // G	100	0	MonoHighResolution	TTGAATTTTTCCTGGAGGGTATGCAGTTGCTTCTT[A/G]CCCGAAGTGAGATCTTTCTGAAGAGCTGTCCTTTC
AX-168337903	RAD	T // G	100	0	MonoHighResolution	TTACTAGGAGAAAATAGTAATATTATTATCCGCCT[G/T]TATACAGCAAACCGGGAGTCTATTTTAAGAGTATA
AX-168337904	RAD	T // C	86.487	0.103	Other	CTTCCCTGTTGCACACACCACATCACCTAAATAGA[C/T]ATGAAGTAAAATTTTACTTCCACTCATCTATAACT
AX-168337905	RAD	A // C	100	0.019	OTV	CAGGGCTCGGCCCTAGGAATAGACCGCAGGGAGCG[A/C]GAGGGAACTCTTCGGACTTGCATCCGCCCTATTAT
AX-168337908	RAD	T // G	100	0	MonoHighResolution	ATGGTTCTGTTACACTCCCATAAATTTCATGGGAG[G/T]GTATGATGTTGAAGGCGAATCTAGCATTCGCTGTA
AX-168337909	RAD	A // G	100	0	MonoHighResolution	ATTTTGTAAAATTTTAAAAGTTGTATGTAGTTTTG[A/G]AAACAATCATTGTAAAACTTCTCTTTTTCCATCAA
AX-168337910	RAD	T // G	100	0	MonoHighResolution	CTAGGGTTTAGAAACCCTAGCCAACGATGAATTCA[G/T]TGCCTTCTTGCGAACTCTGCAACAACAGTTCTCGG
AX-168337912	RAD	T // G	100	0.003	Other	AAACCTGGGAGGTTTCGCATCGCTTCGACGGCTCT[G/T]TTGGTCAGTCGCGCCGCGAATCCAGACATGACATG
AX-168337913	RAD	T // G	100	0	MonoHighResolution	CTAGTTTTCTAGATTCCTTAAGATAATACCTAAAG[G/T]TTTTGCATTTGGTGATATACTAGACATCGTAGATA
AX-168337914	RAD	A // C	99.46	0.003	NoMinorHom	TTTAAGACTCTTTTAGGCAGAAATTTGGTGGTCGG[A/C]TGTCAGAGAGCATTCTTCCTGATATCTTCTGTATG
AX-168337917	RAD	T // C	100	0	MonoHighResolution	GTACTTCCTGGGTGTTTAATGCAATATTTTTAGAG[C/T]GAGGCAGTTGTCTCAAAAACTAAATGGCATGACTC
AX-168337918	RAD	A // G	100	0	MonoHighResolution	AAATAATTGATTGAGAGGCATGTATAAGGAGTATG[A/G]GTAGTACAGCAATCATATTCCTGAATTAAAGGAAT
AX-168337919	RAD	T // G	100	0	MonoHighResolution	TCTCCATGTTGAAAAGTTTCTTCTCTTCGCATGTT[G/T]GGTCTTTAGGATGCCTTCACTTGCACTTAGACAAA
AX-168337921	RAD	A // C	100	0	MonoHighResolution	TGCCCTGGCCATTGCAAAGCAGCTCCCAGGACAGC[A/C]CAACATAGCTGCCACCCCGAGTCGGATGTATTTGA
AX-168337923	RAD	T // G	100	0	MonoHighResolution	GGATTGACCTGTATTACATCATGACCAAATAGTGG[G/T]ATTACAACAGCTTCTTTATTTTTTGATTAGGGTGA
AX-168337924	RAD	A // G	100	0	MonoHighResolution	AGCAAATCCCTTGGAACTATTATGTATGGGTTCCT[A/G]CTTCAAGAAGGAATATAGAACAGCAATAGATGCAA
AX-168347141	RNAseq	T // C	100	0.07	NoMinorHom	TTTGAGCGACGAGAAGGAGCGATGCGCGGCGGCCT[C/T]GGTGAAGCGTGCCGCTCCCGCCTCGTCGCCTCAGG
AX-168347144	RNAseq	T // G	99.46	0	MonoHighResolution	TTAAGCCCAGGGCAATACGGGCCTCTGCGAGCACG[G/T]AGGCCGCGACCGGCCGCGGTCACATGGAAGCAAAG
AX-168347145	RNAseq	A // G	99.46	0.245	PolyHighResolution	ATATTCGGCAAAGGGGCATACCCGGGATTTCCAGG[A/G]GAGGTTTTGGTGGACAACACAACAGGGGCGAGCTA
AX-168347146	RNAseq	T // C	99.46	0	MonoHighResolution	GCCTGAGAGGGCGACCGGCCACACTGGGACTGAGA[C/T]ACGGCCCAGACTCCTACGGGAGGCAGCAGTGGGGA
AX-168367834	RNAseq	T // C	99.46	0.312	PolyHighResolution	CCGGAGGATTTTCTCAGCGTCTGCTACCTTTGCCG[C/T]CGGCGGTTGCGTGATGGAAAGGATATCTACATGTA
AX-168367835	RNAseq	A // G	85.946	0.456	CallRateBelowThreshold	TGGTAAAAGGAGTTTGAAGCGAACTCCCTGTACCA[A/G]AGTTTTGATGTTCTTTTTCTGGTTCTGAATAAAGT
AX-168367836	RNAseq	T // C	100	0.422	PolyHighResolution	GGTTCTGAATAAAGTATCTAGCCACTTCTGATTAG[C/T]GGGAACTTTAAAGAACATTGTTGAATTGGCGTTAA
AX-168367837	RNAseq	T // C	100	0	Other	TATGTTTCCAAATCTCCGAGGGCTGCATATGTCAA[C/T]TATATTGATCTGGACCTGGGCAGTGCACCGAATGG
AX-168367838	RNAseq	T // C	98.378	0.162	PolyHighResolution	AAATTAAGCTTAAAATTGCTGCTTTGTTTTGAATA[C/T]GTGGGTTTAAGAAGAGTCAGGTTCAAACTACGGGG
AX-168367839	RNAseq	A // C	99.46	0.361	PolyHighResolution	GCACATGTCTGACCTTACCACGCTCCATCCTCACA[A/C]ACCCCACAACCAAAACACACGCAAATGCTCAGAAA
AX-168367840	RNAseq	A // G	98.919	0.333	PolyHighResolution	TCCGTGACGACGATCTTTTGATGGTGCGTAAACAT[A/G]GTGGAGATTTGCAGGTCTTGCACGAAGCTGGAGCC
AX-168367841	RNAseq	T // C	100	0	Other	TACATGTACCAGGAAACGGGTGAATATTCATGGCC[C/T]AGTTCCTGCTTTGCCAATGAGGCTGTAGCCACATC
AX-168367842	RNAseq	T // C	98.919	0.243	PolyHighResolution	CTAAAAGATATTTCATGGGTTTTAAAAGTTTATGA[C/T]GCCAATTCTTGTCTTCATTTTTGGAAGATATGTAT
AX-168367843	RNAseq	T // C	100	0.113	PolyHighResolution	TAACAGCACCAAGCTTGAGTTATTCAAAAAGACAA[C/T]AGCATCATATGCTCTTGAATAATGCAATGCATTCC
AX-168367844	RNAseq	T // C	99.46	0.497	PolyHighResolution	CCAAAAACTGGTTCTAATAGGCGGGTGGCATCCCT[C/T]CAAGTGGGAGGCCATGCGGTCCGTTTTCGTTTACG
AX-168367845	RNAseq	A // G	95.676	0.249	CallRateBelowThreshold	TATATAATCTATTCTGTAAAACAGAAACTAAAGAA[A/G]GAATATCTTGGTCTTCCTGGAAATGATATCAAGGA
AX-168367846	RNAseq	A // G	100	0.2	PolyHighResolution	GAATTGAAAGATGGCTTCTCAATCTTGTGCAAATG[A/G]CTCATAAAATCTTGCCTAATACATTAAAACTGGCT
AX-168367847	RNAseq	A // G	100	0	Other	CAAGTAATGGTTGGTAAATGGTTCCCAATGGTACG[A/G]CCAGCCTAGGGCAAGTACAGTCTGCTTGGTAGCAC
AX-168367848	RNAseq	T // C	78.919	0.435	Other	ATGCGCTTCACAAGTTCAGTTCTAACCTCTTTTAT[C/T]GTTTAATGGAAGGAAAGATTGTAGTAAACAAGAGA
AX-168367849	RNAseq	T // C	81.622	0.103	Other	GTTCGTGATTACTTGCGAGATAAGCTCGGTATAGC[C/T]GAAAAAAATCTTAGAAGCTATTCAAACCCGAAGGA
AX-168367850	RNAseq	A // G	100	0	MonoHighResolution	GGAGGAGGTTGCTACCTCAAATTCGAAGGAGGAAA[A/G]ATCATCTGAGACCGATAGTCCGTGCTCTACACCAG
AX-168367851	RNAseq	T // C	99.46	0.448	PolyHighResolution	AGAAGACGAGGATGCCGCCGACGGCGCGCCAAAAC[C/T]CCCAGCACCGGCGCCGCCGCCAGGAATGCGCAGTA
AX-168367852	RNAseq	T // C	100	0	MonoHighResolution	TACATCTGAACCAGCAGTGCCTTTCTCCAGACTTT[C/T]AATTCCTAATGCCCACTCTGAATTTAAGGATTTGA
AX-168367853	RNAseq	A // C	99.46	0.16	PolyHighResolution	GATTGTACCAACCTTGATTACGTACATTGTTATTG[A/C]CCTGCAGAGCTGGATTGTTGTCTTTAATTGTCATG
AX-168367854	RNAseq	A // G	100	0.424	PolyHighResolution	CAATGCTTTGGGAGACATTCAAGGAGGACATTGGA[A/G]TTTGGGGAAATGATGCTTTTAAGACTAATGATCTC
AX-168367855	RNAseq	T // C	99.46	0	Other	GGGCAATAGTGAAATTGATCATAATTGATCTTTGC[C/T]GCAAAAATGCCCTCAGGGTCATACCTCCACCTCTG
AX-168367856	RNAseq	T // C	100	0.257	PolyHighResolution	GCTCCAAGAACATCATTGTCCTTAACAATAAATTC[C/T]ACTGTTCCTGCGAAATGAGCGAGCTGAACATGAAA
AX-168367857	RNAseq	A // G	100	0.297	PolyHighResolution	TTTACGGTTAGCTGTAGATCGCATCTGTGAATCGT[A/G]CCGTGGACGGGCAGCTCGAGATTGGTGGACTTTAG
AX-168367858	RNAseq	T // C	89.73	0.187	Other	CATCTTACTAATAATGGGAACAAGAGCTCGCAGTG[C/T]CAGGAGCTTCTCATTCAATGTTTTTCTTCTTTTTC
AX-168367859	RNAseq	T // C	96.757	0.022	Other	CGGACCTCTCCAAACAGTTAAATCCCAAGCTCTCA[C/T]CAGCCAAAGTTAGCAAACTCTGCTCAAAATCAACT
AX-168367860	RNAseq	A // G	100	0.405	PolyHighResolution	AGCGAGATTCATTAAGTTGAAAACCGTAATAACAT[A/G]GAGTAGGTCCAAACCTAAAACTAGCTAAAATTGCT
AX-168367861	RNAseq	A // G	100	0.254	PolyHighResolution	GAGAGGAGATCGATTTCTTTACCACAGGCTTCAGC[A/G]ATTTGTGGCCAGAATAATTCTATGTCACTACCAGC
AX-168367862	RNAseq	T // C	99.46	0.37	PolyHighResolution	CTGTTTCTCTTCATTTCCACCAGTGATGAAATCAT[C/T]GAAGCGAAGTCAAATTCTGCGCTTCAAGAGTGGAT
AX-168367863	RNAseq	T // C	100	0.316	PolyHighResolution	CAGCAACCACCATCTTTGAACTTGGGGCAAAGGAT[C/T]CTTTCACGTGGTCGTCTCTGTTTCTGCAATAACCA
AX-168367864	RNAseq	T // C	98.919	0.492	PolyHighResolution	TTTGTTTTCTACAATTTTCCTTAAAAAATTACCTG[C/T]GCCTATCTCAGTTTTCAATTTGTAAAAGACCATGC
AX-168367865	RNAseq	A // C	99.46	0.043	PolyHighResolution	ACAGAGATCCCATTATTGTTCCTTTCTGTAAATCT[A/C]TGGTACAGGCAGGGCGTTATCCATGACTAAGCCCC
AX-168367866	RNAseq	T // G	100	0.143	PolyHighResolution	TTTTAGACTTTGCTTATATACTAAATCTAGGGCAG[G/T]GTAAGCCAGGATGAGTCAAAGTCTTTGAAAATACA
AX-168367867	RNAseq	A // G	100	0.313	PolyHighResolution	TATTAAAAGCTTAATTTGGATTTGGATATTGTGCA[A/G]ACCCCAACACTAAAATTCAAGTGCATTCTGTTAAT
AX-168367868	RNAseq	T // G	99.46	0.046	PolyHighResolution	TTGTGACGTTTGGCAGTGGGCCCAGATTTGCTTCA[G/T]CATGCTGGAAACAGAGGTGGTGCTCAATACACTGT
AX-168367869	RNAseq	T // C	99.46	0.391	PolyHighResolution	GGCTCCTCGGCTTCTTCAGTCTATATTTGCTGCAA[C/T]TGGAGATTTCTACTTGTACAAACTAGCTCAACGTT
AX-168367870	RNAseq	T // C	100	0	Other	CTATCTTGTCCAAGTTTTCTCCGCCAAGATTAGCA[C/T]TTTCAAGAGCCTTTTTCCCACTGACCAAAGCATAC
AX-168367871	RNAseq	A // G	100	0	MonoHighResolution	GCGTGAGCGTTCTCCTTAATAAAAGTCTCAAGCTC[A/G]TCGATGAAGATCCCAAAAAGTGTCGGGGAAAGGGG
AX-168367872	RNAseq	A // G	99.46	0.446	PolyHighResolution	CTGGTCCTACTTCTGGTGGGGATCTGAATGGCTTC[A/G]CATGGCGAGCAGGAATGGCACTTGTTGCGGCATGT
AX-168367873	RNAseq	T // C	95.135	0	Other	GTGCATCAGCCAGATTCATCTGGGCTTATATATCC[C/T]CCTGTTCCCACAGTTGGCGGCAGTGATGTTTTCCC
AX-168367874	RNAseq	A // G	87.568	0	Other	TTTTGAGCCTAATCGATTTATCAGGGATCAACGTC[A/G]TCCACCTGGACGTGGCACTCATCCAGATCTTGAAC
AX-168367875	RNAseq	T // C	100	0.254	PolyHighResolution	AAGGCTAATAAGGGTGAGGGTTGTAAAGCACCATA[C/T]TTAGCTGAGCATGTGTTGAGGAGGAAACGAGGAGG
AX-168367876	RNAseq	T // C	98.919	0.199	PolyHighResolution	TAATTTAAAGTTTGGAATTACCAACATTGCATATA[C/T]ACATATAGTCCACAACTGTGGAAGCATGCAGAATG
AX-168367877	RNAseq	A // G	98.919	0	Other	TGAATGTAGCTGGCTCATTGACTTCTTGCTATGTT[A/G]CAACAGGCTCCTTCTCACGCTCAGCAGTGAACTAT
AX-168367878	RNAseq	A // G	98.919	0	MonoHighResolution	AATAATAAAGGCATATCTTGGCTTGGGATTCACAT[A/G]TCTAAAAGGAGAAATAAAGAAGCAATTACACACAT
AX-168367879	RNAseq	T // C	99.46	0.495	PolyHighResolution	ACAAGTACAACTCCAATGCATACAGCAGAAATGCT[C/T]AAGGCTGCAGCTTTTCGTCTCTTTTGATCCATCGA
AX-168367880	RNAseq	T // C	99.46	0	MonoHighResolution	AGCATCGGCCTGCTCCTTCCATTTCTTTGTTTCGG[C/T]CTTGGATACCTCTAACTCCCCTCTGACCTGGTCGA
AX-168367881	RNAseq	A // G	100	0.424	PolyHighResolution	GGATATGAGATGGATACTAGGTAGATTCAAATTCA[A/G]CTTGTGTTCAATCTTGAAAAAGATAAGTGCACAAT
AX-168367882	RNAseq	T // C	100	0	MonoHighResolution	TTTGTACTGAATCGCTTGCAGAATTAAATCCTGTT[C/T]TACAAGATCCCATATTAGCTATACATCCTCCTTGC
AX-168367883	RNAseq	T // C	92.973	0.017	Other	CAAGCAAATTGAACCCTTAAAATTAATTAAGAAAA[C/T]CCCTTTAGCTTGCACTCCGATCTTCTTATGATAGC
AX-168367884	RNAseq	A // G	100	0.308	PolyHighResolution	GTTTGGGCTAGAGAGTTTAGATCTTCAGAAGAGCT[A/G]GTCACAGAATTTTGCAGGGAATGTCGAATTGTTCG
AX-168367885	RNAseq	T // G	100	0.151	PolyHighResolution	GCCGTTTACATGTTTTGCCTCTGCTGAGAAGAGGA[G/T]AAGATCGAAAGACAGAGGATCAGGATCGAATGGCT
AX-168367886	RNAseq	A // G	100	0.497	PolyHighResolution	TACCTGCCTGTAAGGAATCATGCCATGAAGCCAAT[A/G]CAAGAAAGCGCTTACGAAACTCATTATCCCAACTG
AX-168367887	RNAseq	T // C	100	0	Other	CCGAATCAAGTTGAACTCAACTGTTTGGGAAATCA[C/T]GAAAGTAAGCTCAAGGCAATCAAAAGGTGGTATAA
AX-168367888	RNAseq	T // C	99.46	0.44	PolyHighResolution	CATGAAAGGATTCTCAATTCCAGTGAAAACACTCA[C/T]CTTGGAGTCGAGTCCAACTATGTGGCTATTCATAA
AX-168367889	RNAseq	A // G	99.46	0.291	PolyHighResolution	AGTGGCCTGTTGGTCTCTCAAAACAGAGTTTGAAA[A/G]CACCCCTTTACTATTTGTTGTTCTTTTGCTACTTT
AX-168367890	RNAseq	T // C	100	0	Other	ACCACTTTTACAAGTAGCGTATGTCCACTTGTGCC[C/T]GGTCGCAGCTGCTCCACCTTCACGAATTCCTCTCC
AX-168367891	RNAseq	A // G	100	0	MonoHighResolution	TCAATGTTACCCACCAAATAAAAAGACTGTTCAGG[A/G]AGACCGTCTAATTCTCCGGAAAGAATCATTTGAAA
AX-168367892	RNAseq	A // C	100	0.3	PolyHighResolution	TTCTTTATTACTTATTTGATCGACACTGGAACCTT[A/C]GTAATGTGGACTGGAGAAATATAGTGGATGATTAT
AX-168367893	RNAseq	T // G	100	0.395	PolyHighResolution	GTTCTCAAATGAATTCTGTTAATTAGAAAGACAAA[G/T]GGGTGTATTACTGCAGATAAGAATTCCAAAGAAGA
AX-168367894	RNAseq	A // G	99.46	0.408	PolyHighResolution	CTGCAGTTTCTGATGTCATTGGGATGAGTGAACAC[A/G]GAGGACCAGTTCCCAGAGCAACTCACTTGGATAAT
AX-168367895	RNAseq	A // G	100	0	MonoHighResolution	ATTGGAATGAGCATAGAAACATGTATCGATGTACC[A/G]AATTGGCTAATGCTCCCAGGTTGATGCAATGTATT
AX-168367896	RNAseq	A // G	99.46	0	MonoHighResolution	ATAAGTCCAATACAGATGAAAATAGAAGCCAGTTC[A/G]ACAGAAAGCTTTTGGAGACACAGTGCACCCAGGTA
AX-168367897	RNAseq	A // G	96.757	0.419	CallRateBelowThreshold	ACTGTGCATTTATAGGAATGAACATTAATGCAACA[A/G]AAAGGAATCTTGCCAAGAATCGTTGATCAAATGCA
AX-168367898	RNAseq	A // G	84.865	0.484	CallRateBelowThreshold	ATGGCTCATTGATCCTCAGCAAATGGTGAAAAACA[A/G]GAATCTGTAAACAATGAATAGACATCAGCCCAGAA
AX-168367899	RNAseq	A // G	99.46	0.419	PolyHighResolution	GGTGTTTTTATACGGTTCTGAGAATCGCGAAGAGG[A/G]GCTCGAATGCGCGGTTTGTTTGTGTGAATTTGAAG
AX-168367900	RNAseq	A // C	94.054	0.5	CallRateBelowThreshold	ATTCAATCTAATATCACAGCGCTTCAGTTTTTTGA[A/C]CCATTATATGGTGTCAAATGGTTCTGCATTTTGAT
AX-168367901	RNAseq	T // C	100	0	MonoHighResolution	CTTTCTAAGCCTCTTCACCTCTTCAAGAGCAAAAA[C/T]AAGTTCCTCTTCTATGTCAACTATGGCTTCCTCTT
AX-168367902	RNAseq	A // G	100	0.473	PolyHighResolution	CCTGTTAAGCACTTGTATGCCCTCTAGACAGTGAT[A/G]ACATTAAACGTACATGATAATGTCTACCGCCTGGC
AX-168367903	RNAseq	T // C	100	0.473	PolyHighResolution	CTGTAATGGTTGTTGGTTGAAAGAAAACTCTAATG[C/T]ACACGTGTCATTTTCATTCTGGGCATTGACTTCTT
AX-168367904	RNAseq	T // C	99.46	0	MonoHighResolution	TCCATCACTTATAATGCTGCCCACAGAGTTAAAAA[C/T]GAAGATCCTTGAAGCTCTTCCTGCGGTGGATGTTG
AX-168367905	RNAseq	T // C	100	0.486	PolyHighResolution	AGGAGAAAGAGAATCATGTTCTACATTGAGATCAT[C/T]GACACCCGTGTTGCTGATACCTCACGTGTCCCGGG
AX-168367906	RNAseq	T // C	100	0.416	PolyHighResolution	TCATTGTGACTGACCAAACCTTCATCAATTTTGAA[C/T]AAATTTTCATTATTACTGCCCAAATTTTCATCATC
AX-168367907	RNAseq	A // G	99.46	0.185	PolyHighResolution	ATCAAGGGGAAGAGTGATGGGAAGAGGGATGATGA[A/G]GAGCCCGAGCAATCGAATTCTGAAACTAATCAGGA
AX-168367908	RNAseq	A // C	94.054	0.287	CallRateBelowThreshold	AAAGGCAGATTTTGGACTGGAGAAAGGATGAACAA[A/C]GAAGCTTGGAGAAAGAGTGAAAGACAGAAAGTTGA
AX-168367909	RNAseq	T // C	100	0	Other	TTGTTGACTATGTGATGAGCTTGAATGGAAAACAT[C/T]ACAAATATTGTATATAAAAGGCCAATAAGTGCCCA
AX-168367910	RNAseq	A // G	100	0.43	PolyHighResolution	AAGATCATGAACCACTTGGCAAAAACGGTCCCGGA[A/G]CTCGTGGGCTCCCTGCACTCCTCTTCGCTATCGCC
AX-168367911	RNAseq	A // C	100	0	Other	ACAACGGCAGCTTCAAGTACACTTGGATGACTATA[A/C]AGAACAGTTTCTACTTCAATGCTGCTGACATTCTC
AX-168367912	RNAseq	T // C	98.919	0.489	PolyHighResolution	GGGGAGGCTATTTCCAAAGGGCACCGAAATTATGA[C/T]CTGATGCTGAACTTGCAGTTGGGAATCAGGTATAC
AX-168367913	RNAseq	A // G	100	0.359	PolyHighResolution	ATACTCATGATTGGGTTTGTGTGGTAAAGTTGCCC[A/G]TAGAGACCAGACATCGGTAGAACTATCATCACTAC
AX-168367914	RNAseq	A // G	100	0.468	PolyHighResolution	CCGATCTCCACCCACATGAAGAAGAATTACAGCGG[A/G]AAAACAGAGGACAAGCAAACGTGGCCATCTAATAC
AX-168367915	RNAseq	T // C	80.54	0.403	Other	TTGAAAATCATCCACATGAATTTTGCAAGCTTCCC[C/T]AATATTGTTTAAATGAATAATCAGTATTATGTAAA
AX-168367916	RNAseq	A // G	77.297	0.189	Other	TCTTTCTAATGGAAAAATGTTTTGGCAAGTCTCCA[A/G]CTTGGAATTTTTTCATCATAGGTATTGCAAGAGTC
AX-168367917	RNAseq	T // C	90.27	0.045	Other	CCCATCCCTCCAACAAAGTTTCCTCCTCCAAAAGG[C/T]CGTCCGCCACGGCCAAGTAAACGATGCAGGGCCTC
AX-168367918	RNAseq	A // G	100	0.486	PolyHighResolution	AAACAAAATAAATGGATGAAAACATGTATAGAGGA[A/G]CCTTTCAAAGCAAACTGGGATTTTGCAAGTGTTAA
AX-168367919	RNAseq	T // C	90.811	0.214	CallRateBelowThreshold	TTGCTTCTATTTCTCCACCCTATTAAGTTTGCAGT[C/T]GCATTCACATTTGGCAACCTGCTTTCGCTAGCAAG
AX-168367920	RNAseq	A // G	100	0.495	PolyHighResolution	TTAACATCTTCATCAATAACGAGACTGCACAGGAG[A/G]CTTTTGATGTGATTGGATTGGGCGTGGAGCCGGGA
AX-168367921	RNAseq	A // C	100	0	MonoHighResolution	GATGATGCAGGAGATGAAATTGAGATGGTCTGCCC[A/C]GAAGCTATTCGTTTTCAGCTGCTTGCCCGAAGCTG
AX-168367922	RNAseq	A // G	73.513	0.14	Other	TCGCAGTAGCGGTTGCTGCGGCAACCGCTAATGTC[A/G]AGCCTCCGACACAGCGGCGCTCCGCACATCACCTT
AX-168367923	RNAseq	A // G	90.27	0.03	Other	CACAAGAATGGCAATTGCTGCTGTTAAACATTTTA[A/G]CCTAGCTAATGATGAACTCAAGTTGATGTACAGCT
AX-168367924	RNAseq	A // G	100	0	Other	GGAAGATTGGGGAGAAACCTACTCAGGAAAAAGGA[A/G]ACCAACATTATTTATTCTCAATATTAAAAGTGGGA
AX-168367925	RNAseq	A // G	99.46	0.408	PolyHighResolution	CAAGATAACTGTGAGAGTCCTCAGGAGCAACTTAA[A/G]AAGCCTGTTGGCAATGGAATATTCACTCCTATTAT
AX-168367926	RNAseq	T // G	98.919	0.156	PolyHighResolution	ATTTTAGATCTGGTAGCTGCTTTCGATCCATTAAC[G/T]TTTGTAGAGAAACAAACTCCGTCACTGTGTACACT
AX-168367927	RNAseq	T // C	99.46	0.446	PolyHighResolution	CGTCTACGGCAGAGGCCTGCATGTCGGAGGTAAGC[C/T]CGGGCTGCTGCGGTACGATTTCTGACGACATGACG
AX-168367928	RNAseq	T // G	98.919	0.197	PolyHighResolution	ATCTGTAATGAAGGAGATTGCCGCTTATGAAAAAA[G/T]AATTCTCAGTTTTCATTCGATTGTATTTGGAAGAA
AX-168367929	RNAseq	T // C	95.135	0.014	Other	CCGGAGAACATATTGCTGGACGAGAATTTCTGCCC[C/T]AAGGTGTCCGACTTCGGGCTGGCAAAGCTTGTGGA
AX-168367930	RNAseq	A // C	100	0	Other	CGGAGGTAGACATGGCACAGATCAAAAGAGTTTAT[A/C]AAGAAAAGTATAGGATGTCCCTAGATGAAGCAATT
AX-168367931	RNAseq	A // G	99.46	0.5	PolyHighResolution	GCAGGGTCAGATTCAGGGGCAGGGGCAGGCATACA[A/G]GCGGACATCAAGGCATGCGGTGCACGTGGTGTTTA
AX-168367932	RNAseq	A // G	95.676	0.246	Other	GGGGCATTTCCGTTAGCAGACCATTGCCAGACATG[A/G]GTGACCTCATGGTACAACACTCCTCTGATCTCTGT
AX-168367933	RNAseq	A // G	82.703	0.366	Other	ATTTGGTTAAAGTTGCAGAAGCACATTGTCAACTT[A/G]TTGTCCTCTCAAAGTTTGTTGACAAACTACAAACT
AX-168367934	RNAseq	T // C	100	0.424	PolyHighResolution	CGCTATGACGGTGACGTGTACACACATCTTTACAT[C/T]GAAGCCTTGAAGGATCCTTTTAACTCTGATGTGAC
AX-168367935	RNAseq	A // G	100	0.222	PolyHighResolution	AGAACATTGTTCCTTTGGAAAAGCTCCAGACACAT[A/G]CCAACAATATGAAAAATTTCACTCGGAACACTCAT
AX-168367936	RNAseq	A // G	100	0.495	PolyHighResolution	ATGAGTAAAAGGGCAATACGATCTGATGGTAGAGC[A/G]CTGCTTGATACGGGTATTTTTGCAATCAGAGGTCA
AX-168367937	RNAseq	T // C	88.649	0.241	Other	CTCCTCGCAAAGGAGGAAGTTGCGAGCGGAGATAA[C/T]GGATCTCTACCTGAGACTCCCATCAGTGACCTGTT
AX-168367938	RNAseq	T // G	82.162	0.385	Other	CCATGGGAAAGGTTGCCAAGATGTTGGAAGGCACC[G/T]TGGACATTCAGGACCCTCCCAAGCCCTATCCGTCG
AX-168367939	RNAseq	T // C	97.838	0.356	PolyHighResolution	CATTATGACGGCGGCTGATATCATATAGCCACTCT[C/T]CTTTCTGCACCTTATGTTCAAAGTGCACAATAGTT
AX-168367940	RNAseq	T // G	100	0.403	PolyHighResolution	TATGAGTTCCTTCATGTACTAGCTCAAGGTGGAAT[G/T]CAAGCAAAGTTTACTGATACACAACAAAGTAATGG
AX-168367941	RNAseq	T // G	75.676	0.296	Other	ACTAAAGATTACATTTTCAAAAATATGAATTGCTT[G/T]TCATCATGCAAGTTAAAGATAGAATTCTTTGTAGA
AX-168367942	RNAseq	A // G	96.216	0.396	CallRateBelowThreshold	GAGAGTGTGACAAATCATGATGTCAAGGCAGTTGA[A/G]TATATCTTGAAAAGGAAATGCCAGTCCCATCCAGA
AX-168367943	RNAseq	T // G	98.919	0.41	PolyHighResolution	CCTTCGAGAATTTCGTCTGTGCTGGATAACAAGGG[G/T]TTGGTTTTCGAAGGGGTTGGTGGGAATGGGTGGCC
AX-168367944	RNAseq	A // G	100	0.359	PolyHighResolution	TCGACAAGCTTCATTACATGTTCACACATCCAATC[A/G]ACATCATTCAAGTACTTGGGCAAAAGCTTACGACT
AX-168367945	RNAseq	T // C	100	0.392	PolyHighResolution	AAAGGCAAGGGAATCTAGAATGTGGCATTGAGTAA[C/T]CAGGATCGTCTGTTTCCTTCGGATCCACTGTTTCT
AX-168367946	RNAseq	A // C	98.919	0.385	PolyHighResolution	TTTCATTACCATACAGCTCTATCTAGCATAGGAGT[A/C]AAACATTAGGACACAGATATTCCCAACAATGGTGG
AX-168367947	RNAseq	T // G	97.838	0.044	Other	CTGTGATAACAGGCTTTCAGGCATGATTCCACAAG[G/T]TCGACACTTTGACACTTTTGGTGCATCTTCTTTCT
AX-168367948	RNAseq	A // G	99.46	0	MonoHighResolution	TTAATTTTACCTTATGATTGAAATGCACAAAAACA[A/G]GAAATTTAAATGCAAAAACAATCACAAGAACCCAC
AX-168367949	RNAseq	T // C	100	0.359	PolyHighResolution	TCGGATTGGAGATGTTCAATGATGAATTTGACAGG[C/T]CTTGAACCACATGGACTGAATTCAAGGACTTGATA
AX-168367950	RNAseq	A // G	100	0.13	PolyHighResolution	GCATGTGCCAGCCATATGTTAGGGCCAACTTTTGC[A/G]TATGTCACTGATATATATGCTGCACTTGAAAGAAT
AX-168367951	RNAseq	A // C	92.973	0.009	Other	TTGGAAGCACTTTGTGCAATGGTTAACAACAATCT[A/C]TGTTGTTATGATCTGGCCATGGATCTCAGCAGTAG
AX-168367952	RNAseq	A // G	81.081	0.077	Other	CTGTAGAAAGAAACGTTTGTCCAGACATGTTACCA[A/G]GCAAATGAATGGGAACTGTTACTTTGCTTTGATCA
AX-168367953	RNAseq	T // C	100	0.449	PolyHighResolution	AGCGAAAATCAAACAGAGCCGTTGGAGAACAGAGC[C/T]CCACAGGCTGTAGAGGGTGATGAAGCAGAAAAAAG
AX-168367954	RNAseq	T // C	97.838	0.428	PolyHighResolution	TACCAGCTATCTTGTATCAGCTAATAGCTGCAGTC[C/T]GAATATTCAAAAAAATACAGAATATCTGTTCTCTG
AX-168367955	RNAseq	T // G	90.27	0.458	Other	GTTAGCGCATGTAGCCTTTGAGGCCAAAGATGATA[G/T]GTGTGACCATTAAATTTACTACCGAAGACCATTGA
AX-168367956	RNAseq	A // G	100	0.068	PolyHighResolution	TCTGCTTCCAATTCAAAGAACTAACATGATCAAAC[A/G]CCTGCCCTTGTATAGGATAATGAGAGCATATTTCA
AX-168367957	RNAseq	A // C	100	0.197	PolyHighResolution	TTAACACTCATAACCAGGTCTAGATTTAGTGCGAC[A/C]ATCAACCTGCACTGTAGGTGATGCAACTACCCTGT
AX-168367958	RNAseq	A // G	96.216	0.295	CallRateBelowThreshold	ACCAACAGGCTTTACTGCTGAGAGTGCAAAAAAAG[A/G]AAGTATAGAAGAAGAAGAGGCTGAAGGGAATGATT
AX-168367959	RNAseq	A // G	98.919	0.429	PolyHighResolution	AACGAAGTCCATTCCAACGTAATCGGCAAAGTGGA[A/G]AAGTTTCATGTTCGAGGAGTCTGGGATTCGCATGA
AX-168367960	RNAseq	A // G	99.46	0.429	PolyHighResolution	ACTGTAATTGACAAAAAGTTACCAATACTTTCGAT[A/G]ACTATAAACATAATGCATGTTTCTTTGGATCTCTG
AX-168367961	RNAseq	A // G	100	0.387	PolyHighResolution	ACTTGCAGATAGGAGAGAGACAGTAGTTTATGCTG[A/G]TACACAAGAGGAGAAACTACATAATAATGAACTAA
AX-168367962	RNAseq	T // C	100	0.262	PolyHighResolution	ACTTTACATACAGATGCGCAAGGTAGAAGGCTACA[C/T]CATAGTGTCACAAACGAACAGATAAGGGATACTGA
AX-168367963	RNAseq	T // G	100	0.424	PolyHighResolution	TTATTGTCAAAAATATGATCCTCAGCCTTTGCCAC[G/T]GCAGGGGCATCTGAAATACACTTACGCACATTCAG
AX-168367964	RNAseq	A // G	100	0.084	PolyHighResolution	AGCCAAATGGGGCGATCAAGGCGTAAATACAGAAA[A/G]TCAAGACCTAAAGTCCAGGTCGGCCTTCCCAGGCT
AX-168367965	RNAseq	T // C	100	0.03	PolyHighResolution	CTGTTTTTAAAGGCATAGTATGAGCGGAATAAAAT[C/T]ACAGTTATTTCAAATCATATATCAATGATTTTGCA
AX-168367966	RNAseq	T // C	97.838	0.251	PolyHighResolution	AAAGCTTCATCCCAATAATCAATGAAACATCGATA[C/T]CAAAGAATATTCCATTAAACCAAGTAGCTTTTGTT
AX-168367967	RNAseq	A // G	99.46	0.163	PolyHighResolution	GTCTTCGTCTTCCCAAAGAGGGTAGTACAAGATAA[A/G]ATATGCGCGTACTAGGTGCTGTTTCGTTTGTACTT
AX-168367968	RNAseq	T // C	100	0.173	PolyHighResolution	AATATGCATTGCATAGCATATAATTTTTTGGAACA[C/T]GCAAGCTAGTCTCTAACATCATGAGAATTCATCCT
AX-168367969	RNAseq	T // C	100	0.23	PolyHighResolution	ATCTATCAGCCTAACACGACCTAAAGATGGCAGAC[C/T]AGCGCCTGCCATGGCACCCATCCAAATAATGTCCT
AX-168367970	RNAseq	A // G	80	0.223	Other	ATTTTAGCATTGAGATGGAAAAGAAAGCTTAAATT[A/G]CATAGTGCTTTTATTTTCTTCAAAACTTTTGCAAG
AX-168367971	RNAseq	A // G	100	0	Other	GATGAAAGTACTCCAGTGCTCATTAAGAACCTGCC[A/G]GGCCATTTCAGGTCCAAGGCCATTAGTAAGCTGAT
AX-168367972	RNAseq	T // C	100	0	Other	GAAGAAGGTGATGAACAGTTTGGTGAATTAGGTGC[C/T]CACATGCGAGGTGGAGGACTATAGGTTGATGCTAT
AX-168367973	RNAseq	T // G	100	0.419	PolyHighResolution	TGTCCCATATAAATTTGCATACTCCAGCACAGAGA[G/T]TCATTCTATCTTCACAATTACACCTTCTGGTAGCG
AX-168367974	RNAseq	A // G	98.919	0.087	PolyHighResolution	TTAAAAACACCACAAAACCAACATGGTATCACTAA[A/G]AGTAGGTCACATTAATATTGATTGTTAGTTATTTT
AX-168367975	RNAseq	T // C	98.919	0.221	PolyHighResolution	AGCAGAGTGAATAGCCCAATATAGCCAAAAATCTT[C/T]TGCACATCAGCCTTCTCACCTTCAGCACCAGCAAG
AX-168367976	RNAseq	T // C	100	0	Other	CATGATTTCACAGTCAAGGACATCAGGGGCAATGA[C/T]GTGGATCTCAGCATTTACAAAGGAAAAGCTCTGCT
AX-168367977	RNAseq	T // C	72.973	0.33	Other	AAACATCAATCCTTTCAAGTTCCCAATAGCTTTAA[C/T]ATCCCCACTCAGGTAATTGTTTGATAGATCTACAT
AX-168367978	RNAseq	A // G	97.838	0	MonoHighResolution	GGCACAGGACTCTTATCCTGCTCCAAGATGCTAAG[A/G]AACTCCCCTGCAACCGAATCGGCTACATCATCTAA
AX-168367979	RNAseq	T // C	88.649	0.22	Other	TCTTGCACAGCAATCTTGGCAGCCTTGCTTAATTC[C/T]TCTGCCCTTTTTGCCTCATCTCCTTCTCTCCCCAA
AX-168367980	RNAseq	A // G	99.46	0	Other	ATGGTTATATTATCAATTTGCATCTGAAAGTGGAG[A/G]GCACCTCAAGCATGTCTCCGATGTTGATAACCAGA
AX-168367981	RNAseq	A // G	99.46	0.408	PolyHighResolution	CGGTCGTGGAAAACGCGGAACGTATTGCCGTCGAA[A/G]CGAGTGACGATAACCGAGCAGCCCGTGAGACCCAC
AX-168367982	RNAseq	T // C	99.46	0.334	PolyHighResolution	GTGCGAAACGTATTCCGCGGGTAGATTAATCAAAA[C/T]AAACCCCACAATCGCGTTCTTCTTTAGGAAATCCA
AX-168367983	RNAseq	A // C	98.378	0.011	NoMinorHom	GCGTGGAAAGAACAATGGAACCGAAAATCAAAGTA[A/C]TCAAAAATTTCGGATTCCAAGGGGAAAATCTAGCT
AX-168367984	RNAseq	T // C	97.838	0.099	NoMinorHom	ACATTTACCTTCTGTGAAATTTGATGCAAAGGCTT[C/T]ATAGCATACATCAACATGCATCTAGGATTGAAGGA
AX-168367985	RNAseq	A // G	100	0.313	PolyHighResolution	TTCATACGATAGATCTTCGGCTGTGGATTTGCTTC[A/G]GTTGGCAGAGACCGCCCAACAACCTGGTACTGACG
AX-168367986	RNAseq	T // C	100	0.414	PolyHighResolution	TATGAGGAAATAAATCATGTCAAGCTTTCTCCAAA[C/T]GAAAAGATACCAAACAATCCCCAAATTGGAGGAAA
AX-168367987	RNAseq	T // G	89.189	0.018	CallRateBelowThreshold	GAGATCAGAAGGAAAAGTATAACCATGCCGGGTTT[G/T]ACATGTAATGCGTGCAATGCAGAGTTCGACGATGA
AX-168367988	RNAseq	T // C	100	0	MonoHighResolution	GTTTGGGTATCAATTTCCATATCTTTATGATGAGA[C/T]ACAAGAAGTTGCACGGGCTTTTGGAGCTGTTTGTA
AX-168367989	RNAseq	A // G	100	0.057	NoMinorHom	ACCTGTACTTACATGCTGGCAAGTGTGATGTATAA[A/G]ATTAGGTCCATTTCCCGAAAGCTTAAGTCTTGCCT
AX-168367990	RNAseq	T // C	100	0.349	PolyHighResolution	TGCCATGCTTAATAGAATACCGATTGCCTCTTTGA[C/T]TAACAAAATGCTCAGAGCTGCTTTTTCCTGTTTTG
[truncated: 1,401 more rows]
