# Supplementary material for: A 3K Axiom SNP array from a transcriptome-wide SNP resource sheds new light on the genetic diversity and structure of the iconic subtropical conifer tree Araucaria angustifolia (Bert.) Kuntze
Source: PLoS One. 2020 Aug 31;15(8):e0230404. doi: 10.1371/journal.pone.0230404 (PMC7458329; doi:10.1371/journal.pone.0230404)
Supplement: S3 File — (XLSX) [file pone.0230404.s003.xlsx]

## Sheet: Data 2,022 SNP GENALEX
2022	185	15	16	13	12	12	12	12	14	12	14	10	13	8	12	13	12	2	91	94
			Pop_1	Pop_2	Pop_3	Pop_4	Pop_5	Pop_6	Pop_7	Pop_8	Pop_9	Pop_10	Pop_11	Pop_12	Pop_13	Pop_14	Pop_15		Region 1	Region 2
Sample	Pop	AX-168334533		AX-168334542		AX-168334544		AX-168334547		AX-168334549		AX-168334550		AX-168334554		AX-168334555		AX-168334556		AX-168334557		AX-168334559		AX-168334562		AX-168334563		AX-168334566		AX-168334567		AX-168334568		AX-168334569		AX-168334571		AX-168334577		AX-168334588		AX-168334595		AX-168334597		AX-168334598		AX-168334600
Aan_239	Pop_01	1	1	1	2	1	2	1	2	1	1	1	1	1	1	1	2	1	1	2	2	1	2	2	2	2	2	1	2	1	2	0	0	1	1	2	2	1	1	2	2	1	1	1	1	2	2	1	2
Aan_244	Pop_01	1	1	1	2	1	2	0	0	2	2	1	1	1	1	1	2	2	2	1	2	1	1	1	2	2	2	2	2	1	1	1	2	1	1	2	2	1	1	1	2	1	1	1	2	1	2	1	1
Aan_253	Pop_01	1	2	1	2	1	2	1	2	1	1	1	1	1	1	1	1	2	2	1	2	1	1	1	2	2	2	1	1	2	2	2	2	1	1	2	2	1	1	2	2	1	1	1	2	2	2	1	2
Aan_260	Pop_01	1	2	1	2	1	2	1	2	1	2	1	1	1	1	1	1	1	2	1	1	1	2	2	2	2	2	1	2	1	2	0	0	1	1	2	2	1	1	1	2	1	1	1	1	2	2	1	1
Aan_273	Pop_01	1	2	1	1	2	2	1	1	1	1	1	1	1	1	1	1	2	2	1	1	1	1	1	2	2	2	1	1	2	2	1	2	1	1	2	2	1	1	1	1	1	1	1	2	2	2	1	1
Aan_276	Pop_01	1	2	1	2	1	1	1	1	1	2	1	1	1	1	1	1	1	1	1	1	1	1	2	2	2	2	1	2	2	2	2	2	1	1	2	2	1	1	1	2	1	1	1	2	2	2	1	2
Aan_298	Pop_01	1	2	1	2	1	2	1	2	1	1	1	1	1	1	1	1	2	2	1	1	2	2	2	2	2	2	1	1	2	2	1	1	1	1	2	2	1	1	1	2	1	1	2	2	2	2	1	1
Aan_32	Pop_01	1	2	2	2	2	2	2	2	1	2	1	1	1	1	1	1	2	2	1	1	2	2	1	1	2	2	2	2	1	1	1	2	1	1	2	2	1	1	2	2	1	1	1	2	2	2	1	1
Aan_36	Pop_01	1	2	1	2	2	2	2	2	1	2	1	1	1	1	1	2	2	2	1	1	1	2	1	2	2	2	1	2	1	2	1	2	1	1	2	2	1	1	2	2	1	1	1	1	2	2	1	1
Aan_842	Pop_01	1	2	1	1	1	2	1	2	1	1	1	1	1	1	1	1	2	2	1	2	1	2	1	2	2	2	1	1	2	2	0	0	1	1	2	2	1	1	1	2	1	1	1	2	2	2	1	2
Aan_906	Pop_01	1	1	1	2	1	2	1	2	1	1	1	1	1	1	1	1	2	2	2	2	1	2	2	2	2	2	1	2	1	2	1	2	1	1	2	2	1	1	2	2	1	1	1	1	2	2	2	2
Aan_907	Pop_01	1	2	1	1	1	1	1	2	1	1	1	1	1	1	1	2	2	2	1	2	1	2	2	2	2	2	1	2	1	2	2	2	1	1	2	2	1	1	2	2	1	1	1	1	1	2	1	2
Aan_908	Pop_01	1	2	1	2	1	2	2	2	1	2	1	1	1	1	1	2	1	2	1	2	1	2	1	2	2	2	1	2	1	2	1	2	1	1	1	2	1	1	2	2	1	1	1	2	1	2	1	2
Aan_911	Pop_01	1	2	1	1	1	2	1	1	1	1	1	1	1	1	1	1	2	2	1	2	1	2	2	2	2	2	1	2	1	2	1	1	1	1	2	2	1	1	1	2	1	1	1	2	2	2	1	2
Aan_912	Pop_01	2	2	1	2	1	2	1	2	1	1	1	1	1	1	1	2	1	1	1	1	1	2	1	2	2	2	1	2	1	2	2	2	1	1	2	2	1	1	2	2	1	1	1	1	2	2	1	2
Aan_915	Pop_01	1	1	1	1	1	2	1	1	1	1	1	1	1	1	2	2	2	2	1	2	2	2	2	2	2	2	1	1	2	2	1	2	1	1	2	2	1	1	1	2	1	1	1	2	2	2	2	2
Aan_100	Pop_02	1	2	1	2	2	2	1	2	1	2	1	1	1	1	2	2	1	2	2	2	1	1	2	2	2	2	1	2	1	2	0	0	1	1	2	2	1	1	1	1	1	1	1	2	2	2	1	1
Aan_117	Pop_02	1	2	1	2	1	2	1	2	2	2	1	1	1	1	2	2	1	2	1	1	1	1	1	2	1	2	1	1	2	2	2	2	1	1	1	2	1	1	1	1	1	1	1	2	2	2	1	1
Aan_122	Pop_02	1	1	2	2	1	2	1	1	1	1	1	1	1	2	2	2	1	2	1	2	1	1	2	2	1	2	2	2	1	2	2	2	1	1	2	2	1	1	1	1	1	1	1	2	2	2	1	2
Aan_148	Pop_02	2	2	2	2	2	2	1	2	1	1	1	1	1	2	2	2	2	2	2	2	1	2	1	2	1	2	1	2	1	2	2	2	1	1	2	2	1	1	1	1	1	1	1	2	2	2	2	2
Aan_52	Pop_02	1	2	2	2	2	2	1	2	1	1	1	1	1	1	1	2	1	2	1	1	1	2	1	2	2	2	1	1	2	2	0	0	1	1	1	2	1	1	1	2	1	1	1	1	2	2	1	2
Aan_68	Pop_02	1	1	1	1	2	2	1	2	1	2	1	1	1	1	2	2	1	2	1	2	1	2	1	2	1	2	1	2	1	2	2	2	1	1	2	2	1	1	1	2	1	1	1	1	2	2	1	1
Aan_76	Pop_02	2	2	2	2	1	2	1	1	1	2	1	1	1	1	0	0	1	2	1	1	1	1	2	2	2	2	2	2	1	1	2	2	1	1	2	2	1	1	1	2	1	1	1	2	2	2	1	1
Aan_83	Pop_02	1	2	2	2	1	1	1	2	1	2	1	1	1	2	2	2	1	2	1	1	1	1	2	2	2	2	1	1	2	2	2	2	1	1	2	2	1	1	1	1	1	1	1	1	2	2	1	1
Aan_840	Pop_02	1	1	2	2	1	2	1	1	1	2	1	1	1	2	2	2	2	2	2	2	1	1	1	2	1	2	1	2	2	2	2	2	1	1	1	2	1	1	1	1	1	1	1	2	2	2	2	2
Aan_86	Pop_02	1	2	1	2	1	1	1	1	1	2	1	1	1	2	2	2	1	2	1	2	1	1	1	2	2	2	1	2	1	2	2	2	1	1	2	2	1	1	1	1	1	1	1	2	2	2	1	1
Aan_870	Pop_02	2	2	1	2	1	2	1	1	1	2	1	1	1	1	2	2	2	2	1	1	1	1	1	2	2	2	1	2	1	2	2	2	1	1	2	2	1	1	1	2	1	1	1	1	2	2	1	1
Aan_882	Pop_02	1	2	1	2	2	2	1	2	1	1	1	1	2	2	2	2	1	2	1	1	1	1	1	2	1	2	1	1	2	2	2	2	1	1	2	2	1	1	1	1	1	1	1	1	2	2	2	2
Aan_889	Pop_02	2	2	1	2	2	2	1	2	1	1	1	1	1	1	2	2	2	2	2	2	1	1	1	2	2	2	1	2	1	2	2	2	1	1	2	2	1	1	1	2	1	1	1	1	2	2	1	1
Aan_155	Pop_03	1	2	1	1	2	2	1	1	1	2	1	1	1	1	2	2	1	1	1	2	1	2	1	2	2	2	2	2	1	2	2	2	1	1	1	2	1	1	1	1	1	1	1	1	2	2	2	2
Aan_157	Pop_03	1	2	1	1	1	2	1	2	2	2	1	1	2	2	2	2	1	1	1	2	1	1	2	2	2	2	1	1	2	2	2	2	1	1	2	2	1	1	1	2	1	1	1	2	2	2	1	2
Aan_160	Pop_03	1	2	1	2	2	2	1	2	1	2	1	1	1	1	2	2	1	2	1	2	2	2	1	2	2	2	2	2	1	2	2	2	1	1	2	2	1	1	1	2	1	1	1	2	2	2	1	2
Aan_165	Pop_03	1	2	1	2	1	2	1	1	1	2	1	1	1	1	2	2	1	2	2	2	2	2	1	2	2	2	1	2	2	2	2	2	1	1	2	2	1	1	1	1	1	1	2	2	2	2	1	2
Aan_177	Pop_03	1	1	1	2	2	2	1	1	2	2	1	1	2	2	1	2	2	2	1	1	1	1	1	2	2	2	2	2	1	1	2	2	1	1	2	2	1	2	2	2	1	1	2	2	2	2	2	2
Aan_180	Pop_03	1	2	1	1	1	2	1	1	1	2	1	1	1	2	1	2	2	2	1	2	1	1	1	2	1	2	1	2	1	2	2	2	1	1	1	2	1	1	1	2	1	2	2	2	2	2	2	2
Aan_186	Pop_03	2	2	2	2	2	2	1	2	2	2	1	1	1	1	2	2	2	2	1	1	1	2	1	2	2	2	1	2	2	2	2	2	1	1	1	2	1	2	1	1	1	1	1	1	2	2	1	2
Aan_187	Pop_03	1	2	1	2	1	2	1	1	2	2	1	1	1	1	2	2	2	2	1	1	1	2	1	2	2	2	2	2	1	2	2	2	1	1	2	2	1	2	1	1	1	2	1	1	2	2	1	1
Aan_191	Pop_03	1	2	1	2	2	2	1	1	2	2	1	1	1	2	1	2	2	2	1	1	1	1	1	2	2	2	2	2	2	2	2	2	1	1	2	2	1	1	2	2	1	1	1	2	2	2	1	1
Aan_196	Pop_03	1	1	1	2	2	2	1	2	1	2	1	1	1	1	2	2	1	2	1	1	1	1	1	2	2	2	1	2	2	2	2	2	1	1	2	2	1	1	1	2	1	1	2	2	2	2	1	2
Aan_890	Pop_03	2	2	1	1	1	2	1	2	2	2	1	1	1	1	2	2	1	2	1	1	1	2	2	2	2	2	2	2	1	2	2	2	1	1	2	2	1	1	1	1	1	1	1	1	2	2	1	2
Aan_892	Pop_03	1	1	2	2	2	2	1	2	2	2	1	1	1	2	2	2	1	2	2	2	1	1	1	1	2	2	1	1	2	2	2	2	1	1	1	2	1	1	1	2	1	1	2	2	2	2	1	2
Aan_198	Pop_04	1	1	1	2	1	1	2	2	1	2	1	1	1	2	2	2	2	2	2	2	1	1	1	2	2	2	2	2	1	2	2	2	1	1	1	2	1	1	1	2	1	1	2	2	1	2	2	2
Aan_206	Pop_04	1	2	1	1	2	2	2	2	2	2	1	1	1	1	2	2	2	2	0	0	1	1	1	1	2	2	2	2	1	2	2	2	1	1	1	2	1	1	1	2	1	1	1	1	2	2	2	2
Aan_210	Pop_04	1	2	1	2	2	2	1	2	2	2	1	1	2	2	2	2	2	2	1	2	1	1	2	2	2	2	1	2	1	2	2	2	1	1	2	2	1	1	1	2	1	1	1	2	2	2	1	1
Aan_214	Pop_04	2	2	1	2	2	2	1	2	1	2	1	1	2	2	2	2	2	2	1	2	2	2	1	1	2	2	1	2	1	2	2	2	1	1	2	2	1	1	1	1	1	1	1	2	2	2	1	2
Aan_229	Pop_04	1	1	1	1	1	2	1	2	1	1	1	1	1	2	2	2	1	2	2	2	1	1	1	2	2	2	2	2	2	2	2	2	1	1	2	2	1	1	1	1	1	1	1	2	2	2	2	2
Aan_230	Pop_04	1	1	1	1	1	2	2	2	2	2	1	1	1	2	2	2	1	2	1	2	1	1	1	1	2	2	1	2	1	2	2	2	1	1	1	2	1	1	1	2	1	1	1	1	2	2	2	2
Aan_232	Pop_04	1	1	1	1	1	1	1	2	2	2	1	1	1	2	2	2	1	1	1	2	1	1	1	2	2	2	2	2	1	1	2	2	1	1	2	2	1	1	1	1	1	1	1	1	1	2	2	2
Aan_236	Pop_04	1	1	1	2	1	2	1	2	2	2	1	1	1	2	2	2	1	2	1	1	1	2	1	1	2	2	2	2	1	2	2	2	1	1	2	2	1	1	1	1	1	1	1	2	1	2	1	2
Aan_237	Pop_04	1	1	1	1	1	1	1	2	1	2	1	1	1	1	2	2	1	2	1	2	1	1	1	1	2	2	1	2	2	2	2	2	1	1	2	2	1	1	1	1	1	1	1	2	1	2	1	2
Aan_238	Pop_04	1	1	1	1	1	1	2	2	1	2	1	1	1	1	1	2	1	2	1	1	1	1	1	1	2	2	2	2	1	1	1	2	1	1	2	2	1	1	1	1	1	1	2	2	1	2	2	2
Aan_897	Pop_04	1	2	1	2	1	2	1	1	1	1	1	1	2	2	2	2	1	1	1	2	1	2	1	2	2	2	2	2	1	1	2	2	1	1	2	2	1	1	1	1	1	1	1	2	2	2	1	2
Aan_904	Pop_04	2	2	1	1	1	2	2	2	1	2	1	1	1	1	2	2	1	2	1	1	2	2	1	2	2	2	2	2	1	2	2	2	1	1	1	2	1	1	1	1	1	1	1	2	2	2	1	1
Aan_415	Pop_05	1	1	2	2	1	1	1	1	1	2	1	1	1	1	2	2	1	1	1	2	1	1	1	2	1	2	1	2	1	2	2	2	1	1	2	2	1	2	1	1	1	1	1	1	2	2	1	1
Aan_420	Pop_05	1	1	2	2	1	2	1	1	1	2	1	1	1	2	2	2	2	2	1	1	1	1	1	2	2	2	1	2	1	2	2	2	1	1	2	2	1	2	1	2	1	1	1	2	2	2	1	1
Aan_424	Pop_05	1	1	2	2	1	2	1	1	1	2	1	1	1	2	2	2	1	2	1	1	1	1	1	2	2	2	1	1	2	2	2	2	1	1	2	2	1	1	1	1	1	1	1	2	2	2	1	1
Aan_431	Pop_05	1	1	2	2	1	2	1	1	1	1	1	1	1	1	2	2	2	2	1	1	1	1	1	2	2	2	2	2	1	2	2	2	1	1	2	2	1	1	1	2	1	1	2	2	2	2	1	2
Aan_434	Pop_05	1	2	1	2	2	2	1	1	2	2	1	1	1	2	2	2	2	2	1	1	1	1	1	2	2	2	2	2	1	2	1	2	1	1	1	2	1	1	1	2	1	1	1	2	2	2	1	2
Aan_440	Pop_05	1	1	1	2	1	2	1	2	2	2	1	1	1	2	2	2	1	2	1	2	1	1	1	2	1	2	2	2	1	1	2	2	1	1	1	1	1	1	1	2	1	1	1	2	2	2	1	1
Aan_442	Pop_05	1	2	2	2	1	2	1	1	1	1	1	1	1	1	1	2	1	1	1	1	1	1	2	2	1	2	2	2	1	2	2	2	1	1	1	1	1	1	1	2	1	1	2	2	1	2	1	2
Aan_444	Pop_05	1	2	1	2	2	2	1	1	1	2	1	1	1	2	2	2	1	2	1	2	1	1	2	2	2	2	2	2	1	1	2	2	1	1	1	2	1	1	1	2	1	2	2	2	2	2	1	2
Aan_447	Pop_05	1	1	1	1	1	2	1	1	1	1	1	1	1	2	1	1	1	2	1	2	1	1	1	2	1	2	1	2	2	2	2	2	1	1	2	2	1	1	2	2	1	1	1	2	2	2	1	1
Aan_847	Pop_05	1	1	2	2	1	1	1	1	1	2	1	1	1	1	2	2	1	1	1	1	1	2	2	2	2	2	1	1	2	2	2	2	1	1	2	2	1	2	1	1	1	1	1	1	2	2	1	1
Aan_942	Pop_05	1	2	2	2	2	2	1	1	2	2	1	1	1	2	2	2	2	2	1	1	1	1	1	1	1	2	2	2	1	2	2	2	1	1	2	2	1	2	2	2	1	1	2	2	2	2	1	1
Aan_945	Pop_05	2	2	1	2	2	2	1	2	1	1	1	1	1	1	1	2	2	2	1	2	1	1	2	2	1	2	2	2	1	2	0	0	1	1	2	2	1	1	1	2	1	2	1	2	2	2	1	1
Aan_373	Pop_06	2	2	1	2	2	2	2	2	2	2	1	1	1	2	2	2	1	2	1	2	2	2	1	2	2	2	2	2	1	2	2	2	1	1	1	2	1	1	1	2	1	1	1	1	2	2	1	1
Aan_377	Pop_06	2	2	1	2	1	2	0	0	2	2	1	1	1	1	1	2	1	2	1	1	1	2	1	1	2	2	2	2	1	1	2	2	1	1	1	2	1	1	1	1	1	1	1	1	2	2	1	2
Aan_380	Pop_06	2	2	2	2	2	2	1	2	1	2	1	1	1	1	2	2	1	2	1	2	1	2	1	1	2	2	2	2	1	1	2	2	1	1	1	2	1	1	1	1	1	1	1	1	2	2	1	2
Aan_384	Pop_06	2	2	1	2	1	2	2	2	2	2	1	1	1	1	2	2	1	2	2	2	1	1	1	2	2	2	1	2	1	2	2	2	1	1	2	2	1	1	1	1	1	1	1	2	2	2	1	1
Aan_393	Pop_06	2	2	1	2	2	2	1	2	2	2	1	1	1	2	2	2	1	2	1	1	1	2	1	2	2	2	1	2	1	2	2	2	1	1	2	2	1	1	1	2	1	1	1	1	2	2	1	1
Aan_400	Pop_06	1	2	2	2	2	2	1	2	2	2	1	1	1	2	2	2	1	2	1	2	1	1	1	1	2	2	2	2	1	2	2	2	1	1	2	2	1	1	1	1	1	1	1	1	2	2	1	2
Aan_407	Pop_06	1	2	1	2	1	2	2	2	2	2	1	1	1	2	2	2	2	2	1	2	1	2	1	2	2	2	2	2	1	1	2	2	1	1	1	1	1	1	1	2	1	1	1	1	2	2	1	2
Aan_408	Pop_06	2	2	1	2	2	2	1	2	1	1	1	1	1	2	2	2	2	2	1	2	1	1	1	1	2	2	2	2	1	1	2	2	1	1	1	2	1	1	1	1	1	1	1	2	2	2	2	2
Aan_845	Pop_06	1	2	1	2	1	2	1	2	2	2	1	1	1	1	1	1	1	2	1	1	1	2	1	2	2	2	2	2	1	1	1	2	1	1	1	2	1	1	1	1	1	1	1	1	2	2	1	2
Aan_933	Pop_06	2	2	1	1	2	2	1	2	1	2	1	1	1	1	1	2	1	2	1	1	2	2	1	2	2	2	2	2	1	2	1	2	1	1	1	2	1	1	1	2	1	1	1	1	2	2	1	2
Aan_938	Pop_06	2	2	1	2	2	2	1	2	1	2	1	1	1	1	2	2	2	2	1	1	1	1	1	1	2	2	1	1	2	2	2	2	1	1	2	2	1	1	1	1	1	1	1	1	2	2	1	2
Aan_941	Pop_06	2	2	1	2	2	2	2	2	1	2	1	1	2	2	1	2	2	2	2	2	1	1	1	1	2	2	1	2	1	2	2	2	1	1	1	2	1	2	1	1	1	1	1	1	2	2	2	2
Aan_306	Pop_07	1	2	1	2	2	2	2	2	1	2	1	1	1	1	2	2	1	2	1	2	1	2	2	2	2	2	2	2	1	1	2	2	1	1	1	2	1	1	1	2	1	1	1	1	2	2	1	1
Aan_313	Pop_07	1	2	2	2	1	1	1	2	1	1	1	1	1	2	1	1	0	0	1	2	1	2	2	2	2	2	1	2	2	2	1	2	1	1	1	2	1	2	2	2	1	2	1	1	2	2	1	1
Aan_319	Pop_07	1	1	1	2	2	2	1	2	1	2	1	1	2	2	2	2	2	2	1	1	1	2	1	1	2	2	2	2	1	1	2	2	1	1	2	2	1	1	1	2	1	1	1	1	2	2	1	1
Aan_329	Pop_07	1	1	1	2	1	2	1	2	2	2	1	1	1	2	2	2	2	2	1	1	1	2	2	2	2	2	2	2	1	2	2	2	1	1	1	1	1	1	1	1	1	1	1	1	2	2	1	1
Aan_335	Pop_07	1	1	1	2	2	2	2	2	1	2	1	1	1	1	2	2	2	2	2	2	1	1	1	2	2	2	1	2	1	2	2	2	1	1	2	2	1	1	1	1	1	1	1	1	2	2	1	2
Aan_348	Pop_07	1	2	1	2	2	2	0	0	1	2	1	1	1	1	2	2	2	2	1	1	1	2	1	2	2	2	2	2	1	2	2	2	1	1	2	2	1	1	1	1	1	1	1	1	2	2	1	2
Aan_349	Pop_07	1	2	1	1	2	2	1	1	1	2	1	1	1	1	2	2	0	0	1	1	1	1	1	1	2	2	1	2	1	2	2	2	1	1	2	2	1	1	1	2	1	1	1	2	2	2	1	2
Aan_353	Pop_07	1	2	1	1	2	2	1	1	1	2	1	1	1	2	2	2	2	2	1	2	1	1	1	2	2	2	1	2	1	2	2	2	1	1	2	2	1	1	1	2	1	1	1	1	2	2	1	2
Aan_357	Pop_07	1	1	1	2	2	2	2	2	1	1	1	1	1	1	2	2	1	1	1	2	2	2	2	2	2	2	2	2	1	2	2	2	1	1	2	2	1	1	1	1	1	1	1	2	2	2	1	1
Aan_844	Pop_07	2	2	1	2	1	2	1	2	1	1	1	1	2	2	1	1	1	1	2	2	1	1	1	1	2	2	1	2	2	2	1	2	1	1	1	1	1	2	2	2	1	1	1	1	2	2	2	2
Aan_922	Pop_07	1	1	1	1	2	2	1	1	1	2	1	1	1	2	1	2	1	2	1	1	1	1	1	2	2	2	2	2	1	2	1	2	1	1	1	2	1	1	1	1	1	1	1	2	2	2	2	2
Aan_929	Pop_07	1	1	2	2	1	2	2	2	1	2	1	1	1	2	2	2	1	1	1	1	1	1	1	2	2	2	2	2	1	1	2	2	1	1	2	2	1	1	1	2	1	1	1	1	2	2	1	2
Aan_930	Pop_07	2	2	1	2	1	2	1	2	2	2	1	1	1	1	2	2	1	1	1	1	1	1	1	1	2	2	2	2	1	1	2	2	1	1	2	2	1	1	1	1	1	1	1	1	2	2	1	1
Aan_931	Pop_07	1	2	1	1	2	2	1	1	2	2	1	1	1	1	2	2	2	2	1	1	1	1	1	1	2	2	1	2	2	2	2	2	1	1	2	2	1	1	1	2	1	1	1	1	2	2	1	2
Aan_454	Pop_08	2	2	1	2	1	2	2	2	1	1	1	2	2	2	1	2	1	2	2	2	2	2	1	2	2	2	1	1	2	2	2	2	1	1	1	1	2	2	2	2	2	2	1	1	1	2	1	2
Aan_456	Pop_08	2	2	2	2	1	2	1	2	1	1	1	2	2	2	1	1	1	2	2	2	1	2	2	2	2	2	1	1	2	2	1	2	1	2	1	1	2	2	2	2	2	2	1	1	1	2	1	1
Aan_460	Pop_08	2	2	2	2	1	2	1	1	1	1	1	2	2	2	1	2	1	1	2	2	1	1	2	2	2	2	1	2	2	2	2	2	1	1	1	2	2	2	2	2	2	2	1	1	1	2	1	2
Aan_465	Pop_08	1	2	1	2	1	2	2	2	1	1	1	1	2	2	1	2	1	1	2	2	1	2	1	1	2	2	1	2	2	2	2	2	1	1	1	2	1	2	2	2	2	2	1	1	2	2	1	2
Aan_483	Pop_08	1	1	2	2	1	1	2	2	1	1	1	2	2	2	1	2	1	1	2	2	2	2	1	2	2	2	1	2	1	2	2	2	2	2	1	2	1	2	2	2	1	2	1	1	1	2	1	2
Aan_484	Pop_08	2	2	1	1	1	2	2	2	1	1	1	2	2	2	1	1	1	1	2	2	1	2	1	2	2	2	1	1	2	2	1	2	1	1	1	2	2	2	2	2	2	2	1	1	1	2	1	2
Aan_492	Pop_08	2	2	2	2	1	1	2	2	1	1	1	2	2	2	1	1	1	2	2	2	1	1	2	2	2	2	2	2	2	2	2	2	1	1	1	2	1	1	2	2	1	2	1	1	1	2	1	1
Aan_499	Pop_08	1	2	1	2	1	1	2	2	1	2	1	1	1	1	1	1	1	2	2	2	1	1	1	2	2	2	2	2	2	2	2	2	1	2	2	2	1	2	2	2	1	2	1	2	2	2	1	2
Aan_500	Pop_08	2	2	1	2	1	1	1	2	1	2	1	1	1	1	1	1	1	2	2	2	1	1	1	2	1	2	1	2	2	2	2	2	1	2	1	2	1	2	2	2	1	2	1	2	2	2	1	1
Aan_509	Pop_08	2	2	1	1	1	1	1	2	1	2	1	1	1	2	1	1	1	1	2	2	1	2	1	2	2	2	2	2	2	2	1	2	1	1	1	1	1	2	2	2	1	2	1	1	1	2	1	1
Aan_948	Pop_08	2	2	1	2	1	2	1	2	1	1	1	1	2	2	1	2	1	1	2	2	1	2	2	2	2	2	1	1	2	2	2	2	1	1	1	2	2	2	2	2	2	2	1	1	1	2	2	2
Aan_954	Pop_08	1	2	1	2	1	1	2	2	1	1	1	1	2	2	1	2	1	2	2	2	1	1	2	2	2	2	1	2	2	2	1	2	1	1	1	2	1	2	2	2	2	2	1	1	1	2	1	1
Aan_512	Pop_09	1	2	1	2	1	2	1	2	1	1	1	1	2	2	1	1	1	2	2	2	1	2	1	1	2	2	1	1	2	2	1	2	1	1	2	2	1	2	2	2	2	2	1	2	1	2	1	2
Aan_518	Pop_09	1	2	2	2	2	2	2	2	1	1	1	2	1	2	1	1	1	1	2	2	1	2	1	2	1	2	1	1	2	2	2	2	1	2	1	2	1	2	2	2	2	2	1	1	1	2	2	2
Aan_525	Pop_09	2	2	2	2	1	1	1	1	1	1	1	2	2	2	1	1	1	1	2	2	1	1	1	2	2	2	1	1	2	2	1	2	1	2	2	2	2	2	2	2	1	2	1	1	1	2	1	1
Aan_539	Pop_09	1	2	2	2	1	1	1	2	1	1	1	2	1	2	1	1	1	2	2	2	1	2	1	2	2	2	1	1	2	2	1	2	1	1	1	2	1	2	2	2	1	1	1	1	2	2	1	1
Aan_541	Pop_09	2	2	2	2	1	2	2	2	1	2	1	1	1	1	1	2	1	1	2	2	1	2	1	2	1	2	1	2	2	2	1	2	1	1	2	2	1	2	2	2	1	2	1	2	1	1	1	2
Aan_544	Pop_09	2	2	2	2	1	1	2	2	1	1	1	1	1	2	1	1	1	1	2	2	1	2	2	2	1	2	1	2	2	2	2	2	1	1	2	2	2	2	2	2	1	2	1	2	2	2	2	2
Aan_550	Pop_09	2	2	1	2	1	1	1	1	1	1	1	2	1	2	1	1	1	2	2	2	1	2	2	2	2	2	1	1	2	2	1	2	1	1	1	2	2	2	2	2	2	2	1	2	2	2	1	2
Aan_565	Pop_09	1	2	2	2	1	2	2	2	1	2	1	2	1	2	1	1	1	1	2	2	1	1	2	2	2	2	1	2	2	2	1	2	1	1	2	2	1	1	2	2	2	2	1	1	1	2	1	1
Aan_570	Pop_09	2	2	2	2	1	2	1	2	1	1	2	2	1	1	1	2	1	2	2	2	1	1	1	1	2	2	1	2	2	2	1	1	1	1	1	2	1	1	2	2	2	2	1	1	2	2	1	2
Aan_848	Pop_09	2	2	2	2	1	2	1	1	1	1	1	2	2	2	1	1	1	2	2	2	1	2	1	2	2	2	1	2	2	2	1	2	1	1	1	2	1	2	2	2	2	2	1	1	1	2	1	1
Aan_956	Pop_09	2	2	2	2	2	2	1	2	1	2	1	2	1	1	1	2	1	2	2	2	2	2	1	1	2	2	1	1	2	2	1	2	1	1	2	2	1	2	2	2	2	2	1	2	1	2	1	2
Aan_958	Pop_09	2	2	2	2	1	2	2	2	1	1	2	2	1	2	1	1	1	2	1	2	2	2	1	2	1	1	1	1	2	2	1	2	1	2	2	2	1	2	2	2	1	2	1	1	2	2	1	1
Aan_961	Pop_09	2	2	1	2	1	1	1	2	1	1	1	2	2	2	1	1	1	1	1	2	1	2	1	2	1	2	1	1	2	2	1	1	1	1	2	2	2	2	2	2	1	2	1	1	1	2	1	1
Aan_964	Pop_09	2	2	2	2	1	1	2	2	1	2	1	2	2	2	1	2	1	1	2	2	1	2	1	1	2	2	1	1	2	2	1	2	1	1	2	2	1	2	2	2	1	1	1	1	2	2	2	2
Aan_19	Pop_10	2	2	2	2	2	2	1	2	1	1	1	2	2	2	1	1	1	1	2	2	2	2	1	2	2	2	2	2	2	2	1	1	1	1	1	1	1	2	2	2	1	1	1	1	2	2	1	2
Aan_20	Pop_10	2	2	2	2	1	2	1	2	1	1	1	1	2	2	1	1	1	2	2	2	2	2	1	2	2	2	1	1	2	2	1	2	1	1	1	2	1	2	2	2	2	2	1	2	1	2	1	2
Aan_26	Pop_10	1	2	2	2	1	1	1	2	1	1	2	2	2	2	1	2	1	2	2	2	1	2	2	2	2	2	1	1	2	2	1	1	1	1	1	1	1	2	2	2	2	2	1	2	1	2	1	2
Aan_30	Pop_10	2	2	2	2	1	2	1	1	1	1	1	2	2	2	1	1	1	1	2	2	1	2	2	2	2	2	1	2	2	2	1	2	1	1	1	1	1	2	2	2	2	2	1	1	2	2	2	2
Aan_38	Pop_10	1	2	2	2	1	2	1	2	1	2	1	1	1	2	1	1	1	1	2	2	1	2	2	2	2	2	1	1	2	2	1	2	1	1	1	1	2	2	2	2	1	2	1	1	2	2	1	1
Aan_4	Pop_10	1	2	2	2	1	1	1	2	1	1	1	2	2	2	1	1	1	2	2	2	1	2	2	2	2	2	2	2	2	2	1	2	1	1	1	1	1	2	2	2	2	2	1	1	2	2	1	1
Aan_40	Pop_10	2	2	2	2	1	1	2	2	1	1	1	2	1	2	1	1	1	2	2	2	1	2	1	2	2	2	1	2	2	2	1	2	1	1	1	1	2	2	2	2	2	2	1	1	2	2	1	2
Aan_46	Pop_10	2	2	1	2	1	2	2	2	1	2	1	1	1	2	1	2	1	1	2	2	1	2	1	2	1	2	1	2	2	2	1	2	1	2	1	2	2	2	2	2	2	2	1	1	1	2	1	2
Aan_8	Pop_10	2	2	2	2	1	1	2	2	1	1	1	2	2	2	1	2	1	2	2	2	1	1	1	1	2	2	1	2	2	2	1	1	1	1	1	2	1	1	2	2	2	2	1	1	2	2	1	1
Aan_862	Pop_10	2	2	1	2	1	2	1	2	2	2	1	1	2	2	1	1	1	2	1	2	1	2	1	1	2	2	1	2	2	2	2	2	1	1	1	2	1	2	2	2	2	2	1	1	2	2	1	2
Aan_632	Pop_11	1	2	2	2	1	1	1	2	1	2	1	2	1	2	1	1	1	2	2	2	1	1	1	2	2	2	1	1	2	2	2	2	1	1	2	2	2	2	2	2	2	2	1	1	1	2	1	2
Aan_647	Pop_11	1	2	2	2	1	1	2	2	1	1	1	2	2	2	1	1	1	2	1	2	2	2	2	2	2	2	1	1	2	2	0	0	1	1	2	2	2	2	2	2	1	2	1	2	2	2	1	2
Aan_656	Pop_11	2	2	2	2	1	1	1	1	1	2	1	1	1	2	1	1	2	2	2	2	1	1	1	1	2	2	1	2	2	2	1	2	1	1	1	2	1	1	2	2	2	2	1	1	1	2	1	2
Aan_659	Pop_11	2	2	2	2	1	1	1	2	1	1	1	2	1	2	1	1	1	1	2	2	1	2	2	2	1	2	1	2	2	2	1	1	1	1	2	2	1	2	2	2	2	2	1	2	2	2	1	2
Aan_661	Pop_11	2	2	1	2	1	1	2	2	1	2	1	2	2	2	1	1	0	0	2	2	2	2	1	2	2	2	1	1	2	2	2	2	1	1	1	2	1	2	2	2	1	2	1	2	2	2	1	1
Aan_668	Pop_11	1	2	1	2	1	1	1	2	1	1	1	1	1	2	1	1	1	1	2	2	1	2	2	2	2	2	1	2	2	2	1	2	1	2	1	2	2	2	2	2	1	1	1	1	2	2	2	2
Aan_677	Pop_11	2	2	2	2	1	2	1	2	1	1	2	2	2	2	1	1	1	2	1	2	1	2	2	2	2	2	1	2	2	2	1	1	1	1	1	1	2	2	2	2	1	2	1	1	2	2	1	1
Aan_680	Pop_11	2	2	1	2	1	2	1	2	1	2	1	2	2	2	1	1	1	1	1	2	1	1	2	2	2	2	2	2	2	2	1	2	1	1	1	2	2	2	2	2	2	2	2	2	2	2	2	2
Aan_688	Pop_11	2	2	1	2	1	1	1	2	1	1	1	1	1	2	1	1	1	1	2	2	2	2	0	0	2	2	2	2	1	2	1	2	1	1	1	2	1	1	2	2	2	2	1	2	2	2	1	2
Aan_694	Pop_11	2	2	2	2	1	2	1	2	1	2	1	2	2	2	1	1	1	1	2	2	1	2	1	2	2	2	1	2	2	2	1	1	1	2	1	1	2	2	2	2	1	2	1	1	2	2	2	2
Aan_699	Pop_11	1	2	1	1	1	2	2	2	1	2	2	2	2	2	1	1	1	2	2	2	2	2	1	2	2	2	1	1	2	2	1	2	1	1	1	2	2	2	2	2	1	2	1	2	2	2	1	2
Aan_973	Pop_11	2	2	2	2	1	1	2	2	1	2	1	1	2	2	1	1	1	1	2	2	1	1	2	2	2	2	1	2	2	2	1	1	1	2	2	2	2	2	2	2	2	2	1	1	1	2	1	1
Aan_976	Pop_11	2	2	1	2	1	1	1	2	1	1	1	2	2	2	1	1	2	2	2	2	1	1	2	2	2	2	1	1	2	2	1	2	1	2	1	2	2	2	2	2	1	2	1	2	1	2	2	2
Aan_592	Pop_12	2	2	1	2	1	2	1	1	2	2	1	1	2	2	1	1	1	2	2	2	2	2	1	2	2	2	1	2	2	2	1	2	1	1	1	2	1	2	2	2	1	2	1	2	1	2	1	1
Aan_598	Pop_12	2	2	2	2	2	2	2	2	2	2	1	1	2	2	1	1	1	2	2	2	2	2	2	2	2	2	1	1	2	2	1	2	1	1	1	2	1	1	2	2	2	2	1	2	2	2	1	2
Aan_600	Pop_12	2	2	2	2	2	2	1	2	1	1	1	2	2	2	1	1	2	2	2	2	2	2	2	2	2	2	1	2	2	2	1	1	1	1	1	1	1	2	2	2	2	2	1	1	2	2	1	2
Aan_610	Pop_12	1	2	2	2	2	2	1	2	1	1	1	1	1	2	1	1	1	1	1	2	1	2	2	2	2	2	1	2	2	2	1	1	1	1	1	2	2	2	2	2	1	1	1	1	2	2	1	1
Aan_622	Pop_12	1	2	2	2	1	1	2	2	1	1	1	2	1	2	1	2	0	0	2	2	1	1	2	2	2	2	1	2	2	2	1	2	1	1	1	1	2	2	2	2	2	2	1	1	1	2	1	1
Aan_629	Pop_12	1	2	1	2	1	1	1	2	1	1	1	1	1	2	1	1	1	2	2	2	1	2	1	2	2	2	1	2	2	2	1	2	1	1	1	1	2	2	2	2	2	2	1	1	2	2	1	2
Aan_630	Pop_12	2	2	1	1	1	1	2	2	1	2	1	1	1	2	1	1	1	2	2	2	1	1	2	2	2	2	1	1	2	2	1	2	1	1	1	2	2	2	2	2	1	2	1	1	1	2	1	2
Aan_971	Pop_12	2	2	1	1	1	1	2	2	1	1	1	1	2	2	1	1	0	0	2	2	1	1	1	2	2	2	1	1	2	2	1	2	1	1	2	2	1	2	2	2	1	2	1	1	2	2	1	2
Aan_767	Pop_13	1	2	1	2	1	1	2	2	1	2	1	1	2	2	1	2	1	1	2	2	1	2	1	2	1	2	2	2	1	2	1	2	1	1	1	1	2	2	2	2	1	2	1	1	1	2	1	2
Aan_769	Pop_13	1	2	1	2	1	1	2	2	1	1	1	1	2	2	1	2	1	1	1	2	1	2	1	2	1	2	2	2	1	2	2	2	1	1	1	1	1	2	2	2	2	2	1	1	2	2	1	2
Aan_772	Pop_13	2	2	2	2	1	2	1	2	1	1	2	2	2	2	1	1	1	1	2	2	1	1	2	2	2	2	1	1	2	2	1	2	1	1	1	1	1	2	2	2	2	2	1	2	1	2	1	1
Aan_778	Pop_13	2	2	1	2	1	2	1	2	1	2	1	2	1	2	1	1	1	1	1	2	2	2	2	2	2	2	1	1	2	2	1	2	1	1	1	1	2	2	2	2	2	2	1	1	2	2	1	1
Aan_780	Pop_13	2	2	1	1	2	2	1	1	1	1	2	2	2	2	1	1	1	1	2	2	1	2	2	2	2	2	1	2	2	2	1	2	1	1	1	1	1	2	2	2	1	2	1	1	2	2	1	1
Aan_781	Pop_13	2	2	2	2	1	1	1	2	1	1	2	2	1	2	1	1	1	2	1	2	1	1	2	2	1	2	1	2	2	2	1	1	1	2	1	1	2	2	2	2	2	2	1	1	1	2	1	1
Aan_782	Pop_13	2	2	2	2	1	1	1	2	1	1	2	2	2	2	1	1	2	2	2	2	2	2	1	2	1	2	1	2	2	2	1	1	1	2	1	1	2	2	2	2	2	2	1	1	1	2	2	2
Aan_853	Pop_13	2	2	2	2	1	1	1	2	1	2	2	2	1	2	1	1	1	2	2	2	1	1	1	2	2	2	1	1	2	2	1	2	1	2	1	2	2	2	2	2	2	2	1	1	1	2	2	2
Aan_991	Pop_13	2	2	2	2	1	2	2	2	1	1	1	2	2	2	1	1	1	1	2	2	1	1	1	2	1	2	1	2	1	2	1	2	1	1	1	1	1	2	2	2	1	2	1	1	2	2	1	2
Aan_992	Pop_13	1	2	2	2	1	2	2	2	1	1	1	2	2	2	1	1	1	1	2	2	1	2	1	2	2	2	1	2	1	2	1	2	1	2	1	2	2	2	2	2	1	2	1	1	1	2	1	2
Aan_993	Pop_13	1	2	1	2	2	2	1	2	1	1	1	2	2	2	1	1	1	1	2	2	1	1	2	2	2	2	1	1	2	2	1	2	1	1	1	1	2	2	2	2	2	2	1	1	1	1	1	2
Aan_994	Pop_13	2	2	1	2	2	2	1	1	1	1	2	2	1	2	1	1	1	2	2	2	1	2	2	2	2	2	1	1	2	2	2	2	1	1	1	2	2	2	2	2	2	2	1	1	1	2	1	1
Aan_703	Pop_14	1	2	1	1	1	2	1	1	1	2	1	2	2	2	1	2	1	2	2	2	1	2	1	2	2	2	1	2	2	2	2	2	1	2	1	1	1	2	2	2	2	2	1	1	1	2	1	1
Aan_709	Pop_14	1	2	1	2	2	2	1	2	1	2	2	2	1	2	1	1	1	1	2	2	1	1	1	2	2	2	1	2	2	2	2	2	1	2	1	2	2	2	2	2	1	2	1	1	1	1	1	2
Aan_714	Pop_14	2	2	1	2	1	2	1	2	1	1	1	2	1	2	1	1	1	1	2	2	1	2	2	2	2	2	1	1	2	2	1	2	2	2	1	2	1	2	2	2	2	2	1	1	1	2	2	2
Aan_718	Pop_14	1	1	2	2	1	1	2	2	1	1	1	2	1	2	1	2	1	1	2	2	1	2	2	2	2	2	1	1	2	2	2	2	1	1	1	1	1	2	2	2	1	2	1	2	1	2	1	1
Aan_724	Pop_14	1	2	1	2	2	2	2	2	1	1	1	1	1	2	2	2	1	1	2	2	1	2	2	2	2	2	1	1	2	2	1	2	1	1	1	2	1	2	2	2	2	2	1	2	1	2	1	2
Aan_735	Pop_14	2	2	1	2	1	2	2	2	1	2	1	2	2	2	1	1	1	1	2	2	1	1	1	2	2	2	1	1	2	2	1	2	1	1	1	2	1	2	2	2	1	1	1	1	2	2	2	2
Aan_741	Pop_14	2	2	1	2	1	1	1	2	1	1	1	2	1	2	1	1	1	1	2	2	0	0	1	2	2	2	1	2	2	2	1	1	2	2	1	2	1	2	2	2	2	2	1	1	1	2	2	2
Aan_749	Pop_14	2	2	2	2	1	1	1	2	2	2	1	1	2	2	1	1	1	1	2	2	1	1	1	2	1	2	1	1	2	2	1	2	1	1	1	1	2	2	2	2	2	2	1	1	2	2	1	1
Aan_759	Pop_14	2	2	1	2	1	2	1	2	1	1	1	2	2	2	1	1	1	2	2	2	1	2	1	2	1	2	1	1	2	2	2	2	1	1	1	1	1	2	2	2	2	2	1	1	1	2	1	2
Aan_760	Pop_14	1	2	1	2	1	1	1	2	1	1	1	2	2	2	1	1	1	2	2	2	1	1	1	1	1	2	1	1	2	2	1	2	1	1	1	2	1	2	2	2	2	2	1	1	1	2	1	2
Aan_763	Pop_14	1	1	1	1	1	2	1	2	1	2	1	1	2	2	2	2	2	2	2	2	1	1	1	2	2	2	2	2	1	2	2	2	1	1	2	2	1	1	1	2	1	1	2	2	2	2	1	1
Aan_852	Pop_14	1	2	1	2	1	2	1	2	1	1	1	1	1	2	1	1	2	2	2	2	1	1	1	2	2	2	1	2	2	2	2	2	1	1	1	2	1	2	2	2	1	2	1	1	1	2	1	2
Aan_981	Pop_14	1	2	2	2	1	1	1	2	1	1	1	1	1	1	1	2	1	1	2	2	2	2	1	2	1	2	1	1	2	2	1	1	1	1	1	1	1	2	2	2	2	2	1	2	1	2	1	1
Aan_786	Pop_15	2	2	2	2	1	1	2	2	1	1	1	2	1	2	1	2	1	2	1	2	2	2	1	2	2	2	1	1	2	2	1	2	1	1	1	1	1	2	2	2	2	2	1	1	1	2	1	2
Aan_790	Pop_15	2	2	1	2	1	1	2	2	1	1	1	1	1	2	1	1	1	2	2	2	2	2	2	2	2	2	1	1	2	2	1	2	1	2	1	2	1	2	2	2	1	1	1	1	2	2	2	2
Aan_800	Pop_15	2	2	2	2	1	2	1	1	1	2	1	1	1	2	1	1	1	1	2	2	1	1	1	2	2	2	1	2	2	2	0	0	1	1	1	1	2	2	2	2	1	2	1	1	2	2	2	2
Aan_808	Pop_15	2	2	1	1	1	1	1	2	1	2	2	2	2	2	1	1	1	1	2	2	1	1	2	2	2	2	1	1	2	2	1	2	1	1	1	1	1	1	2	2	1	2	1	2	1	1	2	2
Aan_817	Pop_15	2	2	2	2	1	2	1	2	1	1	2	2	1	2	1	1	1	1	2	2	1	2	2	2	2	2	1	1	2	2	1	2	1	1	1	1	2	2	2	2	2	2	1	1	2	2	2	2
Aan_819	Pop_15	1	2	2	2	1	1	1	2	1	1	1	2	1	2	1	1	1	2	2	2	1	1	1	2	2	2	1	2	2	2	2	2	1	1	1	1	1	2	2	2	2	2	1	1	2	2	1	2
Aan_824	Pop_15	2	2	1	2	1	2	2	2	1	1	1	2	1	1	1	1	1	1	2	2	1	2	2	2	2	2	1	1	2	2	1	1	1	1	1	2	1	2	2	2	2	2	1	1	2	2	1	2
Aan_829	Pop_15	2	2	2	2	1	2	1	2	1	1	1	2	1	2	1	2	1	1	1	2	1	1	1	1	2	2	1	1	2	2	0	0	1	1	1	1	1	2	2	2	2	2	1	1	2	2	1	2
Aan_830	Pop_15	2	2	1	2	1	2	1	2	1	2	1	2	1	2	1	1	1	2	1	2	1	1	1	1	1	2	1	2	2	2	1	2	1	1	1	2	1	2	2	2	2	2	1	1	2	2	1	2
Aan_835	Pop_15	1	2	2	2	1	1	2	2	1	2	1	2	2	2	1	1	1	2	1	2	1	2	1	1	2	2	1	1	2	2	1	1	1	1	1	1	2	2	2	2	1	1	1	2	2	2	1	2
Aan_837	Pop_15	2	2	2	2	1	2	1	2	1	1	1	2	2	2	1	1	1	2	2	2	1	2	1	1	1	2	1	1	2	2	0	0	1	1	1	1	1	2	2	2	1	2	1	1	1	2	1	2
Aan_997	Pop_15	2	2	2	2	1	1	2	2	2	2	1	2	2	2	1	1	1	2	1	2	2	2	1	1	2	2	1	1	2	2	2	2	1	1	1	2	1	2	2	2	1	2	1	1	2	2	1	1
Only x11=0, no real roots for quadratic
Estimation not possible for AX-168334533 / AX-168334542
Only x11=0, no real roots for quadratic
Estimation not possible for AX-168334533 / AX-168334542
Only x11=0, no real roots for quadratic
Estimation not possible for AX-168334533 / AX-168334542
Only x11=0, no real roots for quadratic
Estimation not possible for AX-168334533 / AX-168334544
Only x12=x22=0, no real roots for quadratic
Estimation not possible for AX-168334533 / AX-168334544
Only x12=0, no real roots for quadratic
Estimation not possible for AX-168334533 / AX-168334544
Only x12=0, no real roots for quadratic
Estimation not possible for AX-168334533 / AX-168334544
[truncated: 3,996 more columns]

## Sheet: Allele freq. 2,022 SNPs by pop.
Allele frequencies for the 2,022 polymorphic SNPs by population
SNP	Allele	Pop_1	Pop_2	Pop_3	Pop_4	Pop_5	Pop_6	Pop_7	Pop_8	Pop_9	Pop_10	Pop_11	Pop_12	Pop_13	Pop_14	Pop_15		Average across populations	± Stand. Dev.
AX-168334533	A	0.59375	0.46154	0.54167	0.70833	0.75	0.125	0.64286	0.20833	0.14286	0.15	0.15385	0.1875	0.16667	0.38462	0.08333		0.353354	0.240089
	G	0.40625	0.53846	0.45833	0.29167	0.25	0.875	0.35714	0.79167	0.85714	0.85	0.84615	0.8125	0.83333	0.61538	0.91667		0.646646	0.240089
AX-168334542	A	0.625	0.30769	0.58333	0.79167	0.25	0.45833	0.57143	0.41667	0.10714	0.1	0.26923	0.375	0.29167	0.46154	0.20833		0.387802	0.197349
	C	0.375	0.69231	0.41667	0.20833	0.75	0.54167	0.42857	0.58333	0.89286	0.9	0.73077	0.625	0.70833	0.53846	0.79167		0.612198	0.197349
AX-168334544	A	0.46875	0.34615	0.20833	0.54167	0.41667	0.16667	0.21429	0.75	0.64286	0.65	0.84615	0.5625	0.58333	0.61538	0.75		0.517517	0.210174
	C	0.53125	0.65385	0.79167	0.45833	0.58333	0.83333	0.78571	0.25	0.35714	0.35	0.15385	0.4375	0.41667	0.38462	0.25		0.482483	0.210174
AX-168334547	T	0.53333	0.69231	0.75	0.33333	0.91667	0.31818	0.5	0.25	0.39286	0.4	0.38462	0.3125	0.41667	0.42308	0.33333		0.463792	0.18679
	C	0.46667	0.30769	0.25	0.66667	0.08333	0.68182	0.5	0.75	0.60714	0.6	0.61538	0.6875	0.58333	0.57692	0.66667		0.536208	0.18679
AX-168334549	A	0.78125	0.65385	0.20833	0.375	0.54167	0.25	0.5	0.875	0.85714	0.8	0.73077	0.6875	0.875	0.76923	0.75		0.643649	0.22045
	G	0.21875	0.34615	0.79167	0.625	0.45833	0.75	0.5	0.125	0.14286	0.2	0.26923	0.3125	0.125	0.23077	0.25		0.356351	0.22045
AX-168334550	A	1	1	1	1	1	1	1	0.75	0.53571	0.65	0.57692	0.875	0.33333	0.65385	0.5		0.791654	0.232738
	G	0	0	0	0	0	0	0	0.25	0.46429	0.35	0.42308	0.125	0.66667	0.34615	0.5		0.208346	0.232738
AX-168334554	T	1	0.73077	0.70833	0.54167	0.70833	0.70833	0.67857	0.20833	0.42857	0.15	0.19231	0.25	0.16667	0.30769	0.375		0.476971	0.266283
	G	0	0.26923	0.29167	0.45833	0.29167	0.29167	0.32143	0.79167	0.57143	0.85	0.80769	0.75	0.83333	0.69231	0.625		0.523029	0.266283
AX-168334555	T	0.75	0.04167	0.125	0.04167	0.16667	0.20833	0.17857	0.75	0.85714	0.85	1	0.9375	0.91667	0.73077	0.91667		0.564711	0.379321
	C	0.25	0.95833	0.875	0.95833	0.83333	0.79167	0.82143	0.25	0.14286	0.15	0	0.0625	0.08333	0.26923	0.08333		0.435289	0.379321
AX-168334556	A	0.25	0.34615	0.375	0.41667	0.41667	0.33333	0.41667	0.75	0.75	0.7	0.66667	0.5	0.79167	0.73077	0.70833		0.543462	0.188334
	C	0.75	0.65385	0.625	0.58333	0.58333	0.66667	0.58333	0.25	0.25	0.3	0.33333	0.5	0.20833	0.26923	0.29167		0.456538	0.188334
AX-168334557	T	0.65625	0.57692	0.66667	0.54545	0.79167	0.625	0.71429	0	0.07143	0.05	0.11538	0.0625	0.125	0	0.20833		0.347259	0.305667
	C	0.34375	0.42308	0.33333	0.45455	0.20833	0.375	0.28571	1	0.92857	0.95	0.88462	0.9375	0.875	1	0.79167		0.652741	0.305667
AX-168334559	T	0.53125	0.88462	0.66667	0.75	0.95833	0.625	0.75	0.625	0.53571	0.45	0.53846	0.5	0.625	0.70833	0.58333		0.64878	0.141975
	C	0.46875	0.11538	0.33333	0.25	0.04167	0.375	0.25	0.375	0.46429	0.55	0.46154	0.5	0.375	0.29167	0.41667		0.35122	0.141975
AX-168334562	T	0.28125	0.34615	0.45833	0.70833	0.375	0.75	0.53571	0.33333	0.53571	0.4	0.25	0.1875	0.25	0.42308	0.54167		0.425071	0.165012
	C	0.71875	0.65385	0.54167	0.29167	0.625	0.25	0.46429	0.66667	0.46429	0.6	0.75	0.8125	0.75	0.57692	0.45833		0.574929	0.165012
AX-168334563	T	0	0.23077	0.04167	0	0.25	0	0	0.04167	0.21429	0.05	0.03846	0	0.20833	0.15385	0.08333		0.0874913	0.0957381
	C	1	0.76923	0.95833	1	0.75	1	1	0.95833	0.78571	0.95	0.96154	1	0.79167	0.84615	0.91667		0.912509	0.0957381
AX-168334566	T	0.59375	0.57692	0.33333	0.16667	0.29167	0.20833	0.21429	0.54167	0.82143	0.55	0.61538	0.6875	0.625	0.76923	0.875		0.524678	0.229801
	C	0.40625	0.42308	0.66667	0.83333	0.70833	0.79167	0.78571	0.45833	0.17857	0.45	0.38462	0.3125	0.375	0.23077	0.125		0.475322	0.229801
AX-168334567	T	0.375	0.34615	0.29167	0.54167	0.45833	0.66667	0.53571	0.04167	0	0	0.03846	0	0.16667	0.03846	0		0.233364	0.23845
	C	0.625	0.65385	0.70833	0.45833	0.54167	0.33333	0.46429	0.95833	1	1	0.96154	1	0.83333	0.96154	1		0.766636	0.23845
AX-168334568	A	0.42308	0	0	0.04167	0.04545	0.08333	0.10714	0.16667	0.5	0.6	0.58333	0.625	0.5	0.34615	0.5		0.301455	0.242987
	C	0.57692	1	1	0.95833	0.95455	0.91667	0.89286	0.83333	0.5	0.4	0.41667	0.375	0.5	0.65385	0.5		0.698545	0.242987
AX-168334569	A	1	1	1	1	1	1	1	0.79167	0.89286	0.95	0.84615	1	0.83333	0.76923	0.95833		0.936105	0.0855992
	G	0	0	0	0	0	0	0	0.20833	0.10714	0.05	0.15385	0	0.16667	0.23077	0.04167		0.0638953	0.0855992
AX-168334571	A	0.03125	0.11538	0.16667	0.16667	0.25	0.375	0.25	0.58333	0.17857	0.8	0.42308	0.625	0.875	0.65385	0.83333		0.421809	0.284856
	C	0.96875	0.88462	0.83333	0.83333	0.75	0.625	0.75	0.41667	0.82143	0.2	0.57692	0.375	0.125	0.34615	0.16667		0.578191	0.284856
AX-168334577	T	1	1	0.875	1	0.83333	0.95833	0.92857	0.33333	0.42857	0.4	0.23077	0.3125	0.16667	0.46154	0.41667		0.623019	0.320549
	C	0	0	0.125	0	0.16667	0.04167	0.07143	0.66667	0.57143	0.6	0.76923	0.6875	0.83333	0.53846	0.58333		0.376981	0.320549
AX-168334588	A	0.28125	0.80769	0.625	0.83333	0.54167	0.83333	0.64286	0	0	0	0	0	0	0.03846	0		0.306906	0.359191
	G	0.71875	0.19231	0.375	0.16667	0.45833	0.16667	0.35714	1	1	1	1	1	1	0.96154	1		0.693094	0.359191
AX-168334595	A	1	1	0.91667	1	0.91667	1	0.96429	0.20833	0.32143	0.15	0.30769	0.3125	0.16667	0.26923	0.33333		0.591121	0.372443
	C	0	0	0.08333	0	0.08333	0	0.03571	0.79167	0.67857	0.85	0.69231	0.6875	0.83333	0.73077	0.66667		0.408879	0.372443
AX-168334597	T	0.65625	0.73077	0.45833	0.54167	0.41667	0.91667	0.89286	0.91667	0.82143	0.9	0.69231	0.875	0.95833	0.80769	0.91667		0.766755	0.177595
	G	0.34375	0.26923	0.54167	0.45833	0.58333	0.08333	0.10714	0.08333	0.17857	0.1	0.30769	0.125	0.04167	0.19231	0.08333		0.233245	0.177595
AX-168334598	A	0.09375	0	0	0.20833	0.04167	0	0	0.375	0.32143	0.15	0.15385	0.1875	0.375	0.42308	0.16667		0.166419	0.149085
	C	0.90625	1	1	0.79167	0.95833	1	1	0.625	0.67857	0.85	0.84615	0.8125	0.625	0.57692	0.83333		0.833581	0.149085
AX-168334600	A	0.625	0.69231	0.45833	0.33333	0.83333	0.54167	0.64286	0.66667	0.60714	0.6	0.46154	0.6875	0.625	0.57692	0.375		0.581773	0.130421
	C	0.375	0.30769	0.54167	0.66667	0.16667	0.45833	0.35714	0.33333	0.39286	0.4	0.53846	0.3125	0.375	0.42308	0.625		0.418227	0.130421
AX-168334601	T	0.5	0.73077	0.66667	0.54167	0.70833	0.625	0.39286	0.58333	0.28571	0.3	0.38462	0.375	0.25	0.07692	0.5		0.461392	0.187886
	C	0.5	0.26923	0.33333	0.45833	0.29167	0.375	0.60714	0.41667	0.71429	0.7	0.61538	0.625	0.75	0.92308	0.5		0.538608	0.187886
AX-168334604	A	0.83333	0.80769	1	0.95833	0.91667	0.66667	0.89286	0.70833	0.64286	0.55	0.57692	0.5625	0.04167	0.65385	0.54167		0.690223	0.237609
	G	0.16667	0.19231	0	0.04167	0.08333	0.33333	0.10714	0.29167	0.35714	0.45	0.42308	0.4375	0.95833	0.34615	0.45833		0.309777	0.237609
AX-168334605	T	1	1	0.90909	1	0.95	0.95833	1	0.77273	0.82143	0.75	0.79167	0.875	0.91667	0.91667	0.625		0.885773	0.112237
	C	0	0	0.09091	0	0.05	0.04167	0	0.22727	0.17857	0.25	0.20833	0.125	0.08333	0.08333	0.375		0.114227	0.112237
AX-168334606	A	0.90625	0.83333	0.75	0.95833	0.95833	1	0.89286	0.2	0.26923	0.44444	0.22727	0.1875	0.20833	0.22727	0.09091		0.543603	0.35655
	G	0.09375	0.16667	0.25	0.04167	0.04167	0	0.10714	0.8	0.73077	0.55556	0.77273	0.8125	0.79167	0.77273	0.90909		0.456397	0.35655
AX-168334608	A	0.9375	0.96154	0.95833	1	1	1	0.89286	0.45833	0.60714	0.65	0.61538	0.78571	0.5	0.23077	0.33333		0.728726	0.262545
	G	0.0625	0.03846	0.04167	0	0	0	0.10714	0.54167	0.39286	0.35	0.38462	0.21429	0.5	0.76923	0.66667		0.271274	0.262545
AX-168334611	A	0.375	0.11538	0.29167	0.16667	0.29167	0.04167	0.17857	0.29167	0.32143	0.3	0.07692	0.25	0.16667	0.30769	0.25		0.228334	0.0982686
	G	0.625	0.88462	0.70833	0.83333	0.70833	0.95833	0.82143	0.70833	0.67857	0.7	0.92308	0.75	0.83333	0.69231	0.75		0.771666	0.0982686
AX-168334614	T	0.78125	0.57692	0.625	0.54167	0.79167	0.375	0.60714	0.54167	0.71429	0.6	0.73077	0.75	0.58333	0.73077	0.83333		0.652187	0.123015
	C	0.21875	0.42308	0.375	0.45833	0.20833	0.625	0.39286	0.45833	0.28571	0.4	0.26923	0.25	0.41667	0.26923	0.16667		0.347813	0.123015
AX-168334615	A	0.65625	0.88462	0.95833	0.625	0.91667	0.83333	0.85714	0.66667	0.5	0.45	0.57692	0.3125	0.70833	0.46154	0.16667		0.638265	0.231593
	G	0.34375	0.11538	0.04167	0.375	0.08333	0.16667	0.14286	0.33333	0.5	0.55	0.42308	0.6875	0.29167	0.53846	0.83333		0.361735	0.231593
AX-168334616	T	0.03125	0.23077	0.41667	0.25	0.41667	0.5	0.42857	0.33333	0.21429	0.25	0.26923	0.125	0.54167	0.26923	0.16667		0.296223	0.142106
	G	0.96875	0.76923	0.58333	0.75	0.58333	0.5	0.57143	0.66667	0.78571	0.75	0.73077	0.875	0.45833	0.73077	0.83333		0.703777	0.142106
AX-168334618	T	0	0	0	0.04167	0	0	0.03571	0.08333	0	0.05	0.03846	0.0625	0.22727	0.07692	0.04167		0.0438353	0.0587504
	C	1	1	1	0.95833	1	1	0.96429	0.91667	1	0.95	0.96154	0.9375	0.77273	0.92308	0.95833		0.956165	0.0587504
AX-168334619	A	0	0	0	0	0	0	0	0	0	0.05	0	0.0625	0	0	0		0.0075	0.0199329
	G	1	1	1	1	1	1	1	1	1	0.95	1	0.9375	1	1	1		0.9925	0.0199329
AX-168334620	T	0.25	0.07692	0	0	0	0	0.14286	0.875	0.82143	0.85	0.84615	0.625	0.875	0.84615	0.75		0.463901	0.394093
	G	0.75	0.92308	1	1	1	1	0.85714	0.125	0.17857	0.15	0.15385	0.375	0.125	0.15385	0.25		0.536099	0.394093
AX-168334621	A	0	0	0	0	0	0	0.03571	0.20833	0.17857	0.05	0.15385	0.0625	0.04167	0.38462	0.08333		0.0799053	0.109375
	G	1	1	1	1	1	1	0.96429	0.79167	0.82143	0.95	0.84615	0.9375	0.95833	0.61538	0.91667		0.920095	0.109375
AX-168334624	A	0.28125	0.29167	0.33333	0.08333	0.5	0.20833	0.25	0.41667	0.5	0.5	0.42308	0.5	0.08333	0.38462	0.58333		0.355929	0.154828
	G	0.71875	0.70833	0.66667	0.91667	0.5	0.79167	0.75	0.58333	0.5	0.5	0.57692	0.5	0.91667	0.61538	0.41667		0.644071	0.154828
AX-168334627	A	0.40625	0.38462	0.29167	0.58333	0.5	0.54167	0.32143	0.3	0.30769	0.3	0.30769	0.375	0.41667	0.26923	0.54167		0.389795	0.105363
	C	0.59375	0.61538	0.70833	0.41667	0.5	0.45833	0.67857	0.7	0.69231	0.7	0.69231	0.625	0.58333	0.73077	0.45833		0.610205	0.105363
AX-168334630	T	1	1	1	1	1	1	1	0.58333	0.71429	0.65	0.57692	0.4375	0.58333	0.57692	0.625		0.783153	0.217295
	G	0	0	0	0	0	0	0	0.41667	0.28571	0.35	0.42308	0.5625	0.41667	0.42308	0.375		0.216847	0.217295
AX-168334631	T	0.8125	0.04167	0.27273	0.18182	0.25	0.13636	0.39286	0.75	0.57143	0.9	0.76923	0.75	0.86364	0.88462	0.75		0.555124	0.307815
	C	0.1875	0.95833	0.72727	0.81818	0.75	0.86364	0.60714	0.25	0.42857	0.1	0.23077	0.25	0.13636	0.11538	0.25		0.444876	0.307815
AX-168334632	T	0.5625	0.03846	0.20833	0.125	0.08333	0.08333	0.17857	0.625	0.57143	0.9	0.76923	0.75	0.83333	0.80769	0.70833		0.482969	0.322237
	C	0.4375	0.96154	0.79167	0.875	0.91667	0.91667	0.82143	0.375	0.42857	0.1	0.23077	0.25	0.16667	0.19231	0.29167		0.517031	0.322237
AX-168334633	A	0.75	0.92308	0.91667	0.95833	0.875	0.625	0.75	0.54167	0.35714	0.45	0.34615	0.375	0.29167	0.26923	0.41667		0.589707	0.252241
	G	0.25	0.07692	0.08333	0.04167	0.125	0.375	0.25	0.45833	0.64286	0.55	0.65385	0.625	0.70833	0.73077	0.58333		0.410293	0.252241
AX-168334635	A	0.75	0.5	0.41667	0.58333	0.41667	0.70833	0.67857	0.33333	0.39286	0.35	0.42308	0.625	0.5	0.57692	0.125		0.491984	0.166368
	G	0.25	0.5	0.58333	0.41667	0.58333	0.29167	0.32143	0.66667	0.60714	0.65	0.57692	0.375	0.5	0.42308	0.875		0.508016	0.166368
AX-168334636	A	0.25	0.38462	0.5	0.41667	0.41667	0.29167	0.28571	0.4	0.08333	0.4	0.15385	0.25	0.18182	0.15385	0.29167		0.297324	0.120491
	G	0.75	0.61538	0.5	0.58333	0.58333	0.70833	0.71429	0.6	0.91667	0.6	0.84615	0.75	0.81818	0.84615	0.70833		0.702676	0.120491
AX-168334640	T	0.15625	0.07692	0.04167	0.125	0.125	0.04167	0.10714	0.33333	0.17857	0.45	0.42308	0.25	0.54167	0.57692	0.375		0.253481	0.182561
	C	0.84375	0.92308	0.95833	0.875	0.875	0.95833	0.89286	0.66667	0.82143	0.55	0.57692	0.75	0.45833	0.42308	0.625		0.746519	0.182561
AX-168334642	T	0.78571	1	0.95833	1	1	1	1	1	0.92308	0.9	0.95833	0.875	0.95833	0.92308	0.72222		0.933605	0.0843571
	C	0.21429	0	0.04167	0	0	0	0	0	0.07692	0.1	0.04167	0.125	0.04167	0.07692	0.27778		0.0663947	0.0843571
AX-168334643	T	0.09375	0.03846	0	0.04167	0	0.125	0	0.33333	0.28571	0.05	0.19231	0.0625	0.33333	0.34615	0.04167		0.129592	0.132156
	C	0.90625	0.96154	1	0.95833	1	0.875	1	0.66667	0.71429	0.95	0.80769	0.9375	0.66667	0.65385	0.95833		0.870408	0.132156
AX-168334647	T	0.28125	0.38462	0.54167	0.40909	0.5	0.81818	0.75	0.79167	0.67857	0.9	0.69231	0.8125	0.4	0.66667	0.875		0.633435	0.199612
	C	0.71875	0.61538	0.45833	0.59091	0.5	0.18182	0.25	0.20833	0.32143	0.1	0.30769	0.1875	0.6	0.33333	0.125		0.366565	0.199612
AX-168334648	A	0	0	0	0	0.25	0	0.14286	1	0.92857	0.75	0.96154	1	1	0.88462	1		0.527839	0.465645
	G	1	1	1	1	0.75	1	0.85714	0	0.07143	0.25	0.03846	0	0	0.11538	0		0.472161	0.465645
AX-168334649	T	0	0.03846	0.125	0.08333	0.04167	0.125	0.21429	0.91667	0.67857	0.75	0.73077	0.6875	0.75	0.53846	0.91667		0.439759	0.353468
	C	1	0.96154	0.875	0.91667	0.95833	0.875	0.78571	0.08333	0.32143	0.25	0.26923	0.3125	0.25	0.46154	0.08333		0.560241	0.353468
AX-168334650	A	0.03125	0.03846	0	0.04167	0.5	0.45833	0.07143	0.29167	0.03571	0	0.11538	0.0625	0.08333	0.11538	0.125		0.131341	0.158126
	G	0.96875	0.96154	1	0.95833	0.5	0.54167	0.92857	0.70833	0.96429	1	0.88462	0.9375	0.91667	0.88462	0.875		0.868659	0.158126
AX-168334655	T	1	0.95833	0.90909	1	0.83333	0.83333	0.84615	0.66667	0.66667	0.55	0.41667	0.4375	0.125	0.625	0.58333		0.696738	0.249424
	C	0	0.04167	0.09091	0	0.16667	0.16667	0.15385	0.33333	0.33333	0.45	0.58333	0.5625	0.875	0.375	0.41667		0.303262	0.249424
AX-168334657	T	1	1	1	1	1	1	0.85714	0.95833	0.67857	0.8	0.69231	0.6875	0.41667	0.69231	0.66667		0.829967	0.18326
	G	0	0	0	0	0	0	0.14286	0.04167	0.32143	0.2	0.30769	0.3125	0.58333	0.30769	0.33333		0.170033	0.18326
AX-168334658	T	0	0	0.08333	0	0	0	0.07143	0.45455	0.28571	0.15	0.23077	0.375	0.25	0.34615	0.29167		0.169241	0.159111
	C	1	1	0.91667	1	1	1	0.92857	0.54545	0.71429	0.85	0.76923	0.625	0.75	0.65385	0.70833		0.830759	0.159111
AX-168334659	T	0.86667	0.84615	0.66667	0.58333	0.66667	0.95833	0.57143	0.83333	0.78571	0.5	0.80769	0.625	0.70833	0.65385	0.66667		0.715989	0.12819
	C	0.13333	0.15385	0.33333	0.41667	0.33333	0.04167	0.42857	0.16667	0.21429	0.5	0.19231	0.375	0.29167	0.34615	0.33333		0.284011	0.12819
AX-168334662	A	0.6875	0.5	0.41667	0.66667	0.41667	0.83333	0.75	0.25	0.14286	0.1	0.11538	0.1875	0	0.30769	0.29167		0.377729	0.260796
	G	0.3125	0.5	0.58333	0.33333	0.58333	0.16667	0.25	0.75	0.85714	0.9	0.88462	0.8125	1	0.69231	0.70833		0.622271	0.260796
AX-168334664	T	0.875	1	1	0.91667	1	1	0.89286	0.54167	0.60714	0.4	0.5	0.4375	0.70833	0.57692	0.5		0.730406	0.231256
	C	0.125	0	0	0.08333	0	0	0.10714	0.45833	0.39286	0.6	0.5	0.5625	0.29167	0.42308	0.5		0.269594	0.231256
AX-168334665	A	0.26667	0.5	0.36364	0.45455	0.54167	0.58333	0.53846	0.20833	0.30769	0.4	0.33333	0.25	0.5	0.27273	0.31818		0.389239	0.121973
	G	0.73333	0.5	0.63636	0.54545	0.45833	0.41667	0.46154	0.79167	0.69231	0.6	0.66667	0.75	0.5	0.72727	0.68182		0.610761	0.121973
AX-168334666	T	0.29167	0.5	0.45455	0.5	0.5	0.40909	0.46429	0.4	0.26923	0.2	0.27273	0.125	0.22727	0.20833	0.29167		0.340922	0.126436
	C	0.70833	0.5	0.54545	0.5	0.5	0.59091	0.53571	0.6	0.73077	0.8	0.72727	0.875	0.77273	0.79167	0.70833		0.659078	0.126436
AX-168334673	T	0	0.26923	0.04167	0.04167	0.04545	0	0.07143	0.70833	0.78571	0.9	0.61538	0.375	0.5	0.5	0.33333		0.345813	0.310394
	G	1	0.73077	0.95833	0.95833	0.95455	1	0.92857	0.29167	0.21429	0.1	0.38462	0.625	0.5	0.5	0.66667		0.654187	0.310394
AX-168334674	T	0.75	0.65385	0.58333	0.45833	0.625	0.5	0.46429	0.125	0.5	0.25	0.5	0.3125	0.41667	0.38462	0.41667		0.462684	0.159541
	C	0.25	0.34615	0.41667	0.54167	0.375	0.5	0.53571	0.875	0.5	0.75	0.5	0.6875	0.58333	0.61538	0.58333		0.537316	0.159541
AX-168334678	A	0.90625	0.96154	1	1	0.95833	0.875	0.92857	0.08333	0.10714	0.05	0.19231	0.4375	0.09091	0.23077	0.125		0.529777	0.414782
	C	0.09375	0.03846	0	0	0.04167	0.125	0.07143	0.91667	0.89286	0.95	0.80769	0.5625	0.90909	0.76923	0.875		0.470223	0.414782
AX-168334681	T	0.15625	0.26923	0.29167	0.41667	0.125	0.20833	0.28571	1	1	1	1	1	1	0.92308	1		0.645063	0.387918
	C	0.84375	0.73077	0.70833	0.58333	0.875	0.79167	0.71429	0	0	0	0	0	0	0.07692	0		0.354937	0.387918
AX-168334682	T	0	0.03846	0	0	0	0.20833	0.07143	0.45833	0.42857	0.15	0.5	0.5625	0.66667	0.53846	0.25		0.258183	0.243433
	C	1	0.96154	1	1	1	0.79167	0.92857	0.54167	0.57143	0.85	0.5	0.4375	0.33333	0.46154	0.75		0.741817	0.243433
AX-168334683	T	0	0.11538	0.08333	0	0.04167	0.04167	0.10714	0.25	0.32143	0.38889	0.26923	0.42857	0.20833	0.19231	0.29167		0.182641	0.139772
	C	1	0.88462	0.91667	1	0.95833	0.95833	0.89286	0.75	0.67857	0.61111	0.73077	0.57143	0.79167	0.80769	0.70833		0.817359	0.139772
AX-168334685	T	0	0	0	0	0	0.04167	0.03571	0.875	0.60714	0.6	0.57692	0.4375	0.625	0.61538	0.33333		0.31651	0.316143
	C	1	1	1	1	1	0.95833	0.96429	0.125	0.39286	0.4	0.42308	0.5625	0.375	0.38462	0.66667		0.68349	0.316143
AX-168334686	A	1	0.83333	0.90909	1	0.91667	0.95833	0.96429	0.375	0.78571	0.45	0.5	0.6875	0.20833	0.33333	0.5		0.694772	0.274698
	C	0	0.16667	0.09091	0	0.08333	0.04167	0.03571	0.625	0.21429	0.55	0.5	0.3125	0.79167	0.66667	0.5		0.305228	0.274698
AX-168334687	T	0.15625	0.15385	0.20833	0	0	0.20833	0.10714	0.79167	0.75	0.75	0.46154	0.625	0.54167	0.34615	0.83333		0.395551	0.300299
	C	0.84375	0.84615	0.79167	1	1	0.79167	0.89286	0.20833	0.25	0.25	0.53846	0.375	0.45833	0.65385	0.16667		0.604449	0.300299
AX-168334688	T	0	0.23077	0	0	0.58333	0	0.03571	0.29167	0.23077	0.05	0.42308	0.4375	0.25	0.03846	0.27273		0.189601	0.189956
	G	1	0.76923	1	1	0.41667	1	0.96429	0.70833	0.76923	0.95	0.57692	0.5625	0.75	0.96154	0.72727		0.810399	0.189956
AX-168334690	A	0.34375	0.76923	0.54167	0.70833	0.79167	0.375	0.46154	0.25	0.21429	0.1	0.26923	0.125	0.16667	0.375	0.20833		0.379981	0.229589
	C	0.65625	0.23077	0.45833	0.29167	0.20833	0.625	0.53846	0.75	0.78571	0.9	0.73077	0.875	0.83333	0.625	0.79167		0.620019	0.229589
AX-168334694	T	1	1	0.95833	1	0.95833	1	0.92857	0.625	0.53571	0.45	0.73077	0.4375	0.625	0.76923	0.625		0.776229	0.213736
	G	0	0	0.04167	0	0.04167	0	0.07143	0.375	0.46429	0.55	0.26923	0.5625	0.375	0.23077	0.375		0.223771	0.213736
AX-168334695	A	0.03333	0.03846	0.04167	0	0.04167	0.04545	0.10714	0.75	0.92308	0.77778	0.5	0.42857	0.83333	0.65385	0.75		0.394955	0.360299
	G	0.96667	0.96154	0.95833	1	0.95833	0.95455	0.89286	0.25	0.07692	0.22222	0.5	0.57143	0.16667	0.34615	0.25		0.605045	0.360299
AX-168334698	A	1	0.875	0.95833	0.90909	1	1	0.85714	0.20833	0.10714	0.2	0.19231	0.3125	0.41667	0.15385	0.25		0.562691	0.376558
	C	0	0.125	0.04167	0.09091	0	0	0.14286	0.79167	0.89286	0.8	0.80769	0.6875	0.58333	0.84615	0.75		0.437309	0.376558
AX-168334702	T	0.03125	0.07692	0.04167	0	0	0	0.10714	0.95833	0.96429	0.85	0.88462	0.75	0.91667	0.76923	0.83333		0.478897	0.432783
	C	0.96875	0.92308	0.95833	1	1	1	0.89286	0.04167	0.03571	0.15	0.11538	0.25	0.08333	0.23077	0.16667		0.521103	0.432783
AX-168334705	T	0.59375	0.69231	0.83333	1	0.58333	1	0.78571	0.5	0.78571	0.6	0.61538	0.875	0.70833	0.92308	0.58333		0.738617	0.161752
	C	0.40625	0.30769	0.16667	0	0.41667	0	0.21429	0.5	0.21429	0.4	0.38462	0.125	0.29167	0.07692	0.41667		0.261383	0.161752
AX-168334711	A	1	1	1	0.79167	1	1	0.92857	0.58333	0.75	0.8	0.65385	0.625	0.875	0.65385	0.625		0.819085	0.162608
	G	0	0	0	0.20833	0	0	0.07143	0.41667	0.25	0.2	0.34615	0.375	0.125	0.34615	0.375		0.180915	0.162608
AX-168334712	A	0	0	0	0	0	0.04167	0	0.18182	0.17857	0.05	0.11538	0	0.04167	0.19231	0.04167		0.056206	0.0734671
	C	1	1	1	1	1	0.95833	1	0.81818	0.82143	0.95	0.88462	1	0.95833	0.80769	0.95833		0.943794	0.0734671
AX-168334713	A	0.8125	0.42308	0.66667	0.625	0.29167	0.45833	0.57143	0.41667	0.67857	0.75	0.77273	0.5625	0.79167	0.76923	0.83333		0.628225	0.168793
	G	0.1875	0.57692	0.33333	0.375	0.70833	0.54167	0.42857	0.58333	0.32143	0.25	0.22727	0.4375	0.20833	0.23077	0.16667		0.371775	0.168793
AX-168334715	T	1	0.96154	1	0.91667	0.95833	0.91667	0.85714	0.04167	0.17857	0.1	0.07692	0.125	0.25	0.07692	0.16667		0.508407	0.426147
	C	0	0.03846	0	0.08333	0.04167	0.08333	0.14286	0.95833	0.82143	0.9	0.92308	0.875	0.75	0.92308	0.83333		0.491593	0.426147
AX-168334719	T	0.125	0.07692	0.20833	0.08333	0.45833	0.25	0.35714	0	0.03571	0.05	0.15385	0.0625	0	0	0.16667		0.135185	0.13549
	C	0.875	0.92308	0.79167	0.91667	0.54167	0.75	0.64286	1	0.96429	0.95	0.84615	0.9375	1	1	0.83333		0.864815	0.13549
AX-168334722	T	0	0.03846	0.125	0	0	0	0	0	0	0.14286	0.13636	0.25	0.13636	0.125	0.125		0.071936	0.080547
	C	1	0.96154	0.875	1	1	1	1	1	1	0.85714	0.86364	0.75	0.86364	0.875	0.875		0.928064	0.080547
AX-168334723	A	0.03333	0	0.1	0.04167	0.13636	0.04545	0.25	0.95833	1	1	0.96154	0.9375	0.875	0.92308	0.91667		0.545262	0.448505
	G	0.96667	1	0.9	0.95833	0.86364	0.95455	0.75	0.04167	0	0	0.03846	0.0625	0.125	0.07692	0.08333		0.454738	0.448505
AX-168334724	T	1	1	1	1	1	1	1	1	0.96429	1	0.92308	1	1	1	1		0.992491	0.0212908
	C	0	0	0	0	0	0	0	0	0.03571	0	0.07692	0	0	0	0		0.00750867	0.0212908
AX-168334728	A	1	1	1	1	1	1	1	1	1	1	1	0.85714	1	1	1		0.990476	0.0368863
	C	0	0	0	0	0	0	0	0	0	0	0	0.14286	0	0	0		0.009524	0.0368863
AX-168334731	T	0	0	0	0.125	0	0.16667	0.03571	0.75	0.39286	0.4	0.26923	0.1875	0.33333	0.26923	0.33333		0.217524	0.20944
	C	1	1	1	0.875	1	0.83333	0.96429	0.25	0.60714	0.6	0.73077	0.8125	0.66667	0.73077	0.66667		0.782476	0.20944
AX-168334733	A	0	0	0	0	0	0	0	0.04167	0.17857	0.35	0.26923	0.125	0.08333	0.19231	0.20833		0.0965627	0.117015
	C	1	1	1	1	1	1	1	0.95833	0.82143	0.65	0.73077	0.875	0.91667	0.80769	0.79167		0.903437	0.117015
AX-168334734	T	0	0	0	0	0	0	0	0.08333	0.17857	0.35	0.26923	0.125	0.08333	0.20833	0.27273		0.104701	0.122396
	C	1	1	1	1	1	1	1	0.91667	0.82143	0.65	0.73077	0.875	0.91667	0.79167	0.72727		0.895299	0.122396
AX-168334735	A	0	0	0	0	0	0	0.03571	0.33333	0.28571	0.2	0.23077	0.125	0.41667	0.16667	0.08333		0.125146	0.140486
	G	1	1	1	1	1	1	0.96429	0.66667	0.71429	0.8	0.76923	0.875	0.58333	0.83333	0.91667		0.874854	0.140486
AX-168334736	T	1	1	1	1	1	1	0.96429	0.66667	0.71429	0.8	0.76923	0.875	0.58333	0.76923	0.91667		0.870581	0.142795
	C	0	0	0	0	0	0	0.03571	0.33333	0.28571	0.2	0.23077	0.125	0.41667	0.23077	0.08333		0.129419	0.142795
AX-168334737	T	0.0625	0.03846	0	0	0	0.125	0.07692	0.04167	0.39286	0.2	0.42308	0.5	0.20833	0.26923	0.45833		0.186425	0.180601
	C	0.9375	0.96154	1	1	1	0.875	0.92308	0.95833	0.60714	0.8	0.57692	0.5	0.79167	0.73077	0.54167		0.813575	0.180601
AX-168334740	A	0.0625	0.23077	0.20833	0.41667	0.33333	0.27273	0.17857	0.79167	0.71429	0.7	0.84615	0.875	0.58333	0.73077	0.83333		0.518496	0.284889
	G	0.9375	0.76923	0.79167	0.58333	0.66667	0.72727	0.82143	0.20833	0.28571	0.3	0.15385	0.125	0.41667	0.26923	0.16667		0.481504	0.284889
AX-168334745	A	0.8125	0.5	0.20833	0.41667	0.45833	0.625	0.46429	0.5	0.28571	0.85	0.46154	0.6875	0.75	0.46154	0.625		0.540427	0.182923
	C	0.1875	0.5	0.79167	0.58333	0.54167	0.375	0.53571	0.5	0.71429	0.15	0.53846	0.3125	0.25	0.53846	0.375		0.459573	0.182923
AX-168334748	A	0.65625	0.38462	0.54167	0.33333	0.08333	0.08333	0.32143	0.33333	0.25	0.1	0.26923	0.25	0.16667	0.11538	0.16667		0.270349	0.167214
	G	0.34375	0.61538	0.45833	0.66667	0.91667	0.91667	0.67857	0.66667	0.75	0.9	0.73077	0.75	0.83333	0.88462	0.83333		0.729651	0.167214
AX-168334749	T	0.65625	0.38462	0.54167	0.375	0.08333	0.08333	0.34615	0.375	0.42857	0.25	0.26923	0.3125	0.375	0.11538	0.16667		0.317513	0.163176
	C	0.34375	0.61538	0.45833	0.625	0.91667	0.91667	0.65385	0.625	0.57143	0.75	0.73077	0.6875	0.625	0.88462	0.83333		0.682487	0.163176
AX-168334751	T	0.9375	0.61538	0.70833	0.75	0.66667	0.95833	0.75	0.625	0.53571	0.65	0.53846	0.8125	0.58333	0.61538	0.54167		0.685884	0.134483
	C	0.0625	0.38462	0.29167	0.25	0.33333	0.04167	0.25	0.375	0.46429	0.35	0.46154	0.1875	0.41667	0.38462	0.45833		0.314116	0.134483
AX-168334753	A	0.3125	0.38462	0.16667	0.41667	0	0.16667	0.35714	0	0	0	0	0.125	0	0.07692	0.04167		0.136524	0.157209
	G	0.6875	0.61538	0.83333	0.58333	1	0.83333	0.64286	1	1	1	1	0.875	1	0.92308	0.95833		0.863476	0.157209
AX-168334754	A	0	0.5	0.45833	0.45	0.6	0.22727	0.5	0.40909	0.34615	0.35	0.5	0.21429	0.58333	0.5	0.40909		0.40317	0.157944
	G	1	0.5	0.54167	0.55	0.4	0.77273	0.5	0.59091	0.65385	0.65	0.5	0.78571	0.41667	0.5	0.59091		0.59683	0.157944
AX-168334755	T	0.75	0.80769	0.83333	0.68182	0.75	0.83333	0.85714	0.58333	0.21429	0.25	0.38462	0.5	0.29167	0.61538	0.13636		0.565931	0.252223
	C	0.25	0.19231	0.16667	0.31818	0.25	0.16667	0.14286	0.41667	0.78571	0.75	0.61538	0.5	0.70833	0.38462	0.86364		0.434069	0.252223
AX-168334757	A	0.125	0.26923	0.16667	0.25	0	0.04167	0.32143	0.66667	0.57143	0.85	0.76923	0.4375	0.75	0.46154	0.5		0.412025	0.272436
	G	0.875	0.73077	0.83333	0.75	1	0.95833	0.67857	0.33333	0.42857	0.15	0.23077	0.5625	0.25	0.53846	0.5		0.587975	0.272436
AX-168334758	T	0.875	0.73077	0.83333	0.75	1	0.95833	0.67857	0.33333	0.42857	0.15	0.23077	0.5625	0.25	0.53846	0.5		0.587975	0.272436
	G	0.125	0.26923	0.16667	0.25	0	0.04167	0.32143	0.66667	0.57143	0.85	0.76923	0.4375	0.75	0.46154	0.5		0.412025	0.272436
AX-168334761	T	0.5	0.38462	0.29167	0.70833	0.375	0.375	0.38462	0.66667	0.42857	0.45	0.65385	0.6875	0.66667	0.65385	0.33333		0.503979	0.150683
	C	0.5	0.61538	0.70833	0.29167	0.625	0.625	0.61538	0.33333	0.57143	0.55	0.34615	0.3125	0.33333	0.34615	0.66667		0.496021	0.150683
AX-168334762	A	0.46875	0.42308	0.625	0.625	0.45833	0.375	0.39286	0.20833	0.21429	0.1	0.30769	0.25	0.08333	0	0.16667		0.313222	0.18985
	G	0.53125	0.57692	0.375	0.375	0.54167	0.625	0.60714	0.79167	0.78571	0.9	0.69231	0.75	0.91667	1	0.83333		0.686778	0.18985
AX-168334763	T	0.90625	0.96154	0.79167	0.91667	0.83333	0.75	0.71429	0.125	0.03571	0	0.11538	0.1875	0.04167	0.07692	0		0.430395	0.403063
	G	0.09375	0.03846	0.20833	0.08333	0.16667	0.25	0.28571	0.875	0.96429	1	0.88462	0.8125	0.95833	0.92308	1		0.569605	0.403063
AX-168334765	A	0.03125	0.42308	0.20833	0.41667	0.41667	0.375	0.28571	0.95833	0.71429	0.55	0.73077	0.6875	0.66667	0.65385	0.66667		0.518986	0.240069
	G	0.96875	0.57692	0.79167	0.58333	0.58333	0.625	0.71429	0.04167	0.28571	0.45	0.26923	0.3125	0.33333	0.34615	0.33333		0.481014	0.240069
AX-168334766	T	1	1	1	1	1	1	0.92857	0.95833	0.85714	0.75	0.73077	0.75	0.58333	0.76923	0.70833		0.869047	0.14128
	C	0	0	0	0	0	0	0.07143	0.04167	0.14286	0.25	0.26923	0.25	0.41667	0.23077	0.29167		0.130953	0.14128
AX-168334767	T	0.76667	0.76923	0.66667	0.83333	0.75	0.66667	0.61538	0.375	0.53571	0.55	0.45833	0.75	0.45833	0.46154	0.36364		0.601367	0.155241
	C	0.23333	0.23077	0.33333	0.16667	0.25	0.33333	0.38462	0.625	0.46429	0.45	0.54167	0.25	0.54167	0.53846	0.63636		0.398633	0.155241
AX-168334768	A	0.75	0.76923	0.70833	0.83333	0.75	0.66667	0.64286	0.375	0.53846	0.55	0.46154	0.75	0.45833	0.46154	0.375		0.606019	0.154459
	C	0.25	0.23077	0.29167	0.16667	0.25	0.33333	0.35714	0.625	0.46154	0.45	0.53846	0.25	0.54167	0.53846	0.625		0.393981	0.154459
AX-168334772	A	0.8125	0.66667	0.58333	0.125	0.66667	0.59091	0.46429	0.22727	0.58333	0.38889	0.53846	0.625	0.59091	0.69231	0.5		0.537036	0.17844
	G	0.1875	0.33333	0.41667	0.875	0.33333	0.40909	0.53571	0.77273	0.41667	0.61111	0.46154	0.375	0.40909	0.30769	0.5		0.462964	0.17844
AX-168334773	T	0	0	0.04545	0	0.04167	0	0	0.16667	0.10714	0.3	0.34615	0.14286	0.29167	0.11538	0.25		0.120466	0.124353
	C	1	1	0.95455	1	0.95833	1	1	0.83333	0.89286	0.7	0.65385	0.85714	0.70833	0.88462	0.75		0.879534	0.124353
AX-168334774	T	0.875	0.42308	0.625	0.41667	0.79167	0.75	0.57143	0.125	0.10714	0.3	0.23077	0.1875	0.20833	0.19231	0.20833		0.400815	0.25969
	C	0.125	0.57692	0.375	0.58333	0.20833	0.25	0.42857	0.875	0.89286	0.7	0.76923	0.8125	0.79167	0.80769	0.79167		0.599185	0.25969
AX-168334777	A	0.71875	0.46154	0.33333	0.41667	0.58333	0.79167	0.53571	0.875	0.85714	0.85	0.84615	0.9375	0.91667	0.65385	0.75		0.701821	0.194212
	G	0.28125	0.53846	0.66667	0.58333	0.41667	0.20833	0.46429	0.125	0.14286	0.15	0.15385	0.0625	0.08333	0.34615	0.25		0.298179	0.194212
AX-168334778	A	0	0.11538	0.08333	0	0	0	0.03571	0.70833	0.75	0.6	0.57692	0.6875	0.5	0.53846	0.41667		0.334153	0.303542
	C	1	0.88462	0.91667	1	1	1	0.96429	0.29167	0.25	0.4	0.42308	0.3125	0.5	0.46154	0.58333		0.665847	0.303542
AX-168334780	A	0.3125	0.34615	0.54167	0.58333	0.70833	0.16667	0.46429	0.33333	0.64286	0.75	0.61538	0.6875	0.79167	0.76923	0.5		0.547527	0.190136
	G	0.6875	0.65385	0.45833	0.41667	0.29167	0.83333	0.53571	0.66667	0.35714	0.25	0.38462	0.3125	0.20833	0.23077	0.5		0.452473	0.190136
AX-168334781	T	0	0	0.08333	0.125	0	0	0.04167	0.81818	0.59091	0.5	0.375	0.6875	0.9	0.84615	0.79167		0.383961	0.363269
	C	1	1	0.91667	0.875	1	1	0.95833	0.18182	0.40909	0.5	0.625	0.3125	0.1	0.15385	0.20833		0.616039	0.363269
AX-168334783	T	0.65625	0.5	0.625	0.29167	0.29167	0.63636	0.53571	0	0.07143	0.2	0.11538	0	0	0.07692	0.125		0.275026	0.250533
	C	0.34375	0.5	0.375	0.70833	0.70833	0.36364	0.46429	1	0.92857	0.8	0.88462	1	1	0.92308	0.875		0.724974	0.250533
AX-168334784	T	0	0	0.25	0.04167	0.33333	0.08333	0.10714	0.875	0.92857	0.85	0.84615	0.5	0.79167	0.73077	0.91667		0.48362	0.378232
	C	1	1	0.75	0.95833	0.66667	0.91667	0.89286	0.125	0.07143	0.15	0.15385	0.5	0.20833	0.26923	0.08333		0.51638	0.378232
AX-168334785	T	0.03333	0.04167	0	0	0.16667	0.05	0.09091	0.95833	0.92857	0.85	0.875	0.9375	0.95833	0.88462	0.8125		0.505829	0.440148
	C	0.96667	0.95833	1	1	0.83333	0.95	0.90909	0.04167	0.07143	0.15	0.125	0.0625	0.04167	0.11538	0.1875		0.494171	0.440148
AX-168334787	T	0.71875	0.38462	0.54167	0.20833	0.41667	0.54167	0.32143	1	1	1	0.96154	1	0.91667	0.92308	0.95833		0.726184	0.292385
	C	0.28125	0.61538	0.45833	0.79167	0.58333	0.45833	0.67857	0	0	0	0.03846	0	0.08333	0.07692	0.04167		0.273816	0.292385
AX-168334788	T	0.625	0.34615	0.33333	0.29167	0.20833	0.04167	0.39286	0.33333	0.42857	0.5	0.73077	0.5625	0.75	0.23077	0.45455		0.4153	0.195772
	C	0.375	0.65385	0.66667	0.70833	0.79167	0.95833	0.60714	0.66667	0.57143	0.5	0.26923	0.4375	0.25	0.76923	0.54545		0.5847	0.195772
AX-168334793	A	0	0	0	0	0	0.08333	0.07143	0.75	0.5	0.6	0.5	0.375	0.625	0.5	0.29167		0.286429	0.276489
	G	1	1	1	1	1	0.91667	0.92857	0.25	0.5	0.4	0.5	0.625	0.375	0.5	0.70833		0.713571	0.276489
AX-168334795	T	0.21875	0.34615	0.08333	0.58333	0	0.25	0.28571	0.41667	0.39286	0.3	0.26923	0.3125	0.25	0.19231	0.33333		0.282278	0.136929
	C	0.78125	0.65385	0.91667	0.41667	1	0.75	0.71429	0.58333	0.60714	0.7	0.73077	0.6875	0.75	0.80769	0.66667		0.717722	0.136929
AX-168334796	A	0.03125	0.38462	0.45833	0.16667	0.125	0.25	0.46429	0.125	0.23077	0.45	0.57692	0.1875	0.29167	0.30769	0.375		0.294981	0.154685
	C	0.96875	0.61538	0.54167	0.83333	0.875	0.75	0.53571	0.875	0.76923	0.55	0.42308	0.8125	0.70833	0.69231	0.625		0.705019	0.154685
AX-168334798	A	0.75	0.65385	0.59091	0.91667	0.5	0.72727	0.82143	0.45833	0.42857	0.6	0.5	0.5	0.5	0.38462	0.5		0.588777	0.154677
	G	0.25	0.34615	0.40909	0.08333	0.5	0.27273	0.17857	0.54167	0.57143	0.4	0.5	0.5	0.5	0.61538	0.5		0.411223	0.154677
AX-168334799	T	0.1875	0.03846	0	0.25	0.04167	0	0.10714	0.25	0.32143	0.1	0.16667	0.125	0.18182	0.07692	0.16667		0.134219	0.095658
	C	0.8125	0.96154	1	0.75	0.95833	1	0.89286	0.75	0.67857	0.9	0.83333	0.875	0.81818	0.92308	0.83333		0.865781	0.095658
AX-168334800	A	0.5	0.34615	0.08333	0.08333	0.41667	0.33333	0.28571	0.5	0.78571	0.7	0.88462	0.6875	0.625	0.88462	0.625		0.516065	0.257955
	G	0.5	0.65385	0.91667	0.91667	0.58333	0.66667	0.71429	0.5	0.21429	0.3	0.11538	0.3125	0.375	0.11538	0.375		0.483935	0.257955
AX-168334803	A	0.63333	0.15385	0.16667	0.04167	0	0.45455	0.28571	0.41667	0.32143	0.35	0.38462	0.5625	0.58333	0.33333	0.66667		0.356955	0.205441
	C	0.36667	0.84615	0.83333	0.95833	1	0.54545	0.71429	0.58333	0.67857	0.65	0.61538	0.4375	0.41667	0.66667	0.33333		0.643045	0.205441
AX-168334806	A	0	0.15385	0.125	0.08333	0.58333	0.125	0.03571	0.41667	0.64286	0.7	0.53846	0.3125	0.45833	0.46154	0.58333		0.347994	0.24124
	C	1	0.84615	0.875	0.91667	0.41667	0.875	0.96429	0.58333	0.35714	0.3	0.46154	0.6875	0.54167	0.53846	0.41667		0.652006	0.24124
AX-168334808	T	0.16667	0.30769	0.125	0.1	0.125	0.29167	0.5	0.5	0.34615	0.35	0.22222	0.1875	0.63636	0.57692	0.375		0.320679	0.171449
	C	0.83333	0.69231	0.875	0.9	0.875	0.70833	0.5	0.5	0.65385	0.65	0.77778	0.8125	0.36364	0.42308	0.625		0.679321	0.171449
AX-168334810	A	0.4375	0.38462	0.70833	0.40909	0.16667	0.45455	0.42857	0.83333	0.61538	0.8	0.5	0.6875	0.54545	0.61538	0.70833		0.55298	0.179963
	C	0.5625	0.61538	0.29167	0.59091	0.83333	0.54545	0.57143	0.16667	0.38462	0.2	0.5	0.3125	0.45455	0.38462	0.29167		0.44702	0.179963
AX-168334811	T	0.1875	0.34615	0.54167	0.25	0.20833	0.58333	0.28571	0.5	0.21429	0.25	0.53846	0.21429	0.33333	0.34615	0.45833		0.350503	0.138533
	C	0.8125	0.65385	0.45833	0.75	0.79167	0.41667	0.71429	0.5	0.78571	0.75	0.46154	0.78571	0.66667	0.65385	0.54167		0.649497	0.138533
AX-168334813	T	0.8125	0.30769	0.45833	0.66667	0.5	0.375	0.28571	0.25	0.25	0.33333	0.23077	0.125	0.33333	0.23077	0.08333		0.349495	0.193777
	G	0.1875	0.69231	0.54167	0.33333	0.5	0.625	0.71429	0.75	0.75	0.66667	0.76923	0.875	0.66667	0.76923	0.91667		0.650505	0.193777
AX-168334816	T	0.40625	0.53846	0.625	0.625	0.875	0.70833	0.75	0.83333	0.92857	0.95	1	0.875	1	0.88462	1		0.799971	0.184032
	C	0.59375	0.46154	0.375	0.375	0.125	0.29167	0.25	0.16667	0.07143	0.05	0	0.125	0	0.11538	0		0.200029	0.184032
AX-168334817	A	0.5	0.65385	0.79167	0.625	0.45833	0.83333	0.46429	0.33333	0.46429	0.8	0.42308	0.75	0.41667	0.73077	0.66667		0.594085	0.165001
	G	0.5	0.34615	0.20833	0.375	0.54167	0.16667	0.53571	0.66667	0.53571	0.2	0.57692	0.25	0.58333	0.26923	0.33333		0.405915	0.165001
AX-168334818	A	0.15625	0.34615	0.16667	0.625	0.04167	0.625	0.53571	0.66667	0.71429	0.75	0.46154	0.75	0.5	0.57692	0.625		0.502725	0.226328
	G	0.84375	0.65385	0.83333	0.375	0.95833	0.375	0.46429	0.33333	0.28571	0.25	0.53846	0.25	0.5	0.42308	0.375		0.497275	0.226328
AX-168334819	A	0.03571	0.38462	0.22727	0.20833	0.5	0.25	0.42308	0.91667	0.82143	0.9	0.96154	1	0.91667	0.96154	0.95833		0.631013	0.348049
	C	0.96429	0.61538	0.77273	0.79167	0.5	0.75	0.57692	0.08333	0.17857	0.1	0.03846	0	0.08333	0.03846	0.04167		0.368987	0.348049
AX-168334822	T	0.28125	0.57692	0.25	0.29167	0.625	0.5	0.14286	0.16667	0.21429	0.25	0.23077	0.125	0.04167	0.03846	0.125		0.257304	0.17956
	C	0.71875	0.42308	0.75	0.70833	0.375	0.5	0.85714	0.83333	0.78571	0.75	0.76923	0.875	0.95833	0.96154	0.875		0.742696	0.17956
AX-168334827	T	0.9375	0.84615	0.66667	0.95833	0.95833	0.90909	0.96429	0.86364	0.76923	0.66667	0.76923	0.57143	0.5	0.80769	0.75		0.795883	0.145433
	C	0.0625	0.15385	0.33333	0.04167	0.04167	0.09091	0.03571	0.13636	0.23077	0.33333	0.23077	0.42857	0.5	0.19231	0.25		0.204117	0.145433
AX-168334830	A	0.7	0.36364	0.41667	0.45833	0.68182	0.625	0.23077	0.70833	0.69231	0.4	0.45	0.3125	0.375	0.34615	0.54167		0.486813	0.159218
	G	0.3	0.63636	0.58333	0.54167	0.31818	0.375	0.76923	0.29167	0.30769	0.6	0.55	0.6875	0.625	0.65385	0.45833		0.513187	0.159218
AX-168334832	T	0.125	0.5	0.29167	0.375	0.45833	0.33333	0.25	0.16667	0.17857	0.2	0.11538	0	0.125	0.03846	0.33333		0.232716	0.147318
	C	0.875	0.5	0.70833	0.625	0.54167	0.66667	0.75	0.83333	0.82143	0.8	0.88462	1	0.875	0.96154	0.66667		0.767284	0.147318
AX-168334833	T	0.76667	0.57692	0.70833	0.79167	0.54167	0.91667	0.83333	0.40909	0.78571	0.88889	0.92308	0.91667	0.91667	0.95833	0.85		0.78558	0.162248
	C	0.23333	0.42308	0.29167	0.20833	0.45833	0.08333	0.16667	0.59091	0.21429	0.11111	0.07692	0.08333	0.08333	0.04167	0.15		0.21442	0.162248
AX-168334835	A	1	0.92308	1	0.875	0.54167	1	0.78571	0.66667	0.67857	0.65	0.25	0.625	0.54167	0.38462	0.70833		0.708688	0.226538
	G	0	0.07692	0	0.125	0.45833	0	0.21429	0.33333	0.32143	0.35	0.75	0.375	0.45833	0.61538	0.29167		0.291312	0.226538
AX-168334837	A	0.03125	0.23077	0.41667	0.33333	0.29167	0.125	0.17857	0.54167	0.57143	0.65	0.57692	0.5625	0.45833	0.46154	0.58333		0.400865	0.192016
	G	0.96875	0.76923	0.58333	0.66667	0.70833	0.875	0.82143	0.45833	0.42857	0.35	0.42308	0.4375	0.54167	0.53846	0.41667		0.599135	0.192016
AX-168334838	A	0.96875	0.88462	0.79167	0.66667	0.83333	0.875	0.89286	0.875	0.96429	0.85	0.80769	0.9375	0.75	0.88462	0.875		0.857133	0.0798419
	G	0.03125	0.11538	0.20833	0.33333	0.16667	0.125	0.10714	0.125	0.03571	0.15	0.19231	0.0625	0.25	0.11538	0.125		0.142867	0.0798419
AX-168334839	A	0.375	0.76923	0.875	0.875	0.625	0.81818	0.80769	0	0.30769	0.1	0.19231	0.0625	0.08333	0.23077	0.04545		0.411143	0.34312
	G	0.625	0.23077	0.125	0.125	0.375	0.18182	0.19231	1	0.69231	0.9	0.80769	0.9375	0.91667	0.76923	0.95455		0.588857	0.34312
AX-168334840	T	0.34375	0.38462	0.70833	0.58333	0.58333	0.625	0.78571	0.91667	0.71429	0.75	0.73077	0.75	0.70833	0.88462	0.70833		0.678472	0.157437
	C	0.65625	0.61538	0.29167	0.41667	0.41667	0.375	0.21429	0.08333	0.28571	0.25	0.26923	0.25	0.29167	0.11538	0.29167		0.321528	0.157437
AX-168334844	A	0.28125	0.5	0.63636	0.54167	0.45833	0.20833	0.57143	0.625	0.53571	0.55556	0.23077	0.4375	0.375	0.69231	0.33333		0.465503	0.150951
	G	0.71875	0.5	0.36364	0.45833	0.54167	0.79167	0.42857	0.375	0.46429	0.44444	0.76923	0.5625	0.625	0.30769	0.66667		0.534497	0.150951
AX-168334847	T	0.3125	0.84615	0.75	0.625	0.54167	0.875	0.64286	1	0.82143	0.95	0.92308	1	0.95833	0.96154	1		0.813837	0.202901
	C	0.6875	0.15385	0.25	0.375	0.45833	0.125	0.35714	0	0.17857	0.05	0.07692	0	0.04167	0.03846	0		0.186163	0.202901
AX-168334848	T	1	0.69231	0.91667	1	0.95833	1	0.96429	0.66667	0.60714	0.9	0.96154	0.8125	0.79167	0.76923	0.75		0.85269	0.133728
	C	0	0.30769	0.08333	0	0.04167	0	0.03571	0.33333	0.39286	0.1	0.03846	0.1875	0.20833	0.23077	0.25		0.14731	0.133728
AX-168334849	T	0.09375	0.19231	0.375	0.08333	0.125	0.20833	0.14286	0.25	0.5	0.4	0.42308	0.5	0.27273	0.38462	0.5		0.296734	0.152555
	C	0.90625	0.80769	0.625	0.91667	0.875	0.79167	0.85714	0.75	0.5	0.6	0.57692	0.5	0.72727	0.61538	0.5		0.703266	0.152555
AX-168334852	A	0.36667	0.34615	0.45	0.29167	0.31818	0.45455	0.29167	0.33333	0	0	0.04167	0.0625	0.09091	0.23077	0.125		0.226871	0.159598
	C	0.63333	0.65385	0.55	0.70833	0.68182	0.54545	0.70833	0.66667	1	1	0.95833	0.9375	0.90909	0.76923	0.875		0.773129	0.159598
AX-168334855	T	1	1	0.95833	1	0.91667	1	0.85714	0.29167	0.35714	0.3	0.23077	0.1875	0.5	0.46154	0.125		0.612384	0.352322
	C	0	0	0.04167	0	0.08333	0	0.14286	0.70833	0.64286	0.7	0.76923	0.8125	0.5	0.53846	0.875		0.387616	0.352322
AX-168334857	A	0	0.26923	0.125	0	0.125	0	0.07143	0.5	0.57143	0.65	0.57692	0.6875	0.41667	0.73077	0.625		0.356597	0.280842
	G	1	0.73077	0.875	1	0.875	1	0.92857	0.5	0.42857	0.35	0.42308	0.3125	0.58333	0.26923	0.375		0.643403	0.280842
AX-168334860	T	0	0.03846	0.125	0	0.25	0	0	0.54545	0.53571	0.3	0.19231	0.375	0.33333	0.38462	0.375		0.230325	0.1956
	C	1	0.96154	0.875	1	0.75	1	1	0.45455	0.46429	0.7	0.80769	0.625	0.66667	0.61538	0.625		0.769675	0.1956
AX-168334862	T	0.46667	0.80769	0.875	0.625	0.875	0.83333	0.89286	0.18182	0.10714	0	0.07692	0.0625	0.20833	0.26923	0.04167		0.421544	0.357586
	C	0.53333	0.19231	0.125	0.375	0.125	0.16667	0.10714	0.81818	0.89286	1	0.92308	0.9375	0.79167	0.73077	0.95833		0.578456	0.357586
AX-168334863	T	0	0.19231	0.08333	0.125	0.125	0.04167	0.10714	0.79167	0.85714	1	0.92308	0.9375	0.75	0.73077	0.95833		0.508196	0.407236
	G	1	0.80769	0.91667	0.875	0.875	0.95833	0.89286	0.20833	0.14286	0	0.07692	0.0625	0.25	0.26923	0.04167		0.491804	0.407236
AX-168334864	T	0.8125	0.53846	0.33333	0.375	0.33333	0.45833	0.42308	0.45833	0.25	0.3	0.38462	0.4375	0.75	0.26923	0.33333		0.430469	0.162666
	C	0.1875	0.46154	0.66667	0.625	0.66667	0.54167	0.57692	0.54167	0.75	0.7	0.61538	0.5625	0.25	0.73077	0.66667		0.569531	0.162666
AX-168334865	A	0.8125	0.57692	0.33333	0.375	0.33333	0.45833	0.42857	0.45833	0.25	0.3	0.38462	0.4375	0.75	0.30769	0.5		0.447075	0.160472
	G	0.1875	0.42308	0.66667	0.625	0.66667	0.54167	0.57143	0.54167	0.75	0.7	0.61538	0.5625	0.25	0.69231	0.5		0.552925	0.160472
AX-168334866	T	0.96875	0.84615	1	0.875	0.91667	0.875	0.92857	0.95833	0.75	1	0.92308	1	0.91667	0.92308	1		0.92542	0.0694486
	G	0.03125	0.15385	0	0.125	0.08333	0.125	0.07143	0.04167	0.25	0	0.07692	0	0.08333	0.07692	0		0.07458	0.0694486
AX-168334867	A	0.3125	0.38462	0.25	0.41667	0.33333	0.04167	0.39286	0.33333	0.35714	0.25	0.38462	0.5	0.25	0.30769	0.33333		0.323184	0.103351
	G	0.6875	0.61538	0.75	0.58333	0.66667	0.95833	0.60714	0.66667	0.64286	0.75	0.61538	0.5	0.75	0.69231	0.66667		0.676816	0.103351
AX-168334870	A	0.65625	0.69231	0.875	0.79167	0.79167	0.75	0.39286	0.125	0.03846	0.25	0.03846	0	0.08333	0.11538	0.08333		0.378915	0.338119
	C	0.34375	0.30769	0.125	0.20833	0.20833	0.25	0.60714	0.875	0.96154	0.75	0.96154	1	0.91667	0.88462	0.91667		0.621085	0.338119
AX-168334871	A	0.15625	0.19231	0.16667	0.20833	0.16667	0.20833	0.17857	0.58333	0.35714	0.2	0.26923	0.0625	0.29167	0.11538	0.25		0.227092	0.12165
	G	0.84375	0.80769	0.83333	0.79167	0.83333	0.79167	0.82143	0.41667	0.64286	0.8	0.73077	0.9375	0.70833	0.88462	0.75		0.772908	0.12165
AX-168334873	A	1	1	1	1	1	1	1	0.91667	0.92857	0.83333	0.96154	1	0.95455	0.95833	0.9		0.963533	0.0501129
	G	0	0	0	0	0	0	0	0.08333	0.07143	0.16667	0.03846	0	0.04545	0.04167	0.1		0.0364673	0.0501129
AX-168334874	A	0.53125	0.61538	0.5	0.54167	0.875	0.5	0.53571	0.91667	0.78571	0.85	0.84615	0.75	0.875	0.76923	0.79167		0.712229	0.155965
	G	0.46875	0.38462	0.5	0.45833	0.125	0.5	0.46429	0.08333	0.21429	0.15	0.15385	0.25	0.125	0.23077	0.20833		0.287771	0.155965
AX-168334877	A	0.9375	0.61538	0.66667	0.95	0.95833	0.91667	0.82143	0.45833	0.25	0.15	0.23077	0.28571	0.29167	0.26923	0.16667		0.531224	0.31851
	G	0.0625	0.38462	0.33333	0.05	0.04167	0.08333	0.17857	0.54167	0.75	0.85	0.76923	0.71429	0.70833	0.73077	0.83333		0.468776	0.31851
AX-168334879	T	0.5625	0.15385	0.29167	0.54167	0.29167	0.54167	0.32143	0	0	0.2	0.07692	0.0625	0.04167	0.07692	0		0.210831	0.205475
	C	0.4375	0.84615	0.70833	0.45833	0.70833	0.45833	0.67857	1	1	0.8	0.92308	0.9375	0.95833	0.92308	1		0.789169	0.205475
AX-168334885	A	0.90625	0.53846	0.70833	0.79167	0.33333	0.54167	0.71429	0.70833	0.80769	0.8	0.46154	0.5	0.54167	0.80769	0.5		0.644061	0.165849
	G	0.09375	0.46154	0.29167	0.20833	0.66667	0.45833	0.28571	0.29167	0.19231	0.2	0.53846	0.5	0.45833	0.19231	0.5		0.355939	0.165849
AX-168334887	A	0.8	0.65385	0.66667	0.79167	0.83333	0.875	0.46429	0.125	0.17857	0	0.11538	0	0	0.11538	0.04167		0.377387	0.353947
	C	0.2	0.34615	0.33333	0.20833	0.16667	0.125	0.53571	0.875	0.82143	1	0.88462	1	1	0.88462	0.95833		0.622613	0.353947
AX-168334891	A	0.3125	0.25	0.125	0.27273	0.04167	0.41667	0.42857	0.91667	0.89286	0.9	0.92308	0.9375	0.79167	0.61538	0.83333		0.577175	0.326295
	G	0.6875	0.75	0.875	0.72727	0.95833	0.58333	0.57143	0.08333	0.10714	0.1	0.07692	0.0625	0.20833	0.38462	0.16667		0.422825	0.326295
AX-168334894	T	1	0.84615	0.95833	1	0.95833	0.95833	1	0.625	0.67857	0.65	0.76923	0.75	0.54167	0.65385	0.70833		0.806519	0.161359
	C	0	0.15385	0.04167	0	0.04167	0.04167	0	0.375	0.32143	0.35	0.23077	0.25	0.45833	0.34615	0.29167		0.193481	0.161359
AX-168334896	T	0	0	0	0	0.04167	0	0	0	0.03571	0	0	0	0	0	0		0.00515867	0.0136602
	C	1	1	1	1	0.95833	1	1	1	0.96429	1	1	1	1	1	1		0.994841	0.0136602
AX-168334899	A	0.0625	0.07692	0.04167	0.20833	0.125	0.375	0.10714	0.54167	0.42857	0.38889	0.38462	0.5	0.5	0.57692	0.58333		0.326704	0.201957
	G	0.9375	0.92308	0.95833	0.79167	0.875	0.625	0.89286	0.45833	0.57143	0.61111	0.61538	0.5	0.5	0.42308	0.41667		0.673296	0.201957
AX-168334900	A	0.34375	0.23077	0	0.25	0.08333	0.08333	0.14286	0.58333	0.46429	0.4	0.23077	0.25	0.41667	0.30769	0.25		0.269119	0.156802
	G	0.65625	0.76923	1	0.75	0.91667	0.91667	0.85714	0.41667	0.53571	0.6	0.76923	0.75	0.58333	0.69231	0.75		0.730881	0.156802
AX-168334901	T	0.82143	0.70833	1	0.95455	0.68182	0.90909	0.92308	0.70833	0.69231	0.65	0.79167	0.35714	0.70833	0.79167	0.63636		0.755607	0.159944
	C	0.17857	0.29167	0	0.04545	0.31818	0.09091	0.07692	0.29167	0.30769	0.35	0.20833	0.64286	0.29167	0.20833	0.36364		0.244393	0.159944
AX-168334902	T	0.34375	0.15385	0.125	0.16667	0.20833	0	0.25	0.58333	0.60714	0.45	0.73077	0.625	0.5	0.34615	0.54167		0.375444	0.219746
	C	0.65625	0.84615	0.875	0.83333	0.79167	1	0.75	0.41667	0.39286	0.55	0.26923	0.375	0.5	0.65385	0.45833		0.624556	0.219746
AX-168334904	A	0.75	0.73077	0.83333	0.77273	0.83333	0.75	0.92857	1	1	1	1	1	1	0.96154	0.95833		0.90124	0.109123
	G	0.25	0.26923	0.16667	0.22727	0.16667	0.25	0.07143	0	0	0	0	0	0	0.03846	0.04167		0.09876	0.109123
AX-168334911	A	0.09375	0.41667	0.40909	0.29167	0.66667	0.16667	0.34615	0.41667	0.88462	0.85	0.65385	0.6875	0.66667	0.66667	0.625		0.522777	0.236916
	C	0.90625	0.58333	0.59091	0.70833	0.33333	0.83333	0.65385	0.58333	0.11538	0.15	0.34615	0.3125	0.33333	0.33333	0.375		0.477223	0.236916
AX-168334913	A	0.15625	0.15385	0	0	0	0	0.17857	0.58333	0.80769	0.85	0.65385	0.5625	0.70833	0.65385	0.70833		0.401103	0.333462
	G	0.84375	0.84615	1	1	1	1	0.82143	0.41667	0.19231	0.15	0.34615	0.4375	0.29167	0.34615	0.29167		0.598897	0.333462
AX-168334917	A	0.1875	0.42308	0.25	0.20833	0.54167	0.58333	0.25	0.95833	0.96429	0.95	0.92308	1	0.91667	0.92308	0.91667		0.666402	0.32627
	G	0.8125	0.57692	0.75	0.79167	0.45833	0.41667	0.75	0.04167	0.03571	0.05	0.07692	0	0.08333	0.07692	0.08333		0.333598	0.32627
AX-168334921	A	0.1875	0.23077	0.25	0.25	0.41667	0.125	0.25	0.5	0.28571	0.7	0.57692	0.5	0.70833	0.30769	0.25		0.369239	0.185829
	C	0.8125	0.76923	0.75	0.75	0.58333	0.875	0.75	0.5	0.71429	0.3	0.42308	0.5	0.29167	0.69231	0.75		0.630761	0.185829
AX-168334922	A	0.15625	0.38462	0.54167	0.375	0.20833	0.04167	0.25	0.70833	0.39286	0.7	0.42308	0.5	0.58333	0.45833	0.625		0.423231	0.196973
	G	0.84375	0.61538	0.45833	0.625	0.79167	0.95833	0.75	0.29167	0.60714	0.3	0.57692	0.5	0.41667	0.54167	0.375		0.576769	0.196973
AX-168334924	A	0.125	0.23077	0.16667	0.41667	0.33333	0.33333	0.17857	0.91667	0.82143	0.65	0.80769	0.75	0.54167	0.23077	0.58333		0.472393	0.269441
	G	0.875	0.76923	0.83333	0.58333	0.66667	0.66667	0.82143	0.08333	0.17857	0.35	0.19231	0.25	0.45833	0.76923	0.41667		0.527607	0.269441
AX-168334926	A	0.03125	0.30769	0.33333	0.08333	0.16667	0.20833	0.19231	0.45833	0.25	0.55	0.38462	0.3125	0.70833	0.42308	0.41667		0.321763	0.178064
	C	0.96875	0.69231	0.66667	0.91667	0.83333	0.79167	0.80769	0.54167	0.75	0.45	0.61538	0.6875	0.29167	0.57692	0.58333		0.678237	0.178064
AX-168334927	T	0.40625	0.19231	0.33333	0.33333	0.29167	0.45833	0.39286	0.75	0.75	0.7	0.65385	0.625	0.375	0.53846	0.875		0.511693	0.202768
	C	0.59375	0.80769	0.66667	0.66667	0.70833	0.54167	0.60714	0.25	0.25	0.3	0.34615	0.375	0.625	0.46154	0.125		0.488307	0.202768
AX-168334928	T	0.46875	0.84615	0.79167	0.75	0.33333	0.70833	0.64286	0.70833	0.64286	0.65	0.73077	0.6875	0.70833	0.5	0.75		0.661259	0.133768
	C	0.53125	0.15385	0.20833	0.25	0.66667	0.29167	0.35714	0.29167	0.35714	0.35	0.26923	0.3125	0.29167	0.5	0.25		0.338741	0.133768
AX-168334929	T	0.46875	0.80769	0.79167	0.75	0.33333	0.70833	0.57143	0.75	0.42857	0.55	0.65385	0.5	0.54167	0.19231	0.58333		0.575395	0.175532
	G	0.53125	0.19231	0.20833	0.25	0.66667	0.29167	0.42857	0.25	0.57143	0.45	0.34615	0.5	0.45833	0.80769	0.41667		0.424605	0.175532
AX-168334933	T	0.84375	0.34615	0.33333	0.125	0.27273	0.25	0.21429	0.91667	0.84615	0.85	0.88462	0.8125	1	0.80769	0.70833		0.614081	0.311723
	C	0.15625	0.65385	0.66667	0.875	0.72727	0.75	0.78571	0.08333	0.15385	0.15	0.11538	0.1875	0	0.19231	0.29167		0.385919	0.311723
AX-168334934	T	0.375	0.34615	0.33333	0.08333	0.29167	0.20833	0.28571	0.66667	0.89286	0.8	0.73077	0.6875	0.875	0.84615	0.79167		0.547609	0.278661
	G	0.625	0.65385	0.66667	0.91667	0.70833	0.79167	0.71429	0.33333	0.10714	0.2	0.26923	0.3125	0.125	0.15385	0.20833		0.452391	0.278661
AX-168334935	T	0.78125	0.73077	0.5	0.375	0.79167	0.54167	0.5	0.20833	0.21429	0.3	0.15385	0.0625	0.375	0.07692	0.04167		0.376861	0.257732
	C	0.21875	0.26923	0.5	0.625	0.20833	0.45833	0.5	0.79167	0.78571	0.7	0.84615	0.9375	0.625	0.92308	0.95833		0.623139	0.257732
AX-168334937	A	0.09375	0.23077	0.25	0.25	0.08333	0.25	0.21429	0.625	0.53571	0.45	0.46154	0.375	0.45833	0.53846	0.33333		0.343301	0.164631
	G	0.90625	0.76923	0.75	0.75	0.91667	0.75	0.78571	0.375	0.46429	0.55	0.53846	0.625	0.54167	0.46154	0.66667		0.656699	0.164631
AX-168334941	T	0.65625	0.65385	0.54167	0.25	0.33333	0.5	0.42857	0.77273	0.67857	0.65	0.61538	0.5	0.70833	0.30769	0.75		0.556425	0.165273
	C	0.34375	0.34615	0.45833	0.75	0.66667	0.5	0.57143	0.22727	0.32143	0.35	0.38462	0.5	0.29167	0.69231	0.25		0.443575	0.165273
AX-168334942	A	0.0625	0.07692	0.125	0	0	0.08333	0.28571	0.29167	0.46429	0.3	0.38462	0.3125	0.5	0.19231	0.375		0.230257	0.16531
	G	0.9375	0.92308	0.875	1	1	0.91667	0.71429	0.70833	0.53571	0.7	0.61538	0.6875	0.5	0.80769	0.625		0.769743	0.16531
AX-168334943	A	0.125	0	0	0.16667	0	0	0.10714	0.45455	0.53571	0.8	0.42308	0.4375	0.33333	0.38462	0.40909		0.278446	0.242355
	G	0.875	1	1	0.83333	1	1	0.89286	0.54545	0.46429	0.2	0.57692	0.5625	0.66667	0.61538	0.59091		0.721554	0.242355
AX-168334944	A	0.65625	0.38462	0.25	0.20833	0.375	0.16667	0.17857	0.04167	0.17857	0.25	0.30769	0.4375	0.25	0.38462	0.41667		0.299077	0.148644
	G	0.34375	0.61538	0.75	0.79167	0.625	0.83333	0.82143	0.95833	0.82143	0.75	0.69231	0.5625	0.75	0.61538	0.58333		0.700923	0.148644
AX-168334946	T	0.375	0.23077	0.25	0.45833	0.25	0.125	0.14286	0.41667	0.42857	0.2	0.38462	0.25	0.29167	0.30769	0.16667		0.28519	0.106979
	C	0.625	0.76923	0.75	0.54167	0.75	0.875	0.85714	0.58333	0.57143	0.8	0.61538	0.75	0.70833	0.69231	0.83333		0.71481	0.106979
AX-168334949	A	0	0	0	0	0	0	0	0	0.25	0.55	0.30769	0.3125	0.20833	0.38462	0.29167		0.153654	0.185085
	G	1	1	1	1	1	1	1	1	0.75	0.45	0.69231	0.6875	0.79167	0.61538	0.70833		0.846346	0.185085
AX-168334950	A	0.84375	1	0.875	0.70833	0.58333	0.83333	0.96429	0.875	0.89286	0.9	0.73077	0.9375	0.81818	0.80769	0.875		0.843002	0.10597
	C	0.15625	0	0.125	0.29167	0.41667	0.16667	0.03571	0.125	0.10714	0.1	0.26923	0.0625	0.18182	0.19231	0.125		0.156998	0.10597
AX-168334951	A	0.21875	0.38462	0.375	0.5	0.41667	0.45833	0.28571	0.54167	0.60714	0.8	0.65385	0.6875	0.75	0.53846	0.5		0.514513	0.165939
	C	0.78125	0.61538	0.625	0.5	0.58333	0.54167	0.71429	0.45833	0.39286	0.2	0.34615	0.3125	0.25	0.46154	0.5		0.485487	0.165939
AX-168334955	T	0.5	0.76923	0.91667	0.68182	0.91667	0.66667	0.73077	0.95833	0.82143	0.9	0.80769	0.78571	0.90909	0.80769	0.625		0.786451	0.128266
	C	0.5	0.23077	0.08333	0.31818	0.08333	0.33333	0.26923	0.04167	0.17857	0.1	0.19231	0.21429	0.09091	0.19231	0.375		0.213549	0.128266
AX-168334957	A	0.21875	0.34615	0.20833	0.33333	0.04167	0.16667	0.39286	0.58333	0.57143	0.7	0.57692	0.75	0.54167	0.61538	0.79167		0.455877	0.229854
	G	0.78125	0.65385	0.79167	0.66667	0.95833	0.83333	0.60714	0.41667	0.42857	0.3	0.42308	0.25	0.45833	0.38462	0.20833		0.544123	0.229854
AX-168334958	A	0.40625	0.84615	0.5	0.75	1	0.75	0.64286	0.375	0.21429	0.3	0.34615	0.1875	0.45833	0.73077	0.20833		0.514375	0.256287
	G	0.59375	0.15385	0.5	0.25	0	0.25	0.35714	0.625	0.78571	0.7	0.65385	0.8125	0.54167	0.26923	0.79167		0.485625	0.256287
AX-168334959	A	1	1	1	1	1	0.95833	0.96429	0.41667	0.32143	0.4	0.5	0.25	0.625	0.80769	0.54167		0.719005	0.290264
	C	0	0	0	0	0	0.04167	0.03571	0.58333	0.67857	0.6	0.5	0.75	0.375	0.19231	0.45833		0.280995	0.290264
AX-168334971	T	0.90625	0.61538	0.54167	0.75	0.58333	0.20833	0.57143	0.125	0.17857	0.15	0.19231	0.3125	0.20833	0.23077	0.125		0.379925	0.256053
	C	0.09375	0.38462	0.45833	0.25	0.41667	0.79167	0.42857	0.875	0.82143	0.85	0.80769	0.6875	0.79167	0.76923	0.875		0.620075	0.256053
AX-168334972	T	0.90625	0.61538	0.54167	0.75	0.58333	0.20833	0.57143	0.125	0.17857	0.15	0.19231	0.3125	0.20833	0.23077	0.13636		0.380682	0.255261
	C	0.09375	0.38462	0.45833	0.25	0.41667	0.79167	0.42857	0.875	0.82143	0.85	0.80769	0.6875	0.79167	0.76923	0.86364		0.619318	0.255261
AX-168334974	T	0.96875	1	1	1	1	0.95833	0.96429	0.75	0.75	0.6	0.65385	0.75	0.81818	0.69231	0.66667		0.838159	0.150537
	C	0.03125	0	0	0	0	0.04167	0.03571	0.25	0.25	0.4	0.34615	0.25	0.18182	0.30769	0.33333		0.161841	0.150537
AX-168334975	A	0.40625	0.69231	0.58333	0.45833	0.79167	0.20833	0.14286	0.04167	0.07143	0.05	0.07692	0.125	0.16667	0.11538	0.04167		0.264788	0.254564
	G	0.59375	0.30769	0.41667	0.54167	0.20833	0.79167	0.85714	0.95833	0.92857	0.95	0.92308	0.875	0.83333	0.88462	0.95833		0.735212	0.254564
AX-168334977	A	1	0.73077	0.79167	0.83333	0.70833	0.70833	0.85714	0.33333	0.67857	0.55	0.5	0.6875	0.33333	0.5	0.58333		0.653042	0.187941
	G	0	0.26923	0.20833	0.16667	0.29167	0.29167	0.14286	0.66667	0.32143	0.45	0.5	0.3125	0.66667	0.5	0.41667		0.346958	0.187941
AX-168334979	T	0.21875	0.07692	0.08333	0.22727	0.08333	0.04545	0.28571	0.65	0.42308	0.35	0.40909	0.5	0.45	0.41667	0.33333		0.303529	0.179211
	C	0.78125	0.92308	0.91667	0.77273	0.91667	0.95455	0.71429	0.35	0.57692	0.65	0.59091	0.5	0.55	0.58333	0.66667		0.696471	0.179211
AX-168334980	T	0	0.15385	0.04167	0	0.04167	0.16667	0.07143	0.54167	0.5	0.45	0.38462	0.4375	0.625	0.5	0.375		0.285939	0.223624
	C	1	0.84615	0.95833	1	0.95833	0.83333	0.92857	0.45833	0.5	0.55	0.61538	0.5625	0.375	0.5	0.625		0.714061	0.223624
AX-168334982	A	0	0.07692	0	0	0	0.04167	0.03571	0.375	0.15385	0.1	0.26923	0.125	0	0.19231	0.20833		0.105201	0.115173
	C	1	0.92308	1	1	1	0.95833	0.96429	0.625	0.84615	0.9	0.73077	0.875	1	0.80769	0.79167		0.894799	0.115173
AX-168334983	A	0	0.03846	0.25	0	0.125	0	0	0.5	0.35714	0.35	0.30769	0.375	0.54167	0.30769	0.41667		0.237955	0.194074
	G	1	0.96154	0.75	1	0.875	1	1	0.5	0.64286	0.65	0.69231	0.625	0.45833	0.69231	0.58333		0.762045	0.194074
AX-168334984	A	0	0	0	0	0	0	0.03571	0.45833	0.17857	0.22222	0.26923	0.4375	0.25	0.23077	0.16667		0.149933	0.160987
	G	1	1	1	1	1	1	0.96429	0.54167	0.82143	0.77778	0.73077	0.5625	0.75	0.76923	0.83333		0.850067	0.160987
AX-168334989	A	0	0.04167	0	0.08333	0.4	0.04545	0.13636	0.35	0.57143	0.94444	0.66667	0.6875	0.77273	0.79167	0.45833		0.396639	0.329668
	G	1	0.95833	1	0.91667	0.6	0.95455	0.86364	0.65	0.42857	0.05556	0.33333	0.3125	0.22727	0.20833	0.54167		0.603361	0.329668
AX-168334990	A	0	0	0	0	0	0	0	0.16667	0.14286	0.45	0.15385	0.3125	0.375	0.46154	0.25		0.154161	0.175595
	G	1	1	1	1	1	1	1	0.83333	0.85714	0.55	0.84615	0.6875	0.625	0.53846	0.75		0.845839	0.175595
AX-168334995	T	0.5625	0.38462	0.45833	0.66667	0.5	0.54167	0.85714	0.25	0.46429	0.35	0.53846	0.875	0.66667	0.76923	0.58333		0.564527	0.179115
	C	0.4375	0.61538	0.54167	0.33333	0.5	0.45833	0.14286	0.75	0.53571	0.65	0.46154	0.125	0.33333	0.23077	0.41667		0.435473	0.179115
AX-168334997	A	1	1	0.91667	0.95833	1	1	1	1	1	1	1	1	1	1	1		0.991667	0.0233584
	G	0	0	0.08333	0.04167	0	0	0	0	0	0	0	0	0	0	0		0.00833333	0.0233584
AX-168335000	T	0.40625	0.33333	0.66667	0.625	0.91667	0.54167	0.60714	0.45833	0.35714	0.55	0.73077	0.4375	0.625	0.69231	0.58333		0.568741	0.155214
	G	0.59375	0.66667	0.33333	0.375	0.08333	0.45833	0.39286	0.54167	0.64286	0.45	0.26923	0.5625	0.375	0.30769	0.41667		0.431259	0.155214
AX-168335001	A	0.1875	0.19231	0.125	0.16667	0.04167	0.125	0.21429	0.08333	0.5	0.75	0.61538	0.4375	0.20833	0.19231	0.41667		0.283731	0.209561
	G	0.8125	0.80769	0.875	0.83333	0.95833	0.875	0.78571	0.91667	0.5	0.25	0.38462	0.5625	0.79167	0.80769	0.58333		0.716269	0.209561
AX-168335003	T	0	0	0	0	0	0	0.07143	0.66667	0.75	0.55	0.53846	0.5	0.54167	0.65385	0.75		0.334805	0.322545
	C	1	1	1	1	1	1	0.92857	0.33333	0.25	0.45	0.46154	0.5	0.45833	0.34615	0.25		0.665195	0.322545
AX-168335010	T	0	0	0	0	0.04167	0	0.07143	0.625	0.5	0.4	0.45833	0.4375	0.79167	0.46154	0.33333		0.274698	0.270967
	G	1	1	1	1	0.95833	1	0.92857	0.375	0.5	0.6	0.54167	0.5625	0.20833	0.53846	0.66667		0.725302	0.270967
AX-168335011	A	0	0.42308	0.33333	0.29167	0.29167	0.54167	0.46429	0.95833	0.69231	0.8	0.76923	0.625	0.95455	0.96154	0.83333		0.596	0.291691
	G	1	0.57692	0.66667	0.70833	0.70833	0.45833	0.53571	0.04167	0.30769	0.2	0.23077	0.375	0.04545	0.03846	0.16667		0.404	0.291691
AX-168335012	A	0.375	0	0.08333	0.04167	0.16667	0.25	0.10714	0.375	0.46429	0.45	0.65385	0.5625	0.83333	0.61538	0.54167		0.367989	0.25199
	G	0.625	1	0.91667	0.95833	0.83333	0.75	0.89286	0.625	0.53571	0.55	0.34615	0.4375	0.16667	0.38462	0.45833		0.632011	0.25199
AX-168335015	A	0.40625	0.19231	0.20833	0.16667	0.20833	0.25	0.32143	0.95833	0.89286	0.75	0.76923	0.5625	0.83333	0.73077	0.70833		0.530578	0.289844
	G	0.59375	0.80769	0.79167	0.83333	0.79167	0.75	0.67857	0.04167	0.10714	0.25	0.23077	0.4375	0.16667	0.26923	0.29167		0.469422	0.289844
AX-168335016	A	0.66667	0.54167	0.72222	0.83333	0.6	0.875	0.80769	0.22727	0.63636	0.7	0.76923	0.85714	0.75	0.75	0.70833		0.696327	0.160033
	G	0.33333	0.45833	0.27778	0.16667	0.4	0.125	0.19231	0.77273	0.36364	0.3	0.23077	0.14286	0.25	0.25	0.29167		0.303673	0.160033
AX-168335018	T	0.28125	0.80769	0.79167	0.70833	0.83333	0.66667	0.75	0.08333	0.17857	0.2	0.15385	0	0.08333	0.07692	0.08333		0.379885	0.329387
	G	0.71875	0.19231	0.20833	0.29167	0.16667	0.33333	0.25	0.91667	0.82143	0.8	0.84615	1	0.91667	0.92308	0.91667		0.620115	0.329387
AX-168335019	A	0.25	0.30769	0.5	0.29167	0.08333	0.25	0.35714	0.83333	0.85714	0.9	0.76923	0.875	0.79167	0.65385	0.875		0.573003	0.290394
	C	0.75	0.69231	0.5	0.70833	0.91667	0.75	0.64286	0.16667	0.14286	0.1	0.23077	0.125	0.20833	0.34615	0.125		0.426997	0.290394
AX-168335020	T	0.78125	0.53846	0.5	0.41667	0.58333	0.25	0.46429	0.91667	0.78571	0.85	0.84615	0.9375	0.79167	0.57692	0.75		0.665908	0.204908
	C	0.21875	0.46154	0.5	0.58333	0.41667	0.75	0.53571	0.08333	0.21429	0.15	0.15385	0.0625	0.20833	0.42308	0.25		0.334092	0.204908
AX-168335021	T	0.96875	1	1	1	0.875	1	0.92857	0.33333	0.32143	0.4	0.46154	0.1875	0.45833	0.5	0.33333		0.651185	0.31617
	C	0.03125	0	0	0	0.125	0	0.07143	0.66667	0.67857	0.6	0.53846	0.8125	0.54167	0.5	0.66667		0.348815	0.31617
AX-168335023	T	0.09375	0.46154	0.5	0.08333	0.20833	0	0.35714	0.16667	0.42857	0.1	0.29167	0.25	0.45833	0.26923	0.25		0.261237	0.155862
	C	0.90625	0.53846	0.5	0.91667	0.79167	1	0.64286	0.83333	0.57143	0.9	0.70833	0.75	0.54167	0.73077	0.75		0.738763	0.155862
AX-168335025	T	0.375	0.53846	0.29167	0.625	0.375	0.45833	0.5	0.16667	0.28571	0.25	0.38462	0.4375	0.13636	0.15385	0.16667		0.342989	0.152038
	C	0.625	0.46154	0.70833	0.375	0.625	0.54167	0.5	0.83333	0.71429	0.75	0.61538	0.5625	0.86364	0.84615	0.83333		0.657011	0.152038
AX-168335028	T	0.96875	0.76923	0.58333	0.79167	0.45833	0.70833	0.92857	1	0.78571	0.9	0.80769	0.6875	0.91667	0.84615	0.95833		0.807351	0.151429
	G	0.03125	0.23077	0.41667	0.20833	0.54167	0.29167	0.07143	0	0.21429	0.1	0.19231	0.3125	0.08333	0.15385	0.04167		0.192649	0.151429
AX-168335030	A	0.03125	0.61538	0.25	0.54167	0.45833	0.70833	0.53571	0.66667	0.28571	0.3	0.34615	0.25	0.33333	0.34615	0.29167		0.397357	0.185236
	G	0.96875	0.38462	0.75	0.45833	0.54167	0.29167	0.46429	0.33333	0.71429	0.7	0.65385	0.75	0.66667	0.65385	0.70833		0.602643	0.185236
AX-168335032	T	0.83333	0.73077	0.75	0.54167	0.79167	0.58333	0.57692	0.41667	0.42857	0.55	0.61538	0.625	0.625	0.38462	0.58333		0.602417	0.133245
	C	0.16667	0.26923	0.25	0.45833	0.20833	0.41667	0.42308	0.58333	0.57143	0.45	0.38462	0.375	0.375	0.61538	0.41667		0.397583	0.133245
AX-168335035	T	0.75	0.5	0.33333	0.40909	0.65	0.8	0.40909	0.81818	0.69231	0.61111	0.625	0.35714	0.63636	0.70833	0.75		0.603329	0.162624
	G	0.25	0.5	0.66667	0.59091	0.35	0.2	0.59091	0.18182	0.30769	0.38889	0.375	0.64286	0.36364	0.29167	0.25		0.396671	0.162624
AX-168335036	T	0.34375	0.76923	0.75	0.41667	0.75	0.45833	0.25	1	0.85714	0.9	0.88462	1	0.70833	0.73077	0.875		0.712923	0.236915
	G	0.65625	0.23077	0.25	0.58333	0.25	0.54167	0.75	0	0.14286	0.1	0.11538	0	0.29167	0.26923	0.125		0.287077	0.236915
AX-168335039	T	0	0	0	0	0	0	0.03571	0.29167	0.14286	0.2	0.11538	0.1875	0.08333	0.03846	0.20833		0.0868827	0.0977679
	C	1	1	1	1	1	1	0.96429	0.70833	0.85714	0.8	0.88462	0.8125	0.91667	0.96154	0.79167		0.913117	0.0977679
AX-168335043	T	0.96875	0.92308	0.625	0.91667	0.79167	0.33333	0.75	0.625	0.57143	0.6	0.73077	0.75	0.83333	0.73077	0.58333		0.715542	0.165665
	C	0.03125	0.07692	0.375	0.08333	0.20833	0.66667	0.25	0.375	0.42857	0.4	0.26923	0.25	0.16667	0.26923	0.41667		0.284458	0.165665
AX-168335045	T	0.46667	0.11538	0.29167	0.08333	0.33333	0.33333	0.14286	0.77273	0.39286	0.65	0.33333	0.375	0.66667	0.53846	0.66667		0.410819	0.213587
	C	0.53333	0.88462	0.70833	0.91667	0.66667	0.66667	0.85714	0.22727	0.60714	0.35	0.66667	0.625	0.33333	0.46154	0.33333		0.589181	0.213587
AX-168335048	A	0.8125	0.69231	0.625	0.83333	0.75	0.70833	0.85714	1	1	1	1	0.875	0.95833	0.88462	0.875		0.858104	0.122619
	G	0.1875	0.30769	0.375	0.16667	0.25	0.29167	0.14286	0	0	0	0	0.125	0.04167	0.11538	0.125		0.141896	0.122619
AX-168335054	T	0.09375	0.03846	0.125	0.04167	0.16667	0.125	0.07143	0.70833	0.67857	0.35	0.53846	0.5625	0.375	0.46154	0.625		0.330759	0.249345
	C	0.90625	0.96154	0.875	0.95833	0.83333	0.875	0.92857	0.29167	0.32143	0.65	0.46154	0.4375	0.625	0.53846	0.375		0.669241	0.249345
AX-168335056	A	0.53125	0.34615	0.58333	0.41667	0.375	0.41667	0.32143	0.08333	0	0.1	0.29167	0.25	0.125	0.19231	0.125		0.277187	0.171911
	G	0.46875	0.65385	0.41667	0.58333	0.625	0.58333	0.67857	0.91667	1	0.9	0.70833	0.75	0.875	0.80769	0.875		0.722813	0.171911
AX-168335057	A	0.46875	0.65385	0.41667	0.58333	0.625	0.58333	0.64286	0.45833	0.82143	0.5	0.65385	0.6875	0.58333	0.53846	0.75		0.597779	0.111131
	G	0.53125	0.34615	0.58333	0.41667	0.375	0.41667	0.35714	0.54167	0.17857	0.5	0.34615	0.3125	0.41667	0.46154	0.25		0.402221	0.111131
AX-168335062	A	0.40625	0.5	0.66667	0.375	0.45833	0.25	0.39286	0.66667	0.53571	0.5	0.65385	0.6875	0.66667	0.5	0.54167		0.520079	0.130728
	G	0.59375	0.5	0.33333	0.625	0.54167	0.75	0.60714	0.33333	0.46429	0.5	0.34615	0.3125	0.33333	0.5	0.45833		0.479921	0.130728
AX-168335063	T	0.15625	0.19231	0.08333	0.29167	0.125	0.29167	0.42857	0.54167	0.96429	0.85	0.80769	0.9375	0.66667	0.80769	0.83333		0.531843	0.323288
	C	0.84375	0.80769	0.91667	0.70833	0.875	0.70833	0.57143	0.45833	0.03571	0.15	0.19231	0.0625	0.33333	0.19231	0.16667		0.468157	0.323288
AX-168335064	A	1	0.92308	1	1	1	1	0.89286	0.29167	0.42857	0.55	0.34615	0.4375	0.58333	0.53846	0.41667		0.693886	0.282009
	C	0	0.07692	0	0	0	0	0.10714	0.70833	0.57143	0.45	0.65385	0.5625	0.41667	0.46154	0.58333		0.306114	0.282009
AX-168335066	T	0	0	0	0	0	0	0	0.29167	0	0.1	0.03846	0.125	0	0.11538	0		0.0447007	0.0825988
	C	1	1	1	1	1	1	1	0.70833	1	0.9	0.96154	0.875	1	0.88462	1		0.955299	0.0825988
AX-168335068	T	0.53125	0.57692	0.75	0.58333	0.375	0.79167	0.60714	0.625	0.28571	0.5	0.34615	0.1875	0.54167	0.5	0.25		0.496756	0.176365
	C	0.46875	0.42308	0.25	0.41667	0.625	0.20833	0.39286	0.375	0.71429	0.5	0.65385	0.8125	0.45833	0.5	0.75		0.503244	0.176365
AX-168335078	A	0.125	0.5	0.58333	0.16667	0.66667	0.33333	0.35714	0.625	0.78571	0.75	0.84615	0.5625	0.63636	0.57692	0.66667		0.54543	0.213718
	G	0.875	0.5	0.41667	0.83333	0.33333	0.66667	0.64286	0.375	0.21429	0.25	0.15385	0.4375	0.36364	0.42308	0.33333		0.45457	0.213718
AX-168335079	A	0.53125	0.42308	0.25	0.70833	0.33333	0.54167	0.57143	0.375	0.21429	0.25	0.15385	0.4375	0.33333	0.42308	0.33333		0.391965	0.150545
	G	0.46875	0.57692	0.75	0.29167	0.66667	0.45833	0.42857	0.625	0.78571	0.75	0.84615	0.5625	0.66667	0.57692	0.66667		0.608035	0.150545
AX-168335083	A	0	0.23077	0.04167	0.08333	0.75	0.09091	0.03571	0.125	0.21429	0.05	0.11538	0	0.25	0.19231	0		0.145291	0.187878
	G	1	0.76923	0.95833	0.91667	0.25	0.90909	0.96429	0.875	0.78571	0.95	0.88462	1	0.75	0.80769	1		0.854709	0.187878
AX-168335084	T	0.84375	0.73077	0.91667	0.95833	0.70833	0.875	0.73077	0.33333	0.07143	0.25	0.15385	0.5	0.25	0.38462	0.125		0.522123	0.315691
	C	0.15625	0.26923	0.08333	0.04167	0.29167	0.125	0.26923	0.66667	0.92857	0.75	0.84615	0.5	0.75	0.61538	0.875		0.477877	0.315691
AX-168335085	A	1	1	1	1	1	1	1	0.66667	0.75	0.65	0.5	0.6875	0.75	0.46154	0.66667		0.808825	0.199839
	C	0	0	0	0	0	0	0	0.33333	0.25	0.35	0.5	0.3125	0.25	0.53846	0.33333		0.191175	0.199839
AX-168335089	T	0	0	0	0	0	0	0	0.5	0.07143	0.4	0.30769	0.125	0.16667	0.19231	0.33333		0.139762	0.170769
	C	1	1	1	1	1	1	1	0.5	0.92857	0.6	0.69231	0.875	0.83333	0.80769	0.66667		0.860238	0.170769
AX-168335090	T	0.13333	0.03846	0.08333	0.04167	0.33333	0.16667	0.20833	0.41667	0.20833	0.5	0.45833	0.4375	0.29167	0.30769	0.58333		0.280576	0.172769
	G	0.86667	0.96154	0.91667	0.95833	0.66667	0.83333	0.79167	0.58333	0.79167	0.5	0.54167	0.5625	0.70833	0.69231	0.41667		0.719424	0.172769
AX-168335092	A	0	0	0	0	0	0	0.10714	0.45833	0.57143	0.25	0.57692	0.375	0.29167	0.25	0.29167		0.211477	0.214783
	G	1	1	1	1	1	1	0.89286	0.54167	0.42857	0.75	0.42308	0.625	0.70833	0.75	0.70833		0.788523	0.214783
AX-168335093	A	0.71875	0.53846	0.86364	0.70833	0.125	0.41667	0.57143	0.45833	0.57143	0.25	0.57692	0.375	0.29167	0.30769	0.29167		0.470999	0.203485
	G	0.28125	0.46154	0.13636	0.29167	0.875	0.58333	0.42857	0.54167	0.42857	0.75	0.42308	0.625	0.70833	0.69231	0.70833		0.529001	0.203485
AX-168335096	T	0.71875	0.96154	1	0.91667	0.95833	0.875	0.85714	0.33333	0.25	0.55	0.57692	0.5625	0.45833	0.53846	0.58333		0.67602	0.240645
	C	0.28125	0.03846	0	0.08333	0.04167	0.125	0.14286	0.66667	0.75	0.45	0.42308	0.4375	0.54167	0.46154	0.41667		0.32398	0.240645
AX-168335102	T	0	0	0	0	0	0	0.03571	0.54167	0.46429	0.55	0.5	0.4375	0.5	0.57692	0.5		0.273739	0.262269
	C	1	1	1	1	1	1	0.96429	0.45833	0.53571	0.45	0.5	0.5625	0.5	0.42308	0.5		0.726261	0.262269
AX-168335103	T	0	0.16667	0.08333	0.08333	0	0.125	0	0.125	0.46429	0.35	0.07692	0.25	0.18182	0.19231	0.08333		0.145467	0.130651
	C	1	0.83333	0.91667	0.91667	1	0.875	1	0.875	0.53571	0.65	0.92308	0.75	0.81818	0.80769	0.91667		0.854533	0.130651
AX-168335106	A	0.125	0.15385	0.20833	0	0.04167	0	0.14286	0.70833	0.60714	0.8	0.57692	0.5625	0.41667	0.57692	0.66667		0.372457	0.284664
	G	0.875	0.84615	0.79167	1	0.95833	1	0.85714	0.29167	0.39286	0.2	0.42308	0.4375	0.58333	0.42308	0.33333		0.627543	0.284664
AX-168335107	T	0.875	0.84615	0.79167	1	0.95833	1	0.85714	0.29167	0.39286	0.2	0.42308	0.4375	0.58333	0.42308	0.33333		0.627543	0.284664
	C	0.125	0.15385	0.20833	0	0.04167	0	0.14286	0.70833	0.60714	0.8	0.57692	0.5625	0.41667	0.57692	0.66667		0.372457	0.284664
AX-168335110	T	0.03125	0.61538	0.33333	0.54167	0.125	0.54545	0.5	0.58333	0.25	0.25	0.19231	0.5	0.45833	0.61538	0.33333		0.391651	0.188717
	G	0.96875	0.38462	0.66667	0.45833	0.875	0.45455	0.5	0.41667	0.75	0.75	0.80769	0.5	0.54167	0.38462	0.66667		0.608349	0.188717
AX-168335114	T	0.3125	0.5	0.54167	0.45833	0.45833	0.54167	0.64286	1	1	1	0.96154	0.9375	0.95833	0.96154	1		0.751618	0.259167
	G	0.6875	0.5	0.45833	0.54167	0.54167	0.45833	0.35714	0	0	0	0.03846	0.0625	0.04167	0.03846	0		0.248382	0.259167
AX-168335118	A	0.96875	0.84615	0.91667	0.70833	0.70833	0.91667	0.82143	0.54167	0.71429	0.61111	0.80769	0.5625	0.95833	0.73077	0.58333		0.759735	0.144867
	G	0.03125	0.15385	0.08333	0.29167	0.29167	0.08333	0.17857	0.45833	0.28571	0.38889	0.19231	0.4375	0.04167	0.26923	0.41667		0.240265	0.144867
AX-168335123	T	0	0	0	0	0.04167	0.09091	0.07143	0.31818	0.25	0.15	0.16667	0.375	0.33333	0.15385	0.16667		0.141181	0.129097
	C	1	1	1	1	0.95833	0.90909	0.92857	0.68182	0.75	0.85	0.83333	0.625	0.66667	0.84615	0.83333		0.858819	0.129097
AX-168335126	A	1	0.84615	0.83333	1	0.79167	1	0.92308	0	0.03571	0.05	0.07692	0.1875	0.08333	0.11538	0.08333		0.468427	0.436702
	C	0	0.15385	0.16667	0	0.20833	0	0.07692	1	0.96429	0.95	0.92308	0.8125	0.91667	0.88462	0.91667		0.531573	0.436702
AX-168335132	T	0.875	0.42308	0.375	0.25	0.16667	0.54167	0.57143	0.875	0.71429	0.85	0.73077	0.5	0.875	0.80769	0.58333		0.609262	0.234229
	G	0.125	0.57692	0.625	0.75	0.83333	0.45833	0.42857	0.125	0.28571	0.15	0.26923	0.5	0.125	0.19231	0.41667		0.390738	0.234229
AX-168335134	A	0	0	0	0	0	0.18182	0.14286	0.63636	0.71429	0.95	0.80769	0.9375	0.68182	0.57692	0.95833		0.439173	0.398696
	G	1	1	1	1	1	0.81818	0.85714	0.36364	0.28571	0.05	0.19231	0.0625	0.31818	0.42308	0.04167		0.560827	0.398696
AX-168335137	T	0.25	0.34615	0.29167	0.08333	0.20833	0.5	0.46429	1	1	1	0.96154	1	0.95833	0.92308	0.91667		0.660226	0.356585
	C	0.75	0.65385	0.70833	0.91667	0.79167	0.5	0.53571	0	0	0	0.03846	0	0.04167	0.07692	0.08333		0.339774	0.356585
AX-168335139	A	0.6875	0.53846	0.625	0.5	0.54167	0.41667	0.60714	0.04167	0.17857	0.2	0.42308	0.5	0.25	0.19231	0.25		0.396805	0.196697
	G	0.3125	0.46154	0.375	0.5	0.45833	0.58333	0.39286	0.95833	0.82143	0.8	0.57692	0.5	0.75	0.80769	0.75		0.603195	0.196697
AX-168335141	T	0.40625	0.04167	0.25	0.04167	0.29167	0.04167	0.17857	0.95833	0.71429	0.85	0.84615	0.8125	0.66667	0.80769	0.875		0.518809	0.348665
	G	0.59375	0.95833	0.75	0.95833	0.70833	0.95833	0.82143	0.04167	0.28571	0.15	0.15385	0.1875	0.33333	0.19231	0.125		0.481191	0.348665
AX-168335142	T	1	1	0.875	1	1	1	0.89286	0.625	0.35714	0.45	0.53846	0.5625	0.29167	0.57692	0.41667		0.705748	0.268616
	C	0	0	0.125	0	0	0	0.10714	0.375	0.64286	0.55	0.46154	0.4375	0.70833	0.42308	0.58333		0.294252	0.268616
AX-168335144	T	0.9375	1	1	1	0.91667	1	0.96429	0.75	0.82143	0.45	0.38462	0.3125	0.29167	0.69231	0.68182		0.746854	0.266828
	C	0.0625	0	0	0	0.08333	0	0.03571	0.25	0.17857	0.55	0.61538	0.6875	0.70833	0.30769	0.31818		0.253146	0.266828
AX-168335148	T	0	0.23077	0	0.375	0.375	0.125	0.35714	0.91667	1	0.95	1	1	1	0.92308	1		0.616844	0.411017
	G	1	0.76923	1	0.625	0.625	0.875	0.64286	0.08333	0	0.05	0	0	0	0.07692	0		0.383156	0.411017
AX-168335149	T	0.96875	0.96154	1	1	1	1	1	0.75	0.95833	0.9	0.92308	1	0.90909	0.84615	0.875		0.939463	0.0732884
	C	0.03125	0.03846	0	0	0	0	0	0.25	0.04167	0.1	0.07692	0	0.09091	0.15385	0.125		0.0605373	0.0732884
AX-168335150	T	0.125	0.11538	0	0.20833	0	0.08333	0.10714	0.54167	0.32143	0.4	0.19231	0.25	0.33333	0.41667	0.41667		0.234084	0.165481
	G	0.875	0.88462	1	0.79167	1	0.91667	0.89286	0.45833	0.67857	0.6	0.80769	0.75	0.66667	0.58333	0.58333		0.765916	0.165481
AX-168335152	T	0.26667	0.27273	0.1	0.16667	0.5	0.22222	0.21429	0.83333	0.875	0.875	0.83333	0.75	0.8	0.76923	0.95455		0.562201	0.317696
	C	0.73333	0.72727	0.9	0.83333	0.5	0.77778	0.78571	0.16667	0.125	0.125	0.16667	0.25	0.2	0.23077	0.04545		0.437799	0.317696
AX-168335155	T	0	0.03846	0.04167	0	0	0.04167	0	0.54167	0.38462	0.4	0.57692	0.5	0.45455	0.46154	0.41667		0.257185	0.23758
	C	1	0.96154	0.95833	1	1	0.95833	1	0.45833	0.61538	0.6	0.42308	0.5	0.54545	0.53846	0.58333		0.742815	0.23758
AX-168335159	A	0.59375	0.34615	0.41667	0.375	0.25	0.125	0.25	1	0.96429	1	0.88462	1	0.875	0.88462	0.70833		0.644895	0.321957
	G	0.40625	0.65385	0.58333	0.625	0.75	0.875	0.75	0	0.03571	0	0.11538	0	0.125	0.11538	0.29167		0.355105	0.321957
AX-168335162	T	0.5625	0.65385	0.5	0.41667	0.79167	0.54167	0.28571	0.08333	0.39286	0.2	0.42308	0.375	0.33333	0.30769	0.29167		0.410602	0.179715
	C	0.4375	0.34615	0.5	0.58333	0.20833	0.45833	0.71429	0.91667	0.60714	0.8	0.57692	0.625	0.66667	0.69231	0.70833		0.589398	0.179715
AX-168335163	A	0.40625	0.26923	0.29167	0.29167	0.16667	0.45833	0.32143	1	0.75	0.85	0.88462	0.875	1	0.96154	1		0.635094	0.322535
	G	0.59375	0.73077	0.70833	0.70833	0.83333	0.54167	0.67857	0	0.25	0.15	0.11538	0.125	0	0.03846	0		0.364906	0.322535
AX-168335164	T	0.59375	0.83333	0.7	0.68182	0.81818	0.75	0.80769	0.13636	0.53571	0.5	0.5	0.5	0.45	0.40909	0.45833		0.578284	0.19001
	C	0.40625	0.16667	0.3	0.31818	0.18182	0.25	0.19231	0.86364	0.46429	0.5	0.5	0.5	0.55	0.59091	0.54167		0.421716	0.19001
AX-168335165	T	1	1	0.83333	0.875	1	1	0.85714	0.41667	0.42857	0.4	0.5	0.4375	0.5	0.5	0.5		0.683214	0.253789
	C	0	0	0.16667	0.125	0	0	0.14286	0.58333	0.57143	0.6	0.5	0.5625	0.5	0.5	0.5		0.316786	0.253789
AX-168335168	T	0	0	0	0	0	0	0.03571	0.41667	0.5	0.6	0.46154	0.3125	0.25	0.34615	0.41667		0.222616	0.224902
	C	1	1	1	1	1	1	0.96429	0.58333	0.5	0.4	0.53846	0.6875	0.75	0.65385	0.58333		0.777384	0.224902
AX-168335169	T	0.0625	0.34615	0.29167	0.20833	0.25	0.125	0.32143	0.58333	0.46429	0.4	0.53846	0.625	0.75	0.61538	0.54167		0.408214	0.200902
	C	0.9375	0.65385	0.70833	0.79167	0.75	0.875	0.67857	0.41667	0.53571	0.6	0.46154	0.375	0.25	0.38462	0.45833		0.591786	0.200902
AX-168335170	A	1	0.95455	0.85	0.95455	0.625	0.95455	0.89286	0.6	0.61538	0.6	0.57692	0.625	0.5	0.54545	0.68182		0.731739	0.178635
	G	0	0.04545	0.15	0.04545	0.375	0.04545	0.10714	0.4	0.38462	0.4	0.42308	0.375	0.5	0.45455	0.31818		0.268261	0.178635
AX-168335173	T	1	0.75	0.875	1	0.95833	1	0.92857	0.625	0.64286	0.55	0.61538	0.3125	0.45833	0.61538	0.5		0.72209	0.225049
	C	0	0.25	0.125	0	0.04167	0	0.07143	0.375	0.35714	0.45	0.38462	0.6875	0.54167	0.38462	0.5		0.27791	0.225049
AX-168335174	A	0.4375	0.19231	0.125	0.25	0.08333	0.29167	0.35714	0.54167	0.28571	0.7	0.53846	0.6875	0.58333	0.61538	0.29167		0.398711	0.202341
	G	0.5625	0.80769	0.875	0.75	0.91667	0.70833	0.64286	0.45833	0.71429	0.3	0.46154	0.3125	0.41667	0.38462	0.70833		0.601289	0.202341
AX-168335176	A	0	0.15385	0.125	0.04167	0.125	0.08333	0.07143	0.95833	0.96429	0.9	0.80769	0.75	0.625	0.84615	0.95833		0.494005	0.405868
	G	1	0.84615	0.875	0.95833	0.875	0.91667	0.92857	0.04167	0.03571	0.1	0.19231	0.25	0.375	0.15385	0.04167		0.505995	0.405868
AX-168335178	T	0	0.23077	0.27273	0.04167	0.125	0	0.10714	0.16667	0.32143	0.3	0.34615	0.125	0.18182	0.11538	0.29167		0.175029	0.114933
	G	1	0.76923	0.72727	0.95833	0.875	1	0.89286	0.83333	0.67857	0.7	0.65385	0.875	0.81818	0.88462	0.70833		0.824971	0.114933
AX-168335183	T	0.5625	0.15385	0.54167	0.08333	0.45833	0.41667	0.5	0.625	0.46429	0.45	0.57692	0.3125	0.58333	0.65385	0.79167		0.478261	0.184551
	C	0.4375	0.84615	0.45833	0.91667	0.54167	0.58333	0.5	0.375	0.53571	0.55	0.42308	0.6875	0.41667	0.34615	0.20833		0.521739	0.184551
AX-168335184	T	0.125	0.03846	0.04167	0.04167	0.08333	0.04167	0.07143	0	0.14286	0.05	0.11538	0.125	0.25	0.07692	0.04167		0.083004	0.0615363
	C	0.875	0.96154	0.95833	0.95833	0.91667	0.95833	0.92857	1	0.85714	0.95	0.88462	0.875	0.75	0.92308	0.95833		0.916996	0.0615363
AX-168335185	A	0.28125	0.03846	0	0.20833	0.04167	0	0.21429	0.66667	0.57143	0.55	0.41667	0.3125	0.625	0.42308	0.58333		0.328845	0.239672
	G	0.71875	0.96154	1	0.79167	0.95833	1	0.78571	0.33333	0.42857	0.45	0.58333	0.6875	0.375	0.57692	0.41667		0.671155	0.239672
AX-168335187	A	0.59375	0.46154	0.3	0.29167	0.5	0.31818	0.46429	0.63636	0.64286	0.4	0.70833	0.6875	0.68182	0.57692	0.54167		0.520326	0.143944
	G	0.40625	0.53846	0.7	0.70833	0.5	0.68182	0.53571	0.36364	0.35714	0.6	0.29167	0.3125	0.31818	0.42308	0.45833		0.479674	0.143944
AX-168335191	T	0	0.03846	0	0	0.04167	0.08333	0.14286	0.875	0.67857	0.8	0.84615	0.8125	0.5	0.88462	0.625		0.421877	0.380436
	G	1	0.96154	1	1	0.95833	0.91667	0.85714	0.125	0.32143	0.2	0.15385	0.1875	0.5	0.11538	0.375		0.578123	0.380436
AX-168335192	T	0.9375	0.625	0.79167	0.25	0.91667	0.625	0.67857	0.125	0.32143	0.15	0.38462	0.25	0.31818	0.15385	0.45833		0.465721	0.278201
	G	0.0625	0.375	0.20833	0.75	0.08333	0.375	0.32143	0.875	0.67857	0.85	0.61538	0.75	0.68182	0.84615	0.54167		0.534279	0.278201
AX-168335197	T	0.875	1	1	1	1	1	0.96429	0.75	0.75	0.6	0.53846	0.5625	0.54167	0.65385	0.58333		0.78794	0.195537
	G	0.125	0	0	0	0	0	0.03571	0.25	0.25	0.4	0.46154	0.4375	0.45833	0.34615	0.41667		0.21206	0.195537
AX-168335201	T	0.96875	0.70833	0.58333	0.81818	0.66667	0.66667	0.85714	0.33333	0.42857	0.25	0.38462	0.375	0.45833	0.5	0.45833		0.563817	0.210632
	C	0.03125	0.29167	0.41667	0.18182	0.33333	0.33333	0.14286	0.66667	0.57143	0.75	0.61538	0.625	0.54167	0.5	0.54167		0.436183	0.210632
AX-168335202	A	0.03125	0.23077	0.33333	0.16667	0.33333	0.29167	0.14286	0.66667	0.57143	0.75	0.61538	0.625	0.54167	0.5	0.54167		0.42278	0.218465
	G	0.96875	0.76923	0.66667	0.83333	0.66667	0.70833	0.85714	0.33333	0.42857	0.25	0.38462	0.375	0.45833	0.5	0.45833		0.57722	0.218465
AX-168335206	A	1	1	1	1	0.91667	1	0.96429	0.45833	0.71429	0.75	0.76923	0.8125	0.83333	0.57692	0.70833		0.833593	0.171265
	G	0	0	0	0	0.08333	0	0.03571	0.54167	0.28571	0.25	0.23077	0.1875	0.16667	0.42308	0.29167		0.166407	0.171265
AX-168335207	A	0.5	0.30769	0.33333	0.08333	0.41667	0.16667	0.28571	0.04167	0.21429	0.15	0.30769	0.5	0.16667	0.30769	0.20833		0.265983	0.137641
	G	0.5	0.69231	0.66667	0.91667	0.58333	0.83333	0.71429	0.95833	0.78571	0.85	0.69231	0.5	0.83333	0.69231	0.79167		0.734017	0.137641
AX-168335211	A	0	0.03846	0.04545	0.05556	0.04167	0.04167	0.04545	0	0	0	0	0	0	0	0		0.017884	0.0229482
	C	1	0.96154	0.95455	0.94444	0.95833	0.95833	0.95455	1	1	1	1	1	1	1	1		0.982116	0.0229482
AX-168335212	A	0	0.07692	0.04167	0	0.41667	0	0.14286	0.45833	0.76923	0.55	0.42308	0.625	0.41667	0.46154	0.625		0.333798	0.26478
	G	1	0.92308	0.95833	1	0.58333	1	0.85714	0.54167	0.23077	0.45	0.57692	0.375	0.58333	0.53846	0.375		0.666202	0.26478
AX-168335216	A	0	0.03846	0	0	0	0	0.03846	0.35	0.26923	0.28571	0.18182	0.21429	0.4	0.22727	0.16667		0.144794	0.142303
	G	1	0.96154	1	1	1	1	0.96154	0.65	0.73077	0.71429	0.81818	0.78571	0.6	0.77273	0.83333		0.855206	0.142303
AX-168335217	T	0.5	0.61538	0.41667	0.41667	0.29167	0.375	0.67857	0.375	0.35714	0.35	0.46154	0.1875	0.58333	0.5	0.375		0.432231	0.128024
	C	0.5	0.38462	0.58333	0.58333	0.70833	0.625	0.32143	0.625	0.64286	0.65	0.53846	0.8125	0.41667	0.5	0.625		0.567769	0.128024
AX-168335218	T	0.96875	0.92308	0.91667	0.83333	1	1	0.89286	0.45833	0.14286	0.15	0.15385	0	0.125	0.19231	0.04167		0.519914	0.413936
	C	0.03125	0.07692	0.08333	0.16667	0	0	0.10714	0.54167	0.85714	0.85	0.84615	1	0.875	0.80769	0.95833		0.480086	0.413936
AX-168335221	A	0.0625	0.26923	0.08333	0.08333	0.08333	0.20833	0.03571	0.25	0.07692	0.4	0.30769	0.5	0.08333	0.30769	0.25		0.200093	0.141055
	G	0.9375	0.73077	0.91667	0.91667	0.91667	0.79167	0.96429	0.75	0.92308	0.6	0.69231	0.5	0.91667	0.69231	0.75		0.799907	0.141055
AX-168335222	T	0.03125	0.15385	0.04167	0	0.04167	0	0.03571	0.29167	0.07143	0.4	0.30769	0.5	0.08333	0.30769	0.25		0.167731	0.161766
	C	0.96875	0.84615	0.95833	1	0.95833	1	0.96429	0.70833	0.92857	0.6	0.69231	0.5	0.91667	0.69231	0.75		0.832269	0.161766
AX-168335224	A	0	0.15385	0.16667	0	0.20833	0.125	0.03571	0.45833	0.53571	0.3	0.38462	0.5	0.41667	0.46154	0.5		0.283095	0.194793
	G	1	0.84615	0.83333	1	0.79167	0.875	0.96429	0.54167	0.46429	0.7	0.61538	0.5	0.58333	0.53846	0.5		0.716905	0.194793
AX-168335226	A	0.53125	0.30769	0.20833	0.25	0.41667	0.20833	0.03571	0.20833	0.57143	0.45	0.30769	0.375	0.54167	0.19231	0.41667		0.334739	0.154012
	G	0.46875	0.69231	0.79167	0.75	0.58333	0.79167	0.96429	0.79167	0.42857	0.55	0.69231	0.625	0.45833	0.80769	0.58333		0.665261	0.154012
AX-168335229	T	0	0	0	0	0	0	0	0	0.07692	0	0	0	0	0.03846	0		0.007692	0.0215611
	G	1	1	1	1	1	1	1	1	0.92308	1	1	1	1	0.96154	1		0.992308	0.0215611
AX-168335231	A	0.7	0.84615	0.86364	0.90909	0.81818	1	0.92857	0.40909	0.61538	0.55	0.79167	0.5	0.81818	0.69231	0.5		0.729484	0.179632
	G	0.3	0.15385	0.13636	0.09091	0.18182	0	0.07143	0.59091	0.38462	0.45	0.20833	0.5	0.18182	0.30769	0.5		0.270516	0.179632
AX-168335233	T	0	0	0	0	0	0	0.07143	0.625	0.42857	0.5	0.5	0.4375	0.54167	0.42308	0.625		0.276817	0.265171
	C	1	1	1	1	1	1	0.92857	0.375	0.57143	0.5	0.5	0.5625	0.45833	0.57692	0.375		0.723183	0.265171
AX-168335236	T	0.09375	0.19231	0.125	0.125	0.25	0.125	0.28571	1	0.92308	0.95	0.69231	0.75	0.70833	0.84615	0.95833		0.534998	0.366051
	C	0.90625	0.80769	0.875	0.875	0.75	0.875	0.71429	0	0.07692	0.05	0.30769	0.25	0.29167	0.15385	0.04167		0.465002	0.366051
AX-168335240	T	0.5	0.6	0.5	0.54545	0.54545	0.8	0.625	1	1	1	1	0.875	0.95455	0.875	1		0.78803	0.209285
	C	0.5	0.4	0.5	0.45455	0.45455	0.2	0.375	0	0	0	0	0.125	0.04545	0.125	0		0.21197	0.209285
AX-168335242	T	0.03125	0.53846	0.625	0.375	0.58333	0	0.17857	0.33333	0.25	0.45	0.30769	0.25	0.125	0.07692	0.16667		0.286081	0.198079
	C	0.96875	0.46154	0.375	0.625	0.41667	1	0.82143	0.66667	0.75	0.55	0.69231	0.75	0.875	0.92308	0.83333		0.713919	0.198079
AX-168335245	A	0.5	0.92308	0.875	0.5	0.79167	0.625	0.82143	0.04167	0.03571	0.15	0.07692	0.1875	0.04167	0.23077	0.25		0.403361	0.333101
	G	0.5	0.07692	0.125	0.5	0.20833	0.375	0.17857	0.95833	0.96429	0.85	0.92308	0.8125	0.95833	0.76923	0.75		0.596639	0.333101
AX-168335247	T	0.21875	0.42308	0.25	0.5	0.5	0.25	0.25	0	0	0	0.19231	0	0.20833	0.11538	0.20833		0.207745	0.16989
	C	0.78125	0.57692	0.75	0.5	0.5	0.75	0.75	1	1	1	0.80769	1	0.79167	0.88462	0.79167		0.792255	0.16989
AX-168335251	A	0.5625	0.53846	0.7	0.5	0.75	0.90909	0.5	0.20833	0.21429	0.35	0.29167	0.3125	0.16667	0.57692	0.20833		0.452584	0.225416
	G	0.4375	0.46154	0.3	0.5	0.25	0.09091	0.5	0.79167	0.78571	0.65	0.70833	0.6875	0.83333	0.42308	0.79167		0.547416	0.225416
AX-168335256	A	0.0625	0.09091	0.05	0	0.55	0.09091	0.5	0.54167	0.80769	0.8	0.80769	0.8125	0.90909	0.76923	0.75		0.502813	0.344557
	G	0.9375	0.90909	0.95	1	0.45	0.90909	0.5	0.45833	0.19231	0.2	0.19231	0.1875	0.09091	0.23077	0.25		0.497187	0.344557
AX-168335259	A	0.71875	0.69231	0.83333	0.91667	0.54167	0.75	0.64286	0.25	0.34615	0.1	0.30769	0.3125	0.33333	0.23077	0.63636		0.507493	0.252208
	C	0.28125	0.30769	0.16667	0.08333	0.45833	0.25	0.35714	0.75	0.65385	0.9	0.69231	0.6875	0.66667	0.76923	0.36364		0.492507	0.252208
AX-168335261	A	0.875	0.84615	0.95833	0.875	0.66667	0.95833	0.83333	0.45833	0.25	0.05	0.19231	0.3125	0.33333	0.23077	0.20833		0.536559	0.329712
	G	0.125	0.15385	0.04167	0.125	0.33333	0.04167	0.16667	0.54167	0.75	0.95	0.80769	0.6875	0.66667	0.76923	0.79167		0.463441	0.329712
AX-168335262	T	0.71875	0	0.20833	0.20833	0	0	0.14286	0.29167	0.53571	0.3	0.38462	0.375	0.5	0.53846	0.45833		0.310804	0.21965
	C	0.28125	1	0.79167	0.79167	1	1	0.85714	0.70833	0.46429	0.7	0.61538	0.625	0.5	0.46154	0.54167		0.689196	0.21965
AX-168335266	T	0	0.08333	0.04545	0	0.375	0.125	0.14286	0.66667	0.64286	0.61111	0.53846	0.6875	0.41667	0.46154	0.5		0.353097	0.259933
	C	1	0.91667	0.95455	1	0.625	0.875	0.85714	0.33333	0.35714	0.38889	0.46154	0.3125	0.58333	0.53846	0.5		0.646903	0.259933
AX-168335269	T	1	1	1	1	1	1	1	0.91667	0.82143	0.95	0.96154	0.875	0.875	0.875	0.91667		0.946087	0.0615459
	C	0	0	0	0	0	0	0	0.08333	0.17857	0.05	0.03846	0.125	0.125	0.125	0.08333		0.0539127	0.0615459
AX-168335270	T	0.0625	0.19231	0.08333	0.125	0.41667	0.16667	0.17857	1	1	0.8	0.96154	0.9375	0.83333	0.69231	1		0.563315	0.392253
	C	0.9375	0.80769	0.91667	0.875	0.58333	0.83333	0.82143	0	0	0.2	0.03846	0.0625	0.16667	0.30769	0		0.436685	0.392253
AX-168335271	A	0.5	0.34615	0.5	0.5	0.29167	0.66667	0.42857	0.58333	0.64286	0.7	0.88462	0.875	0.70833	0.73077	0.70833		0.60442	0.175737
	C	0.5	0.65385	0.5	0.5	0.70833	0.33333	0.57143	0.41667	0.35714	0.3	0.11538	0.125	0.29167	0.26923	0.29167		0.39558	0.175737
AX-168335272	A	0.28125	0.07692	0.08333	0.20833	0.04167	0.25	0.14286	0.66667	0.75	0.5	0.65385	0.625	0.41667	0.61538	0.625		0.395795	0.251882
	G	0.71875	0.92308	0.91667	0.79167	0.95833	0.75	0.85714	0.33333	0.25	0.5	0.34615	0.375	0.58333	0.38462	0.375		0.604205	0.251882
AX-168335273	T	0.15625	0.38462	0.41667	0.41667	0.29167	0.29167	0.5	0.125	0.32143	0.05	0.15385	0.3125	0.33333	0.57692	0.25		0.305372	0.143962
	C	0.84375	0.61538	0.58333	0.58333	0.70833	0.70833	0.5	0.875	0.67857	0.95	0.84615	0.6875	0.66667	0.42308	0.75		0.694628	0.143962
AX-168335275	T	0	0	0	0	0	0	0.10714	0.13636	0.28571	0.15	0.30769	0.25	0.5	0.23077	0.29167		0.150623	0.1557
	G	1	1	1	1	1	1	0.89286	0.86364	0.71429	0.85	0.69231	0.75	0.5	0.76923	0.70833		0.849377	0.1557
AX-168335276	A	0.3125	0.61538	0.83333	0.68182	0.79167	0.54167	0.78571	0.45833	0.28571	0.2	0.38462	0.3125	0.5	0.30769	0.33333		0.489617	0.208797
	C	0.6875	0.38462	0.16667	0.31818	0.20833	0.45833	0.21429	0.54167	0.71429	0.8	0.61538	0.6875	0.5	0.69231	0.66667		0.510383	0.208797
AX-168335277	A	0.03125	0	0	0	0.18182	0	0.07692	0.33333	0.45455	0.83333	0.5	0.42857	0.6	0.55556	0.63636		0.308779	0.284004
	G	0.96875	1	1	1	0.81818	1	0.92308	0.66667	0.54545	0.16667	0.5	0.57143	0.4	0.44444	0.36364		0.691221	0.284004
AX-168335282	A	0.1875	0.19231	0.33333	0.58333	0.04167	0.45833	0.35714	0.08333	0.07143	0.05	0.03846	0	0.20833	0	0.125		0.182011	0.177484
	G	0.8125	0.80769	0.66667	0.41667	0.95833	0.54167	0.64286	0.91667	0.92857	0.95	0.96154	1	0.79167	1	0.875		0.817989	0.177484
AX-168335284	A	0.6875	0.84615	0.875	0.75	0.75	0.79167	0.5	1	1	1	1	1	1	0.92308	0.95833		0.872115	0.150639
	G	0.3125	0.15385	0.125	0.25	0.25	0.20833	0.5	0	0	0	0	0	0	0.07692	0.04167		0.127885	0.150639
AX-168335288	T	1	0.92308	0.91667	1	0.91667	1	0.89286	0.70833	0.5	0.5	0.23077	0.5	0.25	0.61538	0.66667		0.708029	0.267382
	C	0	0.07692	0.08333	0	0.08333	0	0.10714	0.29167	0.5	0.5	0.76923	0.5	0.75	0.38462	0.33333		0.291971	0.267382
AX-168335294	T	0.16667	0.80769	0.75	0.41667	0.625	0.66667	0.46429	0.70833	0.67857	0.55	0.57692	0.625	0.5	0.42308	0.79167		0.583371	0.170286
	C	0.83333	0.19231	0.25	0.58333	0.375	0.33333	0.53571	0.29167	0.32143	0.45	0.42308	0.375	0.5	0.57692	0.20833		0.416629	0.170286
AX-168335297	A	0	0.73077	0.5	0.58333	0.91667	0.75	0.67857	1	0.96154	0.95	0.90909	0.9375	0.875	0.92308	0.91667		0.775481	0.261502
	G	1	0.26923	0.5	0.41667	0.08333	0.25	0.32143	0	0.03846	0.05	0.09091	0.0625	0.125	0.07692	0.08333		0.224519	0.261502
AX-168335299	T	0	0.03846	0	0	0	0	0.07692	0.66667	0.76923	1	0.80769	0.75	0.75	0.73077	0.95833		0.436538	0.415319
	C	1	0.96154	1	1	1	1	0.92308	0.33333	0.23077	0	0.19231	0.25	0.25	0.26923	0.04167		0.563462	0.415319
AX-168335301	A	0.21875	0.73077	0.70833	0.45833	0.75	0.70833	0.60714	0.66667	0.64286	0.8	0.61538	0.6875	0.33333	0.57692	0.58333		0.605843	0.159044
	G	0.78125	0.26923	0.29167	0.54167	0.25	0.29167	0.39286	0.33333	0.35714	0.2	0.38462	0.3125	0.66667	0.42308	0.41667		0.394157	0.159044
AX-168335302	A	1	0.96154	1	1	0.91667	1	0.92857	0.375	0.46429	0.4	0.57692	0.6875	0.66667	0.38462	0.54167		0.726897	0.254793
	G	0	0.03846	0	0	0.08333	0	0.07143	0.625	0.53571	0.6	0.42308	0.3125	0.33333	0.61538	0.45833		0.273103	0.254793
AX-168335308	A	0	0.07692	0.18182	0.125	0	0.16667	0.10714	0.79167	0.64286	0.55	0.5	0.75	0.83333	0.46154	0.75		0.395797	0.312707
	G	1	0.92308	0.81818	0.875	1	0.83333	0.89286	0.20833	0.35714	0.45	0.5	0.25	0.16667	0.53846	0.25		0.604203	0.312707
AX-168335309	A	0.8	0.70833	0.875	0.95833	0.75	0.90909	0.75	0	0.07692	0	0	0	0.04167	0.07692	0		0.396417	0.416925
	G	0.2	0.29167	0.125	0.04167	0.25	0.09091	0.25	1	0.92308	1	1	1	0.95833	0.92308	1		0.603583	0.416925
AX-168335310	T	0.6875	0.96154	0.91667	0.91667	0.875	0.91667	0.89286	0.375	0.46429	0.45	0.34615	0.625	0.54167	0.53846	0.54167		0.669943	0.222713
	G	0.3125	0.03846	0.08333	0.08333	0.125	0.08333	0.10714	0.625	0.53571	0.55	0.65385	0.375	0.45833	0.46154	0.45833		0.330057	0.222713
AX-168335311	A	0.5625	0.42308	0.41667	0.41667	0.41667	0.5	0.5	0.875	0.96429	0.9	0.96154	1	1	0.88462	0.95833		0.718625	0.253675
	G	0.4375	0.57692	0.58333	0.58333	0.58333	0.5	0.5	0.125	0.03571	0.1	0.03846	0	0	0.11538	0.04167		0.281375	0.253675
AX-168335313	A	0.5625	0.73077	0.5	0.83333	0.54167	0.29167	0.53571	0.25	0.10714	0.25	0.11538	0.0625	0.29167	0.375	0.125		0.371489	0.236837
	G	0.4375	0.26923	0.5	0.16667	0.45833	0.70833	0.46429	0.75	0.89286	0.75	0.88462	0.9375	0.70833	0.625	0.875		0.628511	0.236837
AX-168335318	T	1	0.92308	0.90909	0.63636	0.95833	0.86364	0.83333	1	1	1	1	1	1	1	1		0.941589	0.101188
	C	0	0.07692	0.09091	0.36364	0.04167	0.13636	0.16667	0	0	0	0	0	0	0	0		0.0584113	0.101188
AX-168335319	A	0	0	0	0	0	0.08333	0.14286	0.58333	0.64286	0.5	0.42308	0.5625	0.375	0.30769	0.41667		0.269155	0.246192
	G	1	1	1	1	1	0.91667	0.85714	0.41667	0.35714	0.5	0.57692	0.4375	0.625	0.69231	0.58333		0.730845	0.246192
AX-168335320	T	0.21875	0.26923	0.45455	0.125	0.29167	0.20833	0.21429	0.45833	0.67857	0.55	0.38462	0.5	0.54167	0.5	0.75		0.409667	0.184473
	C	0.78125	0.73077	0.54545	0.875	0.70833	0.79167	0.78571	0.54167	0.32143	0.45	0.61538	0.5	0.45833	0.5	0.25		0.590333	0.184473
AX-168335322	T	0	0.03846	0	0	0	0	0	0.45833	0.28571	0.4	0.34615	0.0625	0.45833	0.42308	0.33333		0.187059	0.198603
	C	1	0.96154	1	1	1	1	1	0.54167	0.71429	0.6	0.65385	0.9375	0.54167	0.57692	0.66667		0.812941	0.198603
AX-168335325	A	0.03125	0	0.04167	0	0.16667	0	0.03571	0.83333	0.85714	0.75	0.92308	0.625	0.83333	0.73077	0.79167		0.441308	0.396413
	C	0.96875	1	0.95833	1	0.83333	1	0.96429	0.16667	0.14286	0.25	0.07692	0.375	0.16667	0.26923	0.20833		0.558692	0.396413
AX-168335326	T	0.625	0.53846	0.70833	0.95833	0.54167	0.79167	0.80769	0.29167	0.10714	0.2	0.16667	0.125	0.16667	0.42308	0.04167		0.43287	0.298929
	C	0.375	0.46154	0.29167	0.04167	0.45833	0.20833	0.19231	0.70833	0.89286	0.8	0.83333	0.875	0.83333	0.57692	0.95833		0.56713	0.298929
AX-168335327	A	0.625	0.53846	0.41667	0.45833	0.70833	0.58333	0.39286	0.91667	0.65385	0.6	0.76923	0.5	0.66667	0.76923	0.75		0.623242	0.146948
	G	0.375	0.46154	0.58333	0.54167	0.29167	0.41667	0.60714	0.08333	0.34615	0.4	0.23077	0.5	0.33333	0.23077	0.25		0.376758	0.146948
AX-168335328	T	1	1	1	1	0.95833	1	0.89286	0.08333	0.34615	0.4	0.23077	0.5	0.33333	0.26923	0.29167		0.620378	0.358693
	C	0	0	0	0	0.04167	0	0.10714	0.91667	0.65385	0.6	0.76923	0.5	0.66667	0.73077	0.70833		0.379622	0.358693
AX-168335331	T	1	0.95833	0.91667	0.875	0.95833	0.875	0.92857	0.70833	0.57143	0.65	0.53846	0.5625	0.625	0.88462	0.375		0.761816	0.195672
	G	0	0.04167	0.08333	0.125	0.04167	0.125	0.07143	0.29167	0.42857	0.35	0.46154	0.4375	0.375	0.11538	0.625		0.238184	0.195672
AX-168335334	A	0.34375	0.65385	0.70833	0.5	0.875	0.5	0.42857	0.58333	0.32143	0.35	0.19231	0.25	0.25	0.46154	0.41667		0.455652	0.188441
	G	0.65625	0.34615	0.29167	0.5	0.125	0.5	0.57143	0.41667	0.67857	0.65	0.80769	0.75	0.75	0.53846	0.58333		0.544348	0.188441
AX-168335336	T	0.90625	0.96154	0.66667	0.95833	0.91667	0.91667	0.75	0.41667	0.57143	0.35	0.38462	0.0625	0.5	0.61538	0.16667		0.60956	0.293898
	G	0.09375	0.03846	0.33333	0.04167	0.08333	0.08333	0.25	0.58333	0.42857	0.65	0.61538	0.9375	0.5	0.38462	0.83333		0.39044	0.293898
AX-168335337	T	0.1875	0.03846	0.08333	0.5	0.05	0.04167	0.21429	0.91667	0.92857	1	0.92308	1	0.95833	0.96154	0.91667		0.581341	0.423609
	C	0.8125	0.96154	0.91667	0.5	0.95	0.95833	0.78571	0.08333	0.07143	0	0.07692	0	0.04167	0.03846	0.08333		0.418659	0.423609
AX-168335341	A	0	0.23077	0.04167	0	0.04167	0	0	0.58333	0.85714	0.7	0.61538	0.5625	0.45833	0.80769	0.58333		0.365454	0.329083
	C	1	0.76923	0.95833	1	0.95833	1	1	0.41667	0.14286	0.3	0.38462	0.4375	0.54167	0.19231	0.41667		0.634546	0.329083
AX-168335344	A	0.375	0.73077	0.58333	0.54167	0.83333	0.66667	0.57143	0.20833	0.32143	0.2	0.23077	0.3125	0.375	0.19231	0.25		0.426169	0.211657
	G	0.625	0.26923	0.41667	0.45833	0.16667	0.33333	0.42857	0.79167	0.67857	0.8	0.76923	0.6875	0.625	0.80769	0.75		0.573831	0.211657
AX-168335348	A	0.96875	0.88462	0.91667	0.91667	1	0.58333	0.60714	0.70833	0.39286	0.65	0.57692	0.5625	0.54167	0.46154	0.75		0.7014	0.194165
	G	0.03125	0.11538	0.08333	0.08333	0	0.41667	0.39286	0.29167	0.60714	0.35	0.42308	0.4375	0.45833	0.53846	0.25		0.2986	0.194165
AX-168335349	T	0	0.11538	0	0	0	0	0.10714	0.25	0.17857	0.5	0.46154	0.375	0.58333	0.42308	0.33333		0.221825	0.20961
	C	1	0.88462	1	1	1	1	0.89286	0.75	0.82143	0.5	0.53846	0.625	0.41667	0.57692	0.66667		0.778175	0.20961
AX-168335351	T	0.34375	0.23077	0.25	0.75	0.20833	0.83333	0.32143	0.5	0.35714	0.45	0.34615	0.5625	0.29167	0.5	0.5		0.429671	0.183159
	G	0.65625	0.76923	0.75	0.25	0.79167	0.16667	0.67857	0.5	0.64286	0.55	0.65385	0.4375	0.70833	0.5	0.5		0.570329	0.183159
AX-168335353	T	0.875	0.96154	0.91667	0.95833	0.95833	1	0.96429	0.54167	0.60714	0.65	0.38462	0.9375	0.66667	0.5	0.58333		0.767006	0.210226
	C	0.125	0.03846	0.08333	0.04167	0.04167	0	0.03571	0.45833	0.39286	0.35	0.61538	0.0625	0.33333	0.5	0.41667		0.232994	0.210226
AX-168335354	A	1	1	1	1	1	1	1	1	1	1	1	1	0.95833	0.92308	1		0.992094	0.0219016
	G	0	0	0	0	0	0	0	0	0	0	0	0	0.04167	0.07692	0		0.007906	0.0219016
AX-168335355	A	0.03125	0	0.04167	0.25	0.29167	0	0.14286	0.375	0.23077	0.35	0.23077	0.1875	0.54167	0.19231	0.125		0.199365	0.152434
	G	0.96875	1	0.95833	0.75	0.70833	1	0.85714	0.625	0.76923	0.65	0.76923	0.8125	0.45833	0.80769	0.875		0.800635	0.152434
AX-168335356	A	0.90625	1	1	0.91667	1	0.90909	0.80769	0.16667	0.35714	0.25	0.26923	0.1875	0.125	0.23077	0.29167		0.561179	0.368004
	G	0.09375	0	0	0.08333	0	0.09091	0.19231	0.83333	0.64286	0.75	0.73077	0.8125	0.875	0.76923	0.70833		0.438821	0.368004
AX-168335358	A	0	0.07692	0	0	0	0	0.14286	0.54167	0.64286	0.45	0.42308	0.3125	0.5	0.57692	0.54167		0.280565	0.254621
	G	1	0.92308	1	1	1	1	0.85714	0.45833	0.35714	0.55	0.57692	0.6875	0.5	0.42308	0.45833		0.719435	0.254621
AX-168335360	A	0.5	0.45833	0.25	0.58333	0.79167	0.58333	0.57143	0.45833	0.71429	0.6	0.57692	0.4375	0.75	0.80769	0.45833		0.56941	0.151757
	G	0.5	0.54167	0.75	0.41667	0.20833	0.41667	0.42857	0.54167	0.28571	0.4	0.42308	0.5625	0.25	0.19231	0.54167		0.43059	0.151757
AX-168335361	A	0	0	0	0	0	0	0	0	0	0.05	0	0.0625	0.08333	0.07692	0		0.0181833	0.031968
	G	1	1	1	1	1	1	1	1	1	0.95	1	0.9375	0.91667	0.92308	1		0.981817	0.031968
AX-168335363	T	0.4375	0.34615	0.08333	0.25	0.25	0.625	0.46154	0.5	0.39286	0.6	0.5	0.5	0.45833	0.46154	0.45833		0.421639	0.140818
	C	0.5625	0.65385	0.91667	0.75	0.75	0.375	0.53846	0.5	0.60714	0.4	0.5	0.5	0.54167	0.53846	0.54167		0.578361	0.140818
AX-168335369	A	1	1	1	1	1	1	1	0.66667	0.82143	0.95	0.73077	0.9375	0.875	0.96154	0.95833		0.926749	0.106986
	G	0	0	0	0	0	0	0	0.33333	0.17857	0.05	0.26923	0.0625	0.125	0.03846	0.04167		0.0732507	0.106986
AX-168335372	A	0.875	0.5	0.54167	0.66667	0.75	0.45833	0.60714	0.125	0.10714	0.05	0.03846	0	0	0.19231	0.16667		0.338559	0.301327
	C	0.125	0.5	0.45833	0.33333	0.25	0.54167	0.39286	0.875	0.89286	0.95	0.96154	1	1	0.80769	0.83333		0.661441	0.301327
AX-168335374	A	1	0.91667	0.95455	1	1	1	0.85714	0	0	0	0	0	0	0.07692	0.04167		0.456463	0.490511
	G	0	0.08333	0.04545	0	0	0	0.14286	1	1	1	1	1	1	0.92308	0.95833		0.543537	0.490511
AX-168335380	T	0.875	0.80769	0.95833	0.875	0.875	1	0.82143	0.5	0.46429	0.8	0.69231	0.75	0.70833	0.76923	0.66667		0.770885	0.149684
	C	0.125	0.19231	0.04167	0.125	0.125	0	0.17857	0.5	0.53571	0.2	0.30769	0.25	0.29167	0.23077	0.33333		0.229115	0.149684
AX-168335381	T	1	1	1	1	1	1	0.92857	0.45833	0.57692	0.25	0.58333	0.75	0.58333	0.46154	0.58333		0.745023	0.258856
	C	0	0	0	0	0	0	0.07143	0.54167	0.42308	0.75	0.41667	0.25	0.41667	0.53846	0.41667		0.254977	0.258856
AX-168335384	A	0.5	0.38462	0.33333	0.54167	0.41667	0.25	0.42857	0.75	0.64286	0.65	0.84615	0.75	0.58333	0.76923	0.875		0.581429	0.193778
	G	0.5	0.61538	0.66667	0.45833	0.58333	0.75	0.57143	0.25	0.35714	0.35	0.15385	0.25	0.41667	0.23077	0.125		0.418571	0.193778
AX-168335388	A	0.5	0.46154	0.45833	0.66667	0.75	0.54167	0.60714	0.125	0.14286	0.4	0.38462	0.5625	0.33333	0.26923	0.54167		0.449637	0.178651
	G	0.5	0.53846	0.54167	0.33333	0.25	0.45833	0.39286	0.875	0.85714	0.6	0.61538	0.4375	0.66667	0.73077	0.45833		0.550363	0.178651
AX-168335390	T	1	1	1	1	1	1	1	0.875	0.89286	0.9	0.88462	1	0.72727	0.88462	0.83333		0.93318	0.0840561
	C	0	0	0	0	0	0	0	0.125	0.10714	0.1	0.11538	0	0.27273	0.11538	0.16667		0.06682	0.0840561
AX-168335391	A	1	1	1	1	1	1	1	1	0.88462	1	1	1	1	1	1		0.992308	0.029791
	C	0	0	0	0	0	0	0	0	0.11538	0	0	0	0	0	0		0.007692	0.029791
AX-168335392	T	0.15625	0.5	0.25	0.75	0.125	0.58333	0.32143	0.125	0.15385	0.15	0.19231	0.125	0.04167	0.11538	0.04167		0.242059	0.208896
	G	0.84375	0.5	0.75	0.25	0.875	0.41667	0.67857	0.875	0.84615	0.85	0.80769	0.875	0.95833	0.88462	0.95833		0.757941	0.208896
AX-168335396	A	0.75	0.88462	0.54167	0.54167	0.83333	0.625	0.53571	0.58333	0.57143	0.45	0.69231	0.3125	0.45833	0.57692	0.625		0.598788	0.147719
	C	0.25	0.11538	0.45833	0.45833	0.16667	0.375	0.46429	0.41667	0.42857	0.55	0.30769	0.6875	0.54167	0.42308	0.375		0.401212	0.147719
AX-168335397	T	0.25	0.11538	0.45833	0.45833	0.16667	0.375	0.46429	0.125	0.39286	0.55	0.26923	0.6875	0.54167	0.38462	0.375		0.374259	0.164412
	C	0.75	0.88462	0.54167	0.54167	0.83333	0.625	0.53571	0.875	0.60714	0.45	0.73077	0.3125	0.45833	0.61538	0.625		0.625741	0.164412
AX-168335398	A	1	1	1	1	0.95833	1	1	0.90909	0.91667	0.9	0.76923	0.75	0.625	0.61538	0.83333		0.885135	0.136572
	G	0	0	0	0	0.04167	0	0	0.09091	0.08333	0.1	0.23077	0.25	0.375	0.38462	0.16667		0.114865	0.136572
AX-168335399	T	1	1	1	1	1	1	0.96429	0.91667	0.85714	0.95	0.69231	0.875	0.54167	0.69231	0.91667		0.893737	0.142361
	C	0	0	0	0	0	0	0.03571	0.08333	0.14286	0.05	0.30769	0.125	0.45833	0.30769	0.08333		0.106263	0.142361
AX-168335400	T	0.5625	0.84615	0.66667	0.41667	0.58333	0.45833	0.57143	0.45833	0.67857	0.6	0.53846	0.6875	0.5	0.5	0.79167		0.590641	0.12373
	C	0.4375	0.15385	0.33333	0.58333	0.41667	0.54167	0.42857	0.54167	0.32143	0.4	0.46154	0.3125	0.5	0.5	0.20833		0.409359	0.12373
AX-168335401	T	0.375	0.73077	0.70833	0.79167	0.66667	0.70833	0.57143	0.54167	0.5	0.75	0.34615	0.6875	0.625	0.69231	0.41667		0.607433	0.142207
	C	0.625	0.26923	0.29167	0.20833	0.33333	0.29167	0.42857	0.45833	0.5	0.25	0.65385	0.3125	0.375	0.30769	0.58333		0.392567	0.142207
AX-168335402	T	0.625	0.19231	0.16667	0.20833	0.375	0.25	0.5	0.41667	0.53571	0.1	0.15385	0.4375	0.29167	0.26923	0.25		0.318129	0.155736
	C	0.375	0.80769	0.83333	0.79167	0.625	0.75	0.5	0.58333	0.46429	0.9	0.84615	0.5625	0.70833	0.73077	0.75		0.681871	0.155736
AX-168335411	A	0	0.30769	0.25	0.16667	0.16667	0.41667	0.5	0.45833	0.65385	0.45	0.19231	0.5	0.375	0.53846	0.45833		0.362265	0.176373
	C	1	0.69231	0.75	0.83333	0.83333	0.58333	0.5	0.54167	0.34615	0.55	0.80769	0.5	0.625	0.46154	0.54167		0.637735	0.176373
AX-168335413	A	0.28125	0.375	0.29167	0.22727	0.08333	0.29167	0.25	0.08333	0.03846	0.25	0.19231	0.0625	0	0.07692	0.04167		0.169692	0.119074
	G	0.71875	0.625	0.70833	0.77273	0.91667	0.70833	0.75	0.91667	0.96154	0.75	0.80769	0.9375	1	0.92308	0.95833		0.830308	0.119074
AX-168335414	A	0.23333	0.38462	0.29167	0.29167	0.08333	0.29167	0.25	0.08333	0.03571	0.25	0.19231	0.0625	0	0.07692	0.04167		0.171249	0.121421
	G	0.76667	0.61538	0.70833	0.70833	0.91667	0.70833	0.75	0.91667	0.96429	0.75	0.80769	0.9375	1	0.92308	0.95833		0.828751	0.121421
AX-168335416	T	0.90625	0.76923	1	0.70833	1	0.79167	0.71429	0.70833	0.57143	0.44444	0.53846	0.5	0.5	0.65385	0.45833		0.684307	0.185329
	G	0.09375	0.23077	0	0.29167	0	0.20833	0.28571	0.29167	0.42857	0.55556	0.46154	0.5	0.5	0.34615	0.54167		0.315693	0.185329
AX-168335418	A	0.34375	0.23077	0.29167	0.25	0.20833	0.54167	0.5	0.83333	0.75	0.5	0.5	0.875	0.83333	0.73077	0.83333		0.54813	0.245614
	G	0.65625	0.76923	0.70833	0.75	0.79167	0.45833	0.5	0.16667	0.25	0.5	0.5	0.125	0.16667	0.26923	0.16667		0.45187	0.245614
AX-168335419	A	0.78125	0.34615	0.20833	0.45833	0.33333	0.29167	0.46429	0.25	0.42857	0.55	0.69231	0.5	0.41667	0.38462	0.625		0.448701	0.161583
	C	0.21875	0.65385	0.79167	0.54167	0.66667	0.70833	0.53571	0.75	0.57143	0.45	0.30769	0.5	0.58333	0.61538	0.375		0.551299	0.161583
AX-168335420	T	0.3125	0.61538	0.83333	0.83333	0.58333	0.41667	0.64286	0.33333	0.5	0.25	0.65385	0.5625	0.66667	0.5	0.625		0.55525	0.173299
	C	0.6875	0.38462	0.16667	0.16667	0.41667	0.58333	0.35714	0.66667	0.5	0.75	0.34615	0.4375	0.33333	0.5	0.375		0.44475	0.173299
AX-168335422	A	0.09375	0.19231	0.125	0.25	0.08333	0.08333	0.14286	0.83333	0.67857	0.6	0.57692	0.5	0.54167	0.34615	0.70833		0.383703	0.262197
	G	0.90625	0.80769	0.875	0.75	0.91667	0.91667	0.85714	0.16667	0.32143	0.4	0.42308	0.5	0.45833	0.65385	0.29167		0.616297	0.262197
AX-168335424	T	0.92857	0.79167	0.75	0.875	0.83333	0.27273	0.89286	1	1	1	1	1	1	1	1		0.889611	0.191241
	C	0.07143	0.20833	0.25	0.125	0.16667	0.72727	0.10714	0	0	0	0	0	0	0	0		0.110389	0.191241
AX-168335425	T	0.3125	0.07692	0.375	0.08333	0.08333	0.5	0.35714	0.91667	0.92857	0.8	0.84615	0.625	0.81818	0.88462	0.79167		0.559939	0.322988
	G	0.6875	0.92308	0.625	0.91667	0.91667	0.5	0.64286	0.08333	0.07143	0.2	0.15385	0.375	0.18182	0.11538	0.20833		0.440061	0.322988
AX-168335426	A	0.90625	0.88462	0.83333	1	0.875	0.875	0.78571	0.79167	0.71429	0.7	0.46154	0.875	0.59091	0.57692	0.58333		0.763571	0.153328
	G	0.09375	0.11538	0.16667	0	0.125	0.125	0.21429	0.20833	0.28571	0.3	0.53846	0.125	0.40909	0.42308	0.41667		0.236429	0.153328
AX-168335427	A	0.5	0.61538	0.66667	0.45833	0.58333	0.75	0.57143	0.25	0.35714	0.35	0.15385	0.25	0.41667	0.23077	0.125		0.418571	0.193778
	G	0.5	0.38462	0.33333	0.54167	0.41667	0.25	0.42857	0.75	0.64286	0.65	0.84615	0.75	0.58333	0.76923	0.875		0.581429	0.193778
AX-168335428	T	0.875	0.96154	0.83333	0.91667	0.875	0.91667	0.75	0.375	0.46429	0.45	0.42308	0.25	0.70833	0.69231	0.54167		0.668859	0.232585
	C	0.125	0.03846	0.16667	0.08333	0.125	0.08333	0.25	0.625	0.53571	0.55	0.57692	0.75	0.29167	0.30769	0.45833		0.331141	0.232585
AX-168335430	A	1	0.76923	0.91667	1	1	1	0.96429	0.875	0.67857	0.9	0.80769	0.8125	0.83333	0.80769	0.58333		0.86322	0.125442
	G	0	0.23077	0.08333	0	0	0	0.03571	0.125	0.32143	0.1	0.19231	0.1875	0.16667	0.19231	0.41667		0.13678	0.125442
AX-168335434	A	0.59375	0.46154	0.66667	0.70833	0.375	0.58333	0.57692	0.08333	0.21429	0.15	0.07692	0.125	0.125	0	0.29167		0.33545	0.244245
	C	0.40625	0.53846	0.33333	0.29167	0.625	0.41667	0.42308	0.91667	0.78571	0.85	0.92308	0.875	0.875	1	0.70833		0.66455	0.244245
AX-168335435	T	0.53125	0.66667	0.83333	0.5	0.75	0.95833	0.60714	0.58333	0.21429	0.05	0.38462	0.375	0.20833	0.34615	0.45833		0.497785	0.247029
	C	0.46875	0.33333	0.16667	0.5	0.25	0.04167	0.39286	0.41667	0.78571	0.95	0.61538	0.625	0.79167	0.65385	0.54167		0.502215	0.247029
AX-168335438	T	0	0.19231	0.04167	0	0.08333	0	0.14286	0.54167	0.42857	0.35	0.23077	0.5	0.375	0.19231	0.25		0.221899	0.183308
	C	1	0.80769	0.95833	1	0.91667	1	0.85714	0.45833	0.57143	0.65	0.76923	0.5	0.625	0.80769	0.75		0.778101	0.183308
AX-168335440	A	0.375	0.38462	0.75	0.33333	0.83333	0.70833	0.46429	0.125	0.35714	0.15	0.26923	0.25	0.33333	0.34615	0.33333		0.400872	0.208073
	G	0.625	0.61538	0.25	0.66667	0.16667	0.29167	0.53571	0.875	0.64286	0.85	0.73077	0.75	0.66667	0.65385	0.66667		0.599128	0.208073
AX-168335442	A	0.21875	0.75	0.66667	0.54167	0.625	0.875	0.46429	0.625	0.35714	0.5	0.30769	0.1875	0.625	0.5	0.33333		0.505136	0.196818
	C	0.78125	0.25	0.33333	0.45833	0.375	0.125	0.53571	0.375	0.64286	0.5	0.69231	0.8125	0.375	0.5	0.66667		0.494864	0.196818
AX-168335445	T	0.5	0.69231	0.95833	0.625	0.83333	0.5	0.60714	0.83333	0.23077	0.5	0.61538	0.5	0.29167	0.53846	0.70833		0.595603	0.195183
	G	0.5	0.30769	0.04167	0.375	0.16667	0.5	0.39286	0.16667	0.76923	0.5	0.38462	0.5	0.70833	0.46154	0.29167		0.404397	0.195183
AX-168335447	A	0.53125	0.76923	0.625	0.25	0.79167	0.20833	0.57143	0.45833	0.32143	0.25	0.23077	0.25	0.66667	0.30769	0.45833		0.446009	0.203665
	G	0.46875	0.23077	0.375	0.75	0.20833	0.79167	0.42857	0.54167	0.67857	0.75	0.76923	0.75	0.33333	0.69231	0.54167		0.553991	0.203665
AX-168335448	T	0.46875	0.23077	0.375	0.75	0.20833	0.79167	0.46154	0.54167	0.65385	0.75	0.76923	0.75	0.27273	0.66667	0.54167		0.548792	0.205558
	C	0.53125	0.76923	0.625	0.25	0.79167	0.20833	0.53846	0.45833	0.34615	0.25	0.23077	0.25	0.72727	0.33333	0.45833		0.451208	0.205558
AX-168335449	A	0.96667	0.65385	0.8	0.54167	0.75	0.625	0.57143	0.29167	0.75	0.35	0.45833	0.125	0.22727	0.23077	0.41667		0.517222	0.244444
	C	0.03333	0.34615	0.2	0.45833	0.25	0.375	0.42857	0.70833	0.25	0.65	0.54167	0.875	0.77273	0.76923	0.58333		0.482778	0.244444
AX-168335452	A	1	0.76923	0.83333	0.83333	0.875	0.66667	0.89286	0.54167	0.5	0.85	0.69231	0.6875	0.83333	0.65385	0.66667		0.75305	0.137805
	G	0	0.23077	0.16667	0.16667	0.125	0.33333	0.10714	0.45833	0.5	0.15	0.30769	0.3125	0.16667	0.34615	0.33333		0.24695	0.137805
AX-168335453	A	0.5625	0.61538	0.29167	0.45833	0.04167	0.29167	0.28571	0.20833	0.10714	0	0.15385	0	0.29167	0.15385	0.08333		0.23634	0.191807
	G	0.4375	0.38462	0.70833	0.54167	0.95833	0.70833	0.71429	0.79167	0.89286	1	0.84615	1	0.70833	0.84615	0.91667		0.76366	0.191807
AX-168335455	T	0.1875	0.46154	0.29167	0.54167	0.54167	0.33333	0.46429	0.91667	0.64286	0.7	0.69231	0.875	0.66667	0.76923	0.70833		0.586183	0.210263
	C	0.8125	0.53846	0.70833	0.45833	0.45833	0.66667	0.53571	0.08333	0.35714	0.3	0.30769	0.125	0.33333	0.23077	0.29167		0.413817	0.210263
AX-168335459	T	0.8125	0.76923	1	0.875	0.83333	0.91667	0.69231	0.125	0.28571	0.2	0.42308	0.25	0.375	0.15385	0.25		0.530779	0.317487
	C	0.1875	0.23077	0	0.125	0.16667	0.08333	0.30769	0.875	0.71429	0.8	0.57692	0.75	0.625	0.84615	0.75		0.469221	0.317487
AX-168335463	T	0.96875	0.96154	0.70833	0.91667	1	0.79167	0.82143	1	1	1	0.96154	0.9375	0.95833	0.92308	0.95833		0.927145	0.0865679
	C	0.03125	0.03846	0.29167	0.08333	0	0.20833	0.17857	0	0	0	0.03846	0.0625	0.04167	0.07692	0.04167		0.0728553	0.0865679
AX-168335467	A	0.4	0.25	0.375	0.59091	0.375	0.36364	0.5	0.63636	0.64286	0.8	0.84615	0.75	0.66667	0.84615	0.59091		0.575577	0.191258
	G	0.6	0.75	0.625	0.40909	0.625	0.63636	0.5	0.36364	0.35714	0.2	0.15385	0.25	0.33333	0.15385	0.40909		0.424423	0.191258
AX-168335468	T	0.04545	0.08333	0.18182	0.25	0.25	0.1	0.21429	0.125	0.21429	0.1	0.13636	0.125	0.25	0.16667	0.18182		0.161602	0.0656625
	C	0.95455	0.91667	0.81818	0.75	0.75	0.9	0.78571	0.875	0.78571	0.9	0.86364	0.875	0.75	0.83333	0.81818		0.838398	0.0656625
AX-168335469	A	0.8125	0.61538	0.41667	0.45833	0.375	0.29167	0.21429	0.04167	0.25	0.3	0.25	0.3125	0.16667	0.19231	0.13636		0.322223	0.195389
	C	0.1875	0.38462	0.58333	0.54167	0.625	0.70833	0.78571	0.95833	0.75	0.7	0.75	0.6875	0.83333	0.80769	0.86364		0.677777	0.195389
AX-168335472	T	0.875	0.92308	0.91667	1	0.95833	0.95833	0.82143	0.91667	0.60714	0.75	0.73077	0.75	0.79167	0.84615	0.75		0.839683	0.109107
	C	0.125	0.07692	0.08333	0	0.04167	0.04167	0.17857	0.08333	0.39286	0.25	0.26923	0.25	0.20833	0.15385	0.25		0.160317	0.109107
AX-168335475	T	0.25	0.19231	0.04167	0.08333	0.04167	0.125	0.42857	0.875	0.78571	0.8	0.96154	0.875	0.625	0.88462	0.70833		0.51185	0.355307
	G	0.75	0.80769	0.95833	0.91667	0.95833	0.875	0.57143	0.125	0.21429	0.2	0.03846	0.125	0.375	0.11538	0.29167		0.48815	0.355307
AX-168335476	A	1	1	0.95833	1	1	1	0.96429	0.95833	0.92857	0.85	0.88462	0.85714	0.91667	1	0.91667		0.948975	0.054054
	C	0	0	0.04167	0	0	0	0.03571	0.04167	0.07143	0.15	0.11538	0.14286	0.08333	0	0.08333		0.0510253	0.054054
AX-168335477	A	1	0.92308	1	1	1	0.91667	0.92857	0.6	0.69231	0.5	0.61538	0.625	0.625	0.5	0.75		0.778401	0.194151
	G	0	0.07692	0	0	0	0.08333	0.07143	0.4	0.30769	0.5	0.38462	0.375	0.375	0.5	0.25		0.221599	0.194151
AX-168335478	A	0.0625	0.30769	0.08333	0.36364	0.33333	0.45455	0.17857	0.875	0.92857	1	0.95833	0.9375	0.95833	0.92308	0.91667		0.618739	0.36652
	C	0.9375	0.69231	0.91667	0.63636	0.66667	0.54545	0.82143	0.125	0.07143	0	0.04167	0.0625	0.04167	0.07692	0.08333		0.381261	0.36652
AX-168335479	T	0.96875	0.80769	0.83333	0.875	0.79167	0.83333	0.60714	0.20833	0.71429	0.5	0.57692	0.6875	0.5	0.5	0.66667		0.671375	0.195137
	C	0.03125	0.19231	0.16667	0.125	0.20833	0.16667	0.39286	0.79167	0.28571	0.5	0.42308	0.3125	0.5	0.5	0.33333		0.328625	0.195137
AX-168335481	A	1	0.96154	0.95833	0.95455	0.875	1	0.96429	0.375	0.71429	0.7	0.69231	0.875	0.70833	0.84615	0.625		0.816653	0.177252
	G	0	0.03846	0.04167	0.04545	0.125	0	0.03571	0.625	0.28571	0.3	0.30769	0.125	0.29167	0.15385	0.375		0.183347	0.177252
AX-168335483	T	0.46875	0.46154	0.375	0.625	0.75	0.79167	0.53571	0.79167	0.67857	0.4	0.65385	0.6875	0.66667	0.34615	0.54167		0.584917	0.149609
	C	0.53125	0.53846	0.625	0.375	0.25	0.20833	0.46429	0.20833	0.32143	0.6	0.34615	0.3125	0.33333	0.65385	0.45833		0.415083	0.149609
AX-168335490	T	0.45833	0.59091	0.41667	0.65	0.40909	0.29167	0.57692	0.04545	0.22727	0	0.11538	0.25	0.09091	0.07692	0.375		0.304968	0.21211
	C	0.54167	0.40909	0.58333	0.35	0.59091	0.70833	0.42308	0.95455	0.77273	1	0.88462	0.75	0.90909	0.92308	0.625		0.695032	0.21211
AX-168335491	A	0.0625	0.46154	0.29167	0.20833	0.66667	0.125	0.42857	0.29167	0.14286	0.1	0.26923	0.1875	0.16667	0.07692	0.08333		0.237497	0.170468
	G	0.9375	0.53846	0.70833	0.79167	0.33333	0.875	0.57143	0.70833	0.85714	0.9	0.73077	0.8125	0.83333	0.92308	0.91667		0.762503	0.170468
AX-168335493	T	0.75	0.75	0.70833	1	0.79167	0.63636	0.82143	0.40909	0.11538	0.1	0.03846	0.0625	0.29167	0.13636	0.04167		0.443528	0.346809
	G	0.25	0.25	0.29167	0	0.20833	0.36364	0.17857	0.59091	0.88462	0.9	0.96154	0.9375	0.70833	0.86364	0.95833		0.556472	0.346809
AX-168335498	T	0.46875	0.38462	0.45833	0.375	0.45833	0.41667	0.60714	0.70833	0.85714	0.6	0.73077	0.75	0.75	0.69231	0.625		0.592159	0.154971
	G	0.53125	0.61538	0.54167	0.625	0.54167	0.58333	0.39286	0.29167	0.14286	0.4	0.26923	0.25	0.25	0.30769	0.375		0.407841	0.154971
AX-168335499	T	1	0.88462	0.95833	1	0.5	0.875	0.85714	0.16667	0.42857	0.45	0.5	0.5625	0.125	0.61538	0.375		0.619881	0.293109
	C	0	0.11538	0.04167	0	0.5	0.125	0.14286	0.83333	0.57143	0.55	0.5	0.4375	0.875	0.38462	0.625		0.380119	0.293109
AX-168335501	A	0.5625	0.30769	0.08333	0.25	0.70833	0.16667	0.21429	0.95833	0.92857	1	0.96154	1	0.79167	0.80769	0.95833		0.646596	0.347168
	G	0.4375	0.69231	0.91667	0.75	0.29167	0.83333	0.78571	0.04167	0.07143	0	0.03846	0	0.20833	0.19231	0.04167		0.353404	0.347168
AX-168335502	T	0.59375	0.65385	0.5	0.91667	0.54167	0.58333	0.89286	0.375	0.21429	0.25	0.53846	0.125	0.625	0.38462	0.45833		0.510189	0.223618
	C	0.40625	0.34615	0.5	0.08333	0.45833	0.41667	0.10714	0.625	0.78571	0.75	0.46154	0.875	0.375	0.61538	0.54167		0.489811	0.223618
AX-168335503	A	0.0625	0.04167	0.16667	0.04167	0.16667	0.09091	0.28571	0	0	0	0	0	0	0	0		0.0570533	0.0861914
	G	0.9375	0.95833	0.83333	0.95833	0.83333	0.90909	0.71429	1	1	1	1	1	1	1	1		0.942947	0.0861914
AX-168335504	A	1	0.88462	0.91667	1	1	1	0.96429	0.83333	0.78571	0.8	0.92308	0.6875	0.83333	0.92308	0.875		0.895107	0.0937653
	C	0	0.11538	0.08333	0	0	0	0.03571	0.16667	0.21429	0.2	0.07692	0.3125	0.16667	0.07692	0.125		0.104893	0.0937653
AX-168335507	T	0.625	0.73077	0.625	0.75	0.66667	0.54167	0.38462	0	0.10714	0.1	0.07692	0	0.04167	0.19231	0.16667		0.333896	0.290954
	C	0.375	0.26923	0.375	0.25	0.33333	0.45833	0.61538	1	0.89286	0.9	0.92308	1	0.95833	0.80769	0.83333		0.666104	0.290954
AX-168335508	A	0	0.07692	0.125	0	0.04167	0.08333	0.07143	0.41667	0.32143	0.4	0.38462	0.4375	0.5	0.30769	0.375		0.236084	0.181434
	G	1	0.92308	0.875	1	0.95833	0.91667	0.92857	0.58333	0.67857	0.6	0.61538	0.5625	0.5	0.69231	0.625		0.763916	0.181434
AX-168335509	A	0	0	0	0	0	0	0.03571	0.54167	0.78571	0.4	0.5	0.3125	0.20833	0.23077	0.625		0.242646	0.270423
	G	1	1	1	1	1	1	0.96429	0.45833	0.21429	0.6	0.5	0.6875	0.79167	0.76923	0.375		0.757354	0.270423
AX-168335513	T	0.63333	0.30769	0.16667	0.29167	0.16667	0.41667	0.39286	0.04167	0.21429	0.25	0.34615	0.25	0.29167	0.42308	0.5		0.312828	0.147112
	C	0.36667	0.69231	0.83333	0.70833	0.83333	0.58333	0.60714	0.95833	0.78571	0.75	0.65385	0.75	0.70833	0.57692	0.5		0.687172	0.147112
AX-168335514	T	0.59375	0.11538	0	0.04167	0.16667	0.08333	0.17857	0.33333	0.14286	0.3	0.19231	0.0625	0.125	0.42308	0.16667		0.195008	0.157794
	C	0.40625	0.88462	1	0.95833	0.83333	0.91667	0.82143	0.66667	0.85714	0.7	0.80769	0.9375	0.875	0.57692	0.83333		0.804992	0.157794
AX-168335517	A	0.6875	0.26923	0.29167	0.33333	0.375	0.41667	0.32143	0.125	0.39286	0.15	0.23077	0.25	0.20833	0.23077	0.33333		0.307726	0.13481
	G	0.3125	0.73077	0.70833	0.66667	0.625	0.58333	0.67857	0.875	0.60714	0.85	0.76923	0.75	0.79167	0.76923	0.66667		0.692274	0.13481
AX-168335520	A	0.59375	0.80769	0.66667	0.83333	0.58333	0.95833	0.78571	0.75	0.57143	0.7	0.61538	0.5625	0.75	0.46154	0.58333		0.681533	0.13159
	G	0.40625	0.19231	0.33333	0.16667	0.41667	0.04167	0.21429	0.25	0.42857	0.3	0.38462	0.4375	0.25	0.53846	0.41667		0.318467	0.13159
AX-168335521	A	1	1	1	0.91667	0.77273	0.95833	0.80769	0.54167	0.73077	0.75	0.86364	0.85714	0.86364	0.77273	0.86364		0.846577	0.124536
	G	0	0	0	0.08333	0.22727	0.04167	0.19231	0.45833	0.26923	0.25	0.13636	0.14286	0.13636	0.22727	0.13636		0.153423	0.124536
AX-168335526	T	0.5	0.53846	0.5	0.25	0.33333	0.45833	0.42857	0.79167	0.96429	0.85	0.80769	1	0.81818	0.92308	1		0.677573	0.256857
	C	0.5	0.46154	0.5	0.75	0.66667	0.54167	0.57143	0.20833	0.03571	0.15	0.19231	0	0.18182	0.07692	0		0.322427	0.256857
AX-168335527	A	0.3125	0.23077	0.125	0.29167	0.20833	0.08333	0.23077	0	0.14286	0.1	0.03846	0.07143	0.08333	0.11538	0.125		0.143922	0.0915643
	G	0.6875	0.76923	0.875	0.70833	0.79167	0.91667	0.76923	1	0.85714	0.9	0.96154	0.92857	0.91667	0.88462	0.875		0.856078	0.0915643
AX-168335529	T	0.125	0.19231	0.16667	0.25	0.16667	0.125	0.42857	0.29167	0.19231	0.55	0.42308	0.375	0.66667	0.26923	0.375		0.306479	0.16097
	C	0.875	0.80769	0.83333	0.75	0.83333	0.875	0.57143	0.70833	0.80769	0.45	0.57692	0.625	0.33333	0.73077	0.625		0.693521	0.16097
AX-168335531	T	0.4375	0.46154	0.70833	0.625	0.45833	0.79167	0.42857	0.79167	0.5	0.75	0.65385	0.75	0.75	0.65385	0.66667		0.628465	0.135347
	C	0.5625	0.53846	0.29167	0.375	0.54167	0.20833	0.57143	0.20833	0.5	0.25	0.34615	0.25	0.25	0.34615	0.33333		0.371535	0.135347
AX-168335533	A	0.9375	0.84615	0.75	0.20833	0.91667	0.95833	0.57143	0.5	0.15385	0.55	0.5	0.5	0.375	0.69231	0.625		0.605638	0.249391
	C	0.0625	0.15385	0.25	0.79167	0.08333	0.04167	0.42857	0.5	0.84615	0.45	0.5	0.5	0.625	0.30769	0.375		0.394362	0.249391
AX-168335539	T	0.75	0.96154	0.875	1	1	0.83333	0.89286	1	0.96429	1	0.96154	1	0.875	1	1		0.940904	0.0778535
	C	0.25	0.03846	0.125	0	0	0.16667	0.10714	0	0.03571	0	0.03846	0	0.125	0	0		0.059096	0.0778535
AX-168335540	A	0.23333	0.15385	0.125	0.08333	0.04167	0.33333	0.10714	0.33333	0.60714	0.35	0.65385	0.625	0.75	0.65385	0.58333		0.37561	0.247766
	G	0.76667	0.84615	0.875	0.91667	0.95833	0.66667	0.89286	0.66667	0.39286	0.65	0.34615	0.375	0.25	0.34615	0.41667		0.62439	0.247766
AX-168335541	A	0.6875	0.33333	0.54167	0.70833	0.20833	0.375	0.32143	0.04167	0.28571	0.1	0.26923	0.3125	0.29167	0	0.25		0.315091	0.204954
	G	0.3125	0.66667	0.45833	0.29167	0.79167	0.625	0.67857	0.95833	0.71429	0.9	0.73077	0.6875	0.70833	1	0.75		0.684909	0.204954
AX-168335543	A	0.57692	0.81818	0.75	0.54545	0.83333	1	0.65385	0.36364	0.42308	0.16667	0.58333	0.3125	0.66667	0.55	0.5		0.582908	0.217353
	C	0.42308	0.18182	0.25	0.45455	0.16667	0	0.34615	0.63636	0.57692	0.83333	0.41667	0.6875	0.33333	0.45	0.5		0.417092	0.217353
AX-168335544	A	0.8125	0.92308	0.91667	1	1	0.95833	0.78571	0.58333	0.57143	0.45	0.5	0.4375	0.5	0.46154	0.33333		0.682228	0.237783
	G	0.1875	0.07692	0.08333	0	0	0.04167	0.21429	0.41667	0.42857	0.55	0.5	0.5625	0.5	0.53846	0.66667		0.317772	0.237783
AX-168335545	A	0.3125	0.16667	0.20833	0.04167	0.04167	0.08333	0.17857	0.58333	0.5	0.35	0.33333	0.3125	0.5	0.45833	0.36364		0.295591	0.17204
	G	0.6875	0.83333	0.79167	0.95833	0.95833	0.91667	0.82143	0.41667	0.5	0.65	0.66667	0.6875	0.5	0.54167	0.63636		0.704409	0.17204
AX-168335550	T	0.25	0.15385	0.25	0.25	0.41667	0.04167	0.07143	0.875	0.71429	0.8	0.84615	0.75	0.91667	0.80769	0.75		0.526228	0.325942
	C	0.75	0.84615	0.75	0.75	0.58333	0.95833	0.92857	0.125	0.28571	0.2	0.15385	0.25	0.08333	0.19231	0.25		0.473772	0.325942
AX-168335551	T	0.0625	0.125	0.25	0.31818	0.20833	0.45	0.07143	0.41667	0.26923	0.3	0.26923	0.5	0.58333	0.30769	0.45833		0.305995	0.154314
	G	0.9375	0.875	0.75	0.68182	0.79167	0.55	0.92857	0.58333	0.73077	0.7	0.73077	0.5	0.41667	0.69231	0.54167		0.694005	0.154314
AX-168335555	T	0.34375	0.26923	0.125	0.58333	0.20833	0.33333	0.25	0.16667	0.10714	0.05	0.34615	0.0625	0.08333	0.03846	0.16667		0.208926	0.148923
	C	0.65625	0.73077	0.875	0.41667	0.79167	0.66667	0.75	0.83333	0.89286	0.95	0.65385	0.9375	0.91667	0.96154	0.83333		0.791074	0.148923
AX-168335560	A	0	0.03846	0	0	0	0.125	0.03571	0.33333	0.32143	0.65	0.46154	0.375	0.54167	0.5	0.58333		0.264365	0.245575
	G	1	0.96154	1	1	1	0.875	0.96429	0.66667	0.67857	0.35	0.53846	0.625	0.45833	0.5	0.41667		0.735635	0.245575
AX-168335562	A	0.5	0.38462	0.54167	0.375	0.58333	0.75	0.42857	1	0.96429	0.95	0.88462	0.9375	0.95833	0.96154	0.83333		0.736853	0.23984
	G	0.5	0.61538	0.45833	0.625	0.41667	0.25	0.57143	0	0.03571	0.05	0.11538	0.0625	0.04167	0.03846	0.16667		0.263147	0.23984
AX-168335564	T	0.40625	0.15385	0.08333	0	0.16667	0	0.14286	0.70833	0.85714	0.6	0.76923	0.625	0.83333	0.69231	0.83333		0.458109	0.331966
	C	0.59375	0.84615	0.91667	1	0.83333	1	0.85714	0.29167	0.14286	0.4	0.23077	0.375	0.16667	0.30769	0.16667		0.541891	0.331966
AX-168335570	A	0	0.07692	0	0.04167	0	0.04167	0.14286	0.625	0.75	0.65	0.61538	0.8125	0.83333	0.69231	0.77273		0.403625	0.355711
	G	1	0.92308	1	0.95833	1	0.95833	0.85714	0.375	0.25	0.35	0.38462	0.1875	0.16667	0.30769	0.22727		0.596375	0.355711
AX-168335571	T	0.46875	0.07692	0.18182	0.08333	0	0.08333	0.21429	0.125	0.23077	0.05	0.08333	0.0625	0.125	0.23077	0.25		0.151054	0.116453
	C	0.53125	0.92308	0.81818	0.91667	1	0.91667	0.78571	0.875	0.76923	0.95	0.91667	0.9375	0.875	0.76923	0.75		0.848946	0.116453
AX-168335572	A	0	0.07692	0.25	0.08333	0	0.04167	0.10714	0.125	0.21429	0.3	0.26923	0.0625	0.125	0.30769	0.16667		0.141963	0.104296
	C	1	0.92308	0.75	0.91667	1	0.95833	0.89286	0.875	0.78571	0.7	0.73077	0.9375	0.875	0.69231	0.83333		0.858037	0.104296
AX-168335573	A	1	0.92308	0.75	0.91667	1	0.95833	0.89286	0.875	0.78571	0.7	0.73077	0.9375	0.875	0.65385	0.83333		0.855473	0.109027
	G	0	0.07692	0.25	0.08333	0	0.04167	0.10714	0.125	0.21429	0.3	0.26923	0.0625	0.125	0.34615	0.16667		0.144527	0.109027
AX-168335576	T	0.90625	0.61538	0.75	0.70833	0.66667	0.58333	0.75	0.83333	0.82143	0.75	0.92308	0.75	0.66667	0.76923	0.83333		0.755135	0.0981473
	C	0.09375	0.38462	0.25	0.29167	0.33333	0.41667	0.25	0.16667	0.17857	0.25	0.07692	0.25	0.33333	0.23077	0.16667		0.244865	0.0981473
AX-168335577	A	0.9375	1	1	0.95833	0.95833	1	0.75	0.13636	0.46429	0.3	0.26923	0.3125	0.29167	0.46154	0.29167		0.608761	0.337724
	G	0.0625	0	0	0.04167	0.04167	0	0.25	0.86364	0.53571	0.7	0.73077	0.6875	0.70833	0.53846	0.70833		0.391239	0.337724
AX-168335579	A	0	0	0	0	0	0	0.07143	0.70833	0.67857	0.55	0.5	0.5	0.5	0.34615	0.5		0.290299	0.283538
	G	1	1	1	1	1	1	0.92857	0.29167	0.32143	0.45	0.5	0.5	0.5	0.65385	0.5		0.709701	0.283538
AX-168335581	A	0.90625	0.34615	0.33333	0.375	0.45833	0.625	0.42857	0.29167	0.35714	0.1	0.26923	0.0625	0.125	0.19231	0.125		0.333032	0.220518
	G	0.09375	0.65385	0.66667	0.625	0.54167	0.375	0.57143	0.70833	0.64286	0.9	0.73077	0.9375	0.875	0.80769	0.875		0.666968	0.220518
AX-168335584	T	0.40625	0.23077	0.45833	0.16667	0.68182	0.29167	0.39286	0.54545	0.21429	0.5	0.42308	0.25	0.29167	0.5	0.5		0.390191	0.145578
	G	0.59375	0.76923	0.54167	0.83333	0.31818	0.70833	0.60714	0.45455	0.78571	0.5	0.57692	0.75	0.70833	0.5	0.5		0.609809	0.145578
AX-168335587	T	0	0	0	0	0.04167	0	0	0.79167	0.46429	0.7	0.5	0.5625	0.54167	0.73077	0.54167		0.324949	0.320424
	G	1	1	1	1	0.95833	1	1	0.20833	0.53571	0.3	0.5	0.4375	0.45833	0.26923	0.45833		0.675051	0.320424
AX-168335591	T	0.09375	0	0.375	0.08333	0	0.125	0.17857	0.41667	0.57143	0.45	0.65385	0.6875	0.41667	0.38462	0.58333		0.334648	0.237347
	C	0.90625	1	0.625	0.91667	1	0.875	0.82143	0.58333	0.42857	0.55	0.34615	0.3125	0.58333	0.61538	0.41667		0.665352	0.237347
AX-168335598	T	0.66667	0.88462	0.625	0.95455	0.79167	1	0.92857	0.5	0.25	0.45	0.26923	0.25	0.375	0.46154	0.36364		0.584699	0.270653
	C	0.33333	0.11538	0.375	0.04545	0.20833	0	0.07143	0.5	0.75	0.55	0.73077	0.75	0.625	0.53846	0.63636		0.415301	0.270653
AX-168335599	T	0.09375	0	0.125	0.08333	0.08333	0.375	0.35714	0.54167	0.57143	0.7	0.76923	0.625	0.66667	0.69231	0.58333		0.417813	0.273112
	C	0.90625	1	0.875	0.91667	0.91667	0.625	0.64286	0.45833	0.42857	0.3	0.23077	0.375	0.33333	0.30769	0.41667		0.582187	0.273112
AX-168335600	A	0.84375	0.96154	1	1	1	1	0.84615	0.33333	0.21429	0.15	0.23077	0.4375	0.36364	0.42308	0.54167		0.623048	0.333642
	C	0.15625	0.03846	0	0	0	0	0.15385	0.66667	0.78571	0.85	0.76923	0.5625	0.63636	0.57692	0.45833		0.376952	0.333642
AX-168335601	A	0.6875	0.65385	0.41667	0.58333	0.83333	0.41667	0.53571	0.83333	0.78571	0.5	0.42308	0.4375	0.58333	0.84615	0.54167		0.605189	0.159717
	G	0.3125	0.34615	0.58333	0.41667	0.16667	0.58333	0.46429	0.16667	0.21429	0.5	0.57692	0.5625	0.41667	0.15385	0.45833		0.394811	0.159717
AX-168335604	T	0	0	0	0	0	0	0.10714	0.54167	0.57143	0.55	0.88462	0.875	0.91667	0.92308	0.75		0.407974	0.400028
	C	1	1	1	1	1	1	0.89286	0.45833	0.42857	0.45	0.11538	0.125	0.08333	0.07692	0.25		0.592026	0.400028
AX-168335605	A	0.21429	0.25	0.45455	0.22222	0.125	0.54167	0.14286	0.33333	0.32143	0.35	0.36364	0.42857	0.54545	0.40909	0.33333		0.335695	0.128813
	G	0.78571	0.75	0.54545	0.77778	0.875	0.45833	0.85714	0.66667	0.67857	0.65	0.63636	0.57143	0.45455	0.59091	0.66667		0.664305	0.128813
AX-168335606	T	1	0.92308	0.75	0.875	0.91667	0.95833	0.61538	1	1	0.75	1	0.875	0.95	0.86364	0.875		0.89014	0.111631
	C	0	0.07692	0.25	0.125	0.08333	0.04167	0.38462	0	0	0.25	0	0.125	0.05	0.13636	0.125		0.10986	0.111631
AX-168335614	T	0.15625	0.38462	0.625	0.29167	0.91667	0.58333	0.53571	0.04167	0.14286	0.15	0	0.0625	0.08333	0.19231	0		0.277728	0.274001
	G	0.84375	0.61538	0.375	0.70833	0.08333	0.41667	0.46429	0.95833	0.85714	0.85	1	0.9375	0.91667	0.80769	1		0.722272	0.274001
AX-168335616	A	0.875	0.69231	0.58333	0.5	1	0.58333	0.35714	0.95833	0.64286	0.85	0.76923	0.9375	0.95833	0.73077	0.66667		0.74032	0.189655
	C	0.125	0.30769	0.41667	0.5	0	0.41667	0.64286	0.04167	0.35714	0.15	0.23077	0.0625	0.04167	0.26923	0.33333		0.25968	0.189655
AX-168335620	T	0.375	0.57692	0.58333	0.29167	0.70833	0.70833	0.67857	0.16667	0.25	0.3	0.30769	0.25	0.45833	0.30769	0.25		0.414169	0.187918
	C	0.625	0.42308	0.41667	0.70833	0.29167	0.29167	0.32143	0.83333	0.75	0.7	0.69231	0.75	0.54167	0.69231	0.75		0.585831	0.187918
AX-168335625	T	1	1	0.75	1	0.875	0.95833	0.96429	0.79167	0.57143	0.55	0.69231	0.5	0.41667	0.5	0.33333		0.726869	0.234688
	G	0	0	0.25	0	0.125	0.04167	0.03571	0.20833	0.42857	0.45	0.30769	0.5	0.58333	0.5	0.66667		0.273131	0.234688
AX-168335626	T	0.625	0.61538	0.41667	0.625	0.54167	0.625	0.78571	0.54167	0.35714	0.5	0.15385	0.3125	0.20833	0.07692	0.125		0.433989	0.218264
	C	0.375	0.38462	0.58333	0.375	0.45833	0.375	0.21429	0.45833	0.64286	0.5	0.84615	0.6875	0.79167	0.92308	0.875		0.566011	0.218264
AX-168335628	T	0.40625	0.15385	0.29167	0.25	0.625	0.04167	0.25	0.45455	0.64286	0.25	0.30769	0.375	0.16667	0.26923	0.25		0.315629	0.164156
	C	0.59375	0.84615	0.70833	0.75	0.375	0.95833	0.75	0.54545	0.35714	0.75	0.69231	0.625	0.83333	0.73077	0.75		0.684371	0.164156
AX-168335629	A	0.6875	0.79167	0.79167	0.54167	0.70833	0.75	0.71429	0.95833	0.92308	0.9	0.73077	0.8125	0.875	0.80769	0.83333		0.788389	0.106139
	G	0.3125	0.20833	0.20833	0.45833	0.29167	0.25	0.28571	0.04167	0.07692	0.1	0.26923	0.1875	0.125	0.19231	0.16667		0.211611	0.106139
AX-168335630	T	0.53125	0.73077	0.58333	0.75	0.75	0.91667	0.57143	0.70833	0.32143	0.35	0.42308	0.5625	0.33333	0.26923	0.375		0.54509	0.196153
	C	0.46875	0.26923	0.41667	0.25	0.25	0.08333	0.42857	0.29167	0.67857	0.65	0.57692	0.4375	0.66667	0.73077	0.625		0.45491	0.196153
AX-168335636	A	1	0.88462	0.91667	0.95833	0.95833	1	0.85714	0.5	0.39286	0.3	0.42308	0.375	0.16667	0.26923	0.25		0.616795	0.32343
	G	0	0.11538	0.08333	0.04167	0.04167	0	0.14286	0.5	0.60714	0.7	0.57692	0.625	0.83333	0.73077	0.75		0.383205	0.32343
AX-168335637	T	0.21875	0	0.125	0	0.20833	0.08333	0.14286	0.70833	0.78571	0.8	0.80769	0.8125	0.79167	0.84615	0.83333		0.477577	0.360731
	C	0.78125	1	0.875	1	0.79167	0.91667	0.85714	0.29167	0.21429	0.2	0.19231	0.1875	0.20833	0.15385	0.16667		0.522423	0.360731
AX-168335638	A	1	0.73077	0.79167	1	0.75	1	0.92857	0.875	0.71429	0.75	0.69231	0.625	0.79167	0.46154	0.58333		0.77961	0.159669
	G	0	0.26923	0.20833	0	0.25	0	0.07143	0.125	0.28571	0.25	0.30769	0.375	0.20833	0.53846	0.41667		0.22039	0.159669
AX-168335639	A	0.84375	0.88462	0.875	1	0.875	0.75	0.78571	0.25	0.46429	0.65	0.61538	0.3125	0.625	0.53846	0.625		0.672981	0.217143
	C	0.15625	0.11538	0.125	0	0.125	0.25	0.21429	0.75	0.53571	0.35	0.38462	0.6875	0.375	0.46154	0.375		0.327019	0.217143
AX-168335648	T	0.96875	0.96154	1	1	1	1	0.92308	0.68182	0.60714	0.4	0.40909	0.625	0.45833	0.5	0.41667		0.730095	0.254207
	C	0.03125	0.03846	0	0	0	0	0.07692	0.31818	0.39286	0.6	0.59091	0.375	0.54167	0.5	0.58333		0.269905	0.254207
AX-168335651	T	0.21875	0.07692	0	0.375	0.16667	0	0.07143	0.41667	0.73077	0.5	0.5	0.5625	0.875	0.53846	0.5		0.368811	0.269465
	G	0.78125	0.92308	1	0.625	0.83333	1	0.92857	0.58333	0.26923	0.5	0.5	0.4375	0.125	0.46154	0.5		0.631189	0.269465
AX-168335652	A	0.09375	0.69231	0.25	0.70833	0.58333	0.45833	0.46429	1	0.75	0.7	0.84615	0.5625	0.58333	0.65385	0.83333		0.611967	0.231112
	G	0.90625	0.30769	0.75	0.29167	0.41667	0.54167	0.53571	0	0.25	0.3	0.15385	0.4375	0.41667	0.34615	0.16667		0.388033	0.231112
AX-168335654	A	0.21875	0.625	0.66667	0.83333	0.25	0.72727	0.75	0.18182	0.03571	0	0.07692	0	0	0.03846	0.04545		0.296625	0.322411
	G	0.78125	0.375	0.33333	0.16667	0.75	0.27273	0.25	0.81818	0.96429	1	0.92308	1	1	0.96154	0.95455		0.703375	0.322411
AX-168335660	A	1	1	1	1	1	1	0.96429	0.375	0.85714	0.4	0.65385	0.6875	0.5	0.73077	0.45833		0.775125	0.245989
	C	0	0	0	0	0	0	0.03571	0.625	0.14286	0.6	0.34615	0.3125	0.5	0.26923	0.54167		0.224875	0.245989
AX-168335661	A	0.0625	0.03846	0.04167	0.04167	0	0	0.10714	0.54167	0.82143	0.6	0.76923	0.8125	0.70833	0.61538	0.33333		0.366221	0.335956
	C	0.9375	0.96154	0.95833	0.95833	1	1	0.89286	0.45833	0.17857	0.4	0.23077	0.1875	0.29167	0.38462	0.66667		0.633779	0.335956
AX-168335662	A	0.59375	0.76923	0.54167	0.83333	0.29167	0.70833	0.60714	0.45833	0.75	0.55	0.61538	0.5	0.70833	0.5	0.45833		0.592366	0.143829
	G	0.40625	0.23077	0.45833	0.16667	0.70833	0.29167	0.39286	0.54167	0.25	0.45	0.38462	0.5	0.29167	0.5	0.54167		0.407634	0.143829
AX-168335666	T	0.125	0.30769	0.18182	0.08333	0.25	0.125	0.07143	0.54167	0.35714	0.7	0.5	0.625	0.45833	0.5	0.45833		0.352316	0.205868
	C	0.875	0.69231	0.81818	0.91667	0.75	0.875	0.92857	0.45833	0.64286	0.3	0.5	0.375	0.54167	0.5	0.54167		0.647684	0.205868
AX-168335667	A	0.34375	0.57692	0.79167	0.91667	0.54167	0.54167	0.82143	0.54167	0.53571	0.6	0.54167	0.4375	0.04167	0.38462	0.58333		0.546663	0.2091
	G	0.65625	0.42308	0.20833	0.08333	0.45833	0.45833	0.17857	0.45833	0.46429	0.4	0.45833	0.5625	0.95833	0.61538	0.41667		0.453337	0.2091
AX-168335669	T	0.96875	0.69231	0.79167	0.75	0.58333	0.95833	0.75	0	0.17857	0.35	0.23077	0.1875	0.08333	0.19231	0.125		0.456125	0.339094
	C	0.03125	0.30769	0.20833	0.25	0.41667	0.04167	0.25	1	0.82143	0.65	0.76923	0.8125	0.91667	0.80769	0.875		0.543875	0.339094
AX-168335670	A	1	0.76923	0.91667	0.95833	0.95833	0.91667	0.92857	0.58333	0.85714	0.75	0.73077	0.8125	0.70833	0.53846	0.83333		0.817444	0.137802
	G	0	0.23077	0.08333	0.04167	0.04167	0.08333	0.07143	0.41667	0.14286	0.25	0.26923	0.1875	0.29167	0.46154	0.16667		0.182556	0.137802
AX-168335671	A	0.875	0.80769	0.625	0.68182	0.70833	0.79167	0.82143	0.45833	0.35714	0.4	0.26923	0.5625	0.33333	0.30769	0.25		0.549944	0.222795
	C	0.125	0.19231	0.375	0.31818	0.29167	0.20833	0.17857	0.54167	0.64286	0.6	0.73077	0.4375	0.66667	0.69231	0.75		0.450056	0.222795
AX-168335672	T	0	0	0	0	0	0	0	0	0	0.1	0.11538	0.0625	0.125	0.15385	0.04167		0.0398933	0.0563014
	C	1	1	1	1	1	1	1	1	1	0.9	0.88462	0.9375	0.875	0.84615	0.95833		0.960107	0.0563014
AX-168335675	A	1	0.88462	0.90909	1	0.875	1	0.92857	0.77273	0.82143	0.65	0.76923	0.57143	0.875	0.76923	0.75		0.838422	0.126784
	G	0	0.11538	0.09091	0	0.125	0	0.07143	0.22727	0.17857	0.35	0.23077	0.42857	0.125	0.23077	0.25		0.161578	0.126784
AX-168335677	A	0.20833	0.16667	0.375	0.08333	0.125	0.25	0.28571	0.70833	0.60714	0.7	0.57692	0.625	0.83333	0.69231	0.66667		0.460249	0.253976
	G	0.79167	0.83333	0.625	0.91667	0.875	0.75	0.71429	0.29167	0.39286	0.3	0.42308	0.375	0.16667	0.30769	0.33333		0.539751	0.253976
AX-168335678	T	0.96875	0.73077	0.91667	0.91667	0.95833	0.625	0.71429	0.79167	0.71429	1	0.73077	0.875	0.83333	0.76923	0.83333		0.825207	0.111805
	C	0.03125	0.26923	0.08333	0.08333	0.04167	0.375	0.28571	0.20833	0.28571	0	0.26923	0.125	0.16667	0.23077	0.16667		0.174793	0.111805
AX-168335680	T	0.21875	0.30769	0.33333	0.25	0.04167	0.25	0.28571	0.16667	0.14286	0.2	0.11538	0.0625	0.125	0.11538	0.125		0.182663	0.0892367
	C	0.78125	0.69231	0.66667	0.75	0.95833	0.75	0.71429	0.83333	0.85714	0.8	0.88462	0.9375	0.875	0.88462	0.875		0.817337	0.0892367
AX-168335685	T	0.8125	0.61538	0.66667	0.83333	0.54167	0.83333	0.61538	0.58333	0.89286	0.7	0.76923	0.8125	0.75	0.73077	0.625		0.718797	0.107151
	C	0.1875	0.38462	0.33333	0.16667	0.45833	0.16667	0.38462	0.41667	0.10714	0.3	0.23077	0.1875	0.25	0.26923	0.375		0.281203	0.107151
AX-168335687	A	0.86667	0.83333	0.83333	0.83333	0.95833	0.54167	0.61538	1	1	1	1	1	1	0.88462	0.875		0.882777	0.142345
	C	0.13333	0.16667	0.16667	0.16667	0.04167	0.45833	0.38462	0	0	0	0	0	0	0.11538	0.125		0.117223	0.142345
AX-168335693	A	0.84375	1	1	0.95833	0.66667	0.875	0.89286	0.33333	0.5	0.45	0.34615	0.5	0.20833	0.46154	0.29167		0.621842	0.281855
	G	0.15625	0	0	0.04167	0.33333	0.125	0.10714	0.66667	0.5	0.55	0.65385	0.5	0.79167	0.53846	0.70833		0.378158	0.281855
AX-168335698	A	0.59375	0.34615	0.33333	0.375	0.54167	0.45833	0.64286	0.95833	0.78571	0.75	0.84615	0.8125	0.91667	0.92308	0.83333		0.674457	0.220163
	G	0.40625	0.65385	0.66667	0.625	0.45833	0.54167	0.35714	0.04167	0.21429	0.25	0.15385	0.1875	0.08333	0.07692	0.16667		0.325543	0.220163
AX-168335699	T	0.875	1	1	1	1	1	0.92857	0.66667	0.60714	0.4	0.53846	0.625	0.79167	0.80769	0.54167		0.785458	0.206993
	G	0.125	0	0	0	0	0	0.07143	0.33333	0.39286	0.6	0.46154	0.375	0.20833	0.19231	0.45833		0.214542	0.206993
AX-168335701	A	0.26667	0.53846	0.75	0.36364	0.16667	0.6	0.85714	0.95455	0.75	1	0.9	0.8125	0.95455	0.63636	0.91667		0.697814	0.263806
	G	0.73333	0.46154	0.25	0.63636	0.83333	0.4	0.14286	0.04545	0.25	0	0.1	0.1875	0.04545	0.36364	0.08333		0.302186	0.263806
AX-168335702	T	0.84615	0.54167	0.55	0.68182	0.45455	0.79167	0.61538	0.75	0.88462	0.94444	0.96154	1	0.95455	1	0.95455		0.795396	0.185721
	C	0.15385	0.45833	0.45	0.31818	0.54545	0.20833	0.38462	0.25	0.11538	0.05556	0.03846	0	0.04545	0	0.04545		0.204604	0.185721
AX-168335705	T	0.3125	0.38462	0.29167	0.375	0.08333	0.375	0.34615	0.33333	0.39286	0.35	0.26923	0.4375	0.04167	0.38462	0.33333		0.314054	0.11079
	C	0.6875	0.61538	0.70833	0.625	0.91667	0.625	0.65385	0.66667	0.60714	0.65	0.73077	0.5625	0.95833	0.61538	0.66667		0.685946	0.11079
AX-168335706	T	0.375	0.42308	0.27273	0.45833	0.25	0.18182	0.32143	0.16667	0.39286	0.55556	0.42308	0.625	0.16667	0.53846	0.70833		0.390601	0.167809
	C	0.625	0.57692	0.72727	0.54167	0.75	0.81818	0.67857	0.83333	0.60714	0.44444	0.57692	0.375	0.83333	0.46154	0.29167		0.609399	0.167809
AX-168335707	A	0.26667	0.58333	0.45833	0.66667	0.59091	0.83333	0.57692	0.8	0.60714	0.65	0.81818	0.64286	0.5	0.59091	0.4		0.599017	0.154231
	G	0.73333	0.41667	0.54167	0.33333	0.40909	0.16667	0.42308	0.2	0.39286	0.35	0.18182	0.35714	0.5	0.40909	0.6		0.400983	0.154231
AX-168335709	A	0.6875	0.84615	0.75	0.95833	0.875	0.54167	0.67857	0	0.14286	0.2	0.15385	0.1875	0.16667	0.26923	0.25		0.447155	0.324234
	G	0.3125	0.15385	0.25	0.04167	0.125	0.45833	0.32143	1	0.85714	0.8	0.84615	0.8125	0.83333	0.73077	0.75		0.552845	0.324234
AX-168335710	A	0.6875	0.84615	0.75	0.95833	0.875	0.54167	0.67857	0	0.14286	0.2	0.15385	0.1875	0.16667	0.26923	0.25		0.447155	0.324234
	C	0.3125	0.15385	0.25	0.04167	0.125	0.45833	0.32143	1	0.85714	0.8	0.84615	0.8125	0.83333	0.73077	0.75		0.552845	0.324234
AX-168335712	T	0.23333	0.33333	0.54167	0.45455	0.625	0.22727	0.17857	0.41667	0.75	0.72222	0.61538	0.75	0.70833	0.65385	0.66667		0.525123	0.202844
	C	0.76667	0.66667	0.45833	0.54545	0.375	0.77273	0.82143	0.58333	0.25	0.27778	0.38462	0.25	0.29167	0.34615	0.33333		0.474877	0.202844
AX-168335714	A	1	0.76923	0.95833	0.91667	0.875	1	0.85714	0.41667	0.46429	0.4	0.34615	0.375	0.625	0.42308	0.41667		0.656215	0.25971
	C	0	0.23077	0.04167	0.08333	0.125	0	0.14286	0.58333	0.53571	0.6	0.65385	0.625	0.375	0.57692	0.58333		0.343785	0.25971
AX-168335715	T	1	0.76923	0.95833	0.91667	0.875	1	0.85714	0.41667	0.46429	0.4	0.34615	0.375	0.625	0.42308	0.41667		0.656215	0.25971
	C	0	0.23077	0.04167	0.08333	0.125	0	0.14286	0.58333	0.53571	0.6	0.65385	0.625	0.375	0.57692	0.58333		0.343785	0.25971
AX-168335716	A	0.4	0.30769	0.16667	0.16667	0.625	0.125	0.25	0.125	0.39286	0.35	0.19231	0.1875	0.25	0.15385	0.25		0.262837	0.135227
	G	0.6	0.69231	0.83333	0.83333	0.375	0.875	0.75	0.875	0.60714	0.65	0.80769	0.8125	0.75	0.84615	0.75		0.737163	0.135227
AX-168335721	A	1	0.88462	0.95833	1	0.95833	1	0.92857	0.08333	0.25	0.25	0.30769	0.0625	0.29167	0.23077	0.20833		0.560943	0.394062
	G	0	0.11538	0.04167	0	0.04167	0	0.07143	0.91667	0.75	0.75	0.69231	0.9375	0.70833	0.76923	0.79167		0.439057	0.394062
AX-168335722	A	0	0	0.125	0.04167	0	0.08333	0.07143	0.375	0.35714	0.25	0.26923	0.4375	0.54167	0.29167	0.375		0.214576	0.179768
	G	1	1	0.875	0.95833	1	0.91667	0.92857	0.625	0.64286	0.75	0.73077	0.5625	0.45833	0.70833	0.625		0.785424	0.179768
AX-168335723	A	0	0	0.125	0.04167	0.125	0.375	0.25	0.625	0.5	0.65	0.73077	0.5625	0.625	0.53846	0.58333		0.382115	0.264619
	C	1	1	0.875	0.95833	0.875	0.625	0.75	0.375	0.5	0.35	0.26923	0.4375	0.375	0.46154	0.41667		0.617885	0.264619
AX-168335727	T	0	0.03846	0.04167	0	0.04167	0	0.07143	0.83333	0.64286	0.85	0.61538	0.5	0.66667	0.69231	0.5		0.366252	0.341278
	C	1	0.96154	0.95833	1	0.95833	1	0.92857	0.16667	0.35714	0.15	0.38462	0.5	0.33333	0.30769	0.5		0.633748	0.341278
AX-168335728	T	0.23333	0.45833	0.625	0.54545	0.625	0.375	0.73077	0.75	0.66667	0.65	0.66667	0.5	0.54545	0.53846	0.70833		0.574564	0.141207
	C	0.76667	0.54167	0.375	0.45455	0.375	0.625	0.26923	0.25	0.33333	0.35	0.33333	0.5	0.45455	0.46154	0.29167		0.425436	0.141207
AX-168335729	A	0.40625	0	0.08333	0.04167	0.04167	0.125	0.07143	0.5	0.67857	0.65	0.65385	0.375	0.79167	0.76923	0.375		0.370845	0.291974
	G	0.59375	1	0.91667	0.95833	0.95833	0.875	0.92857	0.5	0.32143	0.35	0.34615	0.625	0.20833	0.23077	0.625		0.629155	0.291974
AX-168335731	A	0.63333	0.46154	0.63636	0.54545	0.31818	0.79167	0.53571	0.70833	0.38462	0.5	0.61538	0.5625	0.20833	0.59091	0.63636		0.541911	0.15091
	G	0.36667	0.53846	0.36364	0.45455	0.68182	0.20833	0.46429	0.29167	0.61538	0.5	0.38462	0.4375	0.79167	0.40909	0.36364		0.458089	0.15091
AX-168335734	T	1	0.65385	0.83333	1	0.95833	0.83333	0.82143	0.54167	0.32143	0.3	0.46154	0.375	0.29167	0.42308	0.16667		0.598755	0.288362
	C	0	0.34615	0.16667	0	0.04167	0.16667	0.17857	0.45833	0.67857	0.7	0.53846	0.625	0.70833	0.57692	0.83333		0.401245	0.288362
AX-168335736	T	0.26667	0.11538	0	0	0.125	0.04167	0.14286	1	1	0.9	1	1	0.875	0.92308	1		0.559311	0.45178
	C	0.73333	0.88462	1	1	0.875	0.95833	0.85714	0	0	0.1	0	0	0.125	0.07692	0		0.440689	0.45178
AX-168335737	A	0	0.09091	0.05	0.27273	0	0	0.08333	0	0	0	0	0	0	0	0		0.0331313	0.0734968
	G	1	0.90909	0.95	0.72727	1	1	0.91667	1	1	1	1	1	1	1	1		0.966869	0.0734968
AX-168335738	T	1	0.92308	0.875	1	1	0.95833	0.85714	0.16667	0.14286	0.05	0.19231	0.125	0.29167	0.11538	0.04167		0.515941	0.420992
	C	0	0.07692	0.125	0	0	0.04167	0.14286	0.83333	0.85714	0.95	0.80769	0.875	0.70833	0.88462	0.95833		0.484059	0.420992
AX-168335743	T	1	1	1	1	1	1	0.92857	0.875	0.85714	0.95	0.88462	0.6875	0.95833	0.92308	0.70833		0.918171	0.102431
	C	0	0	0	0	0	0	0.07143	0.125	0.14286	0.05	0.11538	0.3125	0.04167	0.07692	0.29167		0.0818287	0.102431
AX-168335745	A	0.5	0.19231	0.20833	0.375	0.20833	0.20833	0.14286	0.54167	0.28571	0.1	0.34615	0.25	0.125	0.23077	0.125		0.255964	0.132912
	G	0.5	0.80769	0.79167	0.625	0.79167	0.79167	0.85714	0.45833	0.71429	0.9	0.65385	0.75	0.875	0.76923	0.875		0.744036	0.132912
AX-168335749	A	0	0.07692	0	0	0	0.20833	0.17857	0.66667	0.67857	0.65	0.65385	0.625	0.45833	0.57692	0.41667		0.345989	0.286313
	G	1	0.92308	1	1	1	0.79167	0.82143	0.33333	0.32143	0.35	0.34615	0.375	0.54167	0.42308	0.58333		0.654011	0.286313
AX-168335750	A	0.55	0.61538	0.6	0.45833	0.25	0.25	0.19231	0.33333	0.07143	0.25	0.26923	0.0625	0.40909	0.125	0.04167		0.298551	0.191995
	C	0.45	0.38462	0.4	0.54167	0.75	0.75	0.80769	0.66667	0.92857	0.75	0.73077	0.9375	0.59091	0.875	0.95833		0.701449	0.191995
AX-168335755	A	1	0.88462	0.91667	0.95833	1	1	0.89286	0.625	0.5	0.5	0.53846	0.5625	0.16667	0.34615	0.54167		0.695529	0.269921
	G	0	0.11538	0.08333	0.04167	0	0	0.10714	0.375	0.5	0.5	0.46154	0.4375	0.83333	0.65385	0.45833		0.304471	0.269921
AX-168335759	T	0.36667	0.20833	0.35	0.68182	0.33333	0.20833	0.28571	1	1	1	1	1	0.95833	1	0.95833		0.690057	0.348003
	C	0.63333	0.79167	0.65	0.31818	0.66667	0.79167	0.71429	0	0	0	0	0	0.04167	0	0.04167		0.309943	0.348003
AX-168335763	A	0	0.03846	0.20833	0	0.16667	0.04167	0.10714	0.58333	0.46429	0.65	0.5	0.625	0.66667	0.42308	0.79167		0.351087	0.281081
	G	1	0.96154	0.79167	1	0.83333	0.95833	0.89286	0.41667	0.53571	0.35	0.5	0.375	0.33333	0.57692	0.20833		0.648913	0.281081
AX-168335767	A	0.375	0.84615	0.58333	0.58333	0.5	0.5	0.60714	0.75	0.92857	0.75	0.69231	0.625	0.75	0.73077	0.83333		0.670329	0.149709
	C	0.625	0.15385	0.41667	0.41667	0.5	0.5	0.39286	0.25	0.07143	0.25	0.30769	0.375	0.25	0.26923	0.16667		0.329671	0.149709
AX-168335768	A	0.3125	0.26923	0.29167	0.25	0	0.41667	0.17857	0.58333	0.64286	0.6	0.57692	0.6875	0.66667	0.46154	0.58333		0.434719	0.207928
	C	0.6875	0.73077	0.70833	0.75	1	0.58333	0.82143	0.41667	0.35714	0.4	0.42308	0.3125	0.33333	0.53846	0.41667		0.565281	0.207928
AX-168335771	T	0.21875	0.42308	0.25	0.25	0.41667	0.45833	0.67857	0.625	0.34615	0.75	0.65385	0.5625	0.45833	0.5	0.70833		0.486637	0.173703
	G	0.78125	0.57692	0.75	0.75	0.58333	0.54167	0.32143	0.375	0.65385	0.25	0.34615	0.4375	0.54167	0.5	0.29167		0.513363	0.173703
AX-168335772	T	1	0.96154	1	1	0.83333	1	0.92857	0.58333	0.5	0.3	0.61538	0.5625	0.45833	0.46154	0.5		0.713635	0.252216
	C	0	0.03846	0	0	0.16667	0	0.07143	0.41667	0.5	0.7	0.38462	0.4375	0.54167	0.53846	0.5		0.286365	0.252216
AX-168335773	T	1	0.95833	1	1	0.83333	1	0.92857	0.58333	0.5	0.3	0.61538	0.5625	0.45833	0.46154	0.5		0.713421	0.251992
	G	0	0.04167	0	0	0.16667	0	0.07143	0.41667	0.5	0.7	0.38462	0.4375	0.54167	0.53846	0.5		0.286579	0.251992
AX-168335774	A	0	0	0	0	0	0	0	0	0.03571	0.1	0.16667	0.21429	0.16667	0.11538	0.1		0.0599147	0.0766342
	C	1	1	1	1	1	1	1	1	0.96429	0.9	0.83333	0.78571	0.83333	0.88462	0.9		0.940085	0.0766342
AX-168335775	T	0	0	0.04167	0	0.08333	0	0.03571	0.33333	0.39286	0.25	0.5	0.375	0.54167	0.15385	0.5		0.213828	0.208698
	G	1	1	0.95833	1	0.91667	1	0.96429	0.66667	0.60714	0.75	0.5	0.625	0.45833	0.84615	0.5		0.786172	0.208698
AX-168335778	T	0	0	0	0	0	0	0.07143	0.5	0.21429	0.4	0.30769	0.5	0.16667	0.30769	0.54167		0.200629	0.210063
	C	1	1	1	1	1	1	0.92857	0.5	0.78571	0.6	0.69231	0.5	0.83333	0.69231	0.45833		0.799371	0.210063
AX-168335781	A	1	1	1	1	0.95833	1	0.89286	0.41667	0.25	0.25	0.38462	0.25	0.33333	0.19231	0.5		0.628541	0.348135
	C	0	0	0	0	0.04167	0	0.10714	0.58333	0.75	0.75	0.61538	0.75	0.66667	0.80769	0.5		0.371459	0.348135
AX-168335791	A	0.21875	0.11538	0.08333	0.04167	0.16667	0.29167	0.21429	0.125	0.21429	0.3	0.11538	0.4375	0.08333	0.19231	0.375		0.198305	0.113251
	G	0.78125	0.88462	0.91667	0.95833	0.83333	0.70833	0.78571	0.875	0.78571	0.7	0.88462	0.5625	0.91667	0.80769	0.625		0.801695	0.113251
AX-168335793	T	0.84375	0.73077	0.70833	0.45833	0.70833	0.58333	0.85714	1	0.96429	0.85	0.92308	1	0.95833	0.80769	1		0.826225	0.16255
	G	0.15625	0.26923	0.29167	0.54167	0.29167	0.41667	0.14286	0	0.03571	0.15	0.07692	0	0.04167	0.19231	0		0.173775	0.16255
AX-168335795	T	0.125	0.07692	0.25	0.125	0.08333	0.08333	0.21429	0.625	0.46429	0.9	0.57692	0.6875	0.45833	0.61538	0.79167		0.405131	0.284692
	C	0.875	0.92308	0.75	0.875	0.91667	0.91667	0.78571	0.375	0.53571	0.1	0.42308	0.3125	0.54167	0.38462	0.20833		0.594869	0.284692
AX-168335802	T	1	0.95833	1	1	1	1	1	0.83333	0.90909	0.83333	0.81818	0.9375	0.79167	0.88462	0.875		0.922737	0.0780651
	C	0	0.04167	0	0	0	0	0	0.16667	0.09091	0.16667	0.18182	0.0625	0.20833	0.11538	0.125		0.0772633	0.0780651
AX-168335805	T	0.6875	0.46154	0.66667	0.5	0.45	0.04167	0.28571	0.625	0.60714	0.4	0.66667	0.375	0.54167	0.5	0.625		0.495571	0.173303
	C	0.3125	0.53846	0.33333	0.5	0.55	0.95833	0.71429	0.375	0.39286	0.6	0.33333	0.625	0.45833	0.5	0.375		0.504429	0.173303
AX-168335808	A	0	0	0	0	0.04167	0	0.03571	0.58333	0.26923	0.4	0.26923	0.3125	0.33333	0.34615	0.29167		0.192188	0.190463
	G	1	1	1	1	0.95833	1	0.96429	0.41667	0.73077	0.6	0.73077	0.6875	0.66667	0.65385	0.70833		0.807812	0.190463
AX-168335814	T	1	1	0.83333	1	1	0.91667	1	0.45833	0.39286	0.25	0.38462	0.5	0.54167	0.92308	0.58333		0.718926	0.279349
	G	0	0	0.16667	0	0	0.08333	0	0.54167	0.60714	0.75	0.61538	0.5	0.45833	0.07692	0.41667		0.281074	0.279349
AX-168335815	A	0.46875	0.73077	0.58333	0.875	0.625	0.5	0.71429	0.75	0.85714	0.85	0.88462	0.75	0.83333	0.88462	0.79167		0.739901	0.138138
	G	0.53125	0.26923	0.41667	0.125	0.375	0.5	0.28571	0.25	0.14286	0.15	0.11538	0.25	0.16667	0.11538	0.20833		0.260099	0.138138
AX-168335816	A	1	0.45833	0.75	0.95833	0.875	0.58333	0.42857	0.25	0.14286	0.05	0.11538	0.375	0.125	0.23077	0.29167		0.442283	0.320671
	G	0	0.54167	0.25	0.04167	0.125	0.41667	0.57143	0.75	0.85714	0.95	0.88462	0.625	0.875	0.76923	0.70833		0.557717	0.320671
AX-168335818	T	0.4375	0.34615	0.5	0.29167	0.20833	0.16667	0.25	0.33333	0.25	0.4	0.26923	0.4375	0.16667	0.5	0.375		0.328803	0.11155
	G	0.5625	0.65385	0.5	0.70833	0.79167	0.83333	0.75	0.66667	0.75	0.6	0.73077	0.5625	0.83333	0.5	0.625		0.671197	0.11155
AX-168335819	T	0	0	0.08333	0	0.16667	0	0.03571	0.45833	0.39286	0.35	0.07692	0.4375	0.16667	0.07692	0.25		0.166327	0.169337
	G	1	1	0.91667	1	0.83333	1	0.96429	0.54167	0.60714	0.65	0.92308	0.5625	0.83333	0.92308	0.75		0.833673	0.169337
AX-168335823	T	0.75	0.76923	0.83333	0.95833	0.54167	0.5	0.64286	0.58333	0.82143	0.9	0.80769	0.875	1	0.80769	0.875		0.777704	0.149373
	C	0.25	0.23077	0.16667	0.04167	0.45833	0.5	0.35714	0.41667	0.17857	0.1	0.19231	0.125	0	0.19231	0.125		0.222296	0.149373
AX-168335824	T	0	0	0	0	0	0	0.03571	0.54167	0	0.1	0.19231	0.25	0.04167	0.03846	0.16667		0.0910993	0.148966
	C	1	1	1	1	1	1	0.96429	0.45833	1	0.9	0.80769	0.75	0.95833	0.96154	0.83333		0.908901	0.148966
AX-168335830	A	0	0.15385	0.16667	0	0.04167	0	0.10714	0.59091	0.57143	0.65	0.46154	0.5625	0.5	0.57692	0.29167		0.31162	0.254053
	G	1	0.84615	0.83333	1	0.95833	1	0.89286	0.40909	0.42857	0.35	0.53846	0.4375	0.5	0.42308	0.70833		0.68838	0.254053
AX-168335831	A	0.25	0.23077	0.125	0.16667	0.125	0.45833	0.32143	0.58333	0.57143	0.75	0.5	0.5	0.45833	0.61538	0.75		0.427045	0.212674
	G	0.75	0.76923	0.875	0.83333	0.875	0.54167	0.67857	0.41667	0.42857	0.25	0.5	0.5	0.54167	0.38462	0.25		0.572955	0.212674
AX-168335832	A	0.96667	0.96154	1	0.95833	1	1	0.88462	1	1	1	1	1	1	1	1		0.984744	0.0317893
	C	0.03333	0.03846	0	0.04167	0	0	0.11538	0	0	0	0	0	0	0	0		0.015256	0.0317893
AX-168335833	T	0.71875	0.5	0.66667	0.625	0.83333	0.79167	0.75	0.54167	0.53571	0.3	0.38462	0.4375	0.375	0.46154	0.41667		0.555875	0.166344
	C	0.28125	0.5	0.33333	0.375	0.16667	0.20833	0.25	0.45833	0.46429	0.7	0.61538	0.5625	0.625	0.53846	0.58333		0.444125	0.166344
AX-168335834	T	0.40625	0.08333	0	0.04167	0.04167	0.04167	0.14286	0.54167	0.5	0.3	0.34615	0.3125	0.375	0.46154	0.41667		0.267399	0.189588
	C	0.59375	0.91667	1	0.95833	0.95833	0.95833	0.85714	0.45833	0.5	0.7	0.65385	0.6875	0.625	0.53846	0.58333		0.732601	0.189588
AX-168335835	T	0.46875	0.25	0.5	0.40909	0.25	0.16667	0.42857	0.83333	0.96429	0.95	0.84615	0.9375	0.81818	0.95833	0.90909		0.645997	0.298782
	G	0.53125	0.75	0.5	0.59091	0.75	0.83333	0.57143	0.16667	0.03571	0.05	0.15385	0.0625	0.18182	0.04167	0.09091		0.354003	0.298782
AX-168335836	A	0	0	0	0	0	0.16667	0.03571	0.625	0.53571	0.7	0.65385	0.625	0.70833	0.5	0.66667		0.347796	0.315839
	G	1	1	1	1	1	0.83333	0.96429	0.375	0.46429	0.3	0.34615	0.375	0.29167	0.5	0.33333		0.652204	0.315839
AX-168335840	A	0.625	0.73077	0.83333	0.54167	0.70833	0.70833	0.53571	0.41667	0.64286	0.35	0.5	0.4375	0.75	0.80769	0.5		0.605857	0.149439
	G	0.375	0.26923	0.16667	0.45833	0.29167	0.29167	0.46429	0.58333	0.35714	0.65	0.5	0.5625	0.25	0.19231	0.5		0.394143	0.149439
AX-168335841	A	0.78125	0.65385	0.79167	0.66667	0.95833	0.83333	0.67857	0.45833	0.46429	0.5	0.5	0.625	0.58333	0.61538	0.25		0.624	0.177168
	G	0.21875	0.34615	0.20833	0.33333	0.04167	0.16667	0.32143	0.54167	0.53571	0.5	0.5	0.375	0.41667	0.38462	0.75		0.376	0.177168
AX-168335844	T	0.3125	0.73077	0.83333	0.33333	0.33333	0.66667	0.57143	0.33333	0.28571	0.5	0.42308	0.3125	0.45833	0.30769	0.58333		0.465689	0.175405
	C	0.6875	0.26923	0.16667	0.66667	0.66667	0.33333	0.42857	0.66667	0.71429	0.5	0.57692	0.6875	0.54167	0.69231	0.41667		0.534311	0.175405
AX-168335848	A	0.875	0.92308	0.79167	0.83333	0.625	0.75	0.96429	0.70833	0.75	0.95	0.92308	0.9375	0.91667	0.88462	0.875		0.847171	0.100906
	C	0.125	0.07692	0.20833	0.16667	0.375	0.25	0.03571	0.29167	0.25	0.05	0.07692	0.0625	0.08333	0.11538	0.125		0.152829	0.100906
AX-168335851	A	0	0.03846	0	0.04545	0.125	0	0.10714	0.29167	0.53571	0.45	0.38462	0.5625	0.68182	0.69231	0.75		0.310979	0.283549
	G	1	0.96154	1	0.95455	0.875	1	0.89286	0.70833	0.46429	0.55	0.61538	0.4375	0.31818	0.30769	0.25		0.689021	0.283549
AX-168335852	T	0.03333	0	0.04545	0	0.13636	0	0.11538	0	0.07692	0.11111	0.03846	0.0625	0.04545	0.125	0.09091		0.0587247	0.048519
	C	0.96667	1	0.95455	1	0.86364	1	0.88462	1	0.92308	0.88889	0.96154	0.9375	0.95455	0.875	0.90909		0.941275	0.048519
AX-168335854	A	0.71875	0.34615	0.25	0.91667	0.54167	0.91667	0.57143	0.25	0.32143	0.2	0.375	0.1875	0.41667	0.30769	0.20833		0.435197	0.246658
	C	0.28125	0.65385	0.75	0.08333	0.45833	0.08333	0.42857	0.75	0.67857	0.8	0.625	0.8125	0.58333	0.69231	0.79167		0.564803	0.246658
AX-168335855	A	0	0	0	0	0	0	0.07143	0.83333	0.39286	0.7	0.5	0.375	0.58333	0.57692	0.41667		0.296636	0.300159
	C	1	1	1	1	1	1	0.92857	0.16667	0.60714	0.3	0.5	0.625	0.41667	0.42308	0.58333		0.703364	0.300159
AX-168335856	A	0.6875	0.80769	0.75	0.66667	0.83333	0.16667	0.53571	0.125	0.39286	0.25	0.23077	0.5625	0.45833	0.34615	0.5		0.487545	0.232636
	G	0.3125	0.19231	0.25	0.33333	0.16667	0.83333	0.46429	0.875	0.60714	0.75	0.76923	0.4375	0.54167	0.65385	0.5		0.512455	0.232636
AX-168335858	A	1	0.92308	0.95833	1	1	0.79167	0.89286	0.25	0.39286	0.65	0.5	0.5625	0.41667	0.57692	0.33333		0.683215	0.269389
	G	0	0.07692	0.04167	0	0	0.20833	0.10714	0.75	0.60714	0.35	0.5	0.4375	0.58333	0.42308	0.66667		0.316785	0.269389
AX-168335860	A	0.40625	0.15385	0.16667	0.41667	0.31818	0	0.34615	0.375	0.26923	0.1	0.23077	0.125	0.33333	0.30769	0.04167		0.239364	0.133962
	C	0.59375	0.84615	0.83333	0.58333	0.68182	1	0.65385	0.625	0.73077	0.9	0.76923	0.875	0.66667	0.69231	0.95833		0.760636	0.133962
AX-168335873	A	0.15625	0.5	0.33333	0.375	0.08333	0.33333	0.71429	0.375	0.28571	0.3	0.30769	0.1875	0.20833	0.19231	0.5		0.323471	0.159771
	C	0.84375	0.5	0.66667	0.625	0.91667	0.66667	0.28571	0.625	0.71429	0.7	0.69231	0.8125	0.79167	0.80769	0.5		0.676529	0.159771
AX-168335874	T	0	0.19231	0.45833	0.20833	0.29167	0.5	0.17857	0.625	0.71429	0.7	0.61538	0.8125	0.79167	0.80769	0.5		0.493049	0.263186
	C	1	0.80769	0.54167	0.79167	0.70833	0.5	0.82143	0.375	0.28571	0.3	0.38462	0.1875	0.20833	0.19231	0.5		0.506951	0.263186
AX-168335877	A	1	1	1	1	1	1	0.92857	0.83333	0.92857	0.8	0.88462	0.9375	0.83333	0.92308	0.91667		0.932378	0.0693081
	C	0	0	0	0	0	0	0.07143	0.16667	0.07143	0.2	0.11538	0.0625	0.16667	0.07692	0.08333		0.067622	0.0693081
AX-168335880	T	0.9375	1	0.91667	0.875	0.91667	1	0.82143	0.29167	0.64286	0.6	0.65385	0.4375	0.375	0.76923	0.58333		0.721381	0.230508
	C	0.0625	0	0.08333	0.125	0.08333	0	0.17857	0.70833	0.35714	0.4	0.34615	0.5625	0.625	0.23077	0.41667		0.278619	0.230508
AX-168335882	A	0.78125	0.53846	0.33333	0.45833	0.75	0.83333	0.60714	0.70833	0.35714	0.7	0.30769	0.625	0.29167	0.30769	0.66667		0.551069	0.192844
	C	0.21875	0.46154	0.66667	0.54167	0.25	0.16667	0.39286	0.29167	0.64286	0.3	0.69231	0.375	0.70833	0.69231	0.33333		0.448931	0.192844
AX-168335883	T	1	1	1	1	0.95833	1	0.96429	0.45833	0.60714	0.55	0.88462	0.5625	0.58333	0.65385	0.66667		0.792604	0.209987
	G	0	0	0	0	0.04167	0	0.03571	0.54167	0.39286	0.45	0.11538	0.4375	0.41667	0.34615	0.33333		0.207396	0.209987
AX-168335884	A	0	0	0.08333	0.04167	0.125	0.16667	0	0.04167	0.14286	0.15	0.15385	0.0625	0.04167	0.15385	0.375		0.102538	0.0973309
	G	1	1	0.91667	0.95833	0.875	0.83333	1	0.95833	0.85714	0.85	0.84615	0.9375	0.95833	0.84615	0.625		0.897462	0.0973309
AX-168335885	T	1	1	0.95455	0.95833	0.875	0.83333	1	0.95833	0.85714	0.85	0.95455	0.9375	0.95455	0.91667	0.66667		0.914441	0.0878869
	C	0	0	0.04545	0.04167	0.125	0.16667	0	0.04167	0.14286	0.15	0.04545	0.0625	0.04545	0.08333	0.33333		0.0855587	0.0878869
AX-168335887	A	0.65625	0.57692	0.79167	0.45833	0.95833	0.58333	0.53571	0.29167	0.21429	0.45	0.30769	0.25	0.45833	0.30769	0.41667		0.483792	0.207736
	G	0.34375	0.42308	0.20833	0.54167	0.04167	0.41667	0.46429	0.70833	0.78571	0.55	0.69231	0.75	0.54167	0.69231	0.58333		0.516208	0.207736
AX-168335901	A	0.25	0.61538	0.375	0.54167	0.45833	0.79167	0.42857	0.20833	0.21429	0.3	0.57692	0.3125	0.375	0.30769	0.66667		0.428135	0.176428
	C	0.75	0.38462	0.625	0.45833	0.54167	0.20833	0.57143	0.79167	0.78571	0.7	0.42308	0.6875	0.625	0.69231	0.33333		0.571865	0.176428
AX-168335904	A	1	1	1	1	1	0.95833	0.96429	0.33333	0.25	0.35	0.46154	0.625	0.20833	0.53846	0.25		0.662619	0.333584
	C	0	0	0	0	0	0.04167	0.03571	0.66667	0.75	0.65	0.53846	0.375	0.79167	0.46154	0.75		0.337381	0.333584
AX-168335905	A	0.09375	0.07692	0	0.29167	0.04167	0	0.10714	0.58333	0.46429	0.75	0.61538	0.8125	0.58333	0.57692	0.66667		0.377571	0.298728
	G	0.90625	0.92308	1	0.70833	0.95833	1	0.89286	0.41667	0.53571	0.25	0.38462	0.1875	0.41667	0.42308	0.33333		0.622429	0.298728
AX-168335906	T	0.71875	0.53846	0.70833	0.54167	0.79167	0.75	0.57143	0.91667	0.89286	0.75	0.84615	0.875	0.875	0.80769	0.58333		0.744467	0.131968
	C	0.28125	0.46154	0.29167	0.45833	0.20833	0.25	0.42857	0.08333	0.10714	0.25	0.15385	0.125	0.125	0.19231	0.41667		0.255533	0.131968
AX-168335909	T	0.15625	0	0.20833	0.20833	0.08333	0.22727	0.17857	0.75	0.60714	0.5	0.73077	0.3125	0.16667	0.46154	0.375		0.331047	0.23177
	G	0.84375	1	0.79167	0.79167	0.91667	0.77273	0.82143	0.25	0.39286	0.5	0.26923	0.6875	0.83333	0.53846	0.625		0.668953	0.23177
AX-168335912	A	0.84375	0.80769	1	0.79167	0.83333	0.95833	0.85714	0.16667	0.53571	0.35	0.53846	0.25	0.45833	0.53846	0.45833		0.625858	0.262249
	G	0.15625	0.19231	0	0.20833	0.16667	0.04167	0.14286	0.83333	0.46429	0.65	0.46154	0.75	0.54167	0.46154	0.54167		0.374142	0.262249
AX-168335913	T	0	0.11538	0.29167	0	0.125	0	0.07143	0.41667	0.67857	0.8	0.65385	0.5625	0.81818	0.41667	0.54545		0.366358	0.300521
	C	1	0.88462	0.70833	1	0.875	1	0.92857	0.58333	0.32143	0.2	0.34615	0.4375	0.18182	0.58333	0.45455		0.633642	0.300521
AX-168335914	A	0.3	0.15385	0.20833	0.31818	0.20833	0.29167	0.19231	0.41667	0.71429	0.7	0.41667	0.4375	0.54167	0.61538	0.29167		0.387101	0.183628
	C	0.7	0.84615	0.79167	0.68182	0.79167	0.70833	0.80769	0.58333	0.28571	0.3	0.58333	0.5625	0.45833	0.38462	0.70833		0.612899	0.183628
AX-168335915	A	0.6875	0.57692	0.625	0.70833	0.79167	0.83333	0.67857	0.70833	0.25	0.3	0.38462	0.375	0.33333	0.34615	0.16667		0.517695	0.217267
	C	0.3125	0.42308	0.375	0.29167	0.20833	0.16667	0.32143	0.29167	0.75	0.7	0.61538	0.625	0.66667	0.65385	0.83333		0.482305	0.217267
AX-168335917	A	0.90625	0.69231	0.45833	0.79167	0.66667	0.66667	0.53571	0.875	0.67857	0.77778	0.88462	0.875	0.875	0.92308	0.95833		0.770999	0.149278
	G	0.09375	0.30769	0.54167	0.20833	0.33333	0.33333	0.46429	0.125	0.32143	0.22222	0.11538	0.125	0.125	0.07692	0.04167		0.229001	0.149278
AX-168335920	T	0.59375	0.76923	0.625	0.25	0.95833	0.75	0.5	0.70833	0.82143	0.9	0.76923	0.875	0.70833	0.61538	0.875		0.714601	0.180936
	G	0.40625	0.23077	0.375	0.75	0.04167	0.25	0.5	0.29167	0.17857	0.1	0.23077	0.125	0.29167	0.38462	0.125		0.285399	0.180936
AX-168335921	A	0	0	0	0	0	0.04167	0.10714	0.41667	0.57143	0.65	0.69231	0.5625	0.75	0.73077	0.70833		0.348721	0.32795
	C	1	1	1	1	1	0.95833	0.89286	0.58333	0.42857	0.35	0.30769	0.4375	0.25	0.26923	0.29167		0.651279	0.32795
AX-168335923	A	0.21875	0.34615	0.16667	0.20833	0	0.16667	0.17857	0.04167	0.17857	0.15	0.23077	0.125	0.16667	0	0.33333		0.16741	0.100718
	G	0.78125	0.65385	0.83333	0.79167	1	0.83333	0.82143	0.95833	0.82143	0.85	0.76923	0.875	0.83333	1	0.66667		0.83259	0.100718
AX-168335924	A	0	0.03846	0.125	0.08333	0.125	0.125	0.10714	0.54167	0.89286	0.4	0.73077	0.5	0.20833	0.30769	0.58333		0.317905	0.275655
	G	1	0.96154	0.875	0.91667	0.875	0.875	0.89286	0.45833	0.10714	0.6	0.26923	0.5	0.79167	0.69231	0.41667		0.682095	0.275655
AX-168335925	A	0.875	0.42308	0.45833	0.875	0.25	0.25	0.75	0.41667	0.64286	0.6	0.42308	0.5625	0.125	0.46154	0.29167		0.493649	0.224957
	G	0.125	0.57692	0.54167	0.125	0.75	0.75	0.25	0.58333	0.35714	0.4	0.57692	0.4375	0.875	0.53846	0.70833		0.506351	0.224957
AX-168335929	A	0.0625	0.625	0.54167	0.20833	0.41667	0.33333	0.67857	0.75	0.67857	0.55	0.73077	0.75	0.66667	0.61538	0.66667		0.551609	0.207366
	G	0.9375	0.375	0.45833	0.79167	0.58333	0.66667	0.32143	0.25	0.32143	0.45	0.26923	0.25	0.33333	0.38462	0.33333		0.448391	0.207366
AX-168335932	A	0.25	0.5	0.375	0.25	0.20833	0.25	0.42857	0.83333	0.89286	0.75	0.84615	0.75	1	0.76923	0.83333		0.595787	0.280247
	G	0.75	0.5	0.625	0.75	0.79167	0.75	0.57143	0.16667	0.10714	0.25	0.15385	0.25	0	0.23077	0.16667		0.404213	0.280247
AX-168335933	T	0.03125	0.15385	0.125	0.16667	0	0.20833	0.11538	0.45	0.53571	0.5	0.38462	0.375	0.44444	0.36364	0.18182		0.269047	0.17522
	C	0.96875	0.84615	0.875	0.83333	1	0.79167	0.88462	0.55	0.46429	0.5	0.61538	0.625	0.55556	0.63636	0.81818		0.730953	0.17522
AX-168335939	A	0	0.07692	0.08333	0	0	0	0	0.16667	0.26923	0.4	0.30769	0.4375	0.25	0.26923	0.25		0.167371	0.155032
	G	1	0.92308	0.91667	1	1	1	1	0.83333	0.73077	0.6	0.69231	0.5625	0.75	0.73077	0.75		0.832629	0.155032
AX-168335944	T	0.40625	0.61538	0.625	0.79167	0.54167	0.625	0.67857	1	0.96429	1	0.96154	1	0.875	0.96154	1		0.803061	0.202941
	C	0.59375	0.38462	0.375	0.20833	0.45833	0.375	0.32143	0	0.03571	0	0.03846	0	0.125	0.03846	0		0.196939	0.202941
AX-168335945	T	0.42857	0.75	0.77273	0.59091	0.86364	0.75	0.42308	1	1	0.94444	1	1	1	0.96154	0.95833		0.829549	0.205717
	G	0.57143	0.25	0.22727	0.40909	0.13636	0.25	0.57692	0	0	0.05556	0	0	0	0.03846	0.04167		0.170451	0.205717
AX-168335946	A	0.33333	0.72727	0.79167	0.58333	0.86364	0.72727	0.42857	1	0.96429	1	0.96154	1	1	0.96154	1		0.82283	0.221803
	G	0.66667	0.27273	0.20833	0.41667	0.13636	0.27273	0.57143	0	0.03571	0	0.03846	0	0	0.03846	0		0.17717	0.221803
AX-168335950	T	0.25	0.38462	0.5	0.18182	0.625	0.41667	0.25	0.375	0.57143	0.6	0.46154	0.5	0.625	0.5	0.66667		0.460517	0.149844
	C	0.75	0.61538	0.5	0.81818	0.375	0.58333	0.75	0.625	0.42857	0.4	0.53846	0.5	0.375	0.5	0.33333		0.539483	0.149844
AX-168335951	T	0.34375	0.69231	0.83333	0.36364	0.91667	0.375	0.75	1	0.92857	1	0.88462	1	1	0.84615	1		0.795603	0.244007
	G	0.65625	0.30769	0.16667	0.63636	0.08333	0.625	0.25	0	0.07143	0	0.11538	0	0	0.15385	0		0.204397	0.244007
AX-168335958	A	0.3125	0.07692	0.16667	0.08333	0.20833	0.04167	0.14286	0.875	0.39286	0.95	0.80769	0.8125	0.90909	0.5	0.81818		0.473173	0.351151
	G	0.6875	0.92308	0.83333	0.91667	0.79167	0.95833	0.85714	0.125	0.60714	0.05	0.19231	0.1875	0.09091	0.5	0.18182		0.526827	0.351151
AX-168335959	T	0.375	0.23077	0.20833	0.16667	0.22222	0	0.10714	0.70833	0.75	0.75	0.65385	0.625	0.58333	0.53846	0.41667		0.422385	0.253334
	C	0.625	0.76923	0.79167	0.83333	0.77778	1	0.89286	0.29167	0.25	0.25	0.34615	0.375	0.41667	0.46154	0.58333		0.577615	0.253334
AX-168335960	A	0.93333	0.90909	1	0.83333	1	0.5	0.96154	0.79167	0.71429	0.72222	0.66667	0.8125	0.625	0.73077	0.5		0.780027	0.164255
	G	0.06667	0.09091	0	0.16667	0	0.5	0.03846	0.20833	0.28571	0.27778	0.33333	0.1875	0.375	0.26923	0.5		0.219973	0.164255
AX-168335962	T	0.5	0.53846	0.81818	0.70833	0.95833	0.75	0.64286	0.95833	0.75	0.7	0.80769	0.625	0.83333	0.625	0.83333		0.736589	0.136325
	C	0.5	0.46154	0.18182	0.29167	0.04167	0.25	0.35714	0.04167	0.25	0.3	0.19231	0.375	0.16667	0.375	0.16667		0.263411	0.136325
AX-168335963	A	1	0.92308	0.95833	1	1	0.79167	0.92857	0.25	0.35714	0.65	0.53846	0.5625	0.5	0.57692	0.375		0.694111	0.263893
	G	0	0.07692	0.04167	0	0	0.20833	0.07143	0.75	0.64286	0.35	0.46154	0.4375	0.5	0.42308	0.625		0.305889	0.263893
AX-168335964	A	0.53125	0.38462	0.08333	0.20833	0.45833	0.125	0.39286	1	0.89286	1	0.96154	0.9375	1	0.92308	0.95833		0.657135	0.353984
	G	0.46875	0.61538	0.91667	0.79167	0.54167	0.875	0.60714	0	0.10714	0	0.03846	0.0625	0	0.07692	0.04167		0.342865	0.353984
AX-168335967	T	0.59375	0.70833	0.54545	0.68182	0.625	0.68182	0.79167	1	1	1	0.95455	1	1	1	0.95455		0.835796	0.177868
	G	0.40625	0.29167	0.45455	0.31818	0.375	0.31818	0.20833	0	0	0	0.04545	0	0	0	0.04545		0.164204	0.177868
AX-168335971	T	0.5	0.5	0.75	0.45833	0.70833	0.08333	0.39286	0.16667	0.28571	0.2	0.42308	0.0625	0.20833	0.19231	0.08333		0.334319	0.220176
	C	0.5	0.5	0.25	0.54167	0.29167	0.91667	0.60714	0.83333	0.71429	0.8	0.57692	0.9375	0.79167	0.80769	0.91667		0.665681	0.220176
AX-168335972	T	0	0	0.04167	0	0.125	0	0.07143	0.54167	0.25	0.35	0.26923	0.25	0.25	0.5	0.375		0.2016	0.185037
	C	1	1	0.95833	1	0.875	1	0.92857	0.45833	0.75	0.65	0.73077	0.75	0.75	0.5	0.625		0.7984	0.185037
AX-168335974	A	0	0.15385	0.25	0.125	0.45833	0.25	0.25	0.95833	0.92857	0.85	0.96154	0.875	0.875	0.88462	0.875		0.579683	0.368734
	C	1	0.84615	0.75	0.875	0.54167	0.75	0.75	0.04167	0.07143	0.15	0.03846	0.125	0.125	0.11538	0.125		0.420317	0.368734
AX-168335976	A	0.34375	0.46154	0.25	0.45833	0.25	0.5	0.35714	0.33333	0.38462	0.33333	0.30769	0.125	0.25	0.33333	0.41667		0.340315	0.0979256
	G	0.65625	0.53846	0.75	0.54167	0.75	0.5	0.64286	0.66667	0.61538	0.66667	0.69231	0.875	0.75	0.66667	0.58333		0.659685	0.0979256
AX-168335978	A	0.40625	0.30769	0.125	0.41667	0.875	0.25	0.42857	0.95833	0.92857	0.8	0.88462	1	0.625	0.73077	0.79167		0.635209	0.288217
	G	0.59375	0.69231	0.875	0.58333	0.125	0.75	0.57143	0.04167	0.07143	0.2	0.11538	0	0.375	0.26923	0.20833		0.364791	0.288217
AX-168335982	A	0.875	0.80769	0.54167	0.70833	0.75	0.79167	0.78571	0.04167	0.32143	0.1	0.23077	0.1875	0.25	0.42308	0.20833		0.46819	0.295205
	C	0.125	0.19231	0.45833	0.29167	0.25	0.20833	0.21429	0.95833	0.67857	0.9	0.76923	0.8125	0.75	0.57692	0.79167		0.53181	0.295205
AX-168335983	T	0.7	0.88462	0.90909	1	0.68182	0.95455	0.92857	0.66667	0.61538	0.72222	0.68182	0.625	0.625	0.625	0.63636		0.750407	0.140682
	G	0.3	0.11538	0.09091	0	0.31818	0.04545	0.07143	0.33333	0.38462	0.27778	0.31818	0.375	0.375	0.375	0.36364		0.249593	0.140682
AX-168335984	T	0.96875	1	1	1	1	1	1	0.81818	0.96154	0.95	0.88462	1	0.91667	1	0.95833		0.963873	0.0537383
	C	0.03125	0	0	0	0	0	0	0.18182	0.03846	0.05	0.11538	0	0.08333	0	0.04167		0.0361273	0.0537383
AX-168335985	T	1	1	1	1	1	0.875	0.92857	0.45833	0.73077	0.8	0.69231	0.8125	0.95833	0.65385	0.75		0.843977	0.163742
	G	0	0	0	0	0	0.125	0.07143	0.54167	0.26923	0.2	0.30769	0.1875	0.04167	0.34615	0.25		0.156023	0.163742
AX-168335986	A	1	0.92308	0.95833	1	1	1	0.89286	0.20833	0.07143	0.1	0.15385	0.0625	0.08333	0.15385	0.08333		0.512726	0.443041
	G	0	0.07692	0.04167	0	0	0	0.10714	0.79167	0.92857	0.9	0.84615	0.9375	0.91667	0.84615	0.91667		0.487274	0.443041
AX-168335987	T	0.25	0.53846	0.375	0.5	0.5	0.58333	0.39286	0.08333	0	0.05	0	0	0	0.15385	0.04167		0.231233	0.226857
	C	0.75	0.46154	0.625	0.5	0.5	0.41667	0.60714	0.91667	1	0.95	1	1	1	0.84615	0.95833		0.768767	0.226857
AX-168335988	A	1	0.92308	1	1	1	1	0.92857	0.70833	0.5	0.75	0.65385	0.6875	0.70833	0.76923	0.5		0.808593	0.182217
	G	0	0.07692	0	0	0	0	0.07143	0.29167	0.5	0.25	0.34615	0.3125	0.29167	0.23077	0.5		0.191407	0.182217
AX-168335994	A	0.4375	0.26923	0.45833	0.5	0.125	0.625	0.35714	0.54167	0.60714	0.6	0.73077	0.6875	0.66667	0.69231	0.54167		0.522662	0.170289
	G	0.5625	0.73077	0.54167	0.5	0.875	0.375	0.64286	0.45833	0.39286	0.4	0.26923	0.3125	0.33333	0.30769	0.45833		0.477338	0.170289
AX-168335996	A	0.84375	0.34615	0.20833	0.54167	0.375	0.20833	0.42857	1	0.92857	0.95	0.96154	1	1	0.92308	0.95833		0.711555	0.316382
	C	0.15625	0.65385	0.79167	0.45833	0.625	0.79167	0.57143	0	0.07143	0.05	0.03846	0	0	0.07692	0.04167		0.288445	0.316382
AX-168336000	T	1	0.96154	1	1	0.91667	0.79167	0.89286	0.41667	0.53571	0.4	0.42308	0.5625	0.375	0.53846	0.5		0.687611	0.25259
	C	0	0.03846	0	0	0.08333	0.20833	0.10714	0.58333	0.46429	0.6	0.57692	0.4375	0.625	0.46154	0.5		0.312389	0.25259
AX-168336004	A	0	0	0	0	0	0	0.03571	0.375	0.28571	0.2	0.15385	0.1875	0.16667	0.03846	0.5		0.129527	0.158104
	C	1	1	1	1	1	1	0.96429	0.625	0.71429	0.8	0.84615	0.8125	0.83333	0.96154	0.5		0.870473	0.158104
AX-168336005	T	0.21875	0.46154	0.41667	0.75	0.33333	0.58333	0.67857	0.91667	0.92857	0.8	0.96154	0.9375	0.95455	0.92308	0.95833		0.721495	0.257477
	G	0.78125	0.53846	0.58333	0.25	0.66667	0.41667	0.32143	0.08333	0.07143	0.2	0.03846	0.0625	0.04545	0.07692	0.04167		0.278505	0.257477
AX-168336007	T	0.96667	0.76923	0.625	0.875	0.91667	0.58333	0.42857	0.41667	0.35714	0.6	0.46154	0.25	0.5	0.57692	0.625		0.596783	0.209514
	C	0.03333	0.23077	0.375	0.125	0.08333	0.41667	0.57143	0.58333	0.64286	0.4	0.53846	0.75	0.5	0.42308	0.375		0.403217	0.209514
AX-168336008	T	0.03125	0.23077	0.375	0.125	0.08333	0.41667	0.57143	0.58333	0.64286	0.4	0.53846	0.75	0.5	0.42308	0.375		0.403079	0.209777
	G	0.96875	0.76923	0.625	0.875	0.91667	0.58333	0.42857	0.41667	0.35714	0.6	0.46154	0.25	0.5	0.57692	0.625		0.596921	0.209777
AX-168336015	T	0	0	0	0	0	0	0.07143	0.29167	0.28571	0.2	0.34615	0.25	0.20833	0.42308	0.33333		0.160647	0.155958
	C	1	1	1	1	1	1	0.92857	0.70833	0.71429	0.8	0.65385	0.75	0.79167	0.57692	0.66667		0.839353	0.155958
AX-168336016	T	0	0.03846	0.125	0	0.33333	0	0.07143	0.375	0.64286	0.5	0.42308	0.5	0.41667	0.42308	0.66667		0.301039	0.239628
	C	1	0.96154	0.875	1	0.66667	1	0.92857	0.625	0.35714	0.5	0.57692	0.5	0.58333	0.57692	0.33333		0.698961	0.239628
AX-168336025	T	0.21875	0.69231	0.625	0.91667	0.875	0.90909	0.71429	0.20833	0.39286	0.25	0.23077	0.4375	0.58333	0.375	0.33333		0.517482	0.259178
	C	0.78125	0.30769	0.375	0.08333	0.125	0.09091	0.28571	0.79167	0.60714	0.75	0.76923	0.5625	0.41667	0.625	0.66667		0.482518	0.259178
AX-168336028	T	1	1	1	1	1	1	0.96429	0.61111	0.63636	0.77778	0.83333	0.8125	0.6	0.75	0.81818		0.85357	0.153761
	C	0	0	0	0	0	0	0.03571	0.38889	0.36364	0.22222	0.16667	0.1875	0.4	0.25	0.18182		0.14643	0.153761
AX-168336029	A	1	1	1	1	1	1	1	0.875	0.96429	0.95	0.84615	0.875	0.875	0.92308	0.95833		0.951123	0.0574078
	G	0	0	0	0	0	0	0	0.125	0.03571	0.05	0.15385	0.125	0.125	0.07692	0.04167		0.0488767	0.0574078
AX-168336031	A	1	1	1	1	1	0.95833	0.85714	0.375	0.17857	0.05	0	0.125	0.08333	0.19231	0.08333		0.526867	0.441649
	G	0	0	0	0	0	0.04167	0.14286	0.625	0.82143	0.95	1	0.875	0.91667	0.80769	0.91667		0.473133	0.441649
AX-168336032	A	0.46875	0.69231	0.66667	0.625	0.79167	0.625	0.75	0.875	0.60714	0.7	0.88462	0.75	0.83333	0.69231	0.91667		0.725231	0.12185
	G	0.53125	0.30769	0.33333	0.375	0.20833	0.375	0.25	0.125	0.39286	0.3	0.11538	0.25	0.16667	0.30769	0.08333		0.274769	0.12185
AX-168336034	A	0.21875	0.53846	0.5	0.25	0.04167	0.08333	0.28571	0.75	0.85714	0.65	0.84615	0.75	0.875	0.76923	0.66667		0.538807	0.291039
	G	0.78125	0.46154	0.5	0.75	0.95833	0.91667	0.71429	0.25	0.14286	0.35	0.15385	0.25	0.125	0.23077	0.33333		0.461193	0.291039
AX-168336035	T	0.40625	0.23077	0.375	0.33333	0.63636	0.58333	0.71429	0.625	0.67857	0.55	0.53846	0.5	0.54167	0.65385	0.375		0.516125	0.142618
	G	0.59375	0.76923	0.625	0.66667	0.36364	0.41667	0.28571	0.375	0.32143	0.45	0.46154	0.5	0.45833	0.34615	0.625		0.483875	0.142618
AX-168336036	T	1	0.84615	0.95833	1	0.70833	0.95833	0.92857	0.08333	0.14286	0.35	0.11538	0.0625	0.20833	0.15385	0.33333		0.523286	0.392298
	C	0	0.15385	0.04167	0	0.29167	0.04167	0.07143	0.91667	0.85714	0.65	0.88462	0.9375	0.79167	0.84615	0.66667		0.476714	0.392298
AX-168336039	T	0.5625	0.19231	0.08333	0.125	0	0.16667	0.17857	0.58333	0.57692	0.55	0.61538	0.3125	0.375	0.69231	0.625		0.375921	0.235793
	C	0.4375	0.80769	0.91667	0.875	1	0.83333	0.82143	0.41667	0.42308	0.45	0.38462	0.6875	0.625	0.30769	0.375		0.624079	0.235793
AX-168336040	T	0.15625	0	0	0	0	0	0.10714	0.41667	0.53846	0.45	0.46154	0.6875	0.70833	0.76923	0.33333		0.308563	0.288346
	C	0.84375	1	1	1	1	1	0.89286	0.58333	0.46154	0.55	0.53846	0.3125	0.29167	0.23077	0.66667		0.691437	0.288346
AX-168336042	A	0.6875	1	0.83333	0.94444	1	0.81818	0.77273	0	0.03571	0.15	0.11538	0.0625	0.1	0.33333	0.125		0.465207	0.40152
	C	0.3125	0	0.16667	0.05556	0	0.18182	0.22727	1	0.96429	0.85	0.88462	0.9375	0.9	0.66667	0.875		0.534793	0.40152
AX-168336045	T	0.53125	0.375	0.4	0.55556	0.375	0.45455	0.30769	0.22727	0.38462	0.35	0.22727	0.35714	0.36364	0.375	0.09091		0.358327	0.116451
	C	0.46875	0.625	0.6	0.44444	0.625	0.54545	0.69231	0.77273	0.61538	0.65	0.77273	0.64286	0.63636	0.625	0.90909		0.641673	0.116451
AX-168336048	A	0.9375	1	1	1	1	0.95833	0.89286	0.54167	0.17857	0.4	0.15385	0.1875	0.08333	0.26923	0.25		0.590189	0.383191
	G	0.0625	0	0	0	0	0.04167	0.10714	0.45833	0.82143	0.6	0.84615	0.8125	0.91667	0.73077	0.75		0.409811	0.383191
AX-168336050	A	1	1	0.875	1	0.95833	0.875	0.92857	0.5	0.71429	0.85	0.73077	1	0.91667	0.96154	0.95833		0.884567	0.14015
	C	0	0	0.125	0	0.04167	0.125	0.07143	0.5	0.28571	0.15	0.26923	0	0.08333	0.03846	0.04167		0.115433	0.14015
AX-168336053	T	0.25	0.73077	0.75	0.625	0.625	0.20833	0.57692	0.625	0.89286	0.95	1	0.75	0.95833	0.88462	0.91667		0.716233	0.241382
	C	0.75	0.26923	0.25	0.375	0.375	0.79167	0.42308	0.375	0.10714	0.05	0	0.25	0.04167	0.11538	0.08333		0.283767	0.241382
AX-168336059	T	0	0	0	0	0	0.04167	0.03571	0.3125	0.04167	0.05	0	0.08333	0.0625	0	0		0.0418253	0.0799616
	C	1	1	1	1	1	0.95833	0.96429	0.6875	0.95833	0.95	1	0.91667	0.9375	1	1		0.958175	0.0799616
AX-168336062	A	0.15625	0.16667	0.25	0.45833	0.375	0.20833	0.42857	0.08333	0.35714	0.3	0.34615	0.25	0.25	0.38462	0.33333		0.289848	0.107116
	G	0.84375	0.83333	0.75	0.54167	0.625	0.79167	0.57143	0.91667	0.64286	0.7	0.65385	0.75	0.75	0.61538	0.66667		0.710152	0.107116
AX-168336064	T	0	0.03846	0.04167	0	0	0	0.10714	0.70833	0.39286	0.6	0.53846	0.375	0.54167	0.30769	0.625		0.285085	0.270044
	C	1	0.96154	0.95833	1	1	1	0.89286	0.29167	0.60714	0.4	0.46154	0.625	0.45833	0.69231	0.375		0.714915	0.270044
AX-168336065	T	0.53846	0.66667	0.75	0.58333	0.54167	0.09091	0.5	1	1	1	0.95833	1	1	0.875	1		0.766958	0.273794
	G	0.46154	0.33333	0.25	0.41667	0.45833	0.90909	0.5	0	0	0	0.04167	0	0	0.125	0		0.233042	0.273794
AX-168336068	A	0.15625	0.92308	0.70833	0.41667	0.5	0.5	0.71429	0.41667	0.67857	0.6	0.5	0.6875	0.54167	0.34615	0.58333		0.551501	0.183221
	G	0.84375	0.07692	0.29167	0.58333	0.5	0.5	0.28571	0.58333	0.32143	0.4	0.5	0.3125	0.45833	0.65385	0.41667		0.448499	0.183221
AX-168336072	T	0.03125	0.11538	0.33333	0.04167	0.08333	0	0.25	0.20833	0.28571	0.45	0.42308	0.4375	0.70833	0.42308	0.16667		0.263844	0.199788
	G	0.96875	0.88462	0.66667	0.95833	0.91667	1	0.75	0.79167	0.71429	0.55	0.57692	0.5625	0.29167	0.57692	0.83333		0.736156	0.199788
AX-168336073	T	0.5	0.75	0.45833	0.41667	0.58333	0.45833	0.39286	0	0.14286	0.2	0.11538	0.25	0.125	0.07692	0.16667		0.30909	0.216028
	C	0.5	0.25	0.54167	0.58333	0.41667	0.54167	0.60714	1	0.85714	0.8	0.88462	0.75	0.875	0.92308	0.83333		0.69091	0.216028
AX-168336074	A	0.75	0.61538	0.95833	0.79167	0.70833	0.95833	1	0.54167	0.60714	0.65	0.61538	0.75	0.625	0.73077	0.75		0.7368	0.140462
	C	0.25	0.38462	0.04167	0.20833	0.29167	0.04167	0	0.45833	0.39286	0.35	0.38462	0.25	0.375	0.26923	0.25		0.2632	0.140462
AX-168336083	T	0.34375	0.30769	0.29167	0.41667	0.5	0.25	0.64286	0.5	0.46154	0.6	0.53846	0.4375	0.45833	0.5	0.75		0.466565	0.13601
	C	0.65625	0.69231	0.70833	0.58333	0.5	0.75	0.35714	0.5	0.53846	0.4	0.46154	0.5625	0.54167	0.5	0.25		0.533435	0.13601
AX-168336087	T	0.6875	0.11538	0.20833	0.375	0.45833	0.16667	0.21429	0.375	0.60714	0.6	0.53846	0.6875	0.54167	0.15385	0.29167		0.401386	0.20197
	C	0.3125	0.88462	0.79167	0.625	0.54167	0.83333	0.78571	0.625	0.39286	0.4	0.46154	0.3125	0.45833	0.84615	0.70833		0.598614	0.20197
AX-168336088	T	1	1	1	1	1	1	0.85714	0.70833	0.53571	0.65	0.57692	0.4375	0.45833	0.54167	0.625		0.759373	0.225915
	G	0	0	0	0	0	0	0.14286	0.29167	0.46429	0.35	0.42308	0.5625	0.54167	0.45833	0.375		0.240627	0.225915
AX-168336090	T	0.96875	0.76923	0.70833	0.625	0.75	0.95833	0.64286	0.29167	0.46429	0.33333	0.65385	0.5625	0.25	0.34615	0.58333		0.593841	0.224446
	G	0.03125	0.23077	0.29167	0.375	0.25	0.04167	0.35714	0.70833	0.53571	0.66667	0.34615	0.4375	0.75	0.65385	0.41667		0.406159	0.224446
AX-168336092	A	0.21875	0.38462	0.20833	0.20833	0.58333	0.41667	0.25	1	0.78571	0.9	0.88462	0.875	0.625	0.53846	0.875		0.583588	0.289341
	G	0.78125	0.61538	0.79167	0.79167	0.41667	0.58333	0.75	0	0.21429	0.1	0.11538	0.125	0.375	0.46154	0.125		0.416412	0.289341
AX-168336093	T	0.03125	0.03846	0	0	0	0.08333	0.14286	0.58333	0.64286	0.65	0.61538	0.4375	0.66667	0.65385	0.54167		0.339144	0.294721
	C	0.96875	0.96154	1	1	1	0.91667	0.85714	0.41667	0.35714	0.35	0.38462	0.5625	0.33333	0.34615	0.45833		0.660856	0.294721
AX-168336094	T	0.28125	0.19231	0.20833	0.08333	0	0.04167	0.14286	0.79167	0.71429	0.8	1	0.875	0.79167	0.76923	0.83333		0.501663	0.365383
	G	0.71875	0.80769	0.79167	0.91667	1	0.95833	0.85714	0.20833	0.28571	0.2	0	0.125	0.20833	0.23077	0.16667		0.498337	0.365383
AX-168336099	T	0.65625	0.5	0.63636	0.41667	0.70833	0.58333	0.60714	0.45833	0.67857	0.75	0.61538	0.625	0.54167	0.5	0.75		0.601802	0.101987
	C	0.34375	0.5	0.36364	0.58333	0.29167	0.41667	0.39286	0.54167	0.32143	0.25	0.38462	0.375	0.45833	0.5	0.25		0.398198	0.101987
AX-168336103	A	0.5625	0.65385	0.375	0.375	0.54167	0.625	0.39286	0.625	0.67857	0.55	0.5	0.625	0.66667	0.69231	0.66667		0.568673	0.111837
	G	0.4375	0.34615	0.625	0.625	0.45833	0.375	0.60714	0.375	0.32143	0.45	0.5	0.375	0.33333	0.30769	0.33333		0.431327	0.111837
AX-168336104	T	0.15625	0.34615	0.20833	0.29167	0.54167	0.04167	0.21429	0.625	0.67857	0.5	0.5	0.625	0.66667	0.65385	0.625		0.444941	0.215221
	C	0.84375	0.65385	0.79167	0.70833	0.45833	0.95833	0.78571	0.375	0.32143	0.5	0.5	0.375	0.33333	0.34615	0.375		0.555059	0.215221
AX-168336109	A	0.56667	0.34615	0.16667	0.375	0.08333	0.36364	0.28571	0.70833	0.89286	0.95	0.80769	0.4375	0.86364	0.77273	0.75		0.557995	0.281636
	G	0.43333	0.65385	0.83333	0.625	0.91667	0.63636	0.71429	0.29167	0.10714	0.05	0.19231	0.5625	0.13636	0.22727	0.25		0.442005	0.281636
AX-168336112	T	0	0.07692	0.16667	0	0.08333	0.04167	0.35714	0.79167	0.82143	0.6	0.76923	0.5625	0.875	0.69231	0.70833		0.436413	0.341147
	C	1	0.92308	0.83333	1	0.91667	0.95833	0.64286	0.20833	0.17857	0.4	0.23077	0.4375	0.125	0.30769	0.29167		0.563587	0.341147
AX-168336119	T	0	0.11538	0.20833	0	0	0.04167	0.21429	0.41667	0.28571	0.35	0.23077	0.0625	0.33333	0.34615	0.20833		0.187542	0.142935
	C	1	0.88462	0.79167	1	1	0.95833	0.78571	0.58333	0.71429	0.65	0.76923	0.9375	0.66667	0.65385	0.79167		0.812458	0.142935
AX-168336121	A	0.625	0.68182	0.41667	0.36364	0.6	0.71429	0.35714	0.66667	0.71429	0.6	0.79167	0.6	0.29167	0.54167	0.55		0.567635	0.148406
	G	0.375	0.31818	0.58333	0.63636	0.4	0.28571	0.64286	0.33333	0.28571	0.4	0.20833	0.4	0.70833	0.45833	0.45		0.432365	0.148406
AX-168336122	A	0.4375	0.69231	0.45833	0.54167	0.66667	0.33333	0.5	0.79167	0.92857	0.75	0.80769	0.75	0.875	0.61538	0.79167		0.662653	0.175358
	C	0.5625	0.30769	0.54167	0.45833	0.33333	0.66667	0.5	0.20833	0.07143	0.25	0.19231	0.25	0.125	0.38462	0.20833		0.337347	0.175358
AX-168336126	A	0.78125	1	1	1	1	0.91667	1	0.70833	0.75	0.85	0.57692	1	1	0.96154	0.66667		0.880759	0.147157
	G	0.21875	0	0	0	0	0.08333	0	0.29167	0.25	0.15	0.42308	0	0	0.03846	0.33333		0.119241	0.147157
AX-168336127	A	0.96875	1	0.95833	1	0.95833	0.875	0.64286	0.625	0.25	0.35	0.38462	0.25	0.45833	0.26923	0.33333		0.621585	0.309187
	G	0.03125	0	0.04167	0	0.04167	0.125	0.35714	0.375	0.75	0.65	0.61538	0.75	0.54167	0.73077	0.66667		0.378415	0.309187
AX-168336132	A	0.0625	0.03846	0.04167	0.04167	0	0	0.10714	0.54167	0.85714	0.6	0.75	0.8125	0.63636	0.69231	0.33333		0.36765	0.33795
	G	0.9375	0.96154	0.95833	0.95833	1	1	0.89286	0.45833	0.14286	0.4	0.25	0.1875	0.36364	0.30769	0.66667		0.63235	0.33795
AX-168336133	A	0.0625	0.03846	0.04167	0.04167	0	0	0.07692	0.54167	0.85714	0.6	0.76923	0.8125	0.63636	0.69231	0.33333		0.366917	0.341287
	G	0.9375	0.96154	0.95833	0.95833	1	1	0.92308	0.45833	0.14286	0.4	0.23077	0.1875	0.36364	0.30769	0.66667		0.633083	0.341287
AX-168336134	A	1	1	1	1	1	1	0.96429	0.16667	0.14286	0.4	0.38462	0.5	0.54167	0.65385	0.41667		0.678042	0.331059
	G	0	0	0	0	0	0	0.03571	0.83333	0.85714	0.6	0.61538	0.5	0.45833	0.34615	0.58333		0.321958	0.331059
AX-168336135	T	0.4375	0.5	0.29167	0.08333	0.375	0	0.07143	0	0	0	0	0	0	0	0		0.117262	0.183788
	G	0.5625	0.5	0.70833	0.91667	0.625	1	0.92857	1	1	1	1	1	1	1	1		0.882738	0.183788
AX-168336136	T	0.96875	0.88462	0.79167	0.875	0.91667	0.70833	0.85714	0.45455	0.69231	0.7	0.83333	0.8125	1	1	0.66667		0.810769	0.147563
	C	0.03125	0.11538	0.20833	0.125	0.08333	0.29167	0.14286	0.54545	0.30769	0.3	0.16667	0.1875	0	0	0.33333		0.189231	0.147563
AX-168336137	T	0.6875	0.96154	0.95833	0.95833	0.41667	1	0.85714	0	0	0.15	0.03846	0.125	0	0.07692	0		0.415326	0.430979
	G	0.3125	0.03846	0.04167	0.04167	0.58333	0	0.14286	1	1	0.85	0.96154	0.875	1	0.92308	1		0.584674	0.430979
AX-168336139	T	0.3125	0.57692	0.5	0.20833	0.79167	0.875	0.46429	0.20833	0.35714	0.3	0.5	0.4375	0.16667	0.46154	0.5		0.443993	0.20143
	C	0.6875	0.42308	0.5	0.79167	0.20833	0.125	0.53571	0.79167	0.64286	0.7	0.5	0.5625	0.83333	0.53846	0.5		0.556007	0.20143
AX-168336142	T	0	0	0	0	0	0	0.03571	0.33333	0.42308	0.35	0.53846	0.375	0.70833	0.46154	0.29167		0.234475	0.241955
	C	1	1	1	1	1	1	0.96429	0.66667	0.57692	0.65	0.46154	0.625	0.29167	0.53846	0.70833		0.765525	0.241955
AX-168336143	T	0.6	0.38462	0.45833	0.5	0.20833	0.29167	0.26923	0.16667	0.17857	0.4	0.375	0.5	0.29167	0.46154	0.29167		0.358487	0.129482
	C	0.4	0.61538	0.54167	0.5	0.79167	0.70833	0.73077	0.83333	0.82143	0.6	0.625	0.5	0.70833	0.53846	0.70833		0.641513	0.129482
AX-168336144	A	0.375	0.88462	0.83333	0.875	0.5	0.58333	0.60714	0.25	0.32143	0.4	0.38462	0.3125	0.29167	0.34615	0.29167		0.483764	0.2225
	G	0.625	0.11538	0.16667	0.125	0.5	0.41667	0.39286	0.75	0.67857	0.6	0.61538	0.6875	0.70833	0.65385	0.70833		0.516236	0.2225
AX-168336145	A	0.375	0.88462	0.83333	0.875	0.5	0.58333	0.60714	0.25	0.32143	0.4	0.38462	0.3125	0.29167	0.34615	0.29167		0.483764	0.2225
	G	0.625	0.11538	0.16667	0.125	0.5	0.41667	0.39286	0.75	0.67857	0.6	0.61538	0.6875	0.70833	0.65385	0.70833		0.516236	0.2225
AX-168336148	A	0.84375	0.84615	0.75	0.70833	0.91667	0.625	0.75	0.41667	0.32143	0.55	0.38462	0.4375	0.20833	0.34615	0.41667		0.568085	0.223659
	G	0.15625	0.15385	0.25	0.29167	0.08333	0.375	0.25	0.58333	0.67857	0.45	0.61538	0.5625	0.79167	0.65385	0.58333		0.431915	0.223659
AX-168336152	T	0.28125	0.03846	0.125	0.125	0.33333	0.29167	0.35714	0.45833	0.42857	0.35	0.5	0.1875	0.08333	0.38462	0.33333		0.285169	0.142208
	C	0.71875	0.96154	0.875	0.875	0.66667	0.70833	0.64286	0.54167	0.57143	0.65	0.5	0.8125	0.91667	0.61538	0.66667		0.714831	0.142208
AX-168336153	T	0	0	0.08333	0.08333	0.20833	0.125	0.28571	0.27778	0.82143	0.75	0.73077	0.57143	0.625	0.5	0.66667		0.381919	0.296004
	C	1	1	0.91667	0.91667	0.79167	0.875	0.71429	0.72222	0.17857	0.25	0.26923	0.42857	0.375	0.5	0.33333		0.618081	0.296004
AX-168336156	T	0.5625	0.45455	0.375	0.33333	0.22727	0.33333	0.25	0.70833	0.69231	0.44444	0.58333	0.8125	0.59091	0.5	0.66667		0.502298	0.176892
	G	0.4375	0.54545	0.625	0.66667	0.77273	0.66667	0.75	0.29167	0.30769	0.55556	0.41667	0.1875	0.40909	0.5	0.33333		0.497702	0.176892
AX-168336158	A	0.375	0.23077	0.25	0.375	0	0.54167	0.46429	0.29167	0.42857	0.35	0.26923	0.375	0.375	0.5	0.08333		0.327302	0.146629
	G	0.625	0.76923	0.75	0.625	1	0.45833	0.53571	0.70833	0.57143	0.65	0.73077	0.625	0.625	0.5	0.91667		0.672698	0.146629
AX-168336159	T	0.6875	0.23077	0.25	0.16667	0.20833	0.20833	0.39286	0.41667	0.28571	0.25	0.29167	0.5	0.625	0.11538	0.33333		0.330815	0.165533
	C	0.3125	0.76923	0.75	0.83333	0.79167	0.79167	0.60714	0.58333	0.71429	0.75	0.70833	0.5	0.375	0.88462	0.66667		0.669185	0.165533
AX-168336160	T	0.5	0.73077	0.625	0.66667	0.375	0.33333	0.5	0.625	0.64286	0.5	0.5	0.875	0.66667	0.57692	0.45833		0.571703	0.140161
	C	0.5	0.26923	0.375	0.33333	0.625	0.66667	0.5	0.375	0.35714	0.5	0.5	0.125	0.33333	0.42308	0.54167		0.428297	0.140161
AX-168336161	A	0.5	0.73077	0.625	0.66667	0.375	0.33333	0.5	0.625	0.64286	0.5	0.53846	0.875	0.66667	0.57692	0.45833		0.574267	0.139104
	G	0.5	0.26923	0.375	0.33333	0.625	0.66667	0.5	0.375	0.35714	0.5	0.46154	0.125	0.33333	0.42308	0.54167		0.425733	0.139104
AX-168336162	A	0	0	0	0	0	0	0.07143	0.33333	0.53846	0.4	0.34615	0.5	0.54167	0.38462	0.31818		0.228923	0.2224
	C	1	1	1	1	1	1	0.92857	0.66667	0.46154	0.6	0.65385	0.5	0.45833	0.61538	0.68182		0.771077	0.2224
AX-168336163	T	0.59375	0.80769	0.54167	0.79167	0.41667	0.875	0.92857	0.41667	0.32143	0.35	0.34615	0.375	0.5	0.34615	0.625		0.549028	0.211352
	C	0.40625	0.19231	0.45833	0.20833	0.58333	0.125	0.07143	0.58333	0.67857	0.65	0.65385	0.625	0.5	0.65385	0.375		0.450972	0.211352
AX-168336164	A	0.34375	0.5	0.66667	0.91667	0.79167	0.33333	0.60714	0.04545	0.15385	0.3	0.16667	0.25	0.20833	0.19231	0.16667		0.376167	0.260633
	G	0.65625	0.5	0.33333	0.08333	0.20833	0.66667	0.39286	0.95455	0.84615	0.7	0.83333	0.75	0.79167	0.80769	0.83333		0.623833	0.260633
AX-168336168	A	0.125	0.61538	0.5	0.5	0.45833	0.5	0.39286	0.04167	0.39286	0.1	0.03846	0.0625	0.08333	0	0.29167		0.273471	0.21554
	G	0.875	0.38462	0.5	0.5	0.54167	0.5	0.60714	0.95833	0.60714	0.9	0.96154	0.9375	0.91667	1	0.70833		0.726529	0.21554
AX-168336173	A	0.46429	0.23077	0.58333	0.11111	0.29167	0.41667	0.30769	0.20833	0.14286	0.05556	0.35	0.07143	0.22727	0.29167	0.16667		0.261288	0.148739
	G	0.53571	0.76923	0.41667	0.88889	0.70833	0.58333	0.69231	0.79167	0.85714	0.94444	0.65	0.92857	0.77273	0.70833	0.83333		0.738712	0.148739
AX-168336175	A	0.96154	0.91667	1	0.95	0.94444	0.85	0.76923	0.79167	0.70833	0.5	0.54167	0.5	0.45833	0.57692	0.45833		0.728475	0.204979
	G	0.03846	0.08333	0	0.05	0.05556	0.15	0.23077	0.20833	0.29167	0.5	0.45833	0.5	0.54167	0.42308	0.54167		0.271525	0.204979
AX-168336176	T	0.0625	0.03846	0.20833	0.16667	0	0.125	0.14286	1	0.78571	0.85	0.92308	0.8125	0.95833	0.61538	0.79167		0.498699	0.392609
	C	0.9375	0.96154	0.79167	0.83333	1	0.875	0.85714	0	0.21429	0.15	0.07692	0.1875	0.04167	0.38462	0.20833		0.501301	0.392609
AX-168336178	T	0	0.15385	0.29167	0.20833	0.08333	0.16667	0.14286	0.375	0.42857	0.3	0.23077	0.25	0.41667	0.19231	0.45833		0.246557	0.132593
	C	1	0.84615	0.70833	0.79167	0.91667	0.83333	0.85714	0.625	0.57143	0.7	0.76923	0.75	0.58333	0.80769	0.54167		0.753443	0.132593
AX-168336179	T	0.71875	0.91667	0.75	0.77273	0.83333	0.70833	0.67857	0.54167	0.64286	0.5	0.26923	0.5625	0.45833	0.61538	0.45833		0.628445	0.167623
	C	0.28125	0.08333	0.25	0.22727	0.16667	0.29167	0.32143	0.45833	0.35714	0.5	0.73077	0.4375	0.54167	0.38462	0.54167		0.371555	0.167623
AX-168336182	A	0.3125	0.45	0.27273	0.28571	0.125	0.22222	0.5	0.66667	0.46429	0.4	0.57692	0.6875	0.54167	0.38462	0.66667		0.4371	0.172507
	G	0.6875	0.55	0.72727	0.71429	0.875	0.77778	0.5	0.33333	0.53571	0.6	0.42308	0.3125	0.45833	0.61538	0.33333		0.5629	0.172507
AX-168336185	T	0.5625	0.53846	0.375	0.5	0.75	0.33333	0.39286	0.75	0.67857	0.55	0.76923	0.5625	0.83333	0.80769	0.58333		0.59912	0.160668
	C	0.4375	0.46154	0.625	0.5	0.25	0.66667	0.60714	0.25	0.32143	0.45	0.23077	0.4375	0.16667	0.19231	0.41667		0.40088	0.160668
AX-168336186	A	1	1	0.95833	0.95833	0.66667	1	0.78571	0.45833	0.28571	0.4	0.15385	0.1875	0.41667	0.34615	0.16667		0.585595	0.336633
	C	0	0	0.04167	0.04167	0.33333	0	0.21429	0.54167	0.71429	0.6	0.84615	0.8125	0.58333	0.65385	0.83333		0.414405	0.336633
AX-168336187	T	0.09375	0.19231	0.125	0.375	0.5	0.45833	0.5	0	0.21429	0.2	0.15385	0	0.16667	0.11538	0		0.206305	0.174098
	C	0.90625	0.80769	0.875	0.625	0.5	0.54167	0.5	1	0.78571	0.8	0.84615	1	0.83333	0.88462	1		0.793695	0.174098
AX-168336188	T	0.0625	0	0	0	0	0	0.03571	0.16667	0.10714	0.2	0.26923	0.0625	0.16667	0.07692	0.20833		0.090378	0.090792
	C	0.9375	1	1	1	1	1	0.96429	0.83333	0.89286	0.8	0.73077	0.9375	0.83333	0.92308	0.79167		0.909622	0.090792
AX-168336190	T	0.09375	0	0.125	0.08333	0	0	0.17857	0.41667	0.60714	0.6	0.69231	0.6875	0.83333	0.61538	0.58333		0.367754	0.304981
	G	0.90625	1	0.875	0.91667	1	1	0.82143	0.58333	0.39286	0.4	0.30769	0.3125	0.16667	0.38462	0.41667		0.632246	0.304981
AX-168336191	A	0.15625	0.11538	0.125	0.33333	0.25	0.16667	0.28571	0.91667	0.82143	0.8	0.65385	0.875	0.95833	0.92308	0.875		0.55038	0.346087
	G	0.84375	0.88462	0.875	0.66667	0.75	0.83333	0.71429	0.08333	0.17857	0.2	0.34615	0.125	0.04167	0.07692	0.125		0.44962	0.346087
AX-168336193	T	1	1	1	1	1	0.91667	0.92857	0.375	0.60714	0.35	0.42308	0.3125	0.29167	0.34615	0.5		0.670052	0.308368
	G	0	0	0	0	0	0.08333	0.07143	0.625	0.39286	0.65	0.57692	0.6875	0.70833	0.65385	0.5		0.329948	0.308368
AX-168336201	A	0.71875	0.42308	0.45833	0.41667	0.58333	0.75	0.39286	0.875	0.57143	0.75	0.84615	0.75	0.79167	0.84615	0.66667		0.656006	0.169352
	G	0.28125	0.57692	0.54167	0.58333	0.41667	0.25	0.60714	0.125	0.42857	0.25	0.15385	0.25	0.20833	0.15385	0.33333		0.343994	0.169352
AX-168336202	A	1	0.91667	0.91667	0.875	0.91667	0.875	0.89286	0.54167	0.89286	0.66667	0.76923	0.71429	0.81818	0.875	0.70833		0.825273	0.121571
	G	0	0.08333	0.08333	0.125	0.08333	0.125	0.10714	0.45833	0.10714	0.33333	0.23077	0.28571	0.18182	0.125	0.29167		0.174727	0.121571
AX-168336210	A	0.25	0.5	0.41667	0.66667	0.58333	0.33333	0.35714	0.66667	0.64286	0.55	0.57692	0.5	0.66667	0.69231	0.625		0.535171	0.139076
	G	0.75	0.5	0.58333	0.33333	0.41667	0.66667	0.64286	0.33333	0.35714	0.45	0.42308	0.5	0.33333	0.30769	0.375		0.464829	0.139076
AX-168336212	T	0.03125	0.03846	0	0	0.04167	0.125	0.21429	0.91667	0.75	0.7	0.92308	0.625	0.79167	0.61538	0.625		0.426498	0.365354
	G	0.96875	0.96154	1	1	0.95833	0.875	0.78571	0.08333	0.25	0.3	0.07692	0.375	0.20833	0.38462	0.375		0.573502	0.365354
AX-168336213	A	0.34375	0.26923	0.25	0.625	0.20833	0.20833	0.25	0	0	0.05	0.03846	0.125	0.20833	0.30769	0.08333		0.19783	0.162711
	G	0.65625	0.73077	0.75	0.375	0.79167	0.79167	0.75	1	1	0.95	0.96154	0.875	0.79167	0.69231	0.91667		0.80217	0.162711
AX-168336215	A	0.125	0.30769	0.20833	0.45833	0.375	0.33333	0.42857	0.29167	0.11538	0.05	0.15385	0.1875	0.20833	0.26923	0.25		0.250814	0.117611
	G	0.875	0.69231	0.79167	0.54167	0.625	0.66667	0.57143	0.70833	0.88462	0.95	0.84615	0.8125	0.79167	0.73077	0.75		0.749186	0.117611
AX-168336219	A	0.5625	0.25	0.27273	0.29167	0.16667	0.41667	0.14286	0.45455	0.14286	0.1875	0.07692	0	0.18182	0.20833	0.125		0.232005	0.14951
	G	0.4375	0.75	0.72727	0.70833	0.83333	0.58333	0.85714	0.54545	0.85714	0.8125	0.92308	1	0.81818	0.79167	0.875		0.767995	0.14951
AX-168336223	A	0.6875	0.38462	0.5	0.625	0.33333	0.375	0.57143	0	0.21429	0.2	0.11538	0.125	0.08333	0.30769	0.20833		0.315393	0.208269
	G	0.3125	0.61538	0.5	0.375	0.66667	0.625	0.42857	1	0.78571	0.8	0.88462	0.875	0.91667	0.69231	0.79167		0.684607	0.208269
AX-168336225	A	0.84375	0.53846	0.54167	0.45833	0.41667	0.29167	0.42857	0.79167	0.57143	0.5	0.15385	0.4375	0.375	0.38462	0.75		0.498879	0.185911
	G	0.15625	0.46154	0.45833	0.54167	0.58333	0.70833	0.57143	0.20833	0.42857	0.5	0.84615	0.5625	0.625	0.61538	0.25		0.501121	0.185911
AX-168336228	A	1	0.96154	1	1	1	1	0.92857	0.66667	0.67857	0.66667	0.70833	0.6875	0.77273	0.65385	0.58333		0.820517	0.164038
	G	0	0.03846	0	0	0	0	0.07143	0.33333	0.32143	0.33333	0.29167	0.3125	0.22727	0.34615	0.41667		0.179483	0.164038
AX-168336229	T	0	0.07692	0	0	0	0	0.07143	0.66667	0.64286	0.7	0.57692	0.6875	0.75	0.57692	0.54167		0.352726	0.325877
	C	1	0.92308	1	1	1	1	0.92857	0.33333	0.35714	0.3	0.42308	0.3125	0.25	0.42308	0.45833		0.647274	0.325877
AX-168336230	A	0.6	0.57692	0.58333	0.625	0.55556	0.75	0.5	0.625	0.89286	0.85	0.80769	0.35714	0.91667	0.80769	0.83333		0.685413	0.163739
	G	0.4	0.42308	0.41667	0.375	0.44444	0.25	0.5	0.375	0.10714	0.15	0.19231	0.64286	0.08333	0.19231	0.16667		0.314587	0.163739
AX-168336233	A	0.59375	0.15385	0.41667	0.33333	0.75	0.41667	0.10714	0.5	0.67857	0.35	0.57692	0.5625	0.58333	0.57692	0.54167		0.476088	0.180742
	G	0.40625	0.84615	0.58333	0.66667	0.25	0.58333	0.89286	0.5	0.32143	0.65	0.42308	0.4375	0.41667	0.42308	0.45833		0.523912	0.180742
AX-168336234	A	0.03125	0.15385	0.04167	0.04167	0	0.25	0.32143	0.45833	0.39286	0.4	0.46154	0.3125	0.375	0.5	0.375		0.27434	0.175526
	G	0.96875	0.84615	0.95833	0.95833	1	0.75	0.67857	0.54167	0.60714	0.6	0.53846	0.6875	0.625	0.5	0.625		0.72566	0.175526
AX-168336235	A	0.34375	0	0	0.08333	0	0	0	0.375	0.35714	0.44444	0.19231	0.3125	0.25	0.15385	0.45833		0.198043	0.17594
	G	0.65625	1	1	0.91667	1	1	1	0.625	0.64286	0.55556	0.80769	0.6875	0.75	0.84615	0.54167		0.801957	0.17594
AX-168336236	T	0	0.38462	0.29167	0.08333	0.58333	0.25	0.35714	0.375	0.5	0.4	0.61538	0.6875	0.66667	0.46154	0.45833		0.407634	0.197719
	G	1	0.61538	0.70833	0.91667	0.41667	0.75	0.64286	0.625	0.5	0.6	0.38462	0.3125	0.33333	0.53846	0.54167		0.592366	0.197719
AX-168336244	A	0.90625	0.58333	0.625	0.83333	0.33333	0.875	0.85714	0.58333	0.10714	0.15	0.26923	0.25	0.29167	0.23077	0.29167		0.479146	0.286228
	G	0.09375	0.41667	0.375	0.16667	0.66667	0.125	0.14286	0.41667	0.89286	0.85	0.73077	0.75	0.70833	0.76923	0.70833		0.520854	0.286228
AX-168336247	A	0.9375	0.57692	0.20833	0.95833	0.375	1	0.67857	0.20833	0.32143	0.15	0.23077	0.125	0.125	0.07692	0.33333		0.420362	0.32676
	G	0.0625	0.42308	0.79167	0.04167	0.625	0	0.32143	0.79167	0.67857	0.85	0.76923	0.875	0.875	0.92308	0.66667		0.579638	0.32676
AX-168336248	A	0	0.19231	0.04167	0	0.125	0	0.07143	0.5	0.28571	0.38889	0.34615	0.5	0.18182	0.29167	0.33333		0.217199	0.176016
	G	1	0.80769	0.95833	1	0.875	1	0.92857	0.5	0.71429	0.61111	0.65385	0.5	0.81818	0.70833	0.66667		0.782801	0.176016
AX-168336249	T	0.15625	0.46154	0.04167	0	0	0.27273	0.21429	0	0	0	0	0	0	0	0		0.076432	0.139346
	G	0.84375	0.53846	0.95833	1	1	0.72727	0.78571	1	1	1	1	1	1	1	1		0.923568	0.139346
AX-168336250	A	0	0.03846	0	0	0	0	0.10714	0.5	0.78571	0.55	0.5	0.5625	0.75	0.34615	0.75		0.325997	0.316218
	G	1	0.96154	1	1	1	1	0.89286	0.5	0.21429	0.45	0.5	0.4375	0.25	0.65385	0.25		0.674003	0.316218
AX-168336255	A	1	1	0.875	1	1	0.83333	0.96429	0.91667	0.75	0.75	0.80769	0.75	0.875	0.88462	0.79167		0.879885	0.0971117
	C	0	0	0.125	0	0	0.16667	0.03571	0.08333	0.25	0.25	0.19231	0.25	0.125	0.11538	0.20833		0.120115	0.0971117
AX-168336261	T	1	1	1	1	1	1	1	0.63636	0.85714	0.6	0.96154	0.9375	0.54167	0.73077	0.91667		0.878777	0.166282
	C	0	0	0	0	0	0	0	0.36364	0.14286	0.4	0.03846	0.0625	0.45833	0.26923	0.08333		0.121223	0.166282
AX-168336263	A	0.65625	0.61538	0.79167	0.41667	0.66667	0.54167	0.60714	0.79167	0.71429	0.4	0.61538	0.625	0.54167	0.84615	0.58333		0.627529	0.126832
	G	0.34375	0.38462	0.20833	0.58333	0.33333	0.45833	0.39286	0.20833	0.28571	0.6	0.38462	0.375	0.45833	0.15385	0.41667		0.372471	0.126832
AX-168336272	A	0.09375	0.07692	0.08333	0	0	0.09091	0.07143	0.20833	0.61538	0.5	0.41667	0.3125	0.40909	0.66667	0.72727		0.284817	0.25387
	G	0.90625	0.92308	0.91667	1	1	0.90909	0.92857	0.79167	0.38462	0.5	0.58333	0.6875	0.59091	0.33333	0.27273		0.715183	0.25387
AX-168336277	A	0.46875	0.92308	0.91667	0.91667	0.70833	0.95833	0.85714	0.375	0.21429	0.1	0.34615	0.3125	0.125	0.15385	0.25		0.508384	0.332328
	G	0.53125	0.07692	0.08333	0.08333	0.29167	0.04167	0.14286	0.625	0.78571	0.9	0.65385	0.6875	0.875	0.84615	0.75		0.491616	0.332328
AX-168336282	T	0	0	0	0	0	0	0.07143	0.54167	0.5	0.2	0.23077	0.5625	0.45833	0.46154	0.375		0.226749	0.231556
	C	1	1	1	1	1	1	0.92857	0.45833	0.5	0.8	0.76923	0.4375	0.54167	0.53846	0.625		0.773251	0.231556
AX-168336284	T	0	0.04167	0.04167	0.04167	0.18182	0	0	0.125	0.10714	0.15	0.15385	0.1875	0.16667	0.26923	0.08333		0.103303	0.0818673
	C	1	0.95833	0.95833	0.95833	0.81818	1	1	0.875	0.89286	0.85	0.84615	0.8125	0.83333	0.73077	0.91667		0.896697	0.0818673
AX-168336285	T	0.3125	0.07692	0.125	0	0.125	0.08333	0.10714	0.54167	0.26923	0.15	0.23077	0.25	0.41667	0.42308	0.375		0.232421	0.155916
	C	0.6875	0.92308	0.875	1	0.875	0.91667	0.89286	0.45833	0.73077	0.85	0.76923	0.75	0.58333	0.57692	0.625		0.767579	0.155916
AX-168336286	T	0.09375	0.125	0.125	0	0.5	0	0.10714	0.45833	0.39286	0.65	0.46154	0.5625	0.41667	0.34615	0.41667		0.310374	0.213795
	C	0.90625	0.875	0.875	1	0.5	1	0.89286	0.54167	0.60714	0.35	0.53846	0.4375	0.58333	0.65385	0.58333		0.689626	0.213795
AX-168336288	T	0.5625	0.5	0.25	0.5	0.29167	0.20833	0.32143	0.5	0.64286	0.55	0.61538	0.375	0.45833	0.57692	0.58333		0.462383	0.139382
	C	0.4375	0.5	0.75	0.5	0.70833	0.79167	0.67857	0.5	0.35714	0.45	0.38462	0.625	0.54167	0.42308	0.41667		0.537617	0.139382
AX-168336294	T	0.56667	0.96154	0.95455	0.875	1	1	0.85714	0.20833	0.28571	0.27778	0.25	0.28571	0.27273	0.40909	0.375		0.57195	0.32502
	G	0.43333	0.03846	0.04545	0.125	0	0	0.14286	0.79167	0.71429	0.72222	0.75	0.71429	0.72727	0.59091	0.625		0.42805	0.32502
AX-168336300	T	0.1875	0.23077	0.41667	0.25	0.20833	0	0.28571	0.41667	0.42857	0.55	0.53846	0.25	0.625	0.42308	0.5		0.354051	0.169268
	C	0.8125	0.76923	0.58333	0.75	0.79167	1	0.71429	0.58333	0.57143	0.45	0.46154	0.75	0.375	0.57692	0.5		0.645949	0.169268
AX-168336302	A	0	0	0	0	0.04167	0	0.14286	0.95	0.71429	0.55	0.76923	0.75	0.625	0.5	0.83333		0.391759	0.370763
	G	1	1	1	1	0.95833	1	0.85714	0.05	0.28571	0.45	0.23077	0.25	0.375	0.5	0.16667		0.608241	0.370763
AX-168336305	A	0.15625	0.11538	0.04167	0.36364	0.45833	0.125	0.28571	0.66667	0.54545	0.4	0.58333	0.4375	0.58333	0.53846	0.45833		0.383937	0.196729
	G	0.84375	0.88462	0.95833	0.63636	0.54167	0.875	0.71429	0.33333	0.45455	0.6	0.41667	0.5625	0.41667	0.46154	0.54167		0.616063	0.196729
AX-168336308	T	0	0.11538	0.125	0.04167	0.375	0.18182	0.17857	0.41667	0.5	0.55	0.5	0.625	0.70833	0.625	0.5		0.362829	0.234622
	G	1	0.88462	0.875	0.95833	0.625	0.81818	0.82143	0.58333	0.5	0.45	0.5	0.375	0.29167	0.375	0.5		0.637171	0.234622
AX-168336310	A	0.125	0.34615	0.33333	0.25	0.66667	0.83333	0.46429	0.91667	0.75	0.85	0.88462	0.8125	0.90909	0.84615	0.875		0.65752	0.274454
	G	0.875	0.65385	0.66667	0.75	0.33333	0.16667	0.53571	0.08333	0.25	0.15	0.11538	0.1875	0.09091	0.15385	0.125		0.34248	0.274454
AX-168336316	T	0.5625	0.23077	0.375	0.45833	0.33333	0.20833	0.25	0.75	0.64286	0.7	0.69231	0.6875	0.5	0.61538	0.54167		0.503199	0.18498
	G	0.4375	0.76923	0.625	0.54167	0.66667	0.79167	0.75	0.25	0.35714	0.3	0.30769	0.3125	0.5	0.38462	0.45833		0.496801	0.18498
AX-168336318	T	0.9375	0.80769	0.79167	0.91667	0.33333	0.79167	0.82143	0.70833	0.53571	0.45	0.46154	0.5	0.54167	0.5	0.75		0.656481	0.190213
	C	0.0625	0.19231	0.20833	0.08333	0.66667	0.20833	0.17857	0.29167	0.46429	0.55	0.53846	0.5	0.45833	0.5	0.25		0.343519	0.190213
AX-168336319	T	0	0	0	0	0	0	0.07143	0.20833	0.10714	0.35	0.46154	0.25	0.29167	0.30769	0.08333		0.142075	0.156276
	G	1	1	1	1	1	1	0.92857	0.79167	0.89286	0.65	0.53846	0.75	0.70833	0.69231	0.91667		0.857925	0.156276
AX-168336321	T	0.96667	0.875	0.95	0.95455	0.95	1	0.92857	0.09091	0.25	0.25	0.30769	0.0625	0.27273	0.26923	0.15		0.551857	0.388358
	C	0.03333	0.125	0.05	0.04545	0.05	0	0.07143	0.90909	0.75	0.75	0.69231	0.9375	0.72727	0.73077	0.85		0.448143	0.388358
AX-168336322	T	0.375	0.38462	0.75	0.33333	0.83333	0.875	0.46429	0.08333	0.21429	0.1	0.11538	0.0625	0.29167	0.19231	0.125		0.34667	0.274234
	C	0.625	0.61538	0.25	0.66667	0.16667	0.125	0.53571	0.91667	0.78571	0.9	0.88462	0.9375	0.70833	0.80769	0.875		0.65333	0.274234
AX-168336324	A	0.84375	0.53846	0.54167	0.70833	0.5	0.5	0.64286	0.29167	0.39286	0.35	0.34615	0.1875	0.20833	0.38462	0.375		0.45408	0.182498
	C	0.15625	0.46154	0.45833	0.29167	0.5	0.5	0.35714	0.70833	0.60714	0.65	0.65385	0.8125	0.79167	0.61538	0.625		0.54592	0.182498
AX-168336327	T	1	1	1	1	1	1	1	0.79167	0.78571	0.6	0.84615	1	0.70833	0.88462	0.91667		0.90221	0.129526
	G	0	0	0	0	0	0	0	0.20833	0.21429	0.4	0.15385	0	0.29167	0.11538	0.08333		0.09779	0.129526
AX-168336329	T	0	0.03846	0	0	0	0	0.03571	0.04167	0.28571	0.5	0.46154	0.3125	0.54167	0.34615	0.375		0.195894	0.211294
	C	1	0.96154	1	1	1	1	0.96429	0.95833	0.71429	0.5	0.53846	0.6875	0.45833	0.65385	0.625		0.804106	0.211294
AX-168336330	A	0.9375	0.92308	1	0.95833	0.91667	1	0.96429	1	0.96429	1	1	1	1	1	1		0.977611	0.0310925
	G	0.0625	0.07692	0	0.04167	0.08333	0	0.03571	0	0.03571	0	0	0	0	0	0		0.0223893	0.0310925
AX-168336331	A	0	0.03846	0.04167	0	0.25	0	0.14286	0.66667	0.57143	0.4	0.5	0.3125	0.625	0.65385	0.29167		0.299607	0.256558
	G	1	0.96154	0.95833	1	0.75	1	0.85714	0.33333	0.42857	0.6	0.5	0.6875	0.375	0.34615	0.70833		0.700393	0.256558
AX-168336333	T	0.8125	0.57692	0.83333	0.75	0.45833	0.41667	0.67857	0.375	0.57143	0.65	0.61538	0.6875	0.375	0.42308	0.75		0.598247	0.15782
	G	0.1875	0.42308	0.16667	0.25	0.54167	0.58333	0.32143	0.625	0.42857	0.35	0.38462	0.3125	0.625	0.57692	0.25		0.401753	0.15782
AX-168336334	T	0	0	0	0	0	0.04545	0.03846	0.45455	0.45833	0.5	0.45833	0.41667	0.4	0.45833	0.40909		0.242614	0.224945
	G	1	1	1	1	1	0.95455	0.96154	0.54545	0.54167	0.5	0.54167	0.58333	0.6	0.54167	0.59091		0.757386	0.224945
AX-168336336	A	0.375	0.19231	0.16667	0.58333	0.33333	0.29167	0.5	0.95833	0.78571	0.9	0.91667	1	0.95833	0.92308	0.95833		0.656184	0.317138
	G	0.625	0.80769	0.83333	0.41667	0.66667	0.70833	0.5	0.04167	0.21429	0.1	0.08333	0	0.04167	0.07692	0.04167		0.343816	0.317138
AX-168336341	T	0.875	0.11538	0.25	0.29167	0.125	0.20833	0.25	0.125	0.10714	0.15	0.07692	0.0625	0.125	0.15385	0.04167		0.197164	0.20096
	C	0.125	0.88462	0.75	0.70833	0.875	0.79167	0.75	0.875	0.89286	0.85	0.92308	0.9375	0.875	0.84615	0.95833		0.802836	0.20096
AX-168336343	T	0.90625	0.65385	0.75	0.70833	0.83333	1	0.82143	0.04545	0.07143	0.3	0.11538	0	0	0.04167	0.125		0.424808	0.387588
	C	0.09375	0.34615	0.25	0.29167	0.16667	0	0.17857	0.95455	0.92857	0.7	0.88462	1	1	0.95833	0.875		0.575192	0.387588
AX-168336344	T	0.90625	0.65385	0.83333	0.70833	0.83333	1	0.82143	0.04167	0.07143	0.3	0.15385	0	0	0	0.125		0.429898	0.394436
	C	0.09375	0.34615	0.16667	0.29167	0.16667	0	0.17857	0.95833	0.92857	0.7	0.84615	1	1	1	0.875		0.570102	0.394436
AX-168336346	A	0.40625	0.53846	0.5	0.75	0.75	0.25	0.61538	0.625	0.78571	0.55	0.42308	0.75	0.75	0.69231	0.625		0.600746	0.156323
	G	0.59375	0.46154	0.5	0.25	0.25	0.75	0.38462	0.375	0.21429	0.45	0.57692	0.25	0.25	0.30769	0.375		0.399254	0.156323
AX-168336347	A	0	0	0	0	0	0	0.07143	0.375	0.21429	0.4	0.42308	0.375	0.375	0.46154	0.375		0.204689	0.195863
	C	1	1	1	1	1	1	0.92857	0.625	0.78571	0.6	0.57692	0.625	0.625	0.53846	0.625		0.795311	0.195863
AX-168336348	A	0	0	0	0	0	0	0	0	0.17857	0.2	0.15385	0.3125	0.04545	0.19231	0.16667		0.08329	0.105554
	C	1	1	1	1	1	1	1	1	0.82143	0.8	0.84615	0.6875	0.95455	0.80769	0.83333		0.91671	0.105554
AX-168336349	A	0	0.11538	0.125	0.08333	0.08333	0.20833	0.21429	0.875	0.85714	0.8	0.80769	0.875	0.79167	0.57692	0.875		0.485872	0.365921
	G	1	0.88462	0.875	0.91667	0.91667	0.79167	0.78571	0.125	0.14286	0.2	0.19231	0.125	0.20833	0.42308	0.125		0.514128	0.365921
AX-168336354	A	0.5625	0.76923	0.625	0.58333	0.70833	0.58333	0.60714	0.79167	0.75	0.8	0.45833	0.75	0.625	0.57692	0.66667		0.657163	0.100502
	G	0.4375	0.23077	0.375	0.41667	0.29167	0.41667	0.39286	0.20833	0.25	0.2	0.54167	0.25	0.375	0.42308	0.33333		0.342837	0.100502
AX-168336356	A	0.59375	0.34615	0.5	0.41667	0.29167	0.66667	0.35714	0.375	0.5	0.35	0.30769	0.3125	0.54167	0.26923	0.33333		0.410765	0.120884
	C	0.40625	0.65385	0.5	0.58333	0.70833	0.33333	0.64286	0.625	0.5	0.65	0.69231	0.6875	0.45833	0.73077	0.66667		0.589235	0.120884
AX-168336357	A	0.90625	0.65385	0.79167	0.66667	0.70833	0.70833	0.71429	0.04167	0.10714	0.2	0.07692	0	0.08333	0.15385	0.125		0.39582	0.336891
	G	0.09375	0.34615	0.20833	0.33333	0.29167	0.29167	0.28571	0.95833	0.89286	0.8	0.92308	1	0.91667	0.84615	0.875		0.60418	0.336891
AX-168336358	T	0	0.11538	0.16667	0.125	0.08333	0.41667	0.10714	0.83333	0.82143	0.9	0.69231	0.6875	0.75	0.76923	0.875		0.489533	0.348988
	C	1	0.88462	0.83333	0.875	0.91667	0.58333	0.89286	0.16667	0.17857	0.1	0.30769	0.3125	0.25	0.23077	0.125		0.510467	0.348988
AX-168336362	T	0	0.11538	0.04167	0	0.29167	0.04545	0.03846	0.59091	0.59091	0.6	0.70833	0.85714	0.70833	0.58333	0.61111		0.385513	0.314483
	C	1	0.88462	0.95833	1	0.70833	0.95455	0.96154	0.40909	0.40909	0.4	0.29167	0.14286	0.29167	0.41667	0.38889		0.614487	0.314483
AX-168336363	T	0.90625	0.84615	0.91667	1	0.66667	1	0.96429	0.70833	0.53571	0.55	0.61538	0.875	0.70833	0.5	0.5		0.752852	0.186571
	G	0.09375	0.15385	0.08333	0	0.33333	0	0.03571	0.29167	0.46429	0.45	0.38462	0.125	0.29167	0.5	0.5		0.247148	0.186571
AX-168336364	A	0.09375	0.15385	0.08333	0	0.33333	0	0.03571	0.33333	0.53571	0.5	0.38462	0.125	0.33333	0.5	0.54167		0.263575	0.202815
	G	0.90625	0.84615	0.91667	1	0.66667	1	0.96429	0.66667	0.46429	0.5	0.61538	0.875	0.66667	0.5	0.45833		0.736425	0.202815
AX-168336366	A	0.4375	0.96154	1	0.91667	0.91667	0.70833	0.53571	0.75	0.60714	0.7	0.73077	0.6875	0.66667	0.80769	0.54167		0.731191	0.165545
	G	0.5625	0.03846	0	0.08333	0.08333	0.29167	0.46429	0.25	0.39286	0.3	0.26923	0.3125	0.33333	0.19231	0.45833		0.268809	0.165545
AX-168336368	A	0.03333	0.23077	0.125	0.125	0.29167	0.16667	0.17857	0.66667	0.67857	0.45	0.73077	0.5625	0.58333	0.57692	0.83333		0.41554	0.262629
	G	0.96667	0.76923	0.875	0.875	0.70833	0.83333	0.82143	0.33333	0.32143	0.55	0.26923	0.4375	0.41667	0.42308	0.16667		0.58446	0.262629
AX-168336369	A	0.71875	0.07692	0.04167	0	0.25	0.08333	0.17857	0.625	0.75	0.75	0.69231	0.875	0.58333	0.69231	0.83333		0.476701	0.326395
	C	0.28125	0.92308	0.95833	1	0.75	0.91667	0.82143	0.375	0.25	0.25	0.30769	0.125	0.41667	0.30769	0.16667		0.523299	0.326395
AX-168336370	A	0	0	0.04167	0	0.20833	0	0.14286	0.54167	0.46154	0.4	0.76923	0.4375	0.75	0.57692	0.45833		0.319203	0.279302
	G	1	1	0.95833	1	0.79167	1	0.85714	0.45833	0.53846	0.6	0.23077	0.5625	0.25	0.42308	0.54167		0.680797	0.279302
AX-168336371	T	1	1	0.90909	0.95455	0.95455	0.86364	1	0.95833	0.92308	0.8	0.9	0.875	0.91667	0.92308	0.59091		0.904593	0.102799
	C	0	0	0.09091	0.04545	0.04545	0.13636	0	0.04167	0.07692	0.2	0.1	0.125	0.08333	0.07692	0.40909		0.0954067	0.102799
AX-168336373	A	1	1	1	1	1	1	1	0.91667	1	0.95	0.96154	0.8125	0.875	0.92308	1		0.962586	0.0577086
	G	0	0	0	0	0	0	0	0.08333	0	0.05	0.03846	0.1875	0.125	0.07692	0		0.037414	0.0577086
AX-168336375	A	0.90625	0.80769	0.66667	0.66667	0.66667	0.75	0.78571	0.125	0	0.15	0	0	0.13636	0.11538	0.125		0.393427	0.353627
	G	0.09375	0.19231	0.33333	0.33333	0.33333	0.25	0.21429	0.875	1	0.85	1	1	0.86364	0.88462	0.875		0.606573	0.353627
AX-168336376	T	0.3125	0.07692	0.04167	0.16667	0.08333	0.04167	0.25	0.375	0.67857	0.55	0.69231	0.6875	0.75	0.92308	0.66667		0.419726	0.301932
	C	0.6875	0.92308	0.95833	0.83333	0.91667	0.95833	0.75	0.625	0.32143	0.45	0.30769	0.3125	0.25	0.07692	0.33333		0.580274	0.301932
AX-168336377	A	0.5	0.84615	1	0.91667	0.875	0.83333	0.78571	0.66667	0.75	0.7	0.73077	0.8125	0.54167	0.61538	0.625		0.74659	0.140551
	C	0.5	0.15385	0	0.08333	0.125	0.16667	0.21429	0.33333	0.25	0.3	0.26923	0.1875	0.45833	0.38462	0.375		0.25341	0.140551
AX-168336378	A	0	0	0	0	0	0.08333	0.03571	0.45833	0.35714	0.3	0.34615	0.25	0.125	0.07692	0.375		0.160505	0.167735
	G	1	1	1	1	1	0.91667	0.96429	0.54167	0.64286	0.7	0.65385	0.75	0.875	0.92308	0.625		0.839495	0.167735
AX-168336380	A	0.53125	0.61538	0.5	0.41667	0.33333	0.45833	0.46429	0.875	0.89286	0.95	0.76923	0.6875	0.83333	0.69231	0.66667		0.645743	0.191681
	G	0.46875	0.38462	0.5	0.58333	0.66667	0.54167	0.53571	0.125	0.10714	0.05	0.23077	0.3125	0.16667	0.30769	0.33333		0.354257	0.191681
AX-168336386	T	1	0.96154	1	1	1	1	0.89286	0.375	0.46429	0.45	0.30769	0.75	0.5	0.5	0.54167		0.716203	0.272137
	C	0	0.03846	0	0	0	0	0.10714	0.625	0.53571	0.55	0.69231	0.25	0.5	0.5	0.45833		0.283797	0.272137
AX-168336387	T	0	0.03846	0	0	0	0	0.10714	0.625	0.53571	0.55	0.69231	0.25	0.5	0.5	0.45833		0.283797	0.272137
	C	1	0.96154	1	1	1	1	0.89286	0.375	0.46429	0.45	0.30769	0.75	0.5	0.5	0.54167		0.716203	0.272137
AX-168336388	A	0.3125	0.03846	0.125	0.5	0	0	0.03571	0.45833	0.57143	0.65	0.57692	0.5	0.375	0.57692	0.41667		0.342463	0.238423
	C	0.6875	0.96154	0.875	0.5	1	1	0.96429	0.54167	0.42857	0.35	0.42308	0.5	0.625	0.42308	0.58333		0.657537	0.238423
AX-168336394	T	0.5625	0.30769	0.54167	0.45833	0.33333	0.66667	0.5	0.20833	0.07143	0.15	0.15385	0.25	0.125	0.19231	0.20833		0.315296	0.185572
	C	0.4375	0.69231	0.45833	0.54167	0.66667	0.33333	0.5	0.79167	0.92857	0.85	0.84615	0.75	0.875	0.80769	0.79167		0.684704	0.185572
AX-168336397	T	1	0.95455	0.95833	1	0.95833	1	1	1	0.84615	0.83333	1	0.57143	0.4375	0.80769	0.95833		0.888376	0.170898
	G	0	0.04545	0.04167	0	0.04167	0	0	0	0.15385	0.16667	0	0.42857	0.5625	0.19231	0.04167		0.111624	0.170898
AX-168336398	A	0.6875	0.46154	0.54545	0.45455	0.375	0.79167	0.5	0.66667	0.75	0.5	0.70833	0.75	0.875	0.66667	0.54167		0.61827	0.145888
	C	0.3125	0.53846	0.45455	0.54545	0.625	0.20833	0.5	0.33333	0.25	0.5	0.29167	0.25	0.125	0.33333	0.45833		0.38173	0.145888
AX-168336400	T	0.375	0.53846	0.16667	0.45833	0.5	0.20833	0.39286	1	0.92857	0.8	0.88462	0.8125	0.95833	0.80769	1		0.655424	0.291321
	C	0.625	0.46154	0.83333	0.54167	0.5	0.79167	0.60714	0	0.07143	0.2	0.11538	0.1875	0.04167	0.19231	0		0.344576	0.291321
AX-168336401	A	0	0.11538	0.125	0	0	0.04167	0.10714	0.625	0.60714	0.7	0.57692	0.4375	0.83333	0.61538	0.79167		0.371742	0.321006
	C	1	0.88462	0.875	1	1	0.95833	0.89286	0.375	0.39286	0.3	0.42308	0.5625	0.16667	0.38462	0.20833		0.628258	0.321006
AX-168336405	T	0.1875	0.46154	0.5	0.125	0.66667	0.125	0.25	0.16667	0.21429	0.15	0.03846	0.125	0.29167	0.26923	0.08333		0.243624	0.174005
	C	0.8125	0.53846	0.5	0.875	0.33333	0.875	0.75	0.83333	0.78571	0.85	0.96154	0.875	0.70833	0.73077	0.91667		0.756376	0.174005
AX-168336409	A	0.96875	0.69231	0.79167	0.83333	0.875	0.75	0.73077	0	0.21429	0.1	0.19231	0	0.08333	0.11538	0.125		0.431476	0.371994
	G	0.03125	0.30769	0.20833	0.16667	0.125	0.25	0.26923	1	0.78571	0.9	0.80769	1	0.91667	0.88462	0.875		0.568524	0.371994
AX-168336412	A	0.96875	0.69231	0.625	0.375	0.54167	0.5	0.53571	0.65	0.5	0.45	0.42308	0.75	0.625	0.30769	0.75		0.579614	0.169962
	G	0.03125	0.30769	0.375	0.625	0.45833	0.5	0.46429	0.35	0.5	0.55	0.57692	0.25	0.375	0.69231	0.25		0.420386	0.169962
AX-168336414	A	0.78125	0.76923	0.5	0.91667	0.875	1	0.78571	0.41667	0.25	0.65	0.61538	0.625	0.58333	0.76923	0.41667		0.663609	0.207569
	C	0.21875	0.23077	0.5	0.08333	0.125	0	0.21429	0.58333	0.75	0.35	0.38462	0.375	0.41667	0.23077	0.58333		0.336391	0.207569
AX-168336416	A	0.40625	0.375	0.20833	0.63636	0.25	0.41667	0.26923	0.04167	0.14286	0.05	0.15385	0.0625	0.08333	0.11538	0.125		0.222429	0.170839
	G	0.59375	0.625	0.79167	0.36364	0.75	0.58333	0.73077	0.95833	0.85714	0.95	0.84615	0.9375	0.91667	0.88462	0.875		0.777571	0.170839
AX-168336425	T	0.84375	0.73077	0.875	0.625	0.91667	0.58333	0.75	1	0.89286	1	1	1	1	1	0.91667		0.875603	0.142054
	C	0.15625	0.26923	0.125	0.375	0.08333	0.41667	0.25	0	0.10714	0	0	0	0	0	0.08333		0.124397	0.142054
AX-168336427	T	0.71875	0.73077	0.91667	0.83333	1	1	0.92857	0.29167	0.17857	0.65	0.38462	0.5	0.54167	0.53846	0.36364		0.638448	0.265427
	C	0.28125	0.26923	0.08333	0.16667	0	0	0.07143	0.70833	0.82143	0.35	0.61538	0.5	0.45833	0.46154	0.63636		0.361552	0.265427
AX-168336429	A	0.03125	0	0.04167	0.25	0	0	0.10714	0	0.07143	0	0.07692	0.1875	0.16667	0.03846	0.04167		0.067514	0.0781434
	G	0.96875	1	0.95833	0.75	1	1	0.89286	1	0.92857	1	0.92308	0.8125	0.83333	0.96154	0.95833		0.932486	0.0781434
AX-168336431	T	1	1	1	1	1	1	0.92857	0.875	0.64286	0.75	0.76923	0.625	0.625	0.69231	0.83333		0.84942	0.152975
	G	0	0	0	0	0	0	0.07143	0.125	0.35714	0.25	0.23077	0.375	0.375	0.30769	0.16667		0.15058	0.152975
AX-168336433	T	0.26923	0.2	0.54545	0.04545	0.16667	0.33333	0.33333	0.09091	0	0.1	0.04167	0	0.08333	0.22727	0		0.162443	0.156945
	G	0.73077	0.8	0.45455	0.95455	0.83333	0.66667	0.66667	0.90909	1	0.9	0.95833	1	0.91667	0.77273	1		0.837557	0.156945
AX-168336438	T	0.4375	0.07692	0.25	0.25	0.04167	0.375	0.14286	0.66667	0.35714	0.55	0.73077	0.4375	0.54167	0.38462	0.66667		0.393933	0.21432
	C	0.5625	0.92308	0.75	0.75	0.95833	0.625	0.85714	0.33333	0.64286	0.45	0.26923	0.5625	0.45833	0.61538	0.33333		0.606067	0.21432
AX-168336439	T	0.59375	0.23077	0.29167	0.875	0.20833	0.625	0.32143	0.04167	0.17857	0.25	0.20833	0.125	0.04167	0.30769	0.08333		0.292147	0.234838
	C	0.40625	0.76923	0.70833	0.125	0.79167	0.375	0.67857	0.95833	0.82143	0.75	0.79167	0.875	0.95833	0.69231	0.91667		0.707853	0.234838
AX-168336440	T	0.78125	0.84615	0.95833	0.95833	0.95833	1	0.82143	0.5	0.75	0.5	0.46154	0.5	0.33333	0.69231	0.70833		0.717955	0.214145
	G	0.21875	0.15385	0.04167	0.04167	0.04167	0	0.17857	0.5	0.25	0.5	0.53846	0.5	0.66667	0.30769	0.29167		0.282045	0.214145
AX-168336441	A	0.21875	0.15385	0.04167	0.04167	0.04167	0	0.17857	0.5	0.25	0.5	0.53846	0.5	0.66667	0.30769	0.29167		0.282045	0.214145
	C	0.78125	0.84615	0.95833	0.95833	0.95833	1	0.82143	0.5	0.75	0.5	0.46154	0.5	0.33333	0.69231	0.70833		0.717955	0.214145
AX-168336442	T	1	1	1	1	1	1	0.96429	0.83333	0.85714	0.85	0.80769	1	0.79167	0.84615	1		0.930018	0.0855884
	C	0	0	0	0	0	0	0.03571	0.16667	0.14286	0.15	0.19231	0	0.20833	0.15385	0		0.069982	0.0855884
AX-168336446	T	0.60714	0.46154	0.77273	0.625	0.65	0.6	0.54167	0.04167	0.15385	0	0.11538	0	0.08333	0.03846	0.08333		0.318273	0.290307
	C	0.39286	0.53846	0.22727	0.375	0.35	0.4	0.45833	0.95833	0.84615	1	0.88462	1	0.91667	0.96154	0.91667		0.681727	0.290307
AX-168336447	T	0.6875	0.46154	0.5	0.5	0.79167	0.5	0.5	0.16667	0.15385	0.2	0.15385	0	0.41667	0.34615	0.04167		0.361305	0.233695
	C	0.3125	0.53846	0.5	0.5	0.20833	0.5	0.5	0.83333	0.84615	0.8	0.84615	1	0.58333	0.65385	0.95833		0.638695	0.233695
AX-168336448	A	0.25	0.26923	0.20833	0.20833	0.04167	0.20833	0.10714	0.41667	0.46429	0.6	0.46154	0.5	0.375	0.42308	0.5		0.335574	0.162805
	C	0.75	0.73077	0.79167	0.79167	0.95833	0.79167	0.89286	0.58333	0.53571	0.4	0.53846	0.5	0.625	0.57692	0.5		0.664426	0.162805
AX-168336455	A	0.65625	0.84615	0.90909	0.70833	0.81818	0.625	0.82143	0.40909	0.64286	0.9	0.80769	0.75	0.70833	0.46154	0.77273		0.722445	0.14591
	G	0.34375	0.15385	0.09091	0.29167	0.18182	0.375	0.17857	0.59091	0.35714	0.1	0.19231	0.25	0.29167	0.53846	0.22727		0.277555	0.14591
AX-168336456	T	0.1875	0	0	0.375	0	0.16667	0.32143	0.70833	0.67857	0.55	0.53846	0.5625	0.58333	0.73077	0.66667		0.404615	0.272679
	C	0.8125	1	1	0.625	1	0.83333	0.67857	0.29167	0.32143	0.45	0.46154	0.4375	0.41667	0.26923	0.33333		0.595385	0.272679
AX-168336458	T	0.125	0.07692	0	0.29167	0	0.16667	0.28571	0.29167	0.28571	0.35	0.15385	0.375	0.29167	0.26923	0.375		0.22254	0.126728
	C	0.875	0.92308	1	0.70833	1	0.83333	0.71429	0.70833	0.71429	0.65	0.84615	0.625	0.70833	0.73077	0.625		0.77746	0.126728
AX-168336465	A	1	1	1	1	1	1	1	0.875	0.71429	0.45	0.76923	0.875	0.75	0.5	0.70833		0.84279	0.188126
	G	0	0	0	0	0	0	0	0.125	0.28571	0.55	0.23077	0.125	0.25	0.5	0.29167		0.15721	0.188126
AX-168336467	T	0	0.03846	0.04167	0	0	0.04167	0.10714	0.41667	0.64286	0.85	0.80769	0.6875	0.875	0.42308	0.5		0.362116	0.346259
	C	1	0.96154	0.95833	1	1	0.95833	0.89286	0.58333	0.35714	0.15	0.19231	0.3125	0.125	0.57692	0.5		0.637884	0.346259
AX-168336470	A	0.65625	0.96154	0.625	0.95833	0.45833	1	0.5	0	0.14286	0	0.07692	0.1875	0.20833	0.15385	0.08333		0.400816	0.363515
	G	0.34375	0.03846	0.375	0.04167	0.54167	0	0.5	1	0.85714	1	0.92308	0.8125	0.79167	0.84615	0.91667		0.599184	0.363515
AX-168336482	T	0	0.07692	0.20833	0	0.08333	0.33333	0.14286	0.41667	0.57143	0.7	0.58333	0.4375	0.54167	0.5	0.54167		0.342469	0.237117
	C	1	0.92308	0.79167	1	0.91667	0.66667	0.85714	0.58333	0.42857	0.3	0.41667	0.5625	0.45833	0.5	0.45833		0.657531	0.237117
AX-168336484	T	0.34375	0.07692	0.125	0.16667	0.16667	0.20833	0.32143	0.375	0.07143	0.3	0.34615	0.625	0.33333	0.26923	0		0.248594	0.156927
	C	0.65625	0.92308	0.875	0.83333	0.83333	0.79167	0.67857	0.625	0.92857	0.7	0.65385	0.375	0.66667	0.73077	1		0.751406	0.156927
AX-168336488	A	0.09375	0.08333	0.20833	0.16667	0.25	0.375	0.17857	0.54167	0.42857	0.4	0.30769	0.4375	0.125	0.5	0.125		0.281405	0.155494
	G	0.90625	0.91667	0.79167	0.83333	0.75	0.625	0.82143	0.45833	0.57143	0.6	0.69231	0.5625	0.875	0.5	0.875		0.718595	0.155494
AX-168336497	A	1	0.96154	0.95833	1	0.875	1	0.96429	0.625	0.57692	0.55	0.5	0.75	0.75	0.66667	0.54167		0.781295	0.192898
	C	0	0.03846	0.04167	0	0.125	0	0.03571	0.375	0.42308	0.45	0.5	0.25	0.25	0.33333	0.45833		0.218705	0.192898
AX-168336501	T	1	1	0.95833	1	1	0.90909	0.92857	0.5	0.64286	0.3	0.5	0.21429	0.5625	0.5	0.45833		0.698265	0.282734
	G	0	0	0.04167	0	0	0.09091	0.07143	0.5	0.35714	0.7	0.5	0.78571	0.4375	0.5	0.54167		0.301735	0.282734
AX-168336502	T	0.03125	0.07692	0.04167	0	0.08333	0.08333	0.07143	0.5	0.28571	0.4	0.34615	0.4375	0.75	0.375	0.41667		0.259931	0.222607
	C	0.96875	0.92308	0.95833	1	0.91667	0.91667	0.92857	0.5	0.71429	0.6	0.65385	0.5625	0.25	0.625	0.58333		0.740069	0.222607
AX-168336503	A	0.375	0.23077	0.25	0.20833	0.16667	0.25	0.14286	1	0.75	0.88889	0.69231	0.75	0.54167	0.76923	0.79167		0.520493	0.299172
	C	0.625	0.76923	0.75	0.79167	0.83333	0.75	0.85714	0	0.25	0.11111	0.30769	0.25	0.45833	0.23077	0.20833		0.479507	0.299172
AX-168336504	A	0.59375	0.5	0.58333	0.5	0.45833	0.58333	0.57143	0.54167	0.78571	0.65	0.58333	0.5625	0.70833	0.76923	0.625		0.601063	0.0943165
	C	0.40625	0.5	0.41667	0.5	0.54167	0.41667	0.42857	0.45833	0.21429	0.35	0.41667	0.4375	0.29167	0.23077	0.375		0.398937	0.0943165
AX-168336505	T	0.8125	0.29167	0.20833	0.33333	0.58333	0.41667	0.35714	0.625	0.60714	0.7	0.69231	0.3125	0.54167	0.38462	0.5		0.491081	0.177543
	C	0.1875	0.70833	0.79167	0.66667	0.41667	0.58333	0.64286	0.375	0.39286	0.3	0.30769	0.6875	0.45833	0.61538	0.5		0.508919	0.177543
AX-168336507	A	0.6875	0.96154	0.83333	0.75	0.625	0.875	0.82143	0.08333	0.57143	0.25	0.38462	0.25	0.25	0.11538	0.16667		0.508349	0.306929
	C	0.3125	0.03846	0.16667	0.25	0.375	0.125	0.17857	0.91667	0.42857	0.75	0.61538	0.75	0.75	0.88462	0.83333		0.491651	0.306929
AX-168336509	A	1	1	1	1	1	1	0.89286	0.54167	0.71429	0.65	0.53846	0.375	0.75	0.53846	0.29167		0.752827	0.252156
	G	0	0	0	0	0	0	0.10714	0.45833	0.28571	0.35	0.46154	0.625	0.25	0.46154	0.70833		0.247173	0.252156
AX-168336516	A	0.13333	0.34615	0.08333	0.33333	0.22727	0.16667	0.32143	0.875	0.67857	0.55	0.46154	0.5	0.5	0.75	0.41667		0.422886	0.228914
	C	0.86667	0.65385	0.91667	0.66667	0.77273	0.83333	0.67857	0.125	0.32143	0.45	0.53846	0.5	0.5	0.25	0.58333		0.577114	0.228914
AX-168336517	A	0.53333	0.15385	0	0.08333	0.25	0	0.21429	0.83333	0.71429	0.65	0.5	0.5	0.5	0.61538	0.45833		0.400409	0.265179
	G	0.46667	0.84615	1	0.91667	0.75	1	0.78571	0.16667	0.28571	0.35	0.5	0.5	0.5	0.38462	0.54167		0.599591	0.265179
AX-168336530	T	0.65625	0.5	0.41667	0.59091	0.3	0.75	0.73077	0	0	0	0	0	0	0	0		0.262973	0.310834
	C	0.34375	0.5	0.58333	0.40909	0.7	0.25	0.26923	1	1	1	1	1	1	1	1		0.737027	0.310834
AX-168336533	A	1	0.96154	0.91667	1	0.79167	0.875	0.89286	0.25	0.17857	0.05	0.19231	0.125	0.16667	0.42308	0.16667		0.532669	0.385673
	C	0	0.03846	0.08333	0	0.20833	0.125	0.10714	0.75	0.82143	0.95	0.80769	0.875	0.83333	0.57692	0.83333		0.467331	0.385673
AX-168336534	T	0.9375	0.70833	0.625	0.58333	0.79167	0.875	0.82143	0.58333	0.60714	0.85	0.73077	0.75	0.625	0.80769	0.58333		0.725301	0.119194
	C	0.0625	0.29167	0.375	0.41667	0.20833	0.125	0.17857	0.41667	0.39286	0.15	0.26923	0.25	0.375	0.19231	0.41667		0.274699	0.119194
AX-168336546	A	0.78125	0.53846	0.375	0.29167	0.33333	0.29167	0.25	0.375	0.17857	0.45	0.15385	0.375	0.20833	0.23077	0.25		0.33886	0.160521
	C	0.21875	0.46154	0.625	0.70833	0.66667	0.70833	0.75	0.625	0.82143	0.55	0.84615	0.625	0.79167	0.76923	0.75		0.66114	0.160521
AX-168336547	T	0.96667	1	1	1	0.95833	1	1	1	0.96429	1	0.96154	1	1	1	1		0.990055	0.017151
	G	0.03333	0	0	0	0.04167	0	0	0	0.03571	0	0.03846	0	0	0	0		0.00994467	0.017151
AX-168336552	A	1	1	0.95833	1	0.95	0.95833	1	0.95	1	1	1	1	1	0.95455	0.90909		0.978687	0.0292639
	G	0	0	0.04167	0	0.05	0.04167	0	0.05	0	0	0	0	0	0.04545	0.09091		0.0213133	0.0292639
AX-168336557	A	0.375	0.61538	0.41667	0.5	0.16667	0.25	0.64286	0.95833	0.92857	1	0.96154	1	0.95833	0.88462	1		0.710531	0.302348
	G	0.625	0.38462	0.58333	0.5	0.83333	0.75	0.35714	0.04167	0.07143	0	0.03846	0	0.04167	0.11538	0		0.289469	0.302348
AX-168336558	A	0.375	0.61538	0.41667	0.5	0.16667	0.25	0.64286	0.95833	0.92857	1	0.96154	1	0.95833	0.88462	1		0.710531	0.302348
	C	0.625	0.38462	0.58333	0.5	0.83333	0.75	0.35714	0.04167	0.07143	0	0.03846	0	0.04167	0.11538	0		0.289469	0.302348
AX-168336562	T	0.40625	0.46154	0.41667	0.45833	0.58333	0.625	0.57143	0.125	0.21429	0	0.23077	0.25	0.45833	0.30769	0.125		0.348909	0.187231
	G	0.59375	0.53846	0.58333	0.54167	0.41667	0.375	0.42857	0.875	0.78571	1	0.76923	0.75	0.54167	0.69231	0.875		0.651091	0.187231
AX-168336563	T	0.53125	0.5	0.625	0.29167	0.41667	0.5	0.46429	0.45833	0.42308	0.35	0.57692	0.5625	0.625	0.57692	0.625		0.501775	0.101881
	G	0.46875	0.5	0.375	0.70833	0.58333	0.5	0.53571	0.54167	0.57692	0.65	0.42308	0.4375	0.375	0.42308	0.375		0.498225	0.101881
AX-168336564	T	0.53125	0.5	0.625	0.29167	0.41667	0.5	0.46429	0.45833	0.57143	0.6	0.57692	0.64286	0.625	0.57692	0.70833		0.539245	0.104617
	C	0.46875	0.5	0.375	0.70833	0.58333	0.5	0.53571	0.54167	0.42857	0.4	0.42308	0.35714	0.375	0.42308	0.29167		0.460755	0.104617
AX-168336565	A	0.9375	0.69231	0.375	0.58333	0.83333	0.83333	0.5	0.95833	1	0.95	0.96154	1	1	0.96154	0.83333		0.827969	0.199898
	G	0.0625	0.30769	0.625	0.41667	0.16667	0.16667	0.5	0.04167	0	0.05	0.03846	0	0	0.03846	0.16667		0.172031	0.199898
AX-168336570	A	0.0625	0.5	0.18182	0.41667	0.16667	0.33333	0.32143	0.70833	0.53571	0.75	0.65385	0.625	0.75	0.73077	0.58333		0.487961	0.229496
	G	0.9375	0.5	0.81818	0.58333	0.83333	0.66667	0.67857	0.29167	0.46429	0.25	0.34615	0.375	0.25	0.26923	0.41667		0.512039	0.229496
AX-168336574	A	0.84375	0.57692	0.79167	0.79167	0.54167	0.79167	0.78571	0.08333	0.39286	0.3	0.38462	0.1875	0.20833	0.46154	0.13636		0.485173	0.269153
	G	0.15625	0.42308	0.20833	0.20833	0.45833	0.20833	0.21429	0.91667	0.60714	0.7	0.61538	0.8125	0.79167	0.53846	0.86364		0.514827	0.269153
AX-168336576	T	0.5625	0.53846	0.625	0.95833	0.33333	0.83333	0.5	0.41667	0.32143	0.2	0.38462	0.25	0.08333	0.69231	0.16667		0.457732	0.249215
	C	0.4375	0.46154	0.375	0.04167	0.66667	0.16667	0.5	0.58333	0.67857	0.8	0.61538	0.75	0.91667	0.30769	0.83333		0.542268	0.249215
AX-168336581	T	0.3125	0	0	0	0	0.04167	0.10714	1	0.96429	0.9	0.96154	0.9375	1	0.92308	0.95833		0.540403	0.466302
	C	0.6875	1	1	1	1	0.95833	0.89286	0	0.03571	0.1	0.03846	0.0625	0	0.07692	0.04167		0.459597	0.466302
AX-168336582	T	0.875	0.80769	0.70833	0.875	0.58333	0.5	0.46429	0.66667	0.67857	0.65	0.42308	0.75	0.81818	0.57692	0.79167		0.677915	0.145294
	G	0.125	0.19231	0.29167	0.125	0.41667	0.5	0.53571	0.33333	0.32143	0.35	0.57692	0.25	0.18182	0.42308	0.20833		0.322085	0.145294
AX-168336586	T	0.1875	0.61538	0.58333	0.20833	0.41667	0.70833	0.67857	0.58333	0.89286	0.65	0.69231	0.5	0.58333	0.84615	0.70833		0.590295	0.198899
	C	0.8125	0.38462	0.41667	0.79167	0.58333	0.29167	0.32143	0.41667	0.10714	0.35	0.30769	0.5	0.41667	0.15385	0.29167		0.409705	0.198899
AX-168336587	T	0.34375	0.34615	0.66667	0.625	0.91667	0.58333	0.60714	0.41667	0.28571	0.5	0.65385	0.375	0.54167	0.42308	0.54167		0.521757	0.164311
	C	0.65625	0.65385	0.33333	0.375	0.08333	0.41667	0.39286	0.58333	0.71429	0.5	0.34615	0.625	0.45833	0.57692	0.45833		0.478243	0.164311
AX-168336589	T	1	0.88462	0.91667	1	1	0.875	0.92857	0.375	0.64286	0.55	0.69231	0.375	0.58333	0.46154	0.33333		0.707882	0.249995
	G	0	0.11538	0.08333	0	0	0.125	0.07143	0.625	0.35714	0.45	0.30769	0.625	0.41667	0.53846	0.66667		0.292118	0.249995
AX-168336593	T	0.8125	0.46154	0.625	0.625	0.75	0.45833	0.57143	0	0	0	0.03846	0	0.16667	0.07692	0		0.305723	0.314722
	C	0.1875	0.53846	0.375	0.375	0.25	0.54167	0.42857	1	1	1	0.96154	1	0.83333	0.92308	1		0.694277	0.314722
AX-168336596	T	0.8125	0.46154	0.375	0.25	0.66667	0.25	0.5	0.66667	0.28571	0.5	0.46154	0.57143	0.41667	0.5	0.625		0.489515	0.162292
	C	0.1875	0.53846	0.625	0.75	0.33333	0.75	0.5	0.33333	0.71429	0.5	0.53846	0.42857	0.58333	0.5	0.375		0.510485	0.162292
AX-168336599	T	1	1	1	0.95833	1	1	0.92857	0.5	0.42857	0.4	0.53846	0.375	0.29167	0.57692	0.70833		0.713723	0.278196
	C	0	0	0	0.04167	0	0	0.07143	0.5	0.57143	0.6	0.46154	0.625	0.70833	0.42308	0.29167		0.286277	0.278196
AX-168336601	T	0.375	0.69231	0.66667	0.66667	0.83333	0.875	0.53571	0.83333	0.39286	0.65	0.38462	0.4375	0.68182	0.61538	0.58333		0.614902	0.164482
	C	0.625	0.30769	0.33333	0.33333	0.16667	0.125	0.46429	0.16667	0.60714	0.35	0.61538	0.5625	0.31818	0.38462	0.41667		0.385098	0.164482
AX-168336603	T	0.03125	0.88462	0.75	0.54167	0.66667	0.75	0.5	0.35	0.21429	0.1	0.03846	0.125	0.125	0.07692	0.125		0.351925	0.301343
	C	0.96875	0.11538	0.25	0.45833	0.33333	0.25	0.5	0.65	0.78571	0.9	0.96154	0.875	0.875	0.92308	0.875		0.648075	0.301343
AX-168336606	A	1	0.92308	0.91667	1	0.91667	1	0.92857	0.41667	0.53571	0.7	0.42308	0.5625	0.29167	0.5	0.45833		0.704863	0.258228
	G	0	0.07692	0.08333	0	0.08333	0	0.07143	0.58333	0.46429	0.3	0.57692	0.4375	0.70833	0.5	0.54167		0.295137	0.258228
AX-168336609	T	0.03125	0	0.08333	0	0.375	0.16667	0.10714	0.58333	0.42857	0.6	0.57692	0.625	0.40909	0.38462	0.41667		0.319173	0.232386
	C	0.96875	1	0.91667	1	0.625	0.83333	0.89286	0.41667	0.57143	0.4	0.42308	0.375	0.59091	0.61538	0.58333		0.680827	0.232386
AX-168336612	T	0.40625	1	0.95833	0.83333	1	0.95455	0.61538	1	0.96429	0.94444	1	1	1	1	1		0.911771	0.173133
	C	0.59375	0	0.04167	0.16667	0	0.04545	0.38462	0	0.03571	0.05556	0	0	0	0	0		0.0882287	0.173133
AX-168336615	A	0.375	0.19231	0.125	0.16667	0.125	0.20833	0.32143	0.83333	0.85714	0.6	0.76923	0.875	0.875	0.84615	0.83333		0.533528	0.320276
	G	0.625	0.80769	0.875	0.83333	0.875	0.79167	0.67857	0.16667	0.14286	0.4	0.23077	0.125	0.125	0.15385	0.16667		0.466472	0.320276
AX-168336616	T	0.5	0.61538	0.5	0.625	0.25	0.29167	0.35714	0	0	0	0.03846	0.0625	0.04545	0	0.25		0.235707	0.236194
	C	0.5	0.38462	0.5	0.375	0.75	0.70833	0.64286	1	1	1	0.96154	0.9375	0.95455	1	0.75		0.764293	0.236194
AX-168336617	A	0	0	0	0.04167	0	0.04167	0.14286	0.33333	0.57143	0.75	0.46154	0.625	0.45833	0.5	0.54167		0.297833	0.273936
	G	1	1	1	0.95833	1	0.95833	0.85714	0.66667	0.42857	0.25	0.53846	0.375	0.54167	0.5	0.45833		0.702167	0.273936
AX-168336619	A	0.0625	0.19231	0.20833	0.20833	0	0.04167	0.21429	0.375	0.28571	0.5	0.69231	0.375	0.70833	0.84615	0.41667		0.341773	0.254489
	G	0.9375	0.80769	0.79167	0.79167	1	0.95833	0.78571	0.625	0.71429	0.5	0.30769	0.625	0.29167	0.15385	0.58333		0.658227	0.254489
AX-168336624	T	0.15625	0.69231	0.5	0.5	0.41667	0.54167	0.46429	0.125	0.35714	0.35	0.19231	0.0625	0.04167	0.19231	0.16667		0.317253	0.198137
	C	0.84375	0.30769	0.5	0.5	0.58333	0.45833	0.53571	0.875	0.64286	0.65	0.80769	0.9375	0.95833	0.80769	0.83333		0.682747	0.198137
AX-168336625	T	0.28125	0.07692	0.16667	0.08333	0	0.08333	0.21429	0.5	0.71429	0.4	0.76923	0.6875	0.45833	0.57692	0.70833		0.381359	0.26996
	C	0.71875	0.92308	0.83333	0.91667	1	0.91667	0.78571	0.5	0.28571	0.6	0.23077	0.3125	0.54167	0.42308	0.29167		0.618641	0.26996
AX-168336626	T	0.5	0.53846	0.58333	0.5	0.16667	0.16667	0.46429	0.16667	0.07143	0.2	0.19231	0.1875	0.08333	0	0.125		0.263044	0.194761
	C	0.5	0.46154	0.41667	0.5	0.83333	0.83333	0.53571	0.83333	0.92857	0.8	0.80769	0.8125	0.91667	1	0.875		0.736956	0.194761
AX-168336632	A	1	1	1	1	0.95833	1	1	0.25	0.25	0.35	0.57692	0.25	0.45455	0.61538	0.54167		0.683123	0.320723
	G	0	0	0	0	0.04167	0	0	0.75	0.75	0.65	0.42308	0.75	0.54545	0.38462	0.45833		0.316877	0.320723
AX-168336633	T	1	0.92308	0.79167	1	0.91667	1	0.89286	0.25	0.57143	0.2	0.57692	0.5625	0.5	0.26923	0.5		0.663624	0.287987
	C	0	0.07692	0.20833	0	0.08333	0	0.10714	0.75	0.42857	0.8	0.42308	0.4375	0.5	0.73077	0.5		0.336376	0.287987
AX-168336636	A	0.25	0.38462	0.33333	0.41667	0.16667	0.66667	0.57143	0.375	0.42857	0.4	0.15385	0.375	0.375	0.30769	0.375		0.371967	0.131758
	G	0.75	0.61538	0.66667	0.58333	0.83333	0.33333	0.42857	0.625	0.57143	0.6	0.84615	0.625	0.625	0.69231	0.625		0.628033	0.131758
AX-168336640	T	0	0.07692	0	0	0.04167	0.04167	0.03571	0.04167	0.60714	0.45	0.46154	0.4375	0.70833	0.65385	0.29167		0.256511	0.269298
	C	1	0.92308	1	1	0.95833	0.95833	0.96429	0.95833	0.39286	0.55	0.53846	0.5625	0.29167	0.34615	0.70833		0.743489	0.269298
AX-168336641	T	1	0.86364	1	1	1	1	0.92308	0.33333	0.64286	0.15	0.23077	0.5	0.375	0.23077	0.45833		0.647185	0.334802
	C	0	0.13636	0	0	0	0	0.07692	0.66667	0.35714	0.85	0.76923	0.5	0.625	0.76923	0.54167		0.352815	0.334802
AX-168336646	A	0.65625	0.76923	0.91667	0.875	0.66667	0.54167	0.64286	0.04167	0.17857	0.15	0.23077	0.0625	0.25	0.30769	0.16667		0.430415	0.304584
	G	0.34375	0.23077	0.08333	0.125	0.33333	0.45833	0.35714	0.95833	0.82143	0.85	0.76923	0.9375	0.75	0.69231	0.83333		0.569585	0.304584
AX-168336648	A	0.66667	0.375	0.66667	0.6	0.83333	0.54167	0.35	0.29167	0.125	0.25	0.26923	0.125	0.27273	0.27273	0.29167		0.395425	0.213742
	G	0.33333	0.625	0.33333	0.4	0.16667	0.45833	0.65	0.70833	0.875	0.75	0.73077	0.875	0.72727	0.72727	0.70833		0.604575	0.213742
AX-168336651	T	0.0625	0.53846	0.54167	0.41667	0.5	0.20833	0.5	0.5	0.5	0.5	0.23077	0.3125	0.58333	0.46154	0.54167		0.426496	0.151986
	C	0.9375	0.46154	0.45833	0.58333	0.5	0.79167	0.5	0.5	0.5	0.5	0.76923	0.6875	0.41667	0.53846	0.45833		0.573504	0.151986
AX-168336653	T	0.10714	0.18182	0.36364	0.4	0.16667	0.125	0.09091	0	0	0	0	0	0	0	0		0.0956787	0.133931
	C	0.89286	0.81818	0.63636	0.6	0.83333	0.875	0.90909	1	1	1	1	1	1	1	1		0.904321	0.133931
AX-168336657	A	0.03125	0.03846	0	0.08333	0	0	0.03571	0.70833	0.23077	0.45	0.26923	0.35714	0.33333	0.33333	0.83333		0.246947	0.263236
	G	0.96875	0.96154	1	0.91667	1	1	0.96429	0.29167	0.76923	0.55	0.73077	0.64286	0.66667	0.66667	0.16667		0.753053	0.263236
AX-168336658	A	0.09375	0.11538	0.375	0.125	0.08333	0.16667	0.14286	0.04167	0.07143	0.2	0.26923	0.0625	0	0.07692	0.08333		0.127138	0.0952862
	G	0.90625	0.88462	0.625	0.875	0.91667	0.83333	0.85714	0.95833	0.92857	0.8	0.73077	0.9375	1	0.92308	0.91667		0.872862	0.0952862
AX-168336662	T	1	1	1	1	1	1	1	0.83333	0.92857	0.85	0.92308	0.875	0.83333	0.96154	0.91667		0.941435	0.0663736
	C	0	0	0	0	0	0	0	0.16667	0.07143	0.15	0.07692	0.125	0.16667	0.03846	0.08333		0.0585653	0.0663736
AX-168336664	T	0.6875	0.53846	0.70833	0.25	0.375	0.33333	0.25	0.66667	0.42857	0.85	0.34615	0.3125	0.58333	0.34615	0.54167		0.481177	0.187022
	C	0.3125	0.46154	0.29167	0.75	0.625	0.66667	0.75	0.33333	0.57143	0.15	0.65385	0.6875	0.41667	0.65385	0.45833		0.518823	0.187022
AX-168336665	A	0.75	0.61538	0.5	0.70833	0.91667	0.66667	0.53571	0.04167	0.39286	0.3	0.30769	0.5625	0.41667	0.46154	0.45833		0.508935	0.212683
	C	0.25	0.38462	0.5	0.29167	0.08333	0.33333	0.46429	0.95833	0.60714	0.7	0.69231	0.4375	0.58333	0.53846	0.54167		0.491065	0.212683
AX-168336666	A	0	0.30769	0.29167	0.25	0.54167	0.25	0.28571	0.83333	0.82143	0.9	0.53846	0.6875	0.625	0.61538	0.66667		0.507634	0.263214
	G	1	0.69231	0.70833	0.75	0.45833	0.75	0.71429	0.16667	0.17857	0.1	0.46154	0.3125	0.375	0.38462	0.33333		0.492366	0.263214
AX-168336667	T	0.03125	0.11538	0.08333	0.45833	0.08333	0.29167	0.10714	0.75	0.82143	0.8	0.80769	0.75	0.83333	0.53846	0.83333		0.486978	0.332577
	C	0.96875	0.88462	0.91667	0.54167	0.91667	0.70833	0.89286	0.25	0.17857	0.2	0.19231	0.25	0.16667	0.46154	0.16667		0.513022	0.332577
AX-168336669	T	0	0	0	0	0	0	0	0.04167	0.10714	0.25	0.15385	0	0.125	0.11538	0.16667		0.0639807	0.0822447
	C	1	1	1	1	1	1	1	0.95833	0.89286	0.75	0.84615	1	0.875	0.88462	0.83333		0.936019	0.0822447
AX-168336671	T	0.46875	0.38462	0.25	0.20833	0.08333	0.45833	0.46429	0.5	0.82143	0.75	0.57692	0.5625	0.63636	0.69231	0.625		0.498811	0.204469
	C	0.53125	0.61538	0.75	0.79167	0.91667	0.54167	0.53571	0.5	0.17857	0.25	0.42308	0.4375	0.36364	0.30769	0.375		0.501189	0.204469
AX-168336672	T	1	1	1	1	1	1	0.96429	0.75	0.89286	0.75	0.69231	0.75	0.45833	0.53846	0.5		0.81975	0.200713
	C	0	0	0	0	0	0	0.03571	0.25	0.10714	0.25	0.30769	0.25	0.54167	0.46154	0.5		0.18025	0.200713
AX-168336675	A	0.13333	0.11538	0.04545	0	0.04167	0	0.11538	0.45455	0.11538	0.22222	0.38462	0.5	0.68182	0.30769	0.45833		0.238388	0.212575
	G	0.86667	0.88462	0.95455	1	0.95833	1	0.88462	0.54545	0.88462	0.77778	0.61538	0.5	0.31818	0.69231	0.54167		0.761612	0.212575
AX-168336677	T	0.8125	0.76923	0.5	0.70833	0.75	0.54167	0.75	0.58333	0.67857	0.7	0.5	0.25	0.33333	0.53846	0.58333		0.599917	0.162142
	C	0.1875	0.23077	0.5	0.29167	0.25	0.45833	0.25	0.41667	0.32143	0.3	0.5	0.75	0.66667	0.46154	0.41667		0.400083	0.162142
AX-168336679	T	1	0.88462	0.95833	1	0.58333	1	0.89286	0.08333	0.10714	0.2	0.07692	0	0.04167	0.11538	0		0.462905	0.439447
	G	0	0.11538	0.04167	0	0.41667	0	0.10714	0.91667	0.89286	0.8	0.92308	1	0.95833	0.88462	1		0.537095	0.439447
AX-168336681	T	0	0.03846	0	0	0	0	0.03571	0.58333	0.5	0.95	0.57692	0.6875	0.95833	0.69231	0.5		0.368171	0.369891
	G	1	0.96154	1	1	1	1	0.96429	0.41667	0.5	0.05	0.42308	0.3125	0.04167	0.30769	0.5		0.631829	0.369891
AX-168336683	T	0.71875	0.88462	0.875	0.91667	0.70833	0.83333	0.78571	0.54167	0.5	0.4	0.26923	0.1875	0.58333	0.5	0.29167		0.599721	0.240534
	G	0.28125	0.11538	0.125	0.08333	0.29167	0.16667	0.21429	0.45833	0.5	0.6	0.73077	0.8125	0.41667	0.5	0.70833		0.400279	0.240534
AX-168336684	A	0.03125	0.19231	0.05	0.05	0.27273	0.40909	0.13636	0.25	0.32143	0.4	0.30769	0.375	0.4	0.16667	0.36364		0.248411	0.135961
	C	0.96875	0.80769	0.95	0.95	0.72727	0.59091	0.86364	0.75	0.67857	0.6	0.69231	0.625	0.6	0.83333	0.63636		0.751589	0.135961
AX-168336686	T	0.5	0.41667	0.58333	0.79167	0.18182	0.72727	0.53846	0.95833	0.84615	0.75	0.81818	0.875	0.75	0.84615	0.66667		0.683313	0.205916
	G	0.5	0.58333	0.41667	0.20833	0.81818	0.27273	0.46154	0.04167	0.15385	0.25	0.18182	0.125	0.25	0.15385	0.33333		0.316687	0.205916
AX-168336687	T	0.5	0.19231	0.125	0.29167	0.29167	0.08333	0.39286	0.125	0.28571	0.05	0.23077	0.1875	0.125	0.19231	0.125		0.213209	0.122055
	C	0.5	0.80769	0.875	0.70833	0.70833	0.91667	0.60714	0.875	0.71429	0.95	0.76923	0.8125	0.875	0.80769	0.875		0.786791	0.122055
AX-168336688	A	0.78125	0.76923	0.70833	0.75	0.58333	0.95833	0.89286	0.91667	0.85714	0.85	0.69231	0.875	0.79167	0.69231	0.70833		0.788451	0.102646
	G	0.21875	0.23077	0.29167	0.25	0.41667	0.04167	0.10714	0.08333	0.14286	0.15	0.30769	0.125	0.20833	0.30769	0.29167		0.211549	0.102646
AX-168336690	A	0.59375	0.53846	0.66667	0.95833	0.54167	0.79167	0.60714	0.25	0.07143	0.15	0.15385	0.0625	0.08333	0.15385	0.04167		0.377621	0.305328
	G	0.40625	0.46154	0.33333	0.04167	0.45833	0.20833	0.39286	0.75	0.92857	0.85	0.84615	0.9375	0.91667	0.84615	0.95833		0.622379	0.305328
AX-168336692	A	0.0625	0.03846	0	0.125	0	0	0.07143	0.58333	0.46429	0.4	0.46154	0.4375	0.625	0.61538	0.70833		0.306184	0.268753
	G	0.9375	0.96154	1	0.875	1	1	0.92857	0.41667	0.53571	0.6	0.53846	0.5625	0.375	0.38462	0.29167		0.693816	0.268753
AX-168336693	A	0.9375	0.96154	1	0.875	1	1	0.92857	0.41667	0.5	0.6	0.53846	0.5	0.375	0.38462	0.29167		0.687269	0.273005
	C	0.0625	0.03846	0	0.125	0	0	0.07143	0.58333	0.5	0.4	0.46154	0.5	0.625	0.61538	0.70833		0.312731	0.273005
AX-168336695	T	0.09375	0.76923	0.79167	0.83333	0.86364	0.59091	0.34615	0	0.07143	0.4	0.19231	0.3125	0.3	0.34615	0.33333		0.416293	0.287566
	C	0.90625	0.23077	0.20833	0.16667	0.13636	0.40909	0.65385	1	0.92857	0.6	0.80769	0.6875	0.7	0.65385	0.66667		0.583707	0.287566
AX-168336698	T	0.6	0.58333	0.68182	0.68182	0.72727	0.22727	0.61538	0.18182	0.25	0.16667	0.19231	0.42857	0.15	0.45	0.16667		0.406862	0.224088
	G	0.4	0.41667	0.31818	0.31818	0.27273	0.77273	0.38462	0.81818	0.75	0.83333	0.80769	0.57143	0.85	0.55	0.83333		0.593138	0.224088
AX-168336701	T	0.57143	0.27273	0.31818	0.45833	0.375	0.59091	0.72727	0.75	0.88462	0.88889	0.86364	0.625	0.70833	0.90909	0.95833		0.660117	0.225654
	C	0.42857	0.72727	0.68182	0.54167	0.625	0.40909	0.27273	0.25	0.11538	0.11111	0.13636	0.375	0.29167	0.09091	0.04167		0.339883	0.225654
AX-168336703	T	0.5625	0.23077	0.125	0.54167	0.16667	0.25	0.28571	0.79167	0.71429	0.75	0.38462	0.6875	0.58333	0.5	0.5		0.471582	0.219589
	C	0.4375	0.76923	0.875	0.45833	0.83333	0.75	0.71429	0.20833	0.28571	0.25	0.61538	0.3125	0.41667	0.5	0.5		0.528418	0.219589
AX-168336704	T	0.15625	0.19231	0	0.04545	0.08333	0.08333	0.11538	0	0	0	0	0	0	0	0		0.04507	0.0655709
	G	0.84375	0.80769	1	0.95455	0.91667	0.91667	0.88462	1	1	1	1	1	1	1	1		0.95493	0.0655709
AX-168336707	A	0.21875	0.45833	0.625	0.45455	0.70833	0.625	0.625	0.79167	0.67857	0.72222	0.53846	0.9375	0.5	0.5	0.66667		0.603337	0.169032
	G	0.78125	0.54167	0.375	0.54545	0.29167	0.375	0.375	0.20833	0.32143	0.27778	0.46154	0.0625	0.5	0.5	0.33333		0.396663	0.169032
AX-168336709	A	0.46875	0.11538	0.5	0.33333	0.45833	0.41667	0.42857	0.375	0.46429	0.5	0.61538	0.5	0.625	0.5	0.54167		0.456158	0.122245
	G	0.53125	0.88462	0.5	0.66667	0.54167	0.58333	0.57143	0.625	0.53571	0.5	0.38462	0.5	0.375	0.5	0.45833		0.543842	0.122245
AX-168336714	A	0.40625	0.84615	0.66667	0.95833	0.66667	0.91667	0.92857	0.5	0.46429	0.45	0.5	0.4375	0.33333	0.42308	0.41667		0.594279	0.218193
	G	0.59375	0.15385	0.33333	0.04167	0.33333	0.08333	0.07143	0.5	0.53571	0.55	0.5	0.5625	0.66667	0.57692	0.58333		0.405721	0.218193
AX-168336717	A	0.8	0.84615	0.875	1	0.79167	0.75	0.89286	0.04167	0.21429	0.35	0.26923	0.3125	0.16667	0.23077	0.40909		0.529993	0.325503
	G	0.2	0.15385	0.125	0	0.20833	0.25	0.10714	0.95833	0.78571	0.65	0.73077	0.6875	0.83333	0.76923	0.59091		0.470007	0.325503
AX-168336719	A	0.71875	0.79167	0.66667	0.79167	0.54167	0.29167	0.71429	0.08333	0.17857	0.05	0.11538	0.25	0.08333	0.07692	0.375		0.381928	0.291035
	G	0.28125	0.20833	0.33333	0.20833	0.45833	0.70833	0.28571	0.91667	0.82143	0.95	0.88462	0.75	0.91667	0.92308	0.625		0.618072	0.291035
AX-168336720	A	0.4375	0.38462	0.45833	0.20833	0.20833	0.29167	0.5	0.58333	0.60714	0.9	0.76923	0.875	0.83333	0.65385	0.83333		0.569599	0.238636
	G	0.5625	0.61538	0.54167	0.79167	0.79167	0.70833	0.5	0.41667	0.39286	0.1	0.23077	0.125	0.16667	0.34615	0.16667		0.430401	0.238636
AX-168336723	A	0.0625	0.26923	0.29167	0.08333	0.54167	0.54167	0.5	0.79167	0.39286	0.75	0.57692	0.4375	0.45833	0.65385	0.33333		0.445635	0.214289
	G	0.9375	0.73077	0.70833	0.91667	0.45833	0.45833	0.5	0.20833	0.60714	0.25	0.42308	0.5625	0.54167	0.34615	0.66667		0.554365	0.214289
AX-168336732	A	0	0	0	0	0	0	0	0	0.07143	0	0	0	0	0.07692	0.04167		0.012668	0.0271874
	C	1	1	1	1	1	1	1	1	0.92857	1	1	1	1	0.92308	0.95833		0.987332	0.0271874
AX-168336733	A	0.41667	0.04167	0.09091	0.1	0	0.05	0	0	0.10714	0.1	0.04167	0	0.04545	0.08333	0.04167		0.0745673	0.102355
	G	0.58333	0.95833	0.90909	0.9	1	0.95	1	1	0.89286	0.9	0.95833	1	0.95455	0.91667	0.95833		0.925433	0.102355
AX-168336737	T	0.8125	0.80769	0.95833	0.875	0.91667	0.875	0.92857	0.95833	1	1	1	1	1	1	1		0.942139	0.0700461
	C	0.1875	0.19231	0.04167	0.125	0.08333	0.125	0.07143	0.04167	0	0	0	0	0	0	0		0.0578607	0.0700461
AX-168336740	T	0.34375	0.77273	0.7	0.72727	0.5	0.16667	0.71429	0.625	0.5	0.5	0.53846	0.3125	0.375	0.42308	0.5		0.51325	0.172925
	C	0.65625	0.22727	0.3	0.27273	0.5	0.83333	0.28571	0.375	0.5	0.5	0.46154	0.6875	0.625	0.57692	0.5		0.48675	0.172925
AX-168336741	A	0.3125	0.5	0.5	0.5	0.5	0.16667	0.5	0.33333	0.5	0.55	0.38462	0.25	0.31818	0.34615	0.33333		0.399652	0.115207
	C	0.6875	0.5	0.5	0.5	0.5	0.83333	0.5	0.66667	0.5	0.45	0.61538	0.75	0.68182	0.65385	0.66667		0.600348	0.115207
AX-168336743	T	0.73333	0.8	0.59091	0.86364	0.59091	0.81818	0.80769	0.70833	0.57143	0.72222	0.625	0.375	0.68182	0.5	0.72727		0.674382	0.13278
	C	0.26667	0.2	0.40909	0.13636	0.40909	0.18182	0.19231	0.29167	0.42857	0.27778	0.375	0.625	0.31818	0.5	0.27273		0.325618	0.13278
AX-168336751	A	0.46875	0.30769	0.40909	0.45833	0.16667	0.70833	0.32143	0.16667	0.35714	0.35	0.38462	0.375	0.70833	0.34615	0.375		0.393547	0.153536
	C	0.53125	0.69231	0.59091	0.54167	0.83333	0.29167	0.67857	0.83333	0.64286	0.65	0.61538	0.625	0.29167	0.65385	0.625		0.606453	0.153536
AX-168336752	A	0.59375	0.53846	0.625	0.75	0.625	1	0.67857	0.58333	0.71429	0.85	0.80769	0.875	0.79167	0.73077	0.875		0.735902	0.131141
	G	0.40625	0.46154	0.375	0.25	0.375	0	0.32143	0.41667	0.28571	0.15	0.19231	0.125	0.20833	0.26923	0.125		0.264098	0.131141
AX-168336757	T	0.03125	0.15385	0.08333	0.125	0.375	0.16667	0.21429	0.08333	0.03571	0	0.11538	0.125	0	0.23077	0.08333		0.121527	0.0990531
	C	0.96875	0.84615	0.91667	0.875	0.625	0.83333	0.78571	0.91667	0.96429	1	0.88462	0.875	1	0.76923	0.91667		0.878473	0.0990531
AX-168336768	A	0.25	0	0	0	0.04167	0	0.10714	0.58333	0.60714	0.7	0.69231	0.6875	0.8	0.65385	0.75		0.391529	0.333504
	G	0.75	1	1	1	0.95833	1	0.89286	0.41667	0.39286	0.3	0.30769	0.3125	0.2	0.34615	0.25		0.608471	0.333504
AX-168336771	A	0	0	0.08333	0	0.16667	0	0.14286	1	1	1	0.88462	1	0.875	0.92308	1		0.538371	0.471149
	C	1	1	0.91667	1	0.83333	1	0.85714	0	0	0	0.11538	0	0.125	0.07692	0		0.461629	0.471149
AX-168336772	T	0	0.03846	0	0	0.04167	0.33333	0.14286	0.75	0.64286	0.9	0.76923	0.9375	0.95833	0.69231	0.79167		0.466548	0.391932
	C	1	0.96154	1	1	0.95833	0.66667	0.85714	0.25	0.35714	0.1	0.23077	0.0625	0.04167	0.30769	0.20833		0.533452	0.391932
AX-168336773	T	0.5	0.53846	0.83333	0.58333	0.91667	1	0.71429	0.625	0.67857	0.6	0.38462	0.75	0.5	0.5	0.83333		0.66384	0.175427
	C	0.5	0.46154	0.16667	0.41667	0.08333	0	0.28571	0.375	0.32143	0.4	0.61538	0.25	0.5	0.5	0.16667		0.33616	0.175427
AX-168336774	T	0.34375	0.73077	0.83333	0.58333	0.83333	0.66667	0.5	0.29167	0.17857	0.25	0.23077	0.375	0.45833	0.42308	0.29167		0.466018	0.218055
	G	0.65625	0.26923	0.16667	0.41667	0.16667	0.33333	0.5	0.70833	0.82143	0.75	0.76923	0.625	0.54167	0.57692	0.70833		0.533982	0.218055
AX-168336778	A	0.5	0.69231	0.625	0.83333	0.5	0.79167	0.75	0.58333	0.5	0.5	0.57692	0.4375	0.91667	0.57692	0.41667		0.613355	0.151608
	G	0.5	0.30769	0.375	0.16667	0.5	0.20833	0.25	0.41667	0.5	0.5	0.42308	0.5625	0.08333	0.42308	0.58333		0.386645	0.151608
AX-168336779	T	0.71875	0.69231	0.66667	0.91667	0.5	0.79167	0.75	0.58333	0.5	0.5	0.57692	0.5	0.91667	0.61538	0.41667		0.643003	0.154407
	C	0.28125	0.30769	0.33333	0.08333	0.5	0.20833	0.25	0.41667	0.5	0.5	0.42308	0.5	0.08333	0.38462	0.58333		0.356997	0.154407
AX-168336780	T	0.40625	0.42308	0.66667	0.625	0.75	0.33333	0.71429	0.72727	0.57143	0.45	0.42308	0.6875	0.29167	0.30769	0.54167		0.527929	0.161479
	G	0.59375	0.57692	0.33333	0.375	0.25	0.66667	0.28571	0.27273	0.42857	0.55	0.57692	0.3125	0.70833	0.69231	0.45833		0.472071	0.161479
AX-168336782	T	0.28125	0.88462	0.95833	0.58333	0.75	0.70833	0.53571	0.875	0.89286	0.9	0.73077	0.875	0.83333	0.96154	0.79167		0.770783	0.18481
	C	0.71875	0.11538	0.04167	0.41667	0.25	0.29167	0.46429	0.125	0.10714	0.1	0.26923	0.125	0.16667	0.03846	0.20833		0.229217	0.18481
AX-168336783	A	0.28125	0.84615	0.59091	0.25	0.5	0.45833	0.32143	0.81818	0.88462	0.9	0.66667	0.85714	0.77273	0.95455	0.79167		0.659575	0.242113
	C	0.71875	0.15385	0.40909	0.75	0.5	0.54167	0.67857	0.18182	0.11538	0.1	0.33333	0.14286	0.22727	0.04545	0.20833		0.340425	0.242113
AX-168336787	A	0.03125	0.03846	0.04167	0	0.25	0	0.14286	0.5	0.28571	0.35	0.26923	0.1875	0.375	0.46154	0.33333		0.21777	0.16951
	C	0.96875	0.96154	0.95833	1	0.75	1	0.85714	0.5	0.71429	0.65	0.73077	0.8125	0.625	0.53846	0.66667		0.78223	0.16951
AX-168336788	A	0.1875	0.03846	0.08333	0.08333	0	0	0.03571	0.25	0.38462	0.35	0.38462	0.25	0.45833	0.23077	0.54167		0.218556	0.17635
	C	0.8125	0.96154	0.91667	0.91667	1	1	0.96429	0.75	0.61538	0.65	0.61538	0.75	0.54167	0.76923	0.45833		0.781444	0.17635
AX-168336793	T	0.21875	0.42308	0.16667	0.33333	0.125	0.125	0.39286	0.63636	0.71429	0.5	0.53846	0.5	0.33333	0.5	0.54167		0.403253	0.183565
	C	0.78125	0.57692	0.83333	0.66667	0.875	0.875	0.60714	0.36364	0.28571	0.5	0.46154	0.5	0.66667	0.5	0.45833		0.596747	0.183565
AX-168336794	T	0.1875	0.23077	0.41667	0.375	0.33333	0.41667	0.65385	0.75	0.82143	0.65	0.88462	0.75	0.83333	0.42308	0.79167		0.567861	0.236473
	C	0.8125	0.76923	0.58333	0.625	0.66667	0.58333	0.34615	0.25	0.17857	0.35	0.11538	0.25	0.16667	0.57692	0.20833		0.432139	0.236473
AX-168336804	T	0.15625	0.03846	0	0	0	0	0	0	0	0	0	0	0	0	0		0.0129807	0.0408532
	G	0.84375	0.96154	1	1	1	1	1	1	1	1	1	1	1	1	1		0.987019	0.0408532
AX-168336806	A	0.53125	0.61538	0.45833	0.33333	0.58333	0.25	0.14286	0.04167	0	0.1	0	0.125	0.16667	0	0.25		0.239855	0.217118
	G	0.46875	0.38462	0.54167	0.66667	0.41667	0.75	0.85714	0.95833	1	0.9	1	0.875	0.83333	1	0.75		0.760145	0.217118
AX-168336807	T	0	0	0	0	0	0	0.07143	0.125	0.35714	0.4	0.30769	0.625	0.04545	0.11538	0.5		0.169806	0.211532
	C	1	1	1	1	1	1	0.92857	0.875	0.64286	0.6	0.69231	0.375	0.95455	0.88462	0.5		0.830194	0.211532
AX-168336813	T	0.8	0.92308	0.79167	0.83333	0.95833	0.95833	0.78571	0.875	0.39286	0.75	0.65385	0.4375	0.40909	0.69231	0.75		0.734071	0.188041
	C	0.2	0.07692	0.20833	0.16667	0.04167	0.04167	0.21429	0.125	0.60714	0.25	0.34615	0.5625	0.59091	0.30769	0.25		0.265929	0.188041
AX-168336815	A	0.84375	0.57692	0.45833	1	0.25	0.25	0.75	0.45833	0.39286	0.45	0.34615	0.5	0.72727	0.42308	0.54167		0.531224	0.215039
	G	0.15625	0.42308	0.54167	0	0.75	0.75	0.25	0.54167	0.60714	0.55	0.65385	0.5	0.27273	0.57692	0.45833		0.468776	0.215039
AX-168336821	A	0.9375	0.57692	0.75	0.75	0.875	0.79167	0.82143	0.04167	0.32143	0.25	0.30769	0.25	0.16667	0.30769	0.20833		0.4904	0.303204
	G	0.0625	0.42308	0.25	0.25	0.125	0.20833	0.17857	0.95833	0.67857	0.75	0.69231	0.75	0.83333	0.69231	0.79167		0.5096	0.303204
AX-168336822	T	0.75	0.38462	0.45833	0.41667	0.09091	0.16667	0.28571	0.70833	0.53571	0.35	0.34615	0.25	0.625	0.26923	0.54167		0.411933	0.192076
	C	0.25	0.61538	0.54167	0.58333	0.90909	0.83333	0.71429	0.29167	0.46429	0.65	0.65385	0.75	0.375	0.73077	0.45833		0.588067	0.192076
AX-168336823	A	0	0.03846	0.04167	0	0	0.08333	0.07143	0.625	0.53571	0.35	0.38462	0.35714	0.45455	0.53846	0.375		0.257025	0.229457
	G	1	0.96154	0.95833	1	1	0.91667	0.92857	0.375	0.46429	0.65	0.61538	0.64286	0.54545	0.46154	0.625		0.742975	0.229457
AX-168336827	T	1	1	0.91667	1	1	1	1	0.91667	0.71429	0.5	0.70833	0.8125	0.79167	0.96154	0.66667		0.865889	0.158554
	C	0	0	0.08333	0	0	0	0	0.08333	0.28571	0.5	0.29167	0.1875	0.20833	0.03846	0.33333		0.134111	0.158554
AX-168336828	T	0	0	0.08333	0	0	0	0	0.04545	0.26923	0.5	0.34615	0.1875	0.3	0.03846	0.33333		0.14023	0.167778
	C	1	1	0.91667	1	1	1	1	0.95455	0.73077	0.5	0.65385	0.8125	0.7	0.96154	0.66667		0.85977	0.167778
AX-168336829	T	1	0.96154	1	1	1	0.95833	0.96429	0.33333	0.46429	0.7	0.57692	0.625	0.41667	0.38462	0.375		0.717333	0.274724
	C	0	0.03846	0	0	0	0.04167	0.03571	0.66667	0.53571	0.3	0.42308	0.375	0.58333	0.61538	0.625		0.282667	0.274724
AX-168336833	A	0.90625	0.46154	0.625	0.70833	0.20833	0.54167	0.67857	0.66667	0.85714	0.9	0.80769	0.75	0.70833	0.80769	0.83333		0.697369	0.185473
	G	0.09375	0.53846	0.375	0.29167	0.79167	0.45833	0.32143	0.33333	0.14286	0.1	0.19231	0.25	0.29167	0.19231	0.16667		0.302631	0.185473
AX-168336834	A	0	0.03846	0.04167	0	0.20833	0	0.10714	0.54545	0.28571	0.6	0.38462	0.21429	0.66667	0.5	0.375		0.264489	0.235562
	G	1	0.96154	0.95833	1	0.79167	1	0.89286	0.45455	0.71429	0.4	0.61538	0.78571	0.33333	0.5	0.625		0.735511	0.235562
AX-168336835	A	0.875	0.92308	1	0.95833	0.875	1	0.88462	0.54545	0.03846	0.1	0.125	0.1875	0.45833	0.34615	0.08333		0.560017	0.385135
	G	0.125	0.07692	0	0.04167	0.125	0	0.11538	0.45455	0.96154	0.9	0.875	0.8125	0.54167	0.65385	0.91667		0.439983	0.385135
AX-168336840	A	0.46875	0.76923	0.375	0.5	0.66667	0.125	0.53571	0.375	0.46429	0.4	0.23077	0.4375	0.20833	0.26923	0.5		0.421699	0.1708
	G	0.53125	0.23077	0.625	0.5	0.33333	0.875	0.46429	0.625	0.53571	0.6	0.76923	0.5625	0.79167	0.73077	0.5		0.578301	0.1708
AX-168336841	A	0.0625	0.03846	0.33333	0.25	0.25	0.08333	0.25	0.58333	0.17857	0.35	0.19231	0.3125	0.20833	0.23077	0.41667		0.24934	0.140903
	C	0.9375	0.96154	0.66667	0.75	0.75	0.91667	0.75	0.41667	0.82143	0.65	0.80769	0.6875	0.79167	0.76923	0.58333		0.75066	0.140903
AX-168336842	T	0.875	0.42308	0.58333	0.625	0.41667	0.79167	0.85714	0.83333	0.67857	0.8	0.80769	0.75	0.79167	0.53846	0.29167		0.670885	0.183375
	C	0.125	0.57692	0.41667	0.375	0.58333	0.20833	0.14286	0.16667	0.32143	0.2	0.19231	0.25	0.20833	0.46154	0.70833		0.329115	0.183375
AX-168336848	A	0.40625	0.46154	0.5	0.5	0.54167	0.33333	0.57143	0.83333	0.60714	0.45	0.42308	0.625	0.5	0.375	0.45833		0.50574	0.122002
	G	0.59375	0.53846	0.5	0.5	0.45833	0.66667	0.42857	0.16667	0.39286	0.55	0.57692	0.375	0.5	0.625	0.54167		0.49426	0.122002
AX-168336851	A	0	0	0	0	0	0	0.07143	0.29167	0.25	0.2	0.34615	0.4375	0.5	0.53846	0.25		0.192347	0.198454
	G	1	1	1	1	1	1	0.92857	0.70833	0.75	0.8	0.65385	0.5625	0.5	0.46154	0.75		0.807653	0.198454
AX-168336853	A	0.375	0.30769	0	0.08333	0.08333	0.20833	0.14286	0.5	0.5	0.33333	0.42308	0.375	0.91667	0.26923	0.375		0.32619	0.223786
	C	0.625	0.69231	1	0.91667	0.91667	0.79167	0.85714	0.5	0.5	0.66667	0.57692	0.625	0.08333	0.73077	0.625		0.67381	0.223786
AX-168336854	T	1	0.96154	1	1	1	0.91667	0.85714	0.33333	0.32143	0.2	0.30769	0.0625	0.58333	0.42308	0.33333		0.620003	0.350191
	G	0	0.03846	0	0	0	0.08333	0.14286	0.66667	0.67857	0.8	0.69231	0.9375	0.41667	0.57692	0.66667		0.379997	0.350191
AX-168336860	A	0.28125	0.38462	0.29167	0.54167	0.125	0.20833	0.39286	0.41667	0.14286	0.1	0.07692	0.1875	0.16667	0.11538	0.25		0.245427	0.137335
	G	0.71875	0.61538	0.70833	0.45833	0.875	0.79167	0.60714	0.58333	0.85714	0.9	0.92308	0.8125	0.83333	0.88462	0.75		0.754573	0.137335
AX-168336864	T	0.25	0.30769	0.33333	0.375	0.20833	0.33333	0.14286	0.79167	0.71429	0.8	0.76923	0.8125	0.79167	0.84615	0.625		0.54007	0.263337
	C	0.75	0.69231	0.66667	0.625	0.79167	0.66667	0.85714	0.20833	0.28571	0.2	0.23077	0.1875	0.20833	0.15385	0.375		0.45993	0.263337
AX-168336867	A	0.07143	0.5	0.6	0.22727	0.45833	0.36364	0.40909	0.59091	0.23077	0.5	0.63636	0.14286	0.41667	0.31818	0.6		0.404367	0.176546
	G	0.92857	0.5	0.4	0.77273	0.54167	0.63636	0.59091	0.40909	0.76923	0.5	0.36364	0.85714	0.58333	0.68182	0.4		0.595633	0.176546
AX-168336868	T	0.46875	0.61538	0.54167	0.5	0.70833	0.79167	0.60714	0.54167	0.25	0.5	0.57692	0.125	0.41667	0.34615	0.58333		0.504845	0.169866
	C	0.53125	0.38462	0.45833	0.5	0.29167	0.20833	0.39286	0.45833	0.75	0.5	0.42308	0.875	0.58333	0.65385	0.41667		0.495155	0.169866
AX-168336869	A	0.3	0.54167	0.45833	0.22222	0.6	0.29167	0.5	0.72727	0.90909	0.75	0.625	0.75	0.16667	0.30769	0.75		0.526641	0.228913
	G	0.7	0.45833	0.54167	0.77778	0.4	0.70833	0.5	0.27273	0.09091	0.25	0.375	0.25	0.83333	0.69231	0.25		0.473359	0.228913
AX-168336870	T	0.59375	0.46154	0.375	0.375	0.125	0.29167	0.25	0.16667	0.07143	0.05	0	0.125	0	0.11538	0		0.200029	0.184032
	C	0.40625	0.53846	0.625	0.625	0.875	0.70833	0.75	0.83333	0.92857	0.95	1	0.875	1	0.88462	1		0.799971	0.184032
AX-168336871	A	0.5	0.38462	0.58333	0.66667	0.75	0.66667	0.71429	0.5	0.71429	0.3	0.53846	0.625	0.54167	0.69231	0.66667		0.589599	0.129101
	G	0.5	0.61538	0.41667	0.33333	0.25	0.33333	0.28571	0.5	0.28571	0.7	0.46154	0.375	0.45833	0.30769	0.33333		0.410401	0.129101
AX-168336872	A	0.65625	0.23077	0.20833	0.45833	0.16667	0.83333	0.60714	0.45833	0.32143	0.65	0.46154	0.4375	0.70833	0.65385	0.83333		0.512342	0.216268
	G	0.34375	0.76923	0.79167	0.54167	0.83333	0.16667	0.39286	0.54167	0.67857	0.35	0.53846	0.5625	0.29167	0.34615	0.16667		0.487658	0.216268
AX-168336874	T	0.5625	0.76923	0.70833	0.79167	0.625	0.58333	0.71429	0.66667	0.96429	0.85	0.96154	0.75	1	0.96154	0.875		0.785559	0.145209
	C	0.4375	0.23077	0.29167	0.20833	0.375	0.41667	0.28571	0.33333	0.03571	0.15	0.03846	0.25	0	0.03846	0.125		0.214441	0.145209
AX-168336877	A	0	0.03846	0	0	0.04167	0.04167	0.03571	0.70833	0.42857	0.4	0.46154	0.375	0.66667	0.5	0.33333		0.26873	0.257404
	G	1	0.96154	1	1	0.95833	0.95833	0.96429	0.29167	0.57143	0.6	0.53846	0.625	0.33333	0.5	0.66667		0.73127	0.257404
AX-168336878	T	0.03125	0.26923	0.375	0.25	0.20833	0.58333	0.35714	0.58333	0.17857	0.3	0.23077	0.1875	0.04167	0.11538	0.16667		0.258545	0.164432
	C	0.96875	0.73077	0.625	0.75	0.79167	0.41667	0.64286	0.41667	0.82143	0.7	0.76923	0.8125	0.95833	0.88462	0.83333		0.741455	0.164432
AX-168336880	A	0	0	0	0	0	0	0.10714	0.33333	0.64286	0.7	0.57692	0.4375	0.66667	0.69231	0.375		0.302115	0.298252
	G	1	1	1	1	1	1	0.89286	0.66667	0.35714	0.3	0.42308	0.5625	0.33333	0.30769	0.625		0.697885	0.298252
AX-168336882	A	0	0	0	0	0	0	0.10714	0.55	0.42857	0.55	0.5	0.375	0.59091	0.58333	0.58333		0.284552	0.268055
	G	1	1	1	1	1	1	0.89286	0.45	0.57143	0.45	0.5	0.625	0.40909	0.41667	0.41667		0.715448	0.268055
AX-168336884	A	0.125	0.19231	0.375	0.29167	0.29167	0.20833	0.21429	0.54167	0.60714	0.7	0.88462	0.8125	0.79167	0.96154	0.54167		0.502605	0.280682
	G	0.875	0.80769	0.625	0.70833	0.70833	0.79167	0.78571	0.45833	0.39286	0.3	0.11538	0.1875	0.20833	0.03846	0.45833		0.497395	0.280682
AX-168336885	T	0.875	0.80769	0.625	0.70833	0.70833	0.79167	0.78571	0.45833	0.39286	0.3	0.11538	0.1875	0.20833	0.03846	0.45833		0.497395	0.280682
	G	0.125	0.19231	0.375	0.29167	0.29167	0.20833	0.21429	0.54167	0.60714	0.7	0.88462	0.8125	0.79167	0.96154	0.54167		0.502605	0.280682
AX-168336887	A	0	0.03846	0.25	0	0	0.18182	0.14286	0.83333	0.78571	0.7	0.73077	0.5625	0.79167	0.69231	0.75		0.430629	0.343987
	G	1	0.96154	0.75	1	1	0.81818	0.85714	0.16667	0.21429	0.3	0.26923	0.4375	0.20833	0.30769	0.25		0.569371	0.343987
AX-168336891	T	0.96667	1	0.95833	1	1	1	0.92308	0.85714	0.25	0.55	0.41667	0.35714	0.375	0.25	0.36364		0.684511	0.31767
	G	0.03333	0	0.04167	0	0	0	0.07692	0.14286	0.75	0.45	0.58333	0.64286	0.625	0.75	0.63636		0.315489	0.31767
AX-168336893	A	0.23333	0.54167	0.36364	0.58333	0.625	0.45833	0.64286	0.29167	0.46429	0.45	0.42308	0.5625	0.36364	0.375	0.41667		0.453001	0.119877
	G	0.76667	0.45833	0.63636	0.41667	0.375	0.54167	0.35714	0.70833	0.53571	0.55	0.57692	0.4375	0.63636	0.625	0.58333		0.546999	0.119877
AX-168336899	A	1	1	1	0.95455	1	0.95833	1	1	0.96429	1	1	1	1	1	1		0.991811	0.0170534
	G	0	0	0	0.04545	0	0.04167	0	0	0.03571	0	0	0	0	0	0		0.00818867	0.0170534
AX-168336900	A	0	0.15385	0.04167	0	0.04167	0	0	0.25	0.21429	0.15	0.26923	0.25	0.08333	0.23077	0.41667		0.140099	0.128854
	G	1	0.84615	0.95833	1	0.95833	1	1	0.75	0.78571	0.85	0.73077	0.75	0.91667	0.76923	0.58333		0.859901	0.128854
AX-168336902	A	1	1	1	1	1	1	1	0.91667	0.89286	0.95	0.86364	0.92857	0.7	0.83333	0.95455		0.935975	0.0857634
	C	0	0	0	0	0	0	0	0.08333	0.10714	0.05	0.13636	0.07143	0.3	0.16667	0.04545		0.0640253	0.0857634
AX-168336903	A	0.59375	0.53846	0.625	0.625	0.5	0.58333	0.67857	0.58333	0.82143	0.85	0.66667	0.75	0.875	0.54167	0.5		0.648814	0.12351
	G	0.40625	0.46154	0.375	0.375	0.5	0.41667	0.32143	0.41667	0.17857	0.15	0.33333	0.25	0.125	0.45833	0.5		0.351186	0.12351
AX-168336905	T	0.03125	0.03846	0.04545	0	0.05	0	0	0.11111	0.07692	0	0	0.0625	0.18182	0	0.05		0.0431673	0.0512675
	C	0.96875	0.96154	0.95455	1	0.95	1	1	0.88889	0.92308	1	1	0.9375	0.81818	1	0.95		0.956833	0.0512675
AX-168336906	T	0.4375	0.19231	0.33333	0.41667	0.08333	0.625	0.32143	0.625	0.75	0.2	0.38462	0.5625	0.375	0.61538	0.5		0.428138	0.187321
	C	0.5625	0.80769	0.66667	0.58333	0.91667	0.375	0.67857	0.375	0.25	0.8	0.61538	0.4375	0.625	0.38462	0.5		0.571862	0.187321
AX-168336909	T	0.96875	0.5	0.79167	0.95833	0.70833	0.58333	0.67857	0.25	0.5	0.3	0.23077	0.25	0.125	0.42308	0.25		0.501189	0.273026
	C	0.03125	0.5	0.20833	0.04167	0.29167	0.41667	0.32143	0.75	0.5	0.7	0.76923	0.75	0.875	0.57692	0.75		0.498811	0.273026
AX-168336912	T	0.59375	0.38462	0.33333	0.41667	0.04167	0.375	0.35714	0.33333	0.80769	0.8	0.65385	0.3125	0.72727	0.70833	0.625		0.49801	0.221169
	C	0.40625	0.61538	0.66667	0.58333	0.95833	0.625	0.64286	0.66667	0.19231	0.2	0.34615	0.6875	0.27273	0.29167	0.375		0.50199	0.221169
AX-168336919	A	0.34375	0.75	0.375	0.625	0.95833	0.66667	0.35714	0.125	0.14286	0.15	0.15385	0.125	0.125	0.26923	0.20833		0.358344	0.267994
	G	0.65625	0.25	0.625	0.375	0.04167	0.33333	0.64286	0.875	0.85714	0.85	0.84615	0.875	0.875	0.73077	0.79167		0.641656	0.267994
AX-168336921	T	0.0625	0.19231	0.33333	0.29167	0.20833	0.20833	0.19231	0.20833	0.5	0.3	0.65385	0.375	0.375	0.46154	0.54167		0.326945	0.159477
	C	0.9375	0.80769	0.66667	0.70833	0.79167	0.79167	0.80769	0.79167	0.5	0.7	0.34615	0.625	0.625	0.53846	0.45833		0.673055	0.159477
AX-168336927	A	0.375	0.34615	0.41667	0.36364	0.33333	0.375	0.53571	0.5	0.21429	0.65	0.57692	0.5	0.22727	0.26923	0.41667		0.406659	0.126336
	G	0.625	0.65385	0.58333	0.63636	0.66667	0.625	0.46429	0.5	0.78571	0.35	0.42308	0.5	0.77273	0.73077	0.58333		0.593341	0.126336
AX-168336928	A	0.03125	0.53846	0.625	0.375	0.58333	0	0.17857	0.33333	0.25	0.45	0.30769	0.25	0.125	0.07692	0.16667		0.286081	0.198079
	G	0.96875	0.46154	0.375	0.625	0.41667	1	0.82143	0.66667	0.75	0.55	0.69231	0.75	0.875	0.92308	0.83333		0.713919	0.198079
AX-168336932	A	0.9375	1	1	1	1	1	1	1	1	1	1	1	1	1	1		0.995833	0.0161374
	G	0.0625	0	0	0	0	0	0	0	0	0	0	0	0	0	0		0.00416667	0.0161374
AX-168336933	T	0	0	0.04167	0	0	0	0.07143	0.5	0.42308	0.45	0.25	0.5	0.54167	0.53846	0.45833		0.251643	0.238206
	C	1	1	0.95833	1	1	1	0.92857	0.5	0.57692	0.55	0.75	0.5	0.45833	0.46154	0.54167		0.748357	0.238206
AX-168336937	T	0.1875	0.23077	0.29167	0.45833	0.58333	0.08333	0.14286	0.54167	0.53571	0.25	0.61538	0.4375	0.625	0.69231	0.33333		0.400579	0.196075
	C	0.8125	0.76923	0.70833	0.54167	0.41667	0.91667	0.85714	0.45833	0.46429	0.75	0.38462	0.5625	0.375	0.30769	0.66667		0.599421	0.196075
AX-168336939	T	0.78125	0.88462	1	0.95833	0.91667	0.875	0.96429	0.79167	0.75	0.65	0.65385	0.75	0.81818	0.92308	0.79167		0.833907	0.108904
	C	0.21875	0.11538	0	0.04167	0.08333	0.125	0.03571	0.20833	0.25	0.35	0.34615	0.25	0.18182	0.07692	0.20833		0.166093	0.108904
AX-168336940	A	0.59375	0.34615	0.29167	0.33333	0.41667	0.125	0.53571	0.36364	0.67857	0.5	0.5	0.5	0.58333	0.65385	0.375		0.453111	0.150291
	G	0.40625	0.65385	0.70833	0.66667	0.58333	0.875	0.46429	0.63636	0.32143	0.5	0.5	0.5	0.41667	0.34615	0.625		0.546889	0.150291
AX-168336941	A	1	1	0.95833	1	1	1	0.96429	0.58333	0.64286	0.8	0.84615	0.8125	0.58333	0.73077	0.5		0.828104	0.180451
	G	0	0	0.04167	0	0	0	0.03571	0.41667	0.35714	0.2	0.15385	0.1875	0.41667	0.26923	0.5		0.171896	0.180451
AX-168336942	T	0.5625	0.88462	0.91667	0.86364	0.83333	1	0.82143	0.16667	0.57143	0.45	0.42308	0.1875	0.125	0.46154	0.5		0.584494	0.290248
	G	0.4375	0.11538	0.08333	0.13636	0.16667	0	0.17857	0.83333	0.42857	0.55	0.57692	0.8125	0.875	0.53846	0.5		0.415506	0.290248
AX-168336946	A	0.64286	0.11538	0.33333	0.33333	0.31818	0.13636	0.23077	0.27273	0.78571	0.55	0.63636	0.25	0.3	0.5	0.65		0.403667	0.207339
	G	0.35714	0.88462	0.66667	0.66667	0.68182	0.86364	0.76923	0.72727	0.21429	0.45	0.36364	0.75	0.7	0.5	0.35		0.596333	0.207339
AX-168336948	A	0.13333	0.42308	0.375	0.29167	0	0.58333	0.5	0	0.21429	0	0	0.0625	0.08333	0.15385	0.04167		0.190803	0.197996
	G	0.86667	0.57692	0.625	0.70833	1	0.41667	0.5	1	0.78571	1	1	0.9375	0.91667	0.84615	0.95833		0.809197	0.197996
[truncated: 2,046 more rows]

## Sheet: Ho He f per SNP and Populat.
Heterozygosity, Fstatistics by Population for 2,022 SNPs
Pop	Locus	Ho	He	f
Pop_1	AX-168334533	0.6875	0.482422	-0.425101
	AX-168334542	0.625	0.46875	-0.333333
	AX-168334544	0.6875	0.498047	-0.380392
	AX-168334547	0.533333	0.497778	-0.0714286
	AX-168334549	0.3125	0.341797	0.0857143
	AX-168334550	0	0	#N/A
	AX-168334554	0	0	#N/A
	AX-168334555	0.375	0.375	0
	AX-168334556	0.125	0.375	0.666667
	AX-168334557	0.4375	0.451172	0.030303
	AX-168334559	0.5625	0.498047	-0.129412
	AX-168334562	0.4375	0.404297	-0.0821256
	AX-168334563	0	0	#N/A
	AX-168334566	0.5625	0.482422	-0.165992
	AX-168334567	0.5	0.46875	-0.0666667
	AX-168334568	0.538462	0.488166	-0.10303
	AX-168334569	0	0	#N/A
	AX-168334571	0.0625	0.0605469	-0.0322581
	AX-168334577	0	0	#N/A
	AX-168334588	0.4375	0.404297	-0.0821256
	AX-168334595	0	0	#N/A
	AX-168334597	0.5625	0.451172	-0.246753
	AX-168334598	0.1875	0.169922	-0.103448
	AX-168334600	0.5	0.46875	-0.0666667
	AX-168334601	0.5	0.5	0
	AX-168334604	0.2	0.277778	0.28
	AX-168334605	0	0	#N/A
	AX-168334606	0.0625	0.169922	0.632184
	AX-168334608	0.125	0.117188	-0.0666667
	AX-168334611	0.375	0.46875	0.2
	AX-168334614	0.3125	0.341797	0.0857143
	AX-168334615	0.1875	0.451172	0.584416
	AX-168334616	0.0625	0.0605469	-0.0322581
	AX-168334618	0	0	#N/A
	AX-168334619	0	0	#N/A
	AX-168334620	0.25	0.375	0.333333
	AX-168334621	0	0	#N/A
	AX-168334624	0.3125	0.404297	0.227053
	AX-168334627	0.3125	0.482422	0.352227
	AX-168334630	0	0	#N/A
	AX-168334631	0.375	0.304688	-0.230769
	AX-168334632	0.75	0.492188	-0.52381
	AX-168334633	0.375	0.375	0
	AX-168334635	0.375	0.375	0
	AX-168334636	0.375	0.375	0
	AX-168334640	0.3125	0.263672	-0.185185
	AX-168334642	0.428571	0.336735	-0.272727
	AX-168334643	0.0625	0.169922	0.632184
	AX-168334647	0.4375	0.404297	-0.0821256
	AX-168334648	0	0	#N/A
	AX-168334649	0	0	#N/A
	AX-168334650	0.0625	0.0605469	-0.0322581
	AX-168334655	0	0	#N/A
	AX-168334657	0	0	#N/A
	AX-168334658	0	0	#N/A
	AX-168334659	0.266667	0.231111	-0.153846
	AX-168334662	0.5	0.429688	-0.163636
	AX-168334664	0.25	0.21875	-0.142857
	AX-168334665	0.4	0.391111	-0.0227273
	AX-168334666	0.583333	0.413194	-0.411765
	AX-168334673	0	0	#N/A
	AX-168334674	0.375	0.375	0
	AX-168334678	0.1875	0.169922	-0.103448
	AX-168334681	0.1875	0.263672	0.288889
	AX-168334682	0	0	#N/A
	AX-168334683	0	0	#N/A
	AX-168334685	0	0	#N/A
	AX-168334686	0	0	#N/A
	AX-168334687	0.1875	0.263672	0.288889
	AX-168334688	0	0	#N/A
	AX-168334690	0.5625	0.451172	-0.246753
	AX-168334694	0	0	#N/A
	AX-168334695	0.0666667	0.0644444	-0.0344828
	AX-168334698	0	0	#N/A
	AX-168334702	0.0625	0.0605469	-0.0322581
	AX-168334705	0.5625	0.482422	-0.165992
	AX-168334711	0	0	#N/A
	AX-168334712	0	0	#N/A
	AX-168334713	0.25	0.304688	0.179487
	AX-168334715	0	0	#N/A
	AX-168334719	0.25	0.21875	-0.142857
	AX-168334722	0	0	#N/A
	AX-168334723	0.0666667	0.0644444	-0.0344828
	AX-168334724	0	0	#N/A
	AX-168334728	0	0	#N/A
	AX-168334731	0	0	#N/A
	AX-168334733	0	0	#N/A
	AX-168334734	0	0	#N/A
	AX-168334735	0	0	#N/A
	AX-168334736	0	0	#N/A
	AX-168334737	0.125	0.117188	-0.0666667
	AX-168334740	0.125	0.117188	-0.0666667
	AX-168334745	0.25	0.304688	0.179487
	AX-168334748	0.1875	0.451172	0.584416
	AX-168334749	0.1875	0.451172	0.584416
	AX-168334751	0.125	0.117188	-0.0666667
	AX-168334753	0.375	0.429688	0.127273
	AX-168334754	0	0	#N/A
	AX-168334755	0.5	0.375	-0.333333
	AX-168334757	0.25	0.21875	-0.142857
	AX-168334758	0.25	0.21875	-0.142857
	AX-168334761	0.5	0.5	0
	AX-168334762	0.5625	0.498047	-0.129412
	AX-168334763	0.1875	0.169922	-0.103448
	AX-168334765	0.0625	0.0605469	-0.0322581
	AX-168334766	0	0	#N/A
	AX-168334767	0.333333	0.357778	0.068323
	AX-168334768	0.375	0.375	0
	AX-168334772	0.375	0.304688	-0.230769
	AX-168334773	0	0	#N/A
	AX-168334774	0.25	0.21875	-0.142857
	AX-168334777	0.1875	0.404297	0.536232
	AX-168334778	0	0	#N/A
	AX-168334780	0.125	0.429688	0.709091
	AX-168334781	0	0	#N/A
	AX-168334783	0.4375	0.451172	0.030303
	AX-168334784	0	0	#N/A
	AX-168334785	0.0666667	0.0644444	-0.0344828
	AX-168334787	0.5625	0.404297	-0.391304
	AX-168334788	0.5	0.46875	-0.0666667
	AX-168334793	0	0	#N/A
	AX-168334795	0.4375	0.341797	-0.28
	AX-168334796	0.0625	0.0605469	-0.0322581
	AX-168334798	0.25	0.375	0.333333
	AX-168334799	0.375	0.304688	-0.230769
	AX-168334800	0.375	0.5	0.25
	AX-168334803	0.0666667	0.464444	0.856459
	AX-168334806	0	0	#N/A
	AX-168334808	0.0666667	0.277778	0.76
	AX-168334810	0.375	0.492188	0.238095
	AX-168334811	0.25	0.304688	0.179487
	AX-168334813	0.25	0.304688	0.179487
	AX-168334816	0.4375	0.482422	0.0931174
	AX-168334817	0.5	0.5	0
	AX-168334818	0.1875	0.263672	0.288889
	AX-168334819	0.0714286	0.0688776	-0.037037
	AX-168334822	0.4375	0.404297	-0.0821256
	AX-168334827	0.125	0.117188	-0.0666667
	AX-168334830	0.2	0.42	0.52381
	AX-168334832	0.25	0.21875	-0.142857
	AX-168334833	0.0666667	0.357778	0.813665
	AX-168334835	0	0	#N/A
	AX-168334837	0.0625	0.0605469	-0.0322581
	AX-168334838	0.0625	0.0605469	-0.0322581
	AX-168334839	0.5	0.46875	-0.0666667
	AX-168334840	0.4375	0.451172	0.030303
	AX-168334844	0.3125	0.404297	0.227053
	AX-168334847	0.625	0.429688	-0.454545
	AX-168334848	0	0	#N/A
	AX-168334849	0.1875	0.169922	-0.103448
	AX-168334852	0.466667	0.464444	-0.00478469
	AX-168334855	0	0	#N/A
	AX-168334857	0	0	#N/A
	AX-168334860	0	0	#N/A
	AX-168334862	0.4	0.497778	0.196429
	AX-168334863	0	0	#N/A
	AX-168334864	0.375	0.304688	-0.230769
	AX-168334865	0.375	0.304688	-0.230769
	AX-168334866	0.0625	0.0605469	-0.0322581
	AX-168334867	0.5	0.429688	-0.163636
	AX-168334870	0.4375	0.451172	0.030303
	AX-168334871	0.1875	0.263672	0.288889
	AX-168334873	0	0	#N/A
	AX-168334874	0.3125	0.498047	0.372549
	AX-168334877	0	0.117188	1
	AX-168334879	0.375	0.492188	0.238095
	AX-168334885	0.1875	0.169922	-0.103448
	AX-168334887	0.266667	0.32	0.166667
	AX-168334891	0.25	0.429688	0.418182
	AX-168334894	0	0	#N/A
	AX-168334896	0	0	#N/A
	AX-168334899	0.125	0.117188	-0.0666667
	AX-168334900	0.4375	0.451172	0.030303
	AX-168334901	0.357143	0.293367	-0.217391
	AX-168334902	0.4375	0.451172	0.030303
	AX-168334904	0.5	0.375	-0.333333
	AX-168334911	0.1875	0.169922	-0.103448
	AX-168334913	0.1875	0.263672	0.288889
	AX-168334917	0.375	0.304688	-0.230769
	AX-168334921	0.125	0.304688	0.589744
	AX-168334922	0.1875	0.263672	0.288889
	AX-168334924	0.125	0.21875	0.428571
	AX-168334926	0.0625	0.0605469	-0.0322581
	AX-168334927	0.4375	0.482422	0.0931174
	AX-168334928	0.4375	0.498047	0.121569
	AX-168334929	0.4375	0.498047	0.121569
	AX-168334933	0.3125	0.263672	-0.185185
	AX-168334934	0.25	0.46875	0.466667
	AX-168334935	0.3125	0.341797	0.0857143
	AX-168334937	0.1875	0.169922	-0.103448
	AX-168334941	0.5625	0.451172	-0.246753
	AX-168334942	0.125	0.117188	-0.0666667
	AX-168334943	0.125	0.21875	0.428571
	AX-168334944	0.4375	0.451172	0.030303
	AX-168334946	0.5	0.46875	-0.0666667
	AX-168334949	0	0	#N/A
	AX-168334950	0.1875	0.263672	0.288889
	AX-168334951	0.4375	0.341797	-0.28
	AX-168334955	0.625	0.5	-0.25
	AX-168334957	0.4375	0.341797	-0.28
	AX-168334958	0.5625	0.482422	-0.165992
	AX-168334959	0	0	#N/A
	AX-168334971	0.1875	0.169922	-0.103448
	AX-168334972	0.1875	0.169922	-0.103448
	AX-168334974	0.0625	0.0605469	-0.0322581
	AX-168334975	0.5625	0.482422	-0.165992
	AX-168334977	0	0	#N/A
	AX-168334979	0.4375	0.341797	-0.28
	AX-168334980	0	0	#N/A
	AX-168334982	0	0	#N/A
	AX-168334983	0	0	#N/A
	AX-168334984	0	0	#N/A
	AX-168334989	0	0	#N/A
	AX-168334990	0	0	#N/A
	AX-168334995	0.375	0.492188	0.238095
	AX-168334997	0	0	#N/A
	AX-168335000	0.5625	0.482422	-0.165992
	AX-168335001	0.375	0.304688	-0.230769
	AX-168335003	0	0	#N/A
	AX-168335010	0	0	#N/A
	AX-168335011	0	0	#N/A
	AX-168335012	0.625	0.46875	-0.333333
	AX-168335015	0.6875	0.482422	-0.425101
	AX-168335016	0.266667	0.444444	0.4
	AX-168335018	0.4375	0.404297	-0.0821256
	AX-168335019	0.5	0.375	-0.333333
	AX-168335020	0.3125	0.341797	0.0857143
	AX-168335021	0.0625	0.0605469	-0.0322581
	AX-168335023	0.1875	0.169922	-0.103448
	AX-168335025	0.375	0.46875	0.2
	AX-168335028	0.0625	0.0605469	-0.0322581
	AX-168335030	0.0625	0.0605469	-0.0322581
	AX-168335032	0.333333	0.277778	-0.2
	AX-168335035	0.375	0.375	0
	AX-168335036	0.4375	0.451172	0.030303
	AX-168335039	0	0	#N/A
	AX-168335043	0.0625	0.0605469	-0.0322581
	AX-168335045	0.533333	0.497778	-0.0714286
	AX-168335048	0.375	0.304688	-0.230769
	AX-168335054	0.1875	0.169922	-0.103448
	AX-168335056	0.5625	0.498047	-0.129412
	AX-168335057	0.5625	0.498047	-0.129412
	AX-168335062	0.4375	0.482422	0.0931174
	AX-168335063	0.1875	0.263672	0.288889
	AX-168335064	0	0	#N/A
	AX-168335066	0	0	#N/A
	AX-168335068	0.5625	0.498047	-0.129412
	AX-168335078	0.25	0.21875	-0.142857
	AX-168335079	0.5625	0.498047	-0.129412
	AX-168335083	0	0	#N/A
	AX-168335084	0.3125	0.263672	-0.185185
	AX-168335085	0	0	#N/A
	AX-168335089	0	0	#N/A
	AX-168335090	0.266667	0.231111	-0.153846
	AX-168335092	0	0	#N/A
	AX-168335093	0.5625	0.404297	-0.391304
	AX-168335096	0.5625	0.404297	-0.391304
	AX-168335102	0	0	#N/A
	AX-168335103	0	0	#N/A
	AX-168335106	0.25	0.21875	-0.142857
	AX-168335107	0.25	0.21875	-0.142857
	AX-168335110	0.0625	0.0605469	-0.0322581
	AX-168335114	0.25	0.429688	0.418182
	AX-168335118	0.0625	0.0605469	-0.0322581
	AX-168335123	0	0	#N/A
	AX-168335126	0	0	#N/A
	AX-168335132	0.125	0.21875	0.428571
	AX-168335134	0	0	#N/A
	AX-168335137	0.5	0.375	-0.333333
	AX-168335139	0.5	0.429688	-0.163636
	AX-168335141	0.5625	0.482422	-0.165992
	AX-168335142	0	0	#N/A
	AX-168335144	0.125	0.117188	-0.0666667
	AX-168335148	0	0	#N/A
	AX-168335149	0.0625	0.0605469	-0.0322581
	AX-168335150	0.25	0.21875	-0.142857
	AX-168335152	0.533333	0.391111	-0.363636
	AX-168335155	0	0	#N/A
	AX-168335159	0.3125	0.482422	0.352227
	AX-168335162	0.25	0.492188	0.492063
	AX-168335163	0.5625	0.482422	-0.165992
	AX-168335164	0.5625	0.482422	-0.165992
	AX-168335165	0	0	#N/A
	AX-168335168	0	0	#N/A
	AX-168335169	0.125	0.117188	-0.0666667
	AX-168335170	0	0	#N/A
	AX-168335173	0	0	#N/A
	AX-168335174	0.5	0.492188	-0.015873
	AX-168335176	0	0	#N/A
	AX-168335178	0	0	#N/A
	AX-168335183	0.5	0.492188	-0.015873
	AX-168335184	0.25	0.21875	-0.142857
	AX-168335185	0.4375	0.404297	-0.0821256
	AX-168335187	0.4375	0.482422	0.0931174
	AX-168335191	0	0	#N/A
	AX-168335192	0.125	0.117188	-0.0666667
	AX-168335197	0.125	0.21875	0.428571
	AX-168335201	0.0625	0.0605469	-0.0322581
	AX-168335202	0.0625	0.0605469	-0.0322581
	AX-168335206	0	0	#N/A
	AX-168335207	0.625	0.5	-0.25
	AX-168335211	0	0	#N/A
	AX-168335212	0	0	#N/A
	AX-168335216	0	0	#N/A
	AX-168335217	0.375	0.5	0.25
	AX-168335218	0.0625	0.0605469	-0.0322581
	AX-168335221	0.125	0.117188	-0.0666667
	AX-168335222	0.0625	0.0605469	-0.0322581
	AX-168335224	0	0	#N/A
	AX-168335226	0.6875	0.498047	-0.380392
	AX-168335229	0	0	#N/A
	AX-168335231	0.466667	0.42	-0.111111
	AX-168335233	0	0	#N/A
	AX-168335236	0.1875	0.169922	-0.103448
	AX-168335240	1	0.5	-1
	AX-168335242	0.0625	0.0605469	-0.0322581
	AX-168335245	0.375	0.5	0.25
	AX-168335247	0.1875	0.341797	0.451429
	AX-168335251	0.5	0.492188	-0.015873
	AX-168335256	0.125	0.117188	-0.0666667
	AX-168335259	0.5625	0.404297	-0.391304
	AX-168335261	0.25	0.21875	-0.142857
	AX-168335262	0.5625	0.404297	-0.391304
	AX-168335266	0	0	#N/A
	AX-168335269	0	0	#N/A
	AX-168335270	0.125	0.117188	-0.0666667
	AX-168335271	0.375	0.5	0.25
	AX-168335272	0.4375	0.404297	-0.0821256
	AX-168335273	0.3125	0.263672	-0.185185
	AX-168335275	0	0	#N/A
	AX-168335276	0.375	0.429688	0.127273
	AX-168335277	0.0625	0.0605469	-0.0322581
	AX-168335282	0.375	0.304688	-0.230769
	AX-168335284	0.5	0.429688	-0.163636
	AX-168335288	0	0	#N/A
	AX-168335294	0.333333	0.277778	-0.2
	AX-168335297	0	0	#N/A
	AX-168335299	0	0	#N/A
	AX-168335301	0.4375	0.341797	-0.28
	AX-168335302	0	0	#N/A
	AX-168335308	0	0	#N/A
	AX-168335309	0.266667	0.32	0.166667
	AX-168335310	0.5	0.429688	-0.163636
	AX-168335311	0.375	0.492188	0.238095
	AX-168335313	0.5	0.492188	-0.015873
	AX-168335318	0	0	#N/A
	AX-168335319	0	0	#N/A
	AX-168335320	0.4375	0.341797	-0.28
	AX-168335322	0	0	#N/A
	AX-168335325	0.0625	0.0605469	-0.0322581
	AX-168335326	0.375	0.46875	0.2
	AX-168335327	0.5	0.46875	-0.0666667
	AX-168335328	0	0	#N/A
	AX-168335331	0	0	#N/A
	AX-168335334	0.5625	0.451172	-0.246753
	AX-168335336	0.1875	0.169922	-0.103448
	AX-168335337	0.375	0.304688	-0.230769
	AX-168335341	0	0	#N/A
	AX-168335344	0.625	0.46875	-0.333333
	AX-168335348	0.0625	0.0605469	-0.0322581
	AX-168335349	0	0	#N/A
	AX-168335351	0.4375	0.451172	0.030303
	AX-168335353	0.25	0.21875	-0.142857
	AX-168335354	0	0	#N/A
	AX-168335355	0.0625	0.0605469	-0.0322581
	AX-168335356	0.1875	0.169922	-0.103448
	AX-168335358	0	0	#N/A
	AX-168335360	0.625	0.5	-0.25
	AX-168335361	0	0	#N/A
	AX-168335363	0.75	0.492188	-0.52381
	AX-168335369	0	0	#N/A
	AX-168335372	0.25	0.21875	-0.142857
	AX-168335374	0	0	#N/A
	AX-168335380	0.25	0.21875	-0.142857
	AX-168335381	0	0	#N/A
	AX-168335384	0.75	0.5	-0.5
	AX-168335388	0.75	0.5	-0.5
	AX-168335390	0	0	#N/A
	AX-168335391	0	0	#N/A
	AX-168335392	0.3125	0.263672	-0.185185
	AX-168335396	0.5	0.375	-0.333333
	AX-168335397	0.5	0.375	-0.333333
	AX-168335398	0	0	#N/A
	AX-168335399	0	0	#N/A
	AX-168335400	0.625	0.492188	-0.269841
	AX-168335401	0.375	0.46875	0.2
	AX-168335402	0.375	0.46875	0.2
	AX-168335411	0	0	#N/A
	AX-168335413	0.4375	0.404297	-0.0821256
	AX-168335414	0.466667	0.357778	-0.304348
	AX-168335416	0.1875	0.169922	-0.103448
	AX-168335418	0.6875	0.451172	-0.52381
	AX-168335419	0.3125	0.341797	0.0857143
	AX-168335420	0.25	0.429688	0.418182
	AX-168335422	0.1875	0.169922	-0.103448
	AX-168335424	0.142857	0.132653	-0.0769231
	AX-168335425	0.5	0.429688	-0.163636
	AX-168335426	0.1875	0.169922	-0.103448
	AX-168335427	0.75	0.5	-0.5
	AX-168335428	0.125	0.21875	0.428571
	AX-168335430	0	0	#N/A
	AX-168335434	0.4375	0.482422	0.0931174
	AX-168335435	0.3125	0.498047	0.372549
	AX-168335438	0	0	#N/A
	AX-168335440	0.375	0.46875	0.2
	AX-168335442	0.1875	0.341797	0.451429
	AX-168335445	0.625	0.5	-0.25
	AX-168335447	0.6875	0.498047	-0.380392
	AX-168335448	0.6875	0.498047	-0.380392
	AX-168335449	0.0666667	0.0644444	-0.0344828
	AX-168335452	0	0	#N/A
	AX-168335453	0.625	0.492188	-0.269841
	AX-168335455	0.375	0.304688	-0.230769
	AX-168335459	0.25	0.304688	0.179487
	AX-168335463	0.0625	0.0605469	-0.0322581
	AX-168335467	0.533333	0.48	-0.111111
	AX-168335468	0.0909091	0.0867769	-0.047619
	AX-168335469	0.25	0.304688	0.179487
	AX-168335472	0.25	0.21875	-0.142857
	AX-168335475	0.375	0.375	0
	AX-168335476	0	0	#N/A
	AX-168335477	0	0	#N/A
	AX-168335478	0.125	0.117188	-0.0666667
	AX-168335479	0.0625	0.0605469	-0.0322581
	AX-168335481	0	0	#N/A
	AX-168335483	0.4375	0.498047	0.121569
	AX-168335490	0.416667	0.496528	0.160839
	AX-168335491	0.125	0.117188	-0.0666667
	AX-168335493	0.25	0.375	0.333333
	AX-168335498	0.3125	0.498047	0.372549
	AX-168335499	0	0	#N/A
	AX-168335501	0.375	0.492188	0.238095
	AX-168335502	0.4375	0.482422	0.0931174
	AX-168335503	0.125	0.117188	-0.0666667
	AX-168335504	0	0	#N/A
	AX-168335507	0.5	0.46875	-0.0666667
	AX-168335508	0	0	#N/A
	AX-168335509	0	0	#N/A
	AX-168335513	0.466667	0.464444	-0.00478469
	AX-168335514	0.4375	0.482422	0.0931174
	AX-168335517	0.5	0.429688	-0.163636
	AX-168335520	0.4375	0.482422	0.0931174
	AX-168335521	0	0	#N/A
	AX-168335526	0.75	0.5	-0.5
	AX-168335527	0.375	0.429688	0.127273
	AX-168335529	0.25	0.21875	-0.142857
	AX-168335531	0.5	0.492188	-0.015873
	AX-168335533	0.125	0.117188	-0.0666667
	AX-168335539	0.25	0.375	0.333333
	AX-168335540	0.2	0.357778	0.440994
	AX-168335541	0.25	0.429688	0.418182
	AX-168335543	0.538462	0.488166	-0.10303
	AX-168335544	0.25	0.304688	0.179487
	AX-168335545	0.375	0.429688	0.127273
	AX-168335550	0.125	0.375	0.666667
	AX-168335551	0.125	0.117188	-0.0666667
	AX-168335555	0.5625	0.451172	-0.246753
	AX-168335560	0	0	#N/A
	AX-168335562	0.5	0.5	0
	AX-168335564	0.3125	0.482422	0.352227
	AX-168335570	0	0	#N/A
	AX-168335571	0.6875	0.498047	-0.380392
	AX-168335572	0	0	#N/A
	AX-168335573	0	0	#N/A
	AX-168335576	0.1875	0.169922	-0.103448
	AX-168335577	0.125	0.117188	-0.0666667
	AX-168335579	0	0	#N/A
	AX-168335581	0.1875	0.169922	-0.103448
	AX-168335584	0.4375	0.482422	0.0931174
	AX-168335587	0	0	#N/A
	AX-168335591	0.1875	0.169922	-0.103448
	AX-168335598	0.266667	0.444444	0.4
	AX-168335599	0.1875	0.169922	-0.103448
	AX-168335600	0.1875	0.263672	0.288889
	AX-168335601	0.25	0.429688	0.418182
	AX-168335604	0	0	#N/A
	AX-168335605	0.285714	0.336735	0.151515
	AX-168335606	0	0	#N/A
	AX-168335614	0.3125	0.263672	-0.185185
	AX-168335616	0.25	0.21875	-0.142857
	AX-168335620	0.5	0.46875	-0.0666667
	AX-168335625	0	0	#N/A
	AX-168335626	0.5	0.46875	-0.0666667
	AX-168335628	0.4375	0.482422	0.0931174
	AX-168335629	0.25	0.429688	0.418182
	AX-168335630	0.8125	0.498047	-0.631373
	AX-168335636	0	0	#N/A
	AX-168335637	0.4375	0.341797	-0.28
	AX-168335638	0	0	#N/A
	AX-168335639	0.3125	0.263672	-0.185185
	AX-168335648	0.0625	0.0605469	-0.0322581
	AX-168335651	0.3125	0.341797	0.0857143
	AX-168335652	0.1875	0.169922	-0.103448
	AX-168335654	0.4375	0.341797	-0.28
	AX-168335660	0	0	#N/A
	AX-168335661	0.125	0.117188	-0.0666667
	AX-168335662	0.4375	0.482422	0.0931174
	AX-168335666	0.25	0.21875	-0.142857
	AX-168335667	0.6875	0.451172	-0.52381
	AX-168335669	0.0625	0.0605469	-0.0322581
	AX-168335670	0	0	#N/A
	AX-168335671	0.25	0.21875	-0.142857
	AX-168335672	0	0	#N/A
	AX-168335675	0	0	#N/A
	AX-168335677	0.416667	0.329861	-0.263158
	AX-168335678	0.0625	0.0605469	-0.0322581
	AX-168335680	0.3125	0.341797	0.0857143
	AX-168335685	0.25	0.304688	0.179487
	AX-168335687	0.133333	0.231111	0.423077
	AX-168335693	0.3125	0.263672	-0.185185
	AX-168335698	0.5625	0.482422	-0.165992
	AX-168335699	0.25	0.21875	-0.142857
	AX-168335701	0.533333	0.391111	-0.363636
	AX-168335702	0.307692	0.260355	-0.181818
	AX-168335705	0.25	0.429688	0.418182
	AX-168335706	0.375	0.46875	0.2
	AX-168335707	0.4	0.391111	-0.0227273
	AX-168335709	0.375	0.429688	0.127273
	AX-168335710	0.375	0.429688	0.127273
	AX-168335712	0.466667	0.357778	-0.304348
	AX-168335714	0	0	#N/A
	AX-168335715	0	0	#N/A
	AX-168335716	0.4	0.48	0.166667
	AX-168335721	0	0	#N/A
	AX-168335722	0	0	#N/A
	AX-168335723	0	0	#N/A
	AX-168335727	0	0	#N/A
	AX-168335728	0.466667	0.357778	-0.304348
	AX-168335729	0.5625	0.482422	-0.165992
	AX-168335731	0.333333	0.464444	0.282297
	AX-168335734	0	0	#N/A
	AX-168335736	0.4	0.391111	-0.0227273
	AX-168335737	0	0	#N/A
	AX-168335738	0	0	#N/A
	AX-168335743	0	0	#N/A
	AX-168335745	0.625	0.5	-0.25
	AX-168335749	0	0	#N/A
	AX-168335750	0.7	0.495	-0.414141
	AX-168335755	0	0	#N/A
	AX-168335759	0.6	0.464444	-0.291866
	AX-168335763	0	0	#N/A
	AX-168335767	0.5	0.46875	-0.0666667
	AX-168335768	0.5	0.429688	-0.163636
	AX-168335771	0.1875	0.341797	0.451429
	AX-168335772	0	0	#N/A
	AX-168335773	0	0	#N/A
	AX-168335774	0	0	#N/A
	AX-168335775	0	0	#N/A
	AX-168335778	0	0	#N/A
	AX-168335781	0	0	#N/A
	AX-168335791	0.3125	0.341797	0.0857143
	AX-168335793	0.3125	0.263672	-0.185185
	AX-168335795	0.25	0.21875	-0.142857
	AX-168335802	0	0	#N/A
	AX-168335805	0.375	0.429688	0.127273
	AX-168335808	0	0	#N/A
	AX-168335814	0	0	#N/A
	AX-168335815	0.5625	0.498047	-0.129412
	AX-168335816	0	0	#N/A
	AX-168335818	0.5	0.492188	-0.015873
	AX-168335819	0	0	#N/A
	AX-168335823	0.375	0.375	0
	AX-168335824	0	0	#N/A
	AX-168335830	0	0	#N/A
	AX-168335831	0.5	0.375	-0.333333
	AX-168335832	0.0666667	0.0644444	-0.0344828
	AX-168335833	0.5625	0.404297	-0.391304
	AX-168335834	0.5625	0.482422	-0.165992
	AX-168335835	0.4375	0.498047	0.121569
	AX-168335836	0	0	#N/A
	AX-168335840	0.625	0.46875	-0.333333
	AX-168335841	0.4375	0.341797	-0.28
	AX-168335844	0.5	0.429688	-0.163636
	AX-168335848	0.125	0.21875	0.428571
	AX-168335851	0	0	#N/A
	AX-168335852	0.0666667	0.0644444	-0.0344828
	AX-168335854	0.4375	0.404297	-0.0821256
	AX-168335855	0	0	#N/A
	AX-168335856	0.375	0.429688	0.127273
	AX-168335858	0	0	#N/A
	AX-168335860	0.3125	0.482422	0.352227
	AX-168335873	0.1875	0.263672	0.288889
	AX-168335874	0	0	#N/A
	AX-168335877	0	0	#N/A
	AX-168335880	0.125	0.117188	-0.0666667
	AX-168335882	0.4375	0.341797	-0.28
	AX-168335883	0	0	#N/A
	AX-168335884	0	0	#N/A
	AX-168335885	0	0	#N/A
	AX-168335887	0.5625	0.451172	-0.246753
	AX-168335901	0.5	0.375	-0.333333
	AX-168335904	0	0	#N/A
	AX-168335905	0.1875	0.169922	-0.103448
	AX-168335906	0.4375	0.404297	-0.0821256
	AX-168335909	0.3125	0.263672	-0.185185
	AX-168335912	0.3125	0.263672	-0.185185
	AX-168335913	0	0	#N/A
	AX-168335914	0.6	0.42	-0.428571
	AX-168335915	0.375	0.429688	0.127273
	AX-168335917	0.1875	0.169922	-0.103448
	AX-168335920	0.5625	0.482422	-0.165992
	AX-168335921	0	0	#N/A
	AX-168335923	0.4375	0.341797	-0.28
	AX-168335924	0	0	#N/A
	AX-168335925	0.25	0.21875	-0.142857
	AX-168335929	0.125	0.117188	-0.0666667
	AX-168335932	0.25	0.375	0.333333
	AX-168335933	0.0625	0.0605469	-0.0322581
	AX-168335939	0	0	#N/A
	AX-168335944	0.3125	0.482422	0.352227
	AX-168335945	0.428571	0.489796	0.125
	AX-168335946	0.4	0.444444	0.1
	AX-168335950	0.5	0.375	-0.333333
	AX-168335951	0.4375	0.451172	0.030303
	AX-168335958	0.625	0.429688	-0.454545
	AX-168335959	0.5	0.46875	-0.0666667
	AX-168335960	0.133333	0.124444	-0.0714286
	AX-168335962	0.375	0.5	0.25
	AX-168335963	0	0	#N/A
	AX-168335964	0.5625	0.498047	-0.129412
	AX-168335967	0.5625	0.482422	-0.165992
	AX-168335971	0.5	0.5	0
	AX-168335972	0	0	#N/A
	AX-168335974	0	0	#N/A
	AX-168335976	0.6875	0.451172	-0.52381
	AX-168335978	0.6875	0.482422	-0.425101
	AX-168335982	0.25	0.21875	-0.142857
	AX-168335983	0.6	0.42	-0.428571
	AX-168335984	0.0625	0.0605469	-0.0322581
	AX-168335985	0	0	#N/A
	AX-168335986	0	0	#N/A
	AX-168335987	0.375	0.375	0
	AX-168335988	0	0	#N/A
	AX-168335994	0.375	0.492188	0.238095
	AX-168335996	0.1875	0.263672	0.288889
	AX-168336000	0	0	#N/A
	AX-168336004	0	0	#N/A
	AX-168336005	0.4375	0.341797	-0.28
	AX-168336007	0.0666667	0.0644444	-0.0344828
	AX-168336008	0.0625	0.0605469	-0.0322581
	AX-168336015	0	0	#N/A
	AX-168336016	0	0	#N/A
	AX-168336025	0.3125	0.341797	0.0857143
	AX-168336028	0	0	#N/A
	AX-168336029	0	0	#N/A
	AX-168336031	0	0	#N/A
	AX-168336032	0.4375	0.498047	0.121569
	AX-168336034	0.3125	0.341797	0.0857143
	AX-168336035	0.4375	0.482422	0.0931174
	AX-168336036	0	0	#N/A
	AX-168336039	0.625	0.492188	-0.269841
	AX-168336040	0.3125	0.263672	-0.185185
	AX-168336042	0.125	0.429688	0.709091
	AX-168336045	0.5625	0.498047	-0.129412
	AX-168336048	0.125	0.117188	-0.0666667
	AX-168336050	0	0	#N/A
	AX-168336053	0.5	0.375	-0.333333
	AX-168336059	0	0	#N/A
	AX-168336062	0.3125	0.263672	-0.185185
	AX-168336064	0	0	#N/A
	AX-168336065	0.307692	0.497041	0.380952
	AX-168336068	0.3125	0.263672	-0.185185
	AX-168336072	0.0625	0.0605469	-0.0322581
	AX-168336073	0.5	0.5	0
	AX-168336074	0.375	0.375	0
	AX-168336083	0.4375	0.451172	0.030303
	AX-168336087	0.375	0.429688	0.127273
	AX-168336088	0	0	#N/A
	AX-168336090	0.0625	0.0605469	-0.0322581
	AX-168336092	0.4375	0.341797	-0.28
	AX-168336093	0.0625	0.0605469	-0.0322581
	AX-168336094	0.3125	0.404297	0.227053
	AX-168336099	0.3125	0.451172	0.307359
	AX-168336103	0.625	0.492188	-0.269841
	AX-168336104	0.3125	0.263672	-0.185185
	AX-168336109	0.6	0.491111	-0.221719
	AX-168336112	0	0	#N/A
	AX-168336119	0	0	#N/A
	AX-168336121	0.25	0.46875	0.466667
	AX-168336122	0.625	0.492188	-0.269841
	AX-168336126	0.3125	0.341797	0.0857143
	AX-168336127	0.0625	0.0605469	-0.0322581
	AX-168336132	0.125	0.117188	-0.0666667
	AX-168336133	0.125	0.117188	-0.0666667
	AX-168336134	0	0	#N/A
	AX-168336135	0.5	0.492188	-0.015873
	AX-168336136	0.0625	0.0605469	-0.0322581
	AX-168336137	0.5	0.429688	-0.163636
	AX-168336139	0.5	0.429688	-0.163636
	AX-168336142	0	0	#N/A
	AX-168336143	0.666667	0.48	-0.388889
	AX-168336144	0.375	0.46875	0.2
	AX-168336145	0.375	0.46875	0.2
	AX-168336148	0.1875	0.263672	0.288889
	AX-168336152	0.3125	0.404297	0.227053
	AX-168336153	0	0	#N/A
	AX-168336156	0.375	0.492188	0.238095
	AX-168336158	0.375	0.46875	0.2
	AX-168336159	0.375	0.429688	0.127273
	AX-168336160	0.5	0.5	0
	AX-168336161	0.5	0.5	0
	AX-168336162	0	0	#N/A
	AX-168336163	0.4375	0.482422	0.0931174
	AX-168336164	0.4375	0.451172	0.030303
	AX-168336168	0.25	0.21875	-0.142857
	AX-168336173	0.5	0.497449	-0.00512821
	AX-168336175	0.0769231	0.0739645	-0.04
	AX-168336176	0.125	0.117188	-0.0666667
	AX-168336178	0	0	#N/A
	AX-168336179	0.3125	0.404297	0.227053
	AX-168336182	0.625	0.429688	-0.454545
	AX-168336185	0.375	0.492188	0.238095
	AX-168336186	0	0	#N/A
	AX-168336187	0.1875	0.169922	-0.103448
	AX-168336188	0.125	0.117188	-0.0666667
	AX-168336190	0.1875	0.169922	-0.103448
	AX-168336191	0.3125	0.263672	-0.185185
	AX-168336193	0	0	#N/A
	AX-168336201	0.3125	0.404297	0.227053
	AX-168336202	0	0	#N/A
	AX-168336210	0.25	0.375	0.333333
	AX-168336212	0.0625	0.0605469	-0.0322581
	AX-168336213	0.4375	0.451172	0.030303
	AX-168336215	0.25	0.21875	-0.142857
	AX-168336219	0.5	0.492188	-0.015873
	AX-168336223	0.5	0.429688	-0.163636
	AX-168336225	0.3125	0.263672	-0.185185
	AX-168336228	0	0	#N/A
	AX-168336229	0	0	#N/A
	AX-168336230	0.533333	0.48	-0.111111
	AX-168336233	0.3125	0.482422	0.352227
	AX-168336234	0.0625	0.0605469	-0.0322581
	AX-168336235	0.1875	0.451172	0.584416
	AX-168336236	0	0	#N/A
	AX-168336244	0.1875	0.169922	-0.103448
	AX-168336247	0.125	0.117188	-0.0666667
	AX-168336248	0	0	#N/A
	AX-168336249	0.1875	0.263672	0.288889
	AX-168336250	0	0	#N/A
	AX-168336255	0	0	#N/A
	AX-168336261	0	0	#N/A
	AX-168336263	0.4375	0.451172	0.030303
	AX-168336272	0.1875	0.169922	-0.103448
	AX-168336277	0.1875	0.498047	0.623529
	AX-168336282	0	0	#N/A
	AX-168336284	0	0	#N/A
	AX-168336285	0.625	0.429688	-0.454545
	AX-168336286	0.1875	0.169922	-0.103448
	AX-168336288	0.375	0.492188	0.238095
	AX-168336294	0.333333	0.491111	0.321267
	AX-168336300	0.25	0.304688	0.179487
	AX-168336302	0	0	#N/A
	AX-168336305	0.1875	0.263672	0.288889
	AX-168336308	0	0	#N/A
	AX-168336310	0.125	0.21875	0.428571
	AX-168336316	0.375	0.492188	0.238095
	AX-168336318	0.125	0.117188	-0.0666667
	AX-168336319	0	0	#N/A
	AX-168336321	0.0666667	0.0644444	-0.0344828
	AX-168336322	0.375	0.46875	0.2
	AX-168336324	0.3125	0.263672	-0.185185
	AX-168336327	0	0	#N/A
	AX-168336329	0	0	#N/A
	AX-168336330	0.125	0.117188	-0.0666667
	AX-168336331	0	0	#N/A
	AX-168336333	0.375	0.304688	-0.230769
	AX-168336334	0	0	#N/A
	AX-168336336	0.375	0.46875	0.2
	AX-168336341	0.25	0.21875	-0.142857
	AX-168336343	0.1875	0.169922	-0.103448
	AX-168336344	0.1875	0.169922	-0.103448
	AX-168336346	0.6875	0.482422	-0.425101
	AX-168336347	0	0	#N/A
	AX-168336348	0	0	#N/A
	AX-168336349	0	0	#N/A
	AX-168336354	0.375	0.492188	0.238095
	AX-168336356	0.3125	0.482422	0.352227
	AX-168336357	0.1875	0.169922	-0.103448
	AX-168336358	0	0	#N/A
	AX-168336362	0	0	#N/A
	AX-168336363	0.1875	0.169922	-0.103448
	AX-168336364	0.1875	0.169922	-0.103448
	AX-168336366	0.25	0.492188	0.492063
	AX-168336368	0.0666667	0.0644444	-0.0344828
	AX-168336369	0.5625	0.404297	-0.391304
	AX-168336370	0	0	#N/A
	AX-168336371	0	0	#N/A
	AX-168336373	0	0	#N/A
	AX-168336375	0.1875	0.169922	-0.103448
	AX-168336376	0.375	0.429688	0.127273
	AX-168336377	0.5	0.5	0
	AX-168336378	0	0	#N/A
	AX-168336380	0.3125	0.498047	0.372549
	AX-168336386	0	0	#N/A
	AX-168336387	0	0	#N/A
	AX-168336388	0.375	0.429688	0.127273
	AX-168336394	0.625	0.492188	-0.269841
	AX-168336397	0	0	#N/A
	AX-168336398	0.375	0.429688	0.127273
	AX-168336400	0.5	0.46875	-0.0666667
	AX-168336401	0	0	#N/A
	AX-168336405	0.375	0.304688	-0.230769
	AX-168336409	0.0625	0.0605469	-0.0322581
	AX-168336412	0.0625	0.0605469	-0.0322581
	AX-168336414	0.3125	0.341797	0.0857143
	AX-168336416	0.5625	0.482422	-0.165992
	AX-168336425	0.3125	0.263672	-0.185185
	AX-168336427	0.3125	0.404297	0.227053
	AX-168336429	0.0625	0.0605469	-0.0322581
	AX-168336431	0	0	#N/A
	AX-168336433	0.384615	0.393491	0.0225564
	AX-168336438	0.5	0.492188	-0.015873
	AX-168336439	0.5625	0.482422	-0.165992
	AX-168336440	0.4375	0.341797	-0.28
	AX-168336441	0.4375	0.341797	-0.28
	AX-168336442	0	0	#N/A
	AX-168336446	0.785714	0.477041	-0.647059
	AX-168336447	0.5	0.429688	-0.163636
	AX-168336448	0.5	0.375	-0.333333
	AX-168336455	0.4375	0.451172	0.030303
	AX-168336456	0.375	0.304688	-0.230769
	AX-168336458	0.125	0.21875	0.428571
	AX-168336465	0	0	#N/A
	AX-168336467	0	0	#N/A
	AX-168336470	0.5625	0.451172	-0.246753
	AX-168336482	0	0	#N/A
	AX-168336484	0.5625	0.451172	-0.246753
	AX-168336488	0.1875	0.169922	-0.103448
	AX-168336497	0	0	#N/A
	AX-168336501	0	0	#N/A
	AX-168336502	0.0625	0.0605469	-0.0322581
	AX-168336503	0.5	0.46875	-0.0666667
	AX-168336504	0.5625	0.482422	-0.165992
	AX-168336505	0.375	0.304688	-0.230769
	AX-168336507	0.5	0.429688	-0.163636
	AX-168336509	0	0	#N/A
	AX-168336516	0.266667	0.231111	-0.153846
	AX-168336517	0.4	0.497778	0.196429
	AX-168336530	0.5625	0.451172	-0.246753
	AX-168336533	0	0	#N/A
	AX-168336534	0.125	0.117188	-0.0666667
	AX-168336546	0.3125	0.341797	0.0857143
	AX-168336547	0.0666667	0.0644444	-0.0344828
	AX-168336552	0	0	#N/A
	AX-168336557	0.5	0.46875	-0.0666667
	AX-168336558	0.5	0.46875	-0.0666667
	AX-168336562	0.6875	0.482422	-0.425101
	AX-168336563	0.5625	0.498047	-0.129412
	AX-168336564	0.5625	0.498047	-0.129412
	AX-168336565	0.125	0.117188	-0.0666667
	AX-168336570	0.125	0.117188	-0.0666667
	AX-168336574	0.3125	0.263672	-0.185185
	AX-168336576	0.5	0.492188	-0.015873
	AX-168336581	0.375	0.429688	0.127273
	AX-168336582	0.125	0.21875	0.428571
	AX-168336586	0.25	0.304688	0.179487
	AX-168336587	0.4375	0.451172	0.030303
	AX-168336589	0	0	#N/A
	AX-168336593	0.375	0.304688	-0.230769
	AX-168336596	0.25	0.304688	0.179487
	AX-168336599	0	0	#N/A
	AX-168336601	0.625	0.46875	-0.333333
	AX-168336603	0.0625	0.0605469	-0.0322581
	AX-168336606	0	0	#N/A
	AX-168336609	0.0625	0.0605469	-0.0322581
	AX-168336612	0.6875	0.482422	-0.425101
	AX-168336615	0.25	0.46875	0.466667
	AX-168336616	0.375	0.5	0.25
	AX-168336617	0	0	#N/A
	AX-168336619	0.125	0.117188	-0.0666667
	AX-168336624	0.1875	0.263672	0.288889
	AX-168336625	0.4375	0.404297	-0.0821256
	AX-168336626	0.375	0.5	0.25
	AX-168336632	0	0	#N/A
	AX-168336633	0	0	#N/A
	AX-168336636	0.5	0.375	-0.333333
	AX-168336640	0	0	#N/A
	AX-168336641	0	0	#N/A
	AX-168336646	0.5625	0.451172	-0.246753
	AX-168336648	0.4	0.444444	0.1
	AX-168336651	0.125	0.117188	-0.0666667
	AX-168336653	0.214286	0.191327	-0.12
	AX-168336657	0.0625	0.0605469	-0.0322581
	AX-168336658	0.1875	0.169922	-0.103448
	AX-168336662	0	0	#N/A
	AX-168336664	0.5	0.429688	-0.163636
	AX-168336665	0.375	0.375	0
	AX-168336666	0	0	#N/A
	AX-168336667	0.0625	0.0605469	-0.0322581
	AX-168336669	0	0	#N/A
	AX-168336671	0.4375	0.498047	0.121569
	AX-168336672	0	0	#N/A
	AX-168336675	0.133333	0.231111	0.423077
	AX-168336677	0.375	0.304688	-0.230769
	AX-168336679	0	0	#N/A
	AX-168336681	0	0	#N/A
	AX-168336683	0.1875	0.404297	0.536232
	AX-168336684	0.0625	0.0605469	-0.0322581
	AX-168336686	0.375	0.5	0.25
	AX-168336687	0.5	0.5	0
	AX-168336688	0.3125	0.341797	0.0857143
	AX-168336690	0.4375	0.482422	0.0931174
	AX-168336692	0.125	0.117188	-0.0666667
	AX-168336693	0.125	0.117188	-0.0666667
	AX-168336695	0.0625	0.169922	0.632184
	AX-168336698	0.666667	0.48	-0.388889
	AX-168336701	0.428571	0.489796	0.125
	AX-168336703	0.375	0.492188	0.238095
	AX-168336704	0.3125	0.263672	-0.185185
	AX-168336707	0.1875	0.341797	0.451429
	AX-168336709	0.4375	0.498047	0.121569
	AX-168336714	0.5625	0.482422	-0.165992
	AX-168336717	0.133333	0.32	0.583333
	AX-168336719	0.3125	0.404297	0.227053
	AX-168336720	0.5	0.492188	-0.015873
	AX-168336723	0.125	0.117188	-0.0666667
	AX-168336732	0	0	#N/A
	AX-168336733	0.333333	0.486111	0.314286
	AX-168336737	0.25	0.304688	0.179487
	AX-168336740	0.5625	0.451172	-0.246753
	AX-168336741	0.625	0.429688	-0.454545
	AX-168336743	0.4	0.391111	-0.0227273
	AX-168336751	0.4375	0.498047	0.121569
	AX-168336752	0.5625	0.482422	-0.165992
	AX-168336757	0.0625	0.0605469	-0.0322581
	AX-168336768	0.5	0.375	-0.333333
	AX-168336771	0	0	#N/A
	AX-168336772	0	0	#N/A
	AX-168336773	0.375	0.5	0.25
	AX-168336774	0.4375	0.451172	0.030303
	AX-168336778	0.625	0.5	-0.25
	AX-168336779	0.3125	0.404297	0.227053
	AX-168336780	0.4375	0.482422	0.0931174
	AX-168336782	0.3125	0.404297	0.227053
	AX-168336783	0.3125	0.404297	0.227053
	AX-168336787	0.0625	0.0605469	-0.0322581
	AX-168336788	0.375	0.304688	-0.230769
	AX-168336793	0.4375	0.341797	-0.28
	AX-168336794	0.25	0.304688	0.179487
	AX-168336804	0.1875	0.263672	0.288889
	AX-168336806	0.4375	0.498047	0.121569
	AX-168336807	0	0	#N/A
	AX-168336813	0.4	0.32	-0.25
	AX-168336815	0.1875	0.263672	0.288889
	AX-168336821	0.125	0.117188	-0.0666667
	AX-168336822	0.5	0.375	-0.333333
	AX-168336823	0	0	#N/A
	AX-168336827	0	0	#N/A
	AX-168336828	0	0	#N/A
	AX-168336829	0	0	#N/A
	AX-168336833	0.1875	0.169922	-0.103448
	AX-168336834	0	0	#N/A
	AX-168336835	0.25	0.21875	-0.142857
	AX-168336840	0.3125	0.498047	0.372549
	AX-168336841	0.125	0.117188	-0.0666667
	AX-168336842	0.25	0.21875	-0.142857
	AX-168336848	0.5625	0.482422	-0.165992
	AX-168336851	0	0	#N/A
	AX-168336853	0.5	0.46875	-0.0666667
	AX-168336854	0	0	#N/A
	AX-168336860	0.3125	0.404297	0.227053
	AX-168336864	0.5	0.375	-0.333333
	AX-168336867	0.142857	0.132653	-0.0769231
	AX-168336868	0.5625	0.498047	-0.129412
	AX-168336869	0.2	0.42	0.52381
	AX-168336870	0.4375	0.482422	0.0931174
	AX-168336871	0.5	0.5	0
	AX-168336872	0.4375	0.451172	0.030303
	AX-168336874	0.5	0.492188	-0.015873
	AX-168336877	0	0	#N/A
	AX-168336878	0.0625	0.0605469	-0.0322581
	AX-168336880	0	0	#N/A
	AX-168336882	0	0	#N/A
	AX-168336884	0.25	0.21875	-0.142857
	AX-168336885	0.25	0.21875	-0.142857
	AX-168336887	0	0	#N/A
	AX-168336891	0.0666667	0.0644444	-0.0344828
	AX-168336893	0.2	0.357778	0.440994
	AX-168336899	0	0	#N/A
	AX-168336900	0	0	#N/A
	AX-168336902	0	0	#N/A
	AX-168336903	0.6875	0.482422	-0.425101
	AX-168336905	0.0625	0.0605469	-0.0322581
	AX-168336906	0.375	0.492188	0.238095
	AX-168336909	0.0625	0.0605469	-0.0322581
	AX-168336912	0.5625	0.482422	-0.165992
	AX-168336919	0.4375	0.451172	0.030303
	AX-168336921	0.125	0.117188	-0.0666667
	AX-168336927	0.625	0.46875	-0.333333
	AX-168336928	0.0625	0.0605469	-0.0322581
	AX-168336932	0	0.117188	1
	AX-168336933	0	0	#N/A
	AX-168336937	0.375	0.304688	-0.230769
	AX-168336939	0.3125	0.341797	0.0857143
	AX-168336940	0.6875	0.482422	-0.425101
	AX-168336941	0	0	#N/A
	AX-168336942	0.375	0.492188	0.238095
	AX-168336946	0.428571	0.459184	0.0666667
	AX-168336948	0.266667	0.231111	-0.153846
	AX-168336949	0.125	0.117188	-0.0666667
	AX-168336951	0.4375	0.451172	0.030303
	AX-168336953	0.1875	0.169922	-0.103448
	AX-168336960	0.5625	0.482422	-0.165992
	AX-168336962	0.0625	0.169922	0.632184
	AX-168336963	0.0625	0.169922	0.632184
	AX-168336964	0.125	0.117188	-0.0666667
	AX-168336967	0	0	#N/A
	AX-168336968	0	0	#N/A
	AX-168336970	0.6875	0.482422	-0.425101
	AX-168336973	0.0666667	0.0644444	-0.0344828
	AX-168336974	0.5	0.46875	-0.0666667
	AX-168336975	0	0	#N/A
	AX-168336976	0	0	#N/A
	AX-168336977	0.125	0.304688	0.589744
	AX-168336978	0.375	0.304688	-0.230769
	AX-168336985	0.0625	0.0605469	-0.0322581
	AX-168336986	0.375	0.492188	0.238095
	AX-168336988	0	0	#N/A
	AX-168336989	0	0	#N/A
	AX-168336990	0	0	#N/A
	AX-168336994	0.4375	0.482422	0.0931174
	AX-168336995	0.375	0.429688	0.127273
	AX-168336998	0.3125	0.482422	0.352227
	AX-168337005	0.375	0.375	0
	AX-168337006	0.375	0.375	0
	AX-168337008	0.4375	0.498047	0.121569
	AX-168337009	0	0	#N/A
	AX-168337011	0.1875	0.169922	-0.103448
	AX-168337012	0.375	0.375	0
	AX-168337015	0	0	#N/A
	AX-168337017	0.3125	0.263672	-0.185185
	AX-168337018	0.25	0.304688	0.179487
	AX-168337020	0.1875	0.404297	0.536232
	AX-168337022	0	0	#N/A
	AX-168337028	0	0	#N/A
	AX-168337029	0.375	0.429688	0.127273
	AX-168337030	0.3125	0.263672	-0.185185
	AX-168337032	0.1875	0.169922	-0.103448
	AX-168337035	0.3125	0.263672	-0.185185
	AX-168337041	0.4375	0.341797	-0.28
	AX-168337042	0.1875	0.169922	-0.103448
	AX-168337043	0.25	0.21875	-0.142857
	AX-168337044	0.375	0.375	0
	AX-168337049	0.2	0.18	-0.111111
	AX-168337050	0.333333	0.277778	-0.2
	AX-168337055	0	0	#N/A
	AX-168337056	0.1875	0.263672	0.288889
	AX-168337057	0.0625	0.0605469	-0.0322581
	AX-168337058	0.0833333	0.0798611	-0.0434783
	AX-168337065	0	0	#N/A
	AX-168337069	0	0	#N/A
	AX-168337072	0.4375	0.341797	-0.28
	AX-168337074	0	0	#N/A
	AX-168337075	0	0	#N/A
	AX-168337077	0	0	#N/A
	AX-168337083	0.1875	0.169922	-0.103448
	AX-168337084	0	0	#N/A
	AX-168337086	0.5	0.375	-0.333333
	AX-168337089	0.3125	0.404297	0.227053
	AX-168337121	0.0666667	0.0644444	-0.0344828
	AX-168337123	0.0666667	0.0644444	-0.0344828
	AX-168337154	0	0	#N/A
	AX-168337156	0.0714286	0.0688776	-0.037037
	AX-168337162	0	0	#N/A
	AX-168337171	0	0	#N/A
	AX-168337175	0.307692	0.260355	-0.181818
	AX-168337190	0	0	#N/A
	AX-168337195	0.2	0.18	-0.111111
	AX-168337198	0.25	0.21875	-0.142857
	AX-168337288	0.375	0.304688	-0.230769
	AX-168337326	0.0625	0.0605469	-0.0322581
	AX-168337332	0	0	#N/A
	AX-168337384	0.0625	0.0605469	-0.0322581
	AX-168337389	0.25	0.21875	-0.142857
	AX-168337400	0	0	#N/A
	AX-168337416	0.0625	0.0605469	-0.0322581
	AX-168337462	0	0	#N/A
	AX-168337490	0.9375	0.498047	-0.882353
	AX-168337499	0.533333	0.391111	-0.363636
	AX-168337510	0.4	0.32	-0.25
	AX-168337538	0.153846	0.142012	-0.0833333
	AX-168337576	0.375	0.375	0
	AX-168337581	0.142857	0.132653	-0.0769231
	AX-168337679	0	0	#N/A
	AX-168337727	0	0	#N/A
	AX-168337814	0	0	#N/A
	AX-168337840	0.571429	0.459184	-0.244444
	AX-168337892	0	0	#N/A
	AX-168337893	0.142857	0.132653	-0.0769231
	AX-168337896	0.733333	0.464444	-0.578947
	AX-168337905	0	0	#N/A
	AX-168347141	0.3125	0.263672	-0.185185
	AX-168347145	0.3125	0.263672	-0.185185
	AX-168367834	0.375	0.46875	0.2
	AX-168367836	0.5	0.46875	-0.0666667
	AX-168367838	0	0	#N/A
	AX-168367839	0.5	0.492188	-0.015873
	AX-168367840	0.5	0.429688	-0.163636
	AX-168367842	0.2	0.18	-0.111111
	AX-168367843	0	0	#N/A
	AX-168367844	0.333333	0.357778	0.068323
	AX-168367845	0	0	#N/A
	AX-168367846	0.5	0.46875	-0.0666667
	AX-168367851	0.5	0.492188	-0.015873
	AX-168367853	0.0625	0.341797	0.817143
	AX-168367854	0	0	#N/A
	AX-168367856	0	0	#N/A
	AX-168367857	0.3125	0.404297	0.227053
	AX-168367859	0	0	#N/A
	AX-168367860	0.125	0.117188	-0.0666667
	AX-168367861	0	0	#N/A
	AX-168367862	0	0	#N/A
	AX-168367863	0.4375	0.404297	-0.0821256
	AX-168367864	0.375	0.46875	0.2
	AX-168367865	0	0	#N/A
	AX-168367866	0.1875	0.169922	-0.103448
	AX-168367867	0.25	0.46875	0.466667
	AX-168367868	0	0	#N/A
	AX-168367869	0	0	#N/A
	AX-168367872	0.0625	0.169922	0.632184
	AX-168367875	0.5	0.46875	-0.0666667
	AX-168367876	0.625	0.492188	-0.269841
	AX-168367879	0.375	0.304688	-0.230769
	AX-168367881	0.4375	0.498047	0.121569
	AX-168367883	0.0714286	0.0688776	-0.037037
	AX-168367884	0	0	#N/A
	AX-168367885	0	0	#N/A
	AX-168367886	0.375	0.492188	0.238095
	AX-168367888	0.375	0.304688	-0.230769
	AX-168367889	0	0	#N/A
	AX-168367892	0.3125	0.263672	-0.185185
	AX-168367893	0	0	#N/A
	AX-168367894	0.125	0.117188	-0.0666667
	AX-168367897	0.1875	0.169922	-0.103448
	AX-168367899	0.5	0.492188	-0.015873
	AX-168367900	0.1875	0.169922	-0.103448
	AX-168367902	0.3125	0.341797	0.0857143
	AX-168367903	0.3125	0.341797	0.0857143
	AX-168367905	0.5	0.492188	-0.015873
	AX-168367906	0	0	#N/A
	AX-168367907	0.5	0.46875	-0.0666667
	AX-168367908	0.384615	0.310651	-0.238095
	AX-168367910	0.375	0.304688	-0.230769
	AX-168367912	0.4375	0.341797	-0.28
	AX-168367913	0.125	0.117188	-0.0666667
	AX-168367914	0.625	0.429688	-0.454545
	AX-168367917	0.307692	0.260355	-0.181818
	AX-168367918	0.5625	0.498047	-0.129412
	AX-168367919	0	0	#N/A
	AX-168367920	0.25	0.21875	-0.142857
	AX-168367923	0	0	#N/A
	AX-168367925	0.4375	0.451172	0.030303
	AX-168367926	0.125	0.117188	-0.0666667
	AX-168367927	0.25	0.304688	0.179487
	AX-168367928	0.25	0.21875	-0.142857
	AX-168367929	0	0	#N/A
	AX-168367931	0.5	0.492188	-0.015873
	AX-168367932	0.125	0.21875	0.428571
	AX-168367934	0.375	0.304688	-0.230769
	AX-168367935	0	0	#N/A
	AX-168367936	0.125	0.429688	0.709091
	AX-168367939	0.333333	0.491111	0.321267
	AX-168367940	0.5	0.46875	-0.0666667
	AX-168367942	0.266667	0.32	0.166667
	AX-168367943	0.4375	0.482422	0.0931174
	AX-168367944	0.0625	0.0605469	-0.0322581
	AX-168367945	0	0	#N/A
	AX-168367946	0.375	0.375	0
	AX-168367947	0.0625	0.0605469	-0.0322581
	AX-168367949	0.25	0.304688	0.179487
	AX-168367950	0.3125	0.263672	-0.185185
	AX-168367951	0	0	#N/A
	AX-168367953	0.625	0.5	-0.25
	AX-168367954	0	0	#N/A
	AX-168367955	0.4	0.497778	0.196429
	AX-168367956	0	0	#N/A
	AX-168367957	0.5	0.46875	-0.0666667
	AX-168367958	0	0	#N/A
	AX-168367959	0.3125	0.404297	0.227053
	AX-168367960	0.25	0.46875	0.466667
	AX-168367961	0	0	#N/A
	AX-168367962	0.375	0.375	0
	AX-168367963	0.25	0.304688	0.179487
	AX-168367964	0	0	#N/A
	AX-168367965	0.1875	0.169922	-0.103448
	AX-168367966	0	0	#N/A
	AX-168367967	0	0	#N/A
	AX-168367968	0	0	#N/A
	AX-168367969	0.1875	0.263672	0.288889
	AX-168367973	0.4375	0.404297	-0.0821256
	AX-168367974	0	0	#N/A
	AX-168367975	0.6875	0.451172	-0.52381
	AX-168367981	0.375	0.304688	-0.230769
	AX-168367982	0	0	#N/A
	AX-168367983	0	0	#N/A
	AX-168367984	0.125	0.117188	-0.0666667
	AX-168367985	0.375	0.375	0
	AX-168367986	0.375	0.46875	0.2
	AX-168367989	0	0	#N/A
	AX-168367990	0.1875	0.498047	0.623529
	AX-168367991	0.125	0.429688	0.709091
	AX-168367992	0	0	#N/A
	AX-168367993	0	0	#N/A
	AX-168367994	0	0	#N/A
	AX-168367995	0.0769231	0.0739645	-0.04
	AX-168367996	0	0	#N/A
	AX-168367997	0.25	0.21875	-0.142857
	AX-168367999	0.375	0.46875	0.2
	AX-168368000	0.375	0.46875	0.2
	AX-168368001	0.375	0.492188	0.238095
	AX-168368002	0.625	0.46875	-0.333333
	AX-168368003	0.125	0.117188	-0.0666667
	AX-168368004	0	0	#N/A
	AX-168368009	0.375	0.304688	-0.230769
	AX-168368010	0.4375	0.498047	0.121569
	AX-168368012	0	0	#N/A
	AX-168368013	0	0	#N/A
	AX-168368014	0	0	#N/A
	AX-168368015	0.1875	0.169922	-0.103448
	AX-168368016	0	0	#N/A
	AX-168368017	0	0	#N/A
	AX-168368018	0	0	#N/A
	AX-168368019	0.0625	0.0605469	-0.0322581
	AX-168368020	0.25	0.304688	0.179487
	AX-168368021	0.3125	0.341797	0.0857143
	AX-168368022	0.5	0.492188	-0.015873
	AX-168368023	0	0	#N/A
	AX-168368024	0.375	0.375	0
	AX-168368025	0	0	#N/A
	AX-168368026	0	0	#N/A
	AX-168368027	0	0	#N/A
	AX-168368029	0.375	0.375	0
	AX-168368030	0.25	0.375	0.333333
	AX-168368032	0.1875	0.482422	0.611336
	AX-168368033	0	0	#N/A
	AX-168368036	0.25	0.304688	0.179487
	AX-168368037	0.3125	0.263672	-0.185185
	AX-168368038	0.5625	0.482422	-0.165992
	AX-168368039	0	0	#N/A
	AX-168368040	0	0	#N/A
	AX-168368041	0	0	#N/A
	AX-168368042	0.4375	0.482422	0.0931174
	AX-168368043	0.5	0.46875	-0.0666667
	AX-168368044	0.5	0.375	-0.333333
	AX-168368045	0	0	#N/A
	AX-168368046	0	0	#N/A
	AX-168368047	0.5625	0.498047	-0.129412
	AX-168368048	0	0	#N/A
	AX-168368049	0.4375	0.482422	0.0931174
	AX-168368050	0.5	0.492188	-0.015873
	AX-168368051	0	0	#N/A
	AX-168368052	0.3125	0.263672	-0.185185
	AX-168368053	0	0	#N/A
	AX-168368054	0	0	#N/A
	AX-168368055	0.533333	0.391111	-0.363636
	AX-168368056	0.375	0.429688	0.127273
	AX-168368058	0	0	#N/A
	AX-168368059	0.3125	0.482422	0.352227
	AX-168368060	0.3125	0.263672	-0.185185
	AX-168368061	0	0	#N/A
	AX-168368062	0.4375	0.451172	0.030303
	AX-168368063	0.2	0.18	-0.111111
	AX-168368064	0.1875	0.263672	0.288889
	AX-168368065	0.5	0.46875	-0.0666667
	AX-168368066	0.5	0.492188	-0.015873
	AX-168368067	0.3125	0.498047	0.372549
	AX-168368068	0	0	#N/A
	AX-168368069	0.0625	0.0605469	-0.0322581
	AX-168368070	0	0	#N/A
	AX-168368071	0.75	0.492188	-0.52381
	AX-168368072	0.5625	0.482422	-0.165992
	AX-168368073	0.4375	0.482422	0.0931174
	AX-168368074	0	0	#N/A
	AX-168368077	0.533333	0.497778	-0.0714286
	AX-168368079	0	0	#N/A
	AX-168368080	0	0	#N/A
	AX-168368081	0	0	#N/A
	AX-168368082	0.3125	0.263672	-0.185185
	AX-168368083	0.25	0.21875	-0.142857
	AX-168368084	0.625	0.492188	-0.269841
	AX-168368085	0.1875	0.169922	-0.103448
	AX-168368086	0	0	#N/A
	AX-168368087	0.125	0.117188	-0.0666667
	AX-168368088	0.375	0.492188	0.238095
	AX-168368089	0	0	#N/A
	AX-168368090	0.5	0.5	0
	AX-168368091	0.5625	0.482422	-0.165992
	AX-168368092	0	0	#N/A
	AX-168368093	0	0	#N/A
	AX-168368094	0	0	#N/A
	AX-168368095	0	0	#N/A
	AX-168368096	0	0	#N/A
	AX-168368097	0	0	#N/A
	AX-168368098	0.4375	0.482422	0.0931174
	AX-168368100	0.25	0.304688	0.179487
	AX-168368101	0.25	0.46875	0.466667
	AX-168368102	0	0	#N/A
	AX-168368103	0	0	#N/A
	AX-168368104	0.1875	0.169922	-0.103448
	AX-168368105	0	0	#N/A
	AX-168368107	0	0.132653	1
	AX-168368108	0.625	0.46875	-0.333333
	AX-168368110	0.25	0.304688	0.179487
	AX-168368111	0.3125	0.498047	0.372549
	AX-168368112	0	0	#N/A
	AX-168368113	0	0	#N/A
	AX-168368116	0.125	0.21875	0.428571
	AX-168368117	0.3125	0.404297	0.227053
	AX-168368118	0.3125	0.404297	0.227053
	AX-168368119	0	0	#N/A
	AX-168368121	0	0	#N/A
	AX-168368122	0.5625	0.482422	-0.165992
	AX-168368124	0.4375	0.404297	-0.0821256
	AX-168368126	0.1875	0.169922	-0.103448
	AX-168368127	0	0	#N/A
	AX-168368128	0	0	#N/A
	AX-168368129	0	0	#N/A
	AX-168368130	0.1875	0.341797	0.451429
	AX-168368131	0.3125	0.341797	0.0857143
	AX-168368132	0	0	#N/A
	AX-168368133	0	0	#N/A
	AX-168368134	0	0	#N/A
	AX-168368135	0.25	0.21875	-0.142857
	AX-168368136	0.0625	0.0605469	-0.0322581
	AX-168368137	0.3125	0.341797	0.0857143
	AX-168368138	0	0	#N/A
	AX-168368139	0	0	#N/A
	AX-168368140	0.25	0.21875	-0.142857
	AX-168368142	0.466667	0.357778	-0.304348
	AX-168368143	0.125	0.117188	-0.0666667
	AX-168368144	0	0	#N/A
	AX-168368145	0.625	0.5	-0.25
	AX-168368146	0.4	0.32	-0.25
	AX-168368147	0.125	0.117188	-0.0666667
	AX-168368148	0	0	#N/A
	AX-168368149	0.125	0.375	0.666667
	AX-168368150	0.0625	0.0605469	-0.0322581
	AX-168368151	0.5	0.492188	-0.015873
	AX-168368152	0	0	#N/A
	AX-168368153	0	0	#N/A
	AX-168368155	0.375	0.492188	0.238095
	AX-168368156	0.375	0.304688	-0.230769
	AX-168368157	0	0	#N/A
	AX-168368159	0	0	#N/A
	AX-168368160	0.25	0.21875	-0.142857
	AX-168368161	0.4	0.48	0.166667
	AX-168368163	0.375	0.304688	-0.230769
	AX-168368164	0.375	0.304688	-0.230769
	AX-168368165	0.25	0.21875	-0.142857
	AX-168368166	0.5625	0.482422	-0.165992
	AX-168368167	0.3125	0.263672	-0.185185
	AX-168368168	0.0625	0.0605469	-0.0322581
	AX-168368169	0.6	0.464444	-0.291866
	AX-168368170	0	0	#N/A
	AX-168368171	0.375	0.46875	0.2
	AX-168368173	0.1875	0.341797	0.451429
	AX-168368174	0	0	#N/A
	AX-168368175	0	0	#N/A
	AX-168368176	0.3125	0.451172	0.307359
	AX-168368177	0	0	#N/A
	AX-168368178	0	0	#N/A
	AX-168368179	0	0	#N/A
	AX-168368180	0.0625	0.0605469	-0.0322581
	AX-168368181	0.4375	0.451172	0.030303
	AX-168368182	0.4	0.444444	0.1
	AX-168368183	0.75	0.5	-0.5
	AX-168368185	0	0	#N/A
	AX-168368186	0.5	0.429688	-0.163636
	AX-168368187	0.5	0.429688	-0.163636
	AX-168368188	0	0	#N/A
	AX-168368189	0	0	#N/A
	AX-168368190	0	0	#N/A
	AX-168368192	0	0	#N/A
	AX-168368193	0.375	0.375	0
	AX-168368194	0.5	0.429688	-0.163636
	AX-168368195	0.1875	0.263672	0.288889
	AX-168368196	0	0	#N/A
	AX-168368197	0	0	#N/A
	AX-168368198	0	0	#N/A
	AX-168368199	0.5625	0.498047	-0.129412
	AX-168368200	0.5625	0.451172	-0.246753
	AX-168368201	0	0	#N/A
	AX-168368202	0.5	0.492188	-0.015873
	AX-168368203	0	0	#N/A
	AX-168368204	0.3125	0.404297	0.227053
	AX-168368205	0	0	#N/A
	AX-168368206	0.0625	0.0605469	-0.0322581
	AX-168368207	0.3125	0.498047	0.372549
	AX-168368208	0.25	0.21875	-0.142857
	AX-168368209	0	0	#N/A
	AX-168368210	0.375	0.492188	0.238095
	AX-168368212	0.0625	0.0605469	-0.0322581
	AX-168368214	0.6	0.464444	-0.291866
	AX-168368215	0.3125	0.263672	-0.185185
	AX-168368216	0.125	0.21875	0.428571
	AX-168368217	0.3125	0.341797	0.0857143
	AX-168368218	0.4375	0.482422	0.0931174
	AX-168368219	0.3125	0.404297	0.227053
	AX-168368220	0	0	#N/A
	AX-168368221	0	0	#N/A
	AX-168368222	0.3125	0.451172	0.307359
	AX-168368223	0.1875	0.341797	0.451429
	AX-168368224	0.125	0.117188	-0.0666667
	AX-168368225	0.0625	0.0605469	-0.0322581
	AX-168368226	0.125	0.117188	-0.0666667
	AX-168368227	0.5	0.492188	-0.015873
	AX-168368228	0.375	0.429688	0.127273
	AX-168368229	0.3125	0.498047	0.372549
	AX-168368230	0	0	#N/A
	AX-168368232	0.25	0.21875	-0.142857
	AX-168368233	0.5625	0.482422	-0.165992
	AX-168368234	0.25	0.21875	-0.142857
	AX-168368235	0	0	#N/A
	AX-168368236	0	0	#N/A
	AX-168368237	0.3125	0.341797	0.0857143
	AX-168368238	0.3125	0.341797	0.0857143
	AX-168368240	0	0	#N/A
	AX-168368241	0.25	0.375	0.333333
	AX-168368242	0	0	#N/A
	AX-168368243	0.5625	0.404297	-0.391304
	AX-168368244	0.25	0.375	0.333333
	AX-168368245	0.142857	0.132653	-0.0769231
	AX-168368246	0	0	#N/A
	AX-168368247	0.375	0.5	0.25
	AX-168368248	0.4375	0.404297	-0.0821256
	AX-168368249	0.5625	0.451172	-0.246753
	AX-168368250	0.1875	0.169922	-0.103448
	AX-168368251	0	0	#N/A
	AX-168368252	0.25	0.375	0.333333
	AX-168368253	0.25	0.375	0.333333
	AX-168368254	0.25	0.375	0.333333
	AX-168368255	0.4375	0.404297	-0.0821256
	AX-168368256	0.0625	0.0605469	-0.0322581
	AX-168368257	0.1875	0.263672	0.288889
	AX-168368258	0.1875	0.263672	0.288889
	AX-168368259	0	0	#N/A
	AX-168368260	0.538462	0.393491	-0.368421
	AX-168368262	0.1875	0.263672	0.288889
	AX-168368263	0.333333	0.277778	-0.2
	AX-168368264	0.5625	0.482422	-0.165992
	AX-168368265	0.4375	0.404297	-0.0821256
	AX-168368266	0.625	0.492188	-0.269841
	AX-168368270	0.3125	0.263672	-0.185185
	AX-168368271	0.4375	0.341797	-0.28
	AX-168368273	0.1875	0.169922	-0.103448
	AX-168368274	0.3125	0.404297	0.227053
	AX-168368275	0	0	#N/A
	AX-168368276	0.4375	0.341797	-0.28
	AX-168368277	0.0625	0.341797	0.817143
	AX-168368278	0.625	0.429688	-0.454545
	AX-168368279	0.5	0.5	0
	AX-168368280	0.4375	0.404297	-0.0821256
	AX-168368281	0.4375	0.404297	-0.0821256
	AX-168368282	0.4375	0.451172	0.030303
	AX-168368283	0	0	#N/A
	AX-168368284	0.3125	0.482422	0.352227
	AX-168368285	0.5625	0.404297	-0.391304
	AX-168368286	0.4375	0.498047	0.121569
	AX-168368287	0.1875	0.169922	-0.103448
	AX-168368288	0.0625	0.0605469	-0.0322581
	AX-168368290	0.4375	0.498047	0.121569
	AX-168368291	0.375	0.375	0
	AX-168368292	0.375	0.375	0
	AX-168368293	0.25	0.21875	-0.142857
	AX-168368294	0.1875	0.404297	0.536232
	AX-168368295	0	0	#N/A
	AX-168368296	0	0	#N/A
	AX-168368297	0.1875	0.169922	-0.103448
	AX-168368298	0.3125	0.451172	0.307359
	AX-168368299	0.6875	0.498047	-0.380392
	AX-168368300	0.25	0.21875	-0.142857
	AX-168368301	0.4375	0.341797	-0.28
	AX-168368302	0.5625	0.404297	-0.391304
	AX-168368303	0.375	0.429688	0.127273
	AX-168368305	0.3125	0.263672	-0.185185
	AX-168368309	0	0	#N/A
	AX-168368310	0.125	0.304688	0.589744
	AX-168368311	0	0	#N/A
	AX-168368312	0	0	#N/A
	AX-168368316	0.125	0.117188	-0.0666667
	AX-168368317	0.2	0.18	-0.111111
	AX-168368318	0.533333	0.497778	-0.0714286
	AX-168368319	0.0625	0.0605469	-0.0322581
	AX-168368321	0	0	#N/A
	AX-168368322	0.4375	0.451172	0.030303
	AX-168368323	0.25	0.304688	0.179487
	AX-168368324	0.1875	0.169922	-0.103448
	AX-168368325	0.25	0.46875	0.466667
	AX-168368326	0	0	#N/A
	AX-168368329	0.125	0.117188	-0.0666667
	AX-168368330	0	0	#N/A
	AX-168368331	0	0	#N/A
	AX-168368332	0	0	#N/A
	AX-168368333	0	0	#N/A
	AX-168368335	0.375	0.304688	-0.230769
	AX-168368336	0.5	0.46875	-0.0666667
	AX-168368337	0.6875	0.451172	-0.52381
	AX-168368339	0.125	0.117188	-0.0666667
	AX-168368340	0.0625	0.0605469	-0.0322581
	AX-168368342	0.4375	0.451172	0.030303
	AX-168368343	0	0	#N/A
	AX-168368344	0	0	#N/A
	AX-168368345	0.25	0.46875	0.466667
	AX-168368346	0.25	0.304688	0.179487
	AX-168368347	0.5625	0.482422	-0.165992
	AX-168368348	0.1875	0.169922	-0.103448
	AX-168368350	0.3125	0.341797	0.0857143
	AX-168368351	0.3125	0.341797	0.0857143
	AX-168368352	0	0	#N/A
	AX-168368353	0.1875	0.169922	-0.103448
	AX-168368354	0.1875	0.169922	-0.103448
	AX-168368355	0.4375	0.498047	0.121569
	AX-168368356	0	0	#N/A
	AX-168368358	0.3125	0.263672	-0.185185
	AX-168368359	0.3125	0.263672	-0.185185
	AX-168368360	0.375	0.46875	0.2
	AX-168368361	0	0	#N/A
	AX-168368362	0	0	#N/A
	AX-168368364	0.533333	0.497778	-0.0714286
	AX-168368365	0.285714	0.336735	0.151515
	AX-168368366	0.4375	0.341797	-0.28
	AX-168368367	0.4	0.32	-0.25
	AX-168368369	0.1875	0.169922	-0.103448
	AX-168368370	0	0	#N/A
	AX-168368371	0.666667	0.48	-0.388889
	AX-168368372	0	0	#N/A
	AX-168368376	0.1875	0.498047	0.623529
	AX-168368377	0.0714286	0.0688776	-0.037037
	AX-168368379	0.5	0.429688	-0.163636
	AX-168368381	0.0625	0.0605469	-0.0322581
	AX-168368382	0.375	0.429688	0.127273
	AX-168368383	0.1875	0.169922	-0.103448
	AX-168368384	0	0	#N/A
	AX-168368385	0.125	0.492188	0.746032
	AX-168368386	0	0	#N/A
	AX-168368387	0.625	0.5	-0.25
	AX-168368388	0.375	0.5	0.25
	AX-168368389	0.125	0.304688	0.589744
	AX-168368391	0	0	#N/A
	AX-168368392	0.3125	0.263672	-0.185185
	AX-168368394	0.125	0.304688	0.589744
	AX-168368395	0	0	#N/A
	AX-168368396	0.125	0.117188	-0.0666667
	AX-168368397	0.1875	0.341797	0.451429
	AX-168368398	0	0	#N/A
	AX-168368399	0	0	#N/A
	AX-168368400	0.2	0.18	-0.111111
	AX-168368401	0.5	0.375	-0.333333
	AX-168368402	0.5625	0.498047	-0.129412
	AX-168368404	0	0	#N/A
	AX-168368405	0	0	#N/A
	AX-168368406	0.230769	0.393491	0.413534
	AX-168368407	0	0	#N/A
	AX-168368409	0	0	#N/A
	AX-168368410	0	0	#N/A
	AX-168368411	0	0	#N/A
	AX-168368412	0.3125	0.404297	0.227053
	AX-168368413	0.3125	0.404297	0.227053
	AX-168368414	0	0	#N/A
	AX-168368415	0.6875	0.482422	-0.425101
	AX-168368416	0	0	#N/A
	AX-168368417	0.3125	0.404297	0.227053
	AX-168368418	0.625	0.46875	-0.333333
	AX-168368419	0	0	#N/A
	AX-168368420	0.5	0.46875	-0.0666667
	AX-168368421	0.5	0.429688	-0.163636
	AX-168368423	0.1875	0.263672	0.288889
	AX-168368425	0.375	0.429688	0.127273
	AX-168368426	0.3125	0.482422	0.352227
	AX-168368427	0	0	#N/A
	AX-168368428	0.266667	0.444444	0.4
	AX-168368429	0	0	#N/A
	AX-168368430	0	0	#N/A
	AX-168368431	0.285714	0.489796	0.416667
	AX-168368432	0.25	0.21875	-0.142857
	AX-168368433	0.0625	0.0605469	-0.0322581
	AX-168368434	0.25	0.21875	-0.142857
	AX-168368436	0	0	#N/A
	AX-168368437	0.4375	0.482422	0.0931174
	AX-168368438	0	0	#N/A
	AX-168368440	0.4	0.444444	0.1
	AX-168368441	0.4375	0.341797	-0.28
	AX-168368442	0	0	#N/A
	AX-168368443	0.5625	0.451172	-0.246753
	AX-168368445	0.6875	0.482422	-0.425101
	AX-168368448	0.625	0.46875	-0.333333
	AX-168368449	0	0	#N/A
	AX-168368450	0.1875	0.169922	-0.103448
	AX-168368451	0	0	#N/A
	AX-168368452	0	0	#N/A
	AX-168368453	0.625	0.5	-0.25
	AX-168368455	0.133333	0.124444	-0.0714286
	AX-168368456	0.1875	0.169922	-0.103448
	AX-168368457	0.0625	0.0605469	-0.0322581
	AX-168368458	0.4375	0.404297	-0.0821256
	AX-168368459	0.3125	0.263672	-0.185185
	AX-168368460	0.375	0.429688	0.127273
	AX-168368462	0	0	#N/A
	AX-168368463	0	0	#N/A
	AX-168368464	0	0	#N/A
	AX-168368465	0.375	0.429688	0.127273
	AX-168368466	0.125	0.117188	-0.0666667
	AX-168368467	0.4	0.391111	-0.0227273
	AX-168368468	0.266667	0.444444	0.4
	AX-168368472	0.333333	0.277778	-0.2
	AX-168368473	0.3125	0.482422	0.352227
	AX-168368474	0.3125	0.263672	-0.185185
	AX-168368475	0	0	#N/A
	AX-168368477	0.25	0.21875	-0.142857
	AX-168368478	0.4375	0.341797	-0.28
	AX-168368479	0.4375	0.341797	-0.28
	AX-168368480	0.1875	0.169922	-0.103448
	AX-168368481	0.375	0.429688	0.127273
	AX-168368482	0.5	0.46875	-0.0666667
	AX-168368483	0.1875	0.263672	0.288889
	AX-168368484	0.375	0.46875	0.2
	AX-168368485	0.375	0.46875	0.2
	AX-168368486	0	0	#N/A
	AX-168368487	0.625	0.492188	-0.269841
	AX-168368488	0.3125	0.498047	0.372549
	AX-168368489	0.0625	0.0605469	-0.0322581
	AX-168368490	0.25	0.21875	-0.142857
	AX-168368491	0.333333	0.357778	0.068323
	AX-168368492	0.1875	0.169922	-0.103448
	AX-168368493	0	0	#N/A
	AX-168368494	0	0	#N/A
	AX-168368495	0.375	0.492188	0.238095
	AX-168368496	0.1875	0.263672	0.288889
	AX-168368498	0	0	#N/A
	AX-168368499	0.25	0.21875	-0.142857
	AX-168368500	0.25	0.21875	-0.142857
	AX-168368501	0.1875	0.169922	-0.103448
	AX-168368502	0	0	#N/A
	AX-168368503	0.375	0.429688	0.127273
	AX-168368504	0.5625	0.498047	-0.129412
	AX-168368506	0.0625	0.0605469	-0.0322581
	AX-168368507	0.466667	0.357778	-0.304348
	AX-168368509	0	0	#N/A
	AX-168368510	0	0	#N/A
	AX-168368511	0.5625	0.404297	-0.391304
	AX-168368512	0	0	#N/A
	AX-168368513	0.375	0.5	0.25
	AX-168368514	0.4375	0.404297	-0.0821256
	AX-168368515	0.4375	0.498047	0.121569
	AX-168368516	0	0	#N/A
	AX-168368517	0.5	0.429688	-0.163636
	AX-168368518	0.1875	0.169922	-0.103448
	AX-168368519	0.125	0.304688	0.589744
	AX-168368520	0	0	#N/A
	AX-168368521	0.3125	0.263672	-0.185185
	AX-168368522	0.3125	0.482422	0.352227
	AX-168368523	0.25	0.21875	-0.142857
	AX-168368524	0.25	0.21875	-0.142857
	AX-168368525	0.0625	0.0605469	-0.0322581
	AX-168368527	0.375	0.375	0
	AX-168368528	0.625	0.429688	-0.454545
	AX-168368529	0.25	0.21875	-0.142857
	AX-168368530	0.3125	0.263672	-0.185185
	AX-168368531	0.3125	0.263672	-0.185185
	AX-168368532	0.533333	0.444444	-0.2
	AX-168368533	0	0	#N/A
	AX-168368534	0.25	0.21875	-0.142857
	AX-168368535	0.375	0.46875	0.2
	AX-168368536	0.4375	0.404297	-0.0821256
	AX-168368537	0.375	0.46875	0.2
	AX-168368539	0.0625	0.263672	0.762963
	AX-168368540	0	0	#N/A
	AX-168368541	0	0	#N/A
	AX-168368542	0.0625	0.0605469	-0.0322581
	AX-168368543	0.4375	0.341797	-0.28
	AX-168368544	0.3125	0.498047	0.372549
	AX-168368546	0	0	#N/A
	AX-168368549	0.2	0.18	-0.111111
	AX-168368550	0	0	#N/A
	AX-168368551	0.1875	0.263672	0.288889
	AX-168368552	0.5625	0.498047	-0.129412
	AX-168368553	0.5625	0.482422	-0.165992
	AX-168368554	0.1875	0.263672	0.288889
	AX-168368555	0.1875	0.263672	0.288889
	AX-168368557	0.3125	0.263672	-0.185185
	AX-168368559	0.25	0.21875	-0.142857
	AX-168368560	0.25	0.375	0.333333
	AX-168368561	0.0625	0.0605469	-0.0322581
	AX-168368562	0	0	#N/A
	AX-168368563	0	0	#N/A
	AX-168368565	0.0625	0.0605469	-0.0322581
	AX-168368566	0.4375	0.482422	0.0931174
	AX-168368567	0.125	0.117188	-0.0666667
	AX-168368568	0.375	0.375	0
	AX-168368569	0.3125	0.263672	-0.185185
	AX-168368571	0.5	0.429688	-0.163636
	AX-168368572	0	0	#N/A
	AX-168368573	0.1875	0.169922	-0.103448
	AX-168368574	0.0625	0.0605469	-0.0322581
	AX-168368575	0.5	0.429688	-0.163636
	AX-168368577	0.25	0.375	0.333333
	AX-168368578	0	0	#N/A
	AX-168368579	0.3125	0.263672	-0.185185
	AX-168368580	0.5	0.492188	-0.015873
	AX-168368581	0	0	#N/A
	AX-168368583	0	0	#N/A
	AX-168368584	0.666667	0.497778	-0.339286
	AX-168368585	0.625	0.429688	-0.454545
	AX-168368586	0.25	0.304688	0.179487
	AX-168368587	0.0625	0.0605469	-0.0322581
	AX-168368589	0	0	#N/A
	AX-168368590	0	0	#N/A
	AX-168368591	0	0	#N/A
	AX-168368592	0.5625	0.404297	-0.391304
	AX-168368593	0	0	#N/A
	AX-168368594	0	0	#N/A
	AX-168368596	0.266667	0.497778	0.464286
	AX-168368597	0	0	#N/A
	AX-168368600	0.4375	0.498047	0.121569
	AX-168368602	0.5	0.375	-0.333333
	AX-168368603	0.5625	0.404297	-0.391304
	AX-168368604	0.375	0.375	0
	AX-168368605	0.3125	0.263672	-0.185185
	AX-168368606	0	0	#N/A
	AX-168368607	0	0.117188	1
	AX-168368608	0.5	0.46875	-0.0666667
	AX-168368609	0.5	0.492188	-0.015873
	AX-168368610	0	0	#N/A
	AX-168368612	0	0	#N/A
	AX-168368613	0	0	#N/A
	AX-168368614	0	0	#N/A
	AX-168368615	0.25	0.375	0.333333
	AX-168368617	0	0	#N/A
	AX-168368618	0.25	0.21875	-0.142857
	AX-168368619	0.5	0.46875	-0.0666667
	AX-168368620	0	0	#N/A
	AX-168368621	0.4375	0.451172	0.030303
	AX-168368622	0.5	0.497449	-0.00512821
	AX-168368623	0.125	0.117188	-0.0666667
	AX-168368624	0.4375	0.451172	0.030303
	AX-168368625	0.4375	0.404297	-0.0821256
	AX-168368626	0	0	#N/A
	AX-168368627	0	0	#N/A
	AX-168368628	0	0	#N/A
	AX-168368629	0.3125	0.263672	-0.185185
	AX-168368630	0.625	0.46875	-0.333333
	AX-168368631	0.133333	0.124444	-0.0714286
	AX-168368632	0.4375	0.451172	0.030303
	AX-168368634	0.375	0.304688	-0.230769
	AX-168368636	0.375	0.492188	0.238095
	AX-168368637	0	0	#N/A
	AX-168368638	0.25	0.492188	0.492063
	AX-168368640	0.5	0.375	-0.333333
	AX-168368641	0.6875	0.482422	-0.425101
	AX-168368642	0	0	#N/A
	AX-168368643	0.25	0.21875	-0.142857
	AX-168368644	0.1875	0.451172	0.584416
	AX-168368645	0.4375	0.498047	0.121569
	AX-168368646	0	0	#N/A
	AX-168368647	0.375	0.304688	-0.230769
	AX-168368649	0.3125	0.482422	0.352227
	AX-168368650	0	0	#N/A
	AX-168368651	0.625	0.46875	-0.333333
	AX-168368653	0	0	#N/A
	AX-168368654	0	0	#N/A
	AX-168368655	0	0	#N/A
	AX-168368656	0	0	#N/A
	AX-168368657	0	0	#N/A
	AX-168368659	0.1875	0.169922	-0.103448
	AX-168368660	0.1875	0.169922	-0.103448
	AX-168368661	0.25	0.21875	-0.142857
	AX-168368662	0.6875	0.482422	-0.425101
	AX-168368664	0	0	#N/A
	AX-168368665	0.25	0.5	0.5
	AX-168368667	0	0	#N/A
	AX-168368668	0	0	#N/A
	AX-168368669	0.4	0.48	0.166667
	AX-168368670	0.375	0.429688	0.127273
	AX-168368671	0.25	0.304688	0.179487
	AX-168368675	0.5	0.5	0
	AX-168368677	0.5	0.375	-0.333333
	AX-168368678	0	0	#N/A
	AX-168368679	0	0	#N/A
	AX-168368680	0.375	0.429688	0.127273
	AX-168368681	0	0	#N/A
	AX-168368682	0.25	0.492188	0.492063
	AX-168368683	0.333333	0.277778	-0.2
	AX-168368685	0.375	0.492188	0.238095
	AX-168368686	0.5625	0.482422	-0.165992
	AX-168368687	0.466667	0.5	0.0666667
	AX-168368689	0.333333	0.277778	-0.2
	AX-168368691	0.375	0.46875	0.2
	AX-168368692	0	0	#N/A
	AX-168368694	0.0625	0.0605469	-0.0322581
	AX-168368696	0.0666667	0.0644444	-0.0344828
	AX-168368698	0.153846	0.142012	-0.0833333
	AX-168368700	0.3125	0.482422	0.352227
	AX-168368701	0.133333	0.124444	-0.0714286
	AX-168368702	0.133333	0.124444	-0.0714286
	AX-168368706	0	0	#N/A
	AX-168368708	0.125	0.117188	-0.0666667
	AX-168368712	0.375	0.492188	0.238095
	AX-168368715	0.6875	0.498047	-0.380392
	AX-168368716	0.3125	0.263672	-0.185185
	AX-168368717	0.1875	0.169922	-0.103448
	AX-168368721	0.6875	0.482422	-0.425101
	AX-168368722	0	0	#N/A
	AX-168368723	0	0	#N/A
	AX-168368724	0.375	0.304688	-0.230769
	AX-168368725	0.0625	0.0605469	-0.0322581
	AX-168368726	0.666667	0.48	-0.388889
	AX-168368727	0.25	0.21875	-0.142857
	AX-168368729	0.4375	0.341797	-0.28
	AX-168368730	0.6875	0.498047	-0.380392
	AX-168368732	0.375	0.429688	0.127273
	AX-168368733	0.133333	0.32	0.583333
	AX-168368734	0.1875	0.169922	-0.103448
	AX-168368738	0.166667	0.486111	0.657143
	AX-168368741	0.0714286	0.0688776	-0.037037
	AX-168368746	0.125	0.21875	0.428571
	AX-168368751	0.625	0.5	-0.25
	AX-168368752	0.0625	0.0605469	-0.0322581
	AX-168368753	0	0	#N/A
	AX-168368754	0.0625	0.404297	0.845411
	AX-168368755	0	0	#N/A
	AX-168368756	0	0	#N/A
	AX-168368758	0.375	0.429688	0.127273
	AX-168368760	0.25	0.375	0.333333
	AX-168368761	0	0	#N/A
	AX-168368762	0	0	#N/A
	AX-168368765	0.5	0.492188	-0.015873
	AX-168368766	0.25	0.375	0.333333
	AX-168368767	0	0	#N/A
	AX-168368768	0.125	0.117188	-0.0666667
	AX-168368769	0.125	0.117188	-0.0666667
	AX-168368770	0	0	#N/A
	AX-168368771	0.3125	0.263672	-0.185185
	AX-168368772	0.125	0.21875	0.428571
	AX-168368773	0.375	0.5	0.25
	AX-168368774	0.5	0.375	-0.333333
	AX-168368775	0	0	#N/A
	AX-168368776	0.2	0.42	0.52381
	AX-168368777	0.5	0.429688	-0.163636
	AX-168368778	0	0	#N/A
	AX-168368780	0	0	#N/A
	AX-168368781	0	0	#N/A
	AX-168368782	0.3125	0.341797	0.0857143
	AX-168368783	0	0	#N/A
	AX-168368784	0.3125	0.341797	0.0857143
	AX-168368785	0.0625	0.0605469	-0.0322581
	AX-168368786	0.0625	0.0605469	-0.0322581
	AX-168368788	0.0625	0.0605469	-0.0322581
	AX-168368789	0.1875	0.451172	0.584416
	AX-168368790	0.125	0.117188	-0.0666667
	AX-168368791	0.5625	0.498047	-0.129412
	AX-168368792	0.375	0.375	0
	AX-168368793	0	0	#N/A
	AX-168368794	0.1875	0.482422	0.611336
	AX-168368795	0.5625	0.498047	-0.129412
	AX-168368796	0.5	0.429688	-0.163636
	AX-168368797	0.375	0.375	0
	AX-168368798	0	0	#N/A
	AX-168368800	0.4375	0.498047	0.121569
	AX-168368801	0.1875	0.169922	-0.103448
	AX-168368803	0.625	0.46875	-0.333333
	AX-168368805	0.5	0.46875	-0.0666667
	AX-168368806	0	0	#N/A
	AX-168368807	0.4375	0.482422	0.0931174
	AX-168368808	0.5	0.46875	-0.0666667
	AX-168368809	0.6875	0.482422	-0.425101
	AX-168368810	0.3125	0.263672	-0.185185
	AX-168368811	0.1875	0.341797	0.451429
	AX-168368812	0.133333	0.124444	-0.0714286
	AX-168368813	0.5625	0.404297	-0.391304
	AX-168368814	0.125	0.117188	-0.0666667
	AX-168368815	0	0	#N/A
	AX-168368816	0.4375	0.341797	-0.28
	AX-168368818	0.307692	0.426036	0.277778
	AX-168368819	0.4375	0.498047	0.121569
	AX-168368820	0.5	0.46875	-0.0666667
	AX-168368823	0.4375	0.341797	-0.28
	AX-168368824	0.4375	0.451172	0.030303
	AX-168368825	0.4	0.391111	-0.0227273
	AX-168368827	0.4375	0.404297	-0.0821256
	AX-168368828	0.1875	0.169922	-0.103448
	AX-168368829	0.3125	0.341797	0.0857143
	AX-168368832	0.8125	0.482422	-0.684211
	AX-168368833	0	0	#N/A
	AX-168368834	0	0	#N/A
	AX-168368835	0.3125	0.482422	0.352227
	AX-168368839	0.625	0.5	-0.25
	AX-168368840	0.3125	0.404297	0.227053
	AX-168368841	0.769231	0.473373	-0.625
	AX-168368842	0	0	#N/A
	AX-168368843	0	0	#N/A
	AX-168368844	0.125	0.117188	-0.0666667
	AX-168368845	0	0	#N/A
	AX-168368846	0.125	0.117188	-0.0666667
	AX-168368847	0.25	0.375	0.333333
	AX-168368849	0.5	0.497449	-0.00512821
	AX-168368850	0.533333	0.48	-0.111111
	AX-168368852	0.0666667	0.0644444	-0.0344828
	AX-168368853	0.125	0.117188	-0.0666667
	AX-168368854	0	0	#N/A
	AX-168368856	0.0625	0.169922	0.632184
	AX-168368857	0.4375	0.482422	0.0931174
	AX-168368859	0.4375	0.498047	0.121569
	AX-168368860	0	0	#N/A
	AX-168368862	0	0	#N/A
	AX-168368863	0.25	0.21875	-0.142857
	AX-168368865	0	0	#N/A
	AX-168368866	0	0	#N/A
	AX-168368869	0	0	#N/A
	AX-168368870	0.125	0.117188	-0.0666667
	AX-168368871	0.5625	0.482422	-0.165992
	AX-168368872	0.0625	0.0605469	-0.0322581
	AX-168368873	0.125	0.117188	-0.0666667
	AX-168368874	0.3125	0.263672	-0.185185
	AX-168368875	0	0	#N/A
	AX-168368876	0	0	#N/A
	AX-168368879	0.25	0.429688	0.418182
	AX-168368880	0.5625	0.498047	-0.129412
	AX-168368881	0.25	0.21875	-0.142857
	AX-168368882	0.125	0.117188	-0.0666667
	AX-168368883	0.3125	0.341797	0.0857143
	AX-168368884	0.0625	0.0605469	-0.0322581
	AX-168368886	0.5	0.375	-0.333333
	AX-168368887	0.4	0.32	-0.25
	AX-168368888	0	0	#N/A
	AX-168368889	0.5	0.492188	-0.015873
	AX-168368890	0.1875	0.169922	-0.103448
	AX-168368891	0	0	#N/A
	AX-168368892	0.5	0.429688	-0.163636
	AX-168368893	0.375	0.375	0
	AX-168368894	0	0	#N/A
	AX-168368895	0	0	#N/A
	AX-168368897	0	0	#N/A
	AX-168368899	0.571429	0.489796	-0.166667
	AX-168368900	0	0	#N/A
	AX-168368901	0.5	0.375	-0.333333
	AX-168368903	0.4375	0.451172	0.030303
	AX-168368904	0.125	0.117188	-0.0666667
	AX-168368905	0.125	0.117188	-0.0666667
	AX-168368906	0.384615	0.452663	0.150327
	AX-168368907	0.5	0.375	-0.333333
	AX-168368909	0.375	0.304688	-0.230769
	AX-168368910	0.4	0.32	-0.25
	AX-168368911	0	0	#N/A
	AX-168368912	0.625	0.46875	-0.333333
	AX-168368913	0	0	#N/A
	AX-168368915	0.466667	0.357778	-0.304348
	AX-168368916	0.4375	0.341797	-0.28
	AX-168368917	0.125	0.117188	-0.0666667
	AX-168368919	0.142857	0.132653	-0.0769231
	AX-168368920	0	0	#N/A
	AX-168368921	0	0	#N/A
	AX-168368922	0.333333	0.491111	0.321267
	AX-168368923	0.1875	0.169922	-0.103448
	AX-168368924	0.625	0.46875	-0.333333
	AX-168368925	0.375	0.304688	-0.230769
	AX-168368926	0.4375	0.404297	-0.0821256
	AX-168368927	0.4375	0.451172	0.030303
	AX-168368928	0.357143	0.293367	-0.217391
	AX-168368929	0.25	0.304688	0.179487
	AX-168368933	0.4375	0.451172	0.030303
	AX-168368934	0.375	0.304688	-0.230769
	AX-168368935	0.0625	0.0605469	-0.0322581
	AX-168368936	0.142857	0.244898	0.416667
	AX-168368937	0.0625	0.0605469	-0.0322581
	AX-168368938	0	0	#N/A
	AX-168368939	0.375	0.429688	0.127273
	AX-168368940	0.466667	0.491111	0.0497738
	AX-168368941	0.1875	0.263672	0.288889
	AX-168368942	0.3125	0.404297	0.227053
	AX-168368943	0.0625	0.0605469	-0.0322581
	AX-168368944	0.375	0.375	0
	AX-168368945	0.5625	0.404297	-0.391304
	AX-168368946	0.125	0.21875	0.428571
	AX-168368947	0	0	#N/A
	AX-168368948	0.25	0.304688	0.179487
	AX-168368949	0.5	0.46875	-0.0666667
	AX-168368950	0.0625	0.0605469	-0.0322581
	AX-168368951	0.5	0.492188	-0.015873
	AX-168368952	0.642857	0.436224	-0.473684
	AX-168368953	0	0	#N/A
	AX-168368954	0.25	0.375	0.333333
	AX-168368955	0.25	0.375	0.333333
	AX-168368956	0	0	#N/A
	AX-168368957	0	0	#N/A
	AX-168368958	0.0625	0.169922	0.632184
	AX-168368961	0	0	#N/A
	AX-168368962	0	0	#N/A
	AX-168368965	0.133333	0.124444	-0.0714286
	AX-168368966	0	0	#N/A
	AX-168368969	0	0	#N/A
	AX-168368971	0	0	#N/A
	AX-168368980	0	0	#N/A
	AX-168368983	0	0	#N/A
	AX-168368998	0.0666667	0.0644444	-0.0344828
	AX-168369022	0.5625	0.404297	-0.391304
	AX-168369023	0.5625	0.404297	-0.391304
	AX-168369029	0.125	0.117188	-0.0666667
	AX-168369044	0	0	#N/A
[truncated: 28,332 more rows]

## Sheet: HWE tests per SNP and popul.
Summary of Chi-Square Tests for Hardy-Weinberg Equilibrium for all 2,022 in the 15 populations
Pop	Locus	DF	ChiSq	Prob	Significance
Pop_1	AX-168334533	1	2.89138	0.0890548	ns
Pop_1	AX-168334542	1	1.77778	0.182422	ns
Pop_1	AX-168334544	1	2.31517	0.128117	ns
Pop_1	AX-168334547	1	0.0765306	0.782055	ns
Pop_1	AX-168334549	1	0.117551	0.731706	ns
Pop_1	AX-168334550	Monomorphic
Pop_1	AX-168334554	Monomorphic
Pop_1	AX-168334555	1	0	1	ns
Pop_1	AX-168334556	1	7.11111	0.00766076	**
Pop_1	AX-168334557	1	0.0146924	0.903523	ns
Pop_1	AX-168334559	1	0.267958	0.604705	ns
Pop_1	AX-168334562	1	0.107914	0.742532	ns
Pop_1	AX-168334563	Monomorphic
Pop_1	AX-168334566	1	0.440853	0.506711	ns
Pop_1	AX-168334567	1	0.0711111	0.789726	ns
Pop_1	AX-168334568	1	0.137998	0.710279	ns
Pop_1	AX-168334569	Monomorphic
Pop_1	AX-168334571	1	0.0166493	0.897332	ns
Pop_1	AX-168334577	Monomorphic
Pop_1	AX-168334588	1	0.107914	0.742532	ns
Pop_1	AX-168334595	Monomorphic
Pop_1	AX-168334597	1	0.974195	0.323636	ns
Pop_1	AX-168334598	1	0.171225	0.679026	ns
Pop_1	AX-168334600	1	0.0711111	0.789726	ns
Pop_1	AX-168334601	1	0	1	ns
Pop_1	AX-168334604	1	1.176	0.278172	ns
Pop_1	AX-168334605	Monomorphic
Pop_1	AX-168334606	1	6.3945	0.0114474	*
Pop_1	AX-168334608	1	0.0711111	0.789726	ns
Pop_1	AX-168334611	1	0.64	0.423711	ns
Pop_1	AX-168334614	1	0.117551	0.731706	ns
Pop_1	AX-168334615	1	5.46467	0.0194048	*
Pop_1	AX-168334616	1	0.0166493	0.897332	ns
Pop_1	AX-168334618	Monomorphic
Pop_1	AX-168334619	Monomorphic
Pop_1	AX-168334620	1	1.77778	0.182422	ns
Pop_1	AX-168334621	Monomorphic
Pop_1	AX-168334624	1	0.82485	0.363766	ns
Pop_1	AX-168334627	1	1.98502	0.158863	ns
Pop_1	AX-168334630	Monomorphic
Pop_1	AX-168334631	1	0.852071	0.355967	ns
Pop_1	AX-168334632	1	4.39002	0.0361498	*
Pop_1	AX-168334633	1	0	1	ns
Pop_1	AX-168334635	1	0	1	ns
Pop_1	AX-168334636	1	0	1	ns
Pop_1	AX-168334640	1	0.548697	0.458851	ns
Pop_1	AX-168334642	1	1.04132	0.307514	ns
Pop_1	AX-168334643	1	6.3945	0.0114474	*
Pop_1	AX-168334647	1	0.107914	0.742532	ns
Pop_1	AX-168334648	Monomorphic
Pop_1	AX-168334649	Monomorphic
Pop_1	AX-168334650	1	0.0166493	0.897332	ns
Pop_1	AX-168334655	Monomorphic
Pop_1	AX-168334657	Monomorphic
Pop_1	AX-168334658	Monomorphic
Pop_1	AX-168334659	1	0.35503	0.55128	ns
Pop_1	AX-168334662	1	0.42843	0.51276	ns
Pop_1	AX-168334664	1	0.326531	0.567709	ns
Pop_1	AX-168334665	1	0.00774793	0.929859	ns
Pop_1	AX-168334666	1	2.0346	0.153754	ns
Pop_1	AX-168334673	Monomorphic
Pop_1	AX-168334674	1	0	1	ns
Pop_1	AX-168334678	1	0.171225	0.679026	ns
Pop_1	AX-168334681	1	1.33531	0.247863	ns
Pop_1	AX-168334682	Monomorphic
Pop_1	AX-168334683	Monomorphic
Pop_1	AX-168334685	Monomorphic
Pop_1	AX-168334686	Monomorphic
Pop_1	AX-168334687	1	1.33531	0.247863	ns
Pop_1	AX-168334688	Monomorphic
Pop_1	AX-168334690	1	0.974195	0.323636	ns
Pop_1	AX-168334694	Monomorphic
Pop_1	AX-168334695	1	0.0178359	0.893758	ns
Pop_1	AX-168334698	Monomorphic
Pop_1	AX-168334702	1	0.0166493	0.897332	ns
Pop_1	AX-168334705	1	0.440853	0.506711	ns
Pop_1	AX-168334711	Monomorphic
Pop_1	AX-168334712	Monomorphic
Pop_1	AX-168334713	1	0.51545	0.472789	ns
Pop_1	AX-168334715	Monomorphic
Pop_1	AX-168334719	1	0.326531	0.567709	ns
Pop_1	AX-168334722	Monomorphic
Pop_1	AX-168334723	1	0.0178359	0.893758	ns
Pop_1	AX-168334724	Monomorphic
Pop_1	AX-168334728	Monomorphic
Pop_1	AX-168334731	Monomorphic
Pop_1	AX-168334733	Monomorphic
Pop_1	AX-168334734	Monomorphic
Pop_1	AX-168334735	Monomorphic
Pop_1	AX-168334736	Monomorphic
Pop_1	AX-168334737	1	0.0711111	0.789726	ns
Pop_1	AX-168334740	1	0.0711111	0.789726	ns
Pop_1	AX-168334745	1	0.51545	0.472789	ns
Pop_1	AX-168334748	1	5.46467	0.0194048	*
Pop_1	AX-168334749	1	5.46467	0.0194048	*
Pop_1	AX-168334751	1	0.0711111	0.789726	ns
Pop_1	AX-168334753	1	0.259174	0.610689	ns
Pop_1	AX-168334754	Monomorphic
Pop_1	AX-168334755	1	1.77778	0.182422	ns
Pop_1	AX-168334757	1	0.326531	0.567709	ns
Pop_1	AX-168334758	1	0.326531	0.567709	ns
Pop_1	AX-168334761	1	0	1	ns
Pop_1	AX-168334762	1	0.267958	0.604705	ns
Pop_1	AX-168334763	1	0.171225	0.679026	ns
Pop_1	AX-168334765	1	0.0166493	0.897332	ns
Pop_1	AX-168334766	Monomorphic
Pop_1	AX-168334767	1	0.0700204	0.791307	ns
Pop_1	AX-168334768	1	0	1	ns
Pop_1	AX-168334772	1	0.852071	0.355967	ns
Pop_1	AX-168334773	Monomorphic
Pop_1	AX-168334774	1	0.326531	0.567709	ns
Pop_1	AX-168334777	1	4.60071	0.0319586	*
Pop_1	AX-168334778	Monomorphic
Pop_1	AX-168334780	1	8.04496	0.00456305	**
Pop_1	AX-168334781	Monomorphic
Pop_1	AX-168334783	1	0.0146924	0.903523	ns
Pop_1	AX-168334784	Monomorphic
Pop_1	AX-168334785	1	0.0178359	0.893758	ns
Pop_1	AX-168334787	1	2.44991	0.117532	ns
Pop_1	AX-168334788	1	0.0711111	0.789726	ns
Pop_1	AX-168334793	Monomorphic
Pop_1	AX-168334795	1	1.2544	0.262714	ns
Pop_1	AX-168334796	1	0.0166493	0.897332	ns
Pop_1	AX-168334798	1	1.77778	0.182422	ns
Pop_1	AX-168334799	1	0.852071	0.355967	ns
Pop_1	AX-168334800	1	1	0.317311	ns
Pop_1	AX-168334803	1	11.0028	0.000909724	***
Pop_1	AX-168334806	Monomorphic
Pop_1	AX-168334808	1	8.664	0.00324558	**
Pop_1	AX-168334810	1	0.907029	0.340904	ns
Pop_1	AX-168334811	1	0.51545	0.472789	ns
Pop_1	AX-168334813	1	0.51545	0.472789	ns
Pop_1	AX-168334816	1	0.138734	0.709543	ns
Pop_1	AX-168334817	1	0	1	ns
Pop_1	AX-168334818	1	1.33531	0.247863	ns
Pop_1	AX-168334819	1	0.0192044	0.889782	ns
Pop_1	AX-168334822	1	0.107914	0.742532	ns
Pop_1	AX-168334827	1	0.0711111	0.789726	ns
Pop_1	AX-168334830	1	4.11565	0.0424883	*
Pop_1	AX-168334832	1	0.326531	0.567709	ns
Pop_1	AX-168334833	1	9.93075	0.0016254	**
Pop_1	AX-168334835	Monomorphic
Pop_1	AX-168334837	1	0.0166493	0.897332	ns
Pop_1	AX-168334838	1	0.0166493	0.897332	ns
Pop_1	AX-168334839	1	0.0711111	0.789726	ns
Pop_1	AX-168334840	1	0.0146924	0.903523	ns
Pop_1	AX-168334844	1	0.82485	0.363766	ns
Pop_1	AX-168334847	1	3.30579	0.0690363	ns
Pop_1	AX-168334848	Monomorphic
Pop_1	AX-168334849	1	0.171225	0.679026	ns
Pop_1	AX-168334852	1	0.000343399	0.985215	ns
Pop_1	AX-168334855	Monomorphic
Pop_1	AX-168334857	Monomorphic
Pop_1	AX-168334860	Monomorphic
Pop_1	AX-168334862	1	0.578763	0.446798	ns
Pop_1	AX-168334863	Monomorphic
Pop_1	AX-168334864	1	0.852071	0.355967	ns
Pop_1	AX-168334865	1	0.852071	0.355967	ns
Pop_1	AX-168334866	1	0.0166493	0.897332	ns
Pop_1	AX-168334867	1	0.42843	0.51276	ns
Pop_1	AX-168334870	1	0.0146924	0.903523	ns
Pop_1	AX-168334871	1	1.33531	0.247863	ns
Pop_1	AX-168334873	Monomorphic
Pop_1	AX-168334874	1	2.22068	0.136173	ns
Pop_1	AX-168334877	1	16	6.33425e-05	***
Pop_1	AX-168334879	1	0.907029	0.340904	ns
Pop_1	AX-168334885	1	0.171225	0.679026	ns
Pop_1	AX-168334887	1	0.416667	0.518605	ns
Pop_1	AX-168334891	1	2.79802	0.094381	ns
Pop_1	AX-168334894	Monomorphic
Pop_1	AX-168334896	Monomorphic
Pop_1	AX-168334899	1	0.0711111	0.789726	ns
Pop_1	AX-168334900	1	0.0146924	0.903523	ns
Pop_1	AX-168334901	1	0.661626	0.415987	ns
Pop_1	AX-168334902	1	0.0146924	0.903523	ns
Pop_1	AX-168334904	1	1.77778	0.182422	ns
Pop_1	AX-168334911	1	0.171225	0.679026	ns
Pop_1	AX-168334913	1	1.33531	0.247863	ns
Pop_1	AX-168334917	1	0.852071	0.355967	ns
Pop_1	AX-168334921	1	5.56476	0.0183255	*
Pop_1	AX-168334922	1	1.33531	0.247863	ns
Pop_1	AX-168334924	1	2.93878	0.0864763	ns
Pop_1	AX-168334926	1	0.0166493	0.897332	ns
Pop_1	AX-168334927	1	0.138734	0.709543	ns
Pop_1	AX-168334928	1	0.236463	0.626773	ns
Pop_1	AX-168334929	1	0.236463	0.626773	ns
Pop_1	AX-168334933	1	0.548697	0.458851	ns
Pop_1	AX-168334934	1	3.48444	0.0619482	ns
Pop_1	AX-168334935	1	0.117551	0.731706	ns
Pop_1	AX-168334937	1	0.171225	0.679026	ns
Pop_1	AX-168334941	1	0.974195	0.323636	ns
Pop_1	AX-168334942	1	0.0711111	0.789726	ns
Pop_1	AX-168334943	1	2.93878	0.0864763	ns
Pop_1	AX-168334944	1	0.0146924	0.903523	ns
Pop_1	AX-168334946	1	0.0711111	0.789726	ns
Pop_1	AX-168334949	Monomorphic
Pop_1	AX-168334950	1	1.33531	0.247863	ns
Pop_1	AX-168334951	1	1.2544	0.262714	ns
Pop_1	AX-168334955	1	1	0.317311	ns
Pop_1	AX-168334957	1	1.2544	0.262714	ns
Pop_1	AX-168334958	1	0.440853	0.506711	ns
Pop_1	AX-168334959	Monomorphic
Pop_1	AX-168334971	1	0.171225	0.679026	ns
Pop_1	AX-168334972	1	0.171225	0.679026	ns
Pop_1	AX-168334974	1	0.0166493	0.897332	ns
Pop_1	AX-168334975	1	0.440853	0.506711	ns
Pop_1	AX-168334977	Monomorphic
Pop_1	AX-168334979	1	1.2544	0.262714	ns
Pop_1	AX-168334980	Monomorphic
Pop_1	AX-168334982	Monomorphic
Pop_1	AX-168334983	Monomorphic
Pop_1	AX-168334984	Monomorphic
Pop_1	AX-168334989	Monomorphic
Pop_1	AX-168334990	Monomorphic
Pop_1	AX-168334995	1	0.907029	0.340904	ns
Pop_1	AX-168334997	Monomorphic
Pop_1	AX-168335000	1	0.440853	0.506711	ns
Pop_1	AX-168335001	1	0.852071	0.355967	ns
Pop_1	AX-168335003	Monomorphic
Pop_1	AX-168335010	Monomorphic
Pop_1	AX-168335011	Monomorphic
Pop_1	AX-168335012	1	1.77778	0.182422	ns
Pop_1	AX-168335015	1	2.89138	0.0890548	ns
Pop_1	AX-168335016	1	2.4	0.121335	ns
Pop_1	AX-168335018	1	0.107914	0.742532	ns
Pop_1	AX-168335019	1	1.77778	0.182422	ns
Pop_1	AX-168335020	1	0.117551	0.731706	ns
Pop_1	AX-168335021	1	0.0166493	0.897332	ns
Pop_1	AX-168335023	1	0.171225	0.679026	ns
Pop_1	AX-168335025	1	0.64	0.423711	ns
Pop_1	AX-168335028	1	0.0166493	0.897332	ns
Pop_1	AX-168335030	1	0.0166493	0.897332	ns
Pop_1	AX-168335032	1	0.6	0.438578	ns
Pop_1	AX-168335035	1	0	1	ns
Pop_1	AX-168335036	1	0.0146924	0.903523	ns
Pop_1	AX-168335039	Monomorphic
Pop_1	AX-168335043	1	0.0166493	0.897332	ns
Pop_1	AX-168335045	1	0.0765306	0.782055	ns
Pop_1	AX-168335048	1	0.852071	0.355967	ns
Pop_1	AX-168335054	1	0.171225	0.679026	ns
Pop_1	AX-168335056	1	0.267958	0.604705	ns
Pop_1	AX-168335057	1	0.267958	0.604705	ns
Pop_1	AX-168335062	1	0.138734	0.709543	ns
Pop_1	AX-168335063	1	1.33531	0.247863	ns
Pop_1	AX-168335064	Monomorphic
Pop_1	AX-168335066	Monomorphic
Pop_1	AX-168335068	1	0.267958	0.604705	ns
Pop_1	AX-168335078	1	0.326531	0.567709	ns
Pop_1	AX-168335079	1	0.267958	0.604705	ns
Pop_1	AX-168335083	Monomorphic
Pop_1	AX-168335084	1	0.548697	0.458851	ns
Pop_1	AX-168335085	Monomorphic
Pop_1	AX-168335089	Monomorphic
Pop_1	AX-168335090	1	0.35503	0.55128	ns
Pop_1	AX-168335092	Monomorphic
Pop_1	AX-168335093	1	2.44991	0.117532	ns
Pop_1	AX-168335096	1	2.44991	0.117532	ns
Pop_1	AX-168335102	Monomorphic
Pop_1	AX-168335103	Monomorphic
Pop_1	AX-168335106	1	0.326531	0.567709	ns
Pop_1	AX-168335107	1	0.326531	0.567709	ns
Pop_1	AX-168335110	1	0.0166493	0.897332	ns
Pop_1	AX-168335114	1	2.79802	0.094381	ns
Pop_1	AX-168335118	1	0.0166493	0.897332	ns
Pop_1	AX-168335123	Monomorphic
Pop_1	AX-168335126	Monomorphic
Pop_1	AX-168335132	1	2.93878	0.0864763	ns
Pop_1	AX-168335134	Monomorphic
Pop_1	AX-168335137	1	1.77778	0.182422	ns
Pop_1	AX-168335139	1	0.42843	0.51276	ns
Pop_1	AX-168335141	1	0.440853	0.506711	ns
Pop_1	AX-168335142	Monomorphic
Pop_1	AX-168335144	1	0.0711111	0.789726	ns
Pop_1	AX-168335148	Monomorphic
Pop_1	AX-168335149	1	0.0166493	0.897332	ns
Pop_1	AX-168335150	1	0.326531	0.567709	ns
Pop_1	AX-168335152	1	1.98347	0.159025	ns
Pop_1	AX-168335155	Monomorphic
Pop_1	AX-168335159	1	1.98502	0.158863	ns
Pop_1	AX-168335162	1	3.87402	0.0490388	*
Pop_1	AX-168335163	1	0.440853	0.506711	ns
Pop_1	AX-168335164	1	0.440853	0.506711	ns
Pop_1	AX-168335165	Monomorphic
Pop_1	AX-168335168	Monomorphic
Pop_1	AX-168335169	1	0.0711111	0.789726	ns
Pop_1	AX-168335170	Monomorphic
Pop_1	AX-168335173	Monomorphic
Pop_1	AX-168335174	1	0.00403124	0.949375	ns
Pop_1	AX-168335176	Monomorphic
Pop_1	AX-168335178	Monomorphic
Pop_1	AX-168335183	1	0.00403124	0.949375	ns
Pop_1	AX-168335184	1	0.326531	0.567709	ns
Pop_1	AX-168335185	1	0.107914	0.742532	ns
Pop_1	AX-168335187	1	0.138734	0.709543	ns
Pop_1	AX-168335191	Monomorphic
Pop_1	AX-168335192	1	0.0711111	0.789726	ns
Pop_1	AX-168335197	1	2.93878	0.0864763	ns
Pop_1	AX-168335201	1	0.0166493	0.897332	ns
Pop_1	AX-168335202	1	0.0166493	0.897332	ns
Pop_1	AX-168335206	Monomorphic
Pop_1	AX-168335207	1	1	0.317311	ns
Pop_1	AX-168335211	Monomorphic
Pop_1	AX-168335212	Monomorphic
Pop_1	AX-168335216	Monomorphic
Pop_1	AX-168335217	1	1	0.317311	ns
Pop_1	AX-168335218	1	0.0166493	0.897332	ns
Pop_1	AX-168335221	1	0.0711111	0.789726	ns
Pop_1	AX-168335222	1	0.0166493	0.897332	ns
Pop_1	AX-168335224	Monomorphic
Pop_1	AX-168335226	1	2.31517	0.128117	ns
Pop_1	AX-168335229	Monomorphic
Pop_1	AX-168335231	1	0.185185	0.666955	ns
Pop_1	AX-168335233	Monomorphic
Pop_1	AX-168335236	1	0.171225	0.679026	ns
Pop_1	AX-168335240	1	13	0.000311491	***
Pop_1	AX-168335242	1	0.0166493	0.897332	ns
Pop_1	AX-168335245	1	1	0.317311	ns
Pop_1	AX-168335247	1	3.2606	0.070963	ns
Pop_1	AX-168335251	1	0.00403124	0.949375	ns
Pop_1	AX-168335256	1	0.0711111	0.789726	ns
Pop_1	AX-168335259	1	2.44991	0.117532	ns
Pop_1	AX-168335261	1	0.326531	0.567709	ns
Pop_1	AX-168335262	1	2.44991	0.117532	ns
Pop_1	AX-168335266	Monomorphic
Pop_1	AX-168335269	Monomorphic
Pop_1	AX-168335270	1	0.0711111	0.789726	ns
Pop_1	AX-168335271	1	1	0.317311	ns
Pop_1	AX-168335272	1	0.107914	0.742532	ns
Pop_1	AX-168335273	1	0.548697	0.458851	ns
Pop_1	AX-168335275	Monomorphic
Pop_1	AX-168335276	1	0.259174	0.610689	ns
Pop_1	AX-168335277	1	0.0166493	0.897332	ns
Pop_1	AX-168335282	1	0.852071	0.355967	ns
Pop_1	AX-168335284	1	0.42843	0.51276	ns
Pop_1	AX-168335288	Monomorphic
Pop_1	AX-168335294	1	0.6	0.438578	ns
Pop_1	AX-168335297	Monomorphic
Pop_1	AX-168335299	Monomorphic
Pop_1	AX-168335301	1	1.2544	0.262714	ns
Pop_1	AX-168335302	Monomorphic
Pop_1	AX-168335308	Monomorphic
Pop_1	AX-168335309	1	0.416667	0.518605	ns
Pop_1	AX-168335310	1	0.42843	0.51276	ns
Pop_1	AX-168335311	1	0.907029	0.340904	ns
Pop_1	AX-168335313	1	0.00403124	0.949375	ns
Pop_1	AX-168335318	Monomorphic
Pop_1	AX-168335319	Monomorphic
Pop_1	AX-168335320	1	1.2544	0.262714	ns
Pop_1	AX-168335322	Monomorphic
Pop_1	AX-168335325	1	0.0166493	0.897332	ns
Pop_1	AX-168335326	1	0.64	0.423711	ns
Pop_1	AX-168335327	1	0.0711111	0.789726	ns
Pop_1	AX-168335328	Monomorphic
Pop_1	AX-168335331	Monomorphic
Pop_1	AX-168335334	1	0.974195	0.323636	ns
Pop_1	AX-168335336	1	0.171225	0.679026	ns
Pop_1	AX-168335337	1	0.852071	0.355967	ns
Pop_1	AX-168335341	Monomorphic
Pop_1	AX-168335344	1	1.77778	0.182422	ns
Pop_1	AX-168335348	1	0.0166493	0.897332	ns
Pop_1	AX-168335349	Monomorphic
Pop_1	AX-168335351	1	0.0146924	0.903523	ns
Pop_1	AX-168335353	1	0.326531	0.567709	ns
Pop_1	AX-168335354	Monomorphic
Pop_1	AX-168335355	1	0.0166493	0.897332	ns
Pop_1	AX-168335356	1	0.171225	0.679026	ns
Pop_1	AX-168335358	Monomorphic
Pop_1	AX-168335360	1	1	0.317311	ns
Pop_1	AX-168335361	Monomorphic
Pop_1	AX-168335363	1	4.39002	0.0361498	*
Pop_1	AX-168335369	Monomorphic
Pop_1	AX-168335372	1	0.326531	0.567709	ns
Pop_1	AX-168335374	Monomorphic
Pop_1	AX-168335380	1	0.326531	0.567709	ns
Pop_1	AX-168335381	Monomorphic
Pop_1	AX-168335384	1	4	0.0455003	*
Pop_1	AX-168335388	1	4	0.0455003	*
Pop_1	AX-168335390	Monomorphic
Pop_1	AX-168335391	Monomorphic
Pop_1	AX-168335392	1	0.548697	0.458851	ns
Pop_1	AX-168335396	1	1.77778	0.182422	ns
Pop_1	AX-168335397	1	1.77778	0.182422	ns
Pop_1	AX-168335398	Monomorphic
Pop_1	AX-168335399	Monomorphic
Pop_1	AX-168335400	1	1.16503	0.280425	ns
Pop_1	AX-168335401	1	0.64	0.423711	ns
Pop_1	AX-168335402	1	0.64	0.423711	ns
Pop_1	AX-168335411	Monomorphic
Pop_1	AX-168335413	1	0.107914	0.742532	ns
Pop_1	AX-168335414	1	1.38941	0.238504	ns
Pop_1	AX-168335416	1	0.171225	0.679026	ns
Pop_1	AX-168335418	1	4.39002	0.0361498	*
Pop_1	AX-168335419	1	0.117551	0.731706	ns
Pop_1	AX-168335420	1	2.79802	0.094381	ns
Pop_1	AX-168335422	1	0.171225	0.679026	ns
Pop_1	AX-168335424	1	0.0828402	0.773485	ns
Pop_1	AX-168335425	1	0.42843	0.51276	ns
Pop_1	AX-168335426	1	0.171225	0.679026	ns
Pop_1	AX-168335427	1	4	0.0455003	*
Pop_1	AX-168335428	1	2.93878	0.0864763	ns
Pop_1	AX-168335430	Monomorphic
Pop_1	AX-168335434	1	0.138734	0.709543	ns
Pop_1	AX-168335435	1	2.22068	0.136173	ns
Pop_1	AX-168335438	Monomorphic
Pop_1	AX-168335440	1	0.64	0.423711	ns
Pop_1	AX-168335442	1	3.2606	0.070963	ns
Pop_1	AX-168335445	1	1	0.317311	ns
Pop_1	AX-168335447	1	2.31517	0.128117	ns
Pop_1	AX-168335448	1	2.31517	0.128117	ns
Pop_1	AX-168335449	1	0.0178359	0.893758	ns
Pop_1	AX-168335452	Monomorphic
Pop_1	AX-168335453	1	1.16503	0.280425	ns
Pop_1	AX-168335455	1	0.852071	0.355967	ns
Pop_1	AX-168335459	1	0.51545	0.472789	ns
Pop_1	AX-168335463	1	0.0166493	0.897332	ns
Pop_1	AX-168335467	1	0.185185	0.666955	ns
Pop_1	AX-168335468	1	0.0249433	0.874508	ns
Pop_1	AX-168335469	1	0.51545	0.472789	ns
Pop_1	AX-168335472	1	0.326531	0.567709	ns
Pop_1	AX-168335475	1	0	1	ns
Pop_1	AX-168335476	Monomorphic
Pop_1	AX-168335477	Monomorphic
Pop_1	AX-168335478	1	0.0711111	0.789726	ns
Pop_1	AX-168335479	1	0.0166493	0.897332	ns
Pop_1	AX-168335481	Monomorphic
Pop_1	AX-168335483	1	0.236463	0.626773	ns
Pop_1	AX-168335490	1	0.310431	0.577416	ns
Pop_1	AX-168335491	1	0.0711111	0.789726	ns
Pop_1	AX-168335493	1	1.77778	0.182422	ns
Pop_1	AX-168335498	1	2.22068	0.136173	ns
Pop_1	AX-168335499	Monomorphic
Pop_1	AX-168335501	1	0.907029	0.340904	ns
Pop_1	AX-168335502	1	0.138734	0.709543	ns
Pop_1	AX-168335503	1	0.0711111	0.789726	ns
Pop_1	AX-168335504	Monomorphic
Pop_1	AX-168335507	1	0.0711111	0.789726	ns
Pop_1	AX-168335508	Monomorphic
Pop_1	AX-168335509	Monomorphic
Pop_1	AX-168335513	1	0.000343399	0.985215	ns
Pop_1	AX-168335514	1	0.138734	0.709543	ns
Pop_1	AX-168335517	1	0.42843	0.51276	ns
Pop_1	AX-168335520	1	0.138734	0.709543	ns
Pop_1	AX-168335521	Monomorphic
Pop_1	AX-168335526	1	4	0.0455003	*
Pop_1	AX-168335527	1	0.259174	0.610689	ns
Pop_1	AX-168335529	1	0.326531	0.567709	ns
Pop_1	AX-168335531	1	0.00403124	0.949375	ns
Pop_1	AX-168335533	1	0.0711111	0.789726	ns
Pop_1	AX-168335539	1	1.77778	0.182422	ns
Pop_1	AX-168335540	1	2.91713	0.0876435	ns
Pop_1	AX-168335541	1	2.79802	0.094381	ns
Pop_1	AX-168335543	1	0.137998	0.710279	ns
Pop_1	AX-168335544	1	0.51545	0.472789	ns
Pop_1	AX-168335545	1	0.259174	0.610689	ns
Pop_1	AX-168335550	1	7.11111	0.00766076	**
Pop_1	AX-168335551	1	0.0711111	0.789726	ns
Pop_1	AX-168335555	1	0.974195	0.323636	ns
Pop_1	AX-168335560	Monomorphic
Pop_1	AX-168335562	1	0	1	ns
Pop_1	AX-168335564	1	1.98502	0.158863	ns
Pop_1	AX-168335570	Monomorphic
Pop_1	AX-168335571	1	2.31517	0.128117	ns
Pop_1	AX-168335572	Monomorphic
Pop_1	AX-168335573	Monomorphic
Pop_1	AX-168335576	1	0.171225	0.679026	ns
Pop_1	AX-168335577	1	0.0711111	0.789726	ns
Pop_1	AX-168335579	Monomorphic
Pop_1	AX-168335581	1	0.171225	0.679026	ns
Pop_1	AX-168335584	1	0.138734	0.709543	ns
Pop_1	AX-168335587	Monomorphic
Pop_1	AX-168335591	1	0.171225	0.679026	ns
Pop_1	AX-168335598	1	2.4	0.121335	ns
Pop_1	AX-168335599	1	0.171225	0.679026	ns
Pop_1	AX-168335600	1	1.33531	0.247863	ns
Pop_1	AX-168335601	1	2.79802	0.094381	ns
Pop_1	AX-168335604	Monomorphic
Pop_1	AX-168335605	1	0.321396	0.57077	ns
Pop_1	AX-168335606	Monomorphic
Pop_1	AX-168335614	1	0.548697	0.458851	ns
Pop_1	AX-168335616	1	0.326531	0.567709	ns
Pop_1	AX-168335620	1	0.0711111	0.789726	ns
Pop_1	AX-168335625	Monomorphic
Pop_1	AX-168335626	1	0.0711111	0.789726	ns
Pop_1	AX-168335628	1	0.138734	0.709543	ns
Pop_1	AX-168335629	1	2.79802	0.094381	ns
Pop_1	AX-168335630	1	6.3781	0.0115537	*
Pop_1	AX-168335636	Monomorphic
Pop_1	AX-168335637	1	1.2544	0.262714	ns
Pop_1	AX-168335638	Monomorphic
Pop_1	AX-168335639	1	0.548697	0.458851	ns
Pop_1	AX-168335648	1	0.0166493	0.897332	ns
Pop_1	AX-168335651	1	0.117551	0.731706	ns
Pop_1	AX-168335652	1	0.171225	0.679026	ns
Pop_1	AX-168335654	1	1.2544	0.262714	ns
Pop_1	AX-168335660	Monomorphic
Pop_1	AX-168335661	1	0.0711111	0.789726	ns
Pop_1	AX-168335662	1	0.138734	0.709543	ns
Pop_1	AX-168335666	1	0.326531	0.567709	ns
Pop_1	AX-168335667	1	4.39002	0.0361498	*
Pop_1	AX-168335669	1	0.0166493	0.897332	ns
Pop_1	AX-168335670	Monomorphic
Pop_1	AX-168335671	1	0.326531	0.567709	ns
Pop_1	AX-168335672	Monomorphic
Pop_1	AX-168335675	Monomorphic
Pop_1	AX-168335677	1	0.831025	0.361976	ns
Pop_1	AX-168335678	1	0.0166493	0.897332	ns
Pop_1	AX-168335680	1	0.117551	0.731706	ns
Pop_1	AX-168335685	1	0.51545	0.472789	ns
Pop_1	AX-168335687	1	2.68491	0.101303	ns
Pop_1	AX-168335693	1	0.548697	0.458851	ns
Pop_1	AX-168335698	1	0.440853	0.506711	ns
Pop_1	AX-168335699	1	0.326531	0.567709	ns
Pop_1	AX-168335701	1	1.98347	0.159025	ns
Pop_1	AX-168335702	1	0.429752	0.512111	ns
Pop_1	AX-168335705	1	2.79802	0.094381	ns
Pop_1	AX-168335706	1	0.64	0.423711	ns
Pop_1	AX-168335707	1	0.00774793	0.929859	ns
Pop_1	AX-168335709	1	0.259174	0.610689	ns
Pop_1	AX-168335710	1	0.259174	0.610689	ns
Pop_1	AX-168335712	1	1.38941	0.238504	ns
Pop_1	AX-168335714	Monomorphic
Pop_1	AX-168335715	Monomorphic
Pop_1	AX-168335716	1	0.416667	0.518605	ns
Pop_1	AX-168335721	Monomorphic
Pop_1	AX-168335722	Monomorphic
Pop_1	AX-168335723	Monomorphic
Pop_1	AX-168335727	Monomorphic
Pop_1	AX-168335728	1	1.38941	0.238504	ns
Pop_1	AX-168335729	1	0.440853	0.506711	ns
Pop_1	AX-168335731	1	1.19537	0.274249	ns
Pop_1	AX-168335734	Monomorphic
Pop_1	AX-168335736	1	0.00774793	0.929859	ns
Pop_1	AX-168335737	Monomorphic
Pop_1	AX-168335738	Monomorphic
Pop_1	AX-168335743	Monomorphic
Pop_1	AX-168335745	1	1	0.317311	ns
Pop_1	AX-168335749	Monomorphic
Pop_1	AX-168335750	1	1.71513	0.190321	ns
Pop_1	AX-168335755	Monomorphic
Pop_1	AX-168335759	1	1.27779	0.258311	ns
Pop_1	AX-168335763	Monomorphic
Pop_1	AX-168335767	1	0.0711111	0.789726	ns
Pop_1	AX-168335768	1	0.42843	0.51276	ns
Pop_1	AX-168335771	1	3.2606	0.070963	ns
Pop_1	AX-168335772	Monomorphic
Pop_1	AX-168335773	Monomorphic
Pop_1	AX-168335774	Monomorphic
Pop_1	AX-168335775	Monomorphic
Pop_1	AX-168335778	Monomorphic
Pop_1	AX-168335781	Monomorphic
Pop_1	AX-168335791	1	0.117551	0.731706	ns
Pop_1	AX-168335793	1	0.548697	0.458851	ns
Pop_1	AX-168335795	1	0.326531	0.567709	ns
Pop_1	AX-168335802	Monomorphic
Pop_1	AX-168335805	1	0.259174	0.610689	ns
Pop_1	AX-168335808	Monomorphic
Pop_1	AX-168335814	Monomorphic
Pop_1	AX-168335815	1	0.267958	0.604705	ns
Pop_1	AX-168335816	Monomorphic
Pop_1	AX-168335818	1	0.00403124	0.949375	ns
Pop_1	AX-168335819	Monomorphic
Pop_1	AX-168335823	1	0	1	ns
Pop_1	AX-168335824	Monomorphic
Pop_1	AX-168335830	Monomorphic
Pop_1	AX-168335831	1	1.77778	0.182422	ns
Pop_1	AX-168335832	1	0.0178359	0.893758	ns
Pop_1	AX-168335833	1	2.44991	0.117532	ns
Pop_1	AX-168335834	1	0.440853	0.506711	ns
Pop_1	AX-168335835	1	0.236463	0.626773	ns
Pop_1	AX-168335836	Monomorphic
Pop_1	AX-168335840	1	1.77778	0.182422	ns
Pop_1	AX-168335841	1	1.2544	0.262714	ns
Pop_1	AX-168335844	1	0.42843	0.51276	ns
Pop_1	AX-168335848	1	2.93878	0.0864763	ns
Pop_1	AX-168335851	Monomorphic
Pop_1	AX-168335852	1	0.0178359	0.893758	ns
Pop_1	AX-168335854	1	0.107914	0.742532	ns
Pop_1	AX-168335855	Monomorphic
Pop_1	AX-168335856	1	0.259174	0.610689	ns
Pop_1	AX-168335858	Monomorphic
Pop_1	AX-168335860	1	1.98502	0.158863	ns
Pop_1	AX-168335873	1	1.33531	0.247863	ns
Pop_1	AX-168335874	Monomorphic
Pop_1	AX-168335877	Monomorphic
Pop_1	AX-168335880	1	0.0711111	0.789726	ns
Pop_1	AX-168335882	1	1.2544	0.262714	ns
Pop_1	AX-168335883	Monomorphic
Pop_1	AX-168335884	Monomorphic
Pop_1	AX-168335885	Monomorphic
Pop_1	AX-168335887	1	0.974195	0.323636	ns
Pop_1	AX-168335901	1	1.77778	0.182422	ns
Pop_1	AX-168335904	Monomorphic
Pop_1	AX-168335905	1	0.171225	0.679026	ns
Pop_1	AX-168335906	1	0.107914	0.742532	ns
Pop_1	AX-168335909	1	0.548697	0.458851	ns
Pop_1	AX-168335912	1	0.548697	0.458851	ns
Pop_1	AX-168335913	Monomorphic
Pop_1	AX-168335914	1	2.7551	0.0969446	ns
Pop_1	AX-168335915	1	0.259174	0.610689	ns
Pop_1	AX-168335917	1	0.171225	0.679026	ns
Pop_1	AX-168335920	1	0.440853	0.506711	ns
Pop_1	AX-168335921	Monomorphic
Pop_1	AX-168335923	1	1.2544	0.262714	ns
Pop_1	AX-168335924	Monomorphic
Pop_1	AX-168335925	1	0.326531	0.567709	ns
Pop_1	AX-168335929	1	0.0711111	0.789726	ns
Pop_1	AX-168335932	1	1.77778	0.182422	ns
Pop_1	AX-168335933	1	0.0166493	0.897332	ns
Pop_1	AX-168335939	Monomorphic
Pop_1	AX-168335944	1	1.98502	0.158863	ns
Pop_1	AX-168335945	1	0.21875	0.639994	ns
Pop_1	AX-168335946	1	0.15	0.698535	ns
Pop_1	AX-168335950	1	1.77778	0.182422	ns
Pop_1	AX-168335951	1	0.0146924	0.903523	ns
Pop_1	AX-168335958	1	3.30579	0.0690363	ns
Pop_1	AX-168335959	1	0.0711111	0.789726	ns
Pop_1	AX-168335960	1	0.0765306	0.782055	ns
Pop_1	AX-168335962	1	1	0.317311	ns
Pop_1	AX-168335963	Monomorphic
Pop_1	AX-168335964	1	0.267958	0.604705	ns
Pop_1	AX-168335967	1	0.440853	0.506711	ns
Pop_1	AX-168335971	1	0	1	ns
Pop_1	AX-168335972	Monomorphic
Pop_1	AX-168335974	Monomorphic
Pop_1	AX-168335976	1	4.39002	0.0361498	*
Pop_1	AX-168335978	1	2.89138	0.0890548	ns
Pop_1	AX-168335982	1	0.326531	0.567709	ns
Pop_1	AX-168335983	1	2.7551	0.0969446	ns
Pop_1	AX-168335984	1	0.0166493	0.897332	ns
Pop_1	AX-168335985	Monomorphic
Pop_1	AX-168335986	Monomorphic
Pop_1	AX-168335987	1	0	1	ns
Pop_1	AX-168335988	Monomorphic
Pop_1	AX-168335994	1	0.907029	0.340904	ns
Pop_1	AX-168335996	1	1.33531	0.247863	ns
Pop_1	AX-168336000	Monomorphic
Pop_1	AX-168336004	Monomorphic
Pop_1	AX-168336005	1	1.2544	0.262714	ns
Pop_1	AX-168336007	1	0.0178359	0.893758	ns
Pop_1	AX-168336008	1	0.0166493	0.897332	ns
Pop_1	AX-168336015	Monomorphic
Pop_1	AX-168336016	Monomorphic
Pop_1	AX-168336025	1	0.117551	0.731706	ns
Pop_1	AX-168336028	Monomorphic
Pop_1	AX-168336029	Monomorphic
Pop_1	AX-168336031	Monomorphic
Pop_1	AX-168336032	1	0.236463	0.626773	ns
Pop_1	AX-168336034	1	0.117551	0.731706	ns
Pop_1	AX-168336035	1	0.138734	0.709543	ns
Pop_1	AX-168336036	Monomorphic
Pop_1	AX-168336039	1	1.16503	0.280425	ns
Pop_1	AX-168336040	1	0.548697	0.458851	ns
Pop_1	AX-168336042	1	8.04496	0.00456305	**
Pop_1	AX-168336045	1	0.267958	0.604705	ns
Pop_1	AX-168336048	1	0.0711111	0.789726	ns
Pop_1	AX-168336050	Monomorphic
Pop_1	AX-168336053	1	1.77778	0.182422	ns
Pop_1	AX-168336059	Monomorphic
Pop_1	AX-168336062	1	0.548697	0.458851	ns
Pop_1	AX-168336064	Monomorphic
Pop_1	AX-168336065	1	1.88662	0.169583	ns
Pop_1	AX-168336068	1	0.548697	0.458851	ns
Pop_1	AX-168336072	1	0.0166493	0.897332	ns
Pop_1	AX-168336073	1	0	1	ns
Pop_1	AX-168336074	1	0	1	ns
Pop_1	AX-168336083	1	0.0146924	0.903523	ns
Pop_1	AX-168336087	1	0.259174	0.610689	ns
Pop_1	AX-168336088	Monomorphic
Pop_1	AX-168336090	1	0.0166493	0.897332	ns
Pop_1	AX-168336092	1	1.2544	0.262714	ns
Pop_1	AX-168336093	1	0.0166493	0.897332	ns
Pop_1	AX-168336094	1	0.82485	0.363766	ns
Pop_1	AX-168336099	1	1.51152	0.218908	ns
Pop_1	AX-168336103	1	1.16503	0.280425	ns
Pop_1	AX-168336104	1	0.548697	0.458851	ns
Pop_1	AX-168336109	1	0.737393	0.390497	ns
Pop_1	AX-168336112	Monomorphic
Pop_1	AX-168336119	Monomorphic
Pop_1	AX-168336121	1	3.48444	0.0619482	ns
Pop_1	AX-168336122	1	1.16503	0.280425	ns
Pop_1	AX-168336126	1	0.117551	0.731706	ns
Pop_1	AX-168336127	1	0.0166493	0.897332	ns
Pop_1	AX-168336132	1	0.0711111	0.789726	ns
Pop_1	AX-168336133	1	0.0711111	0.789726	ns
Pop_1	AX-168336134	Monomorphic
Pop_1	AX-168336135	1	0.00403124	0.949375	ns
Pop_1	AX-168336136	1	0.0166493	0.897332	ns
Pop_1	AX-168336137	1	0.42843	0.51276	ns
Pop_1	AX-168336139	1	0.42843	0.51276	ns
Pop_1	AX-168336142	Monomorphic
Pop_1	AX-168336143	1	2.26852	0.132026	ns
Pop_1	AX-168336144	1	0.64	0.423711	ns
Pop_1	AX-168336145	1	0.64	0.423711	ns
Pop_1	AX-168336148	1	1.33531	0.247863	ns
Pop_1	AX-168336152	1	0.82485	0.363766	ns
Pop_1	AX-168336153	Monomorphic
Pop_1	AX-168336156	1	0.907029	0.340904	ns
Pop_1	AX-168336158	1	0.64	0.423711	ns
Pop_1	AX-168336159	1	0.259174	0.610689	ns
Pop_1	AX-168336160	1	0	1	ns
Pop_1	AX-168336161	1	0	1	ns
Pop_1	AX-168336162	Monomorphic
Pop_1	AX-168336163	1	0.138734	0.709543	ns
Pop_1	AX-168336164	1	0.0146924	0.903523	ns
Pop_1	AX-168336168	1	0.326531	0.567709	ns
Pop_1	AX-168336173	1	0.000368179	0.984691	ns
Pop_1	AX-168336175	1	0.0208	0.885325	ns
Pop_1	AX-168336176	1	0.0711111	0.789726	ns
Pop_1	AX-168336178	Monomorphic
Pop_1	AX-168336179	1	0.82485	0.363766	ns
Pop_1	AX-168336182	1	3.30579	0.0690363	ns
Pop_1	AX-168336185	1	0.907029	0.340904	ns
Pop_1	AX-168336186	Monomorphic
Pop_1	AX-168336187	1	0.171225	0.679026	ns
Pop_1	AX-168336188	1	0.0711111	0.789726	ns
Pop_1	AX-168336190	1	0.171225	0.679026	ns
Pop_1	AX-168336191	1	0.548697	0.458851	ns
Pop_1	AX-168336193	Monomorphic
Pop_1	AX-168336201	1	0.82485	0.363766	ns
Pop_1	AX-168336202	Monomorphic
Pop_1	AX-168336210	1	1.77778	0.182422	ns
Pop_1	AX-168336212	1	0.0166493	0.897332	ns
Pop_1	AX-168336213	1	0.0146924	0.903523	ns
Pop_1	AX-168336215	1	0.326531	0.567709	ns
Pop_1	AX-168336219	1	0.00403124	0.949375	ns
Pop_1	AX-168336223	1	0.42843	0.51276	ns
Pop_1	AX-168336225	1	0.548697	0.458851	ns
Pop_1	AX-168336228	Monomorphic
Pop_1	AX-168336229	Monomorphic
Pop_1	AX-168336230	1	0.185185	0.666955	ns
Pop_1	AX-168336233	1	1.98502	0.158863	ns
Pop_1	AX-168336234	1	0.0166493	0.897332	ns
Pop_1	AX-168336235	1	5.46467	0.0194048	*
Pop_1	AX-168336236	Monomorphic
Pop_1	AX-168336244	1	0.171225	0.679026	ns
Pop_1	AX-168336247	1	0.0711111	0.789726	ns
Pop_1	AX-168336248	Monomorphic
Pop_1	AX-168336249	1	1.33531	0.247863	ns
Pop_1	AX-168336250	Monomorphic
Pop_1	AX-168336255	Monomorphic
Pop_1	AX-168336261	Monomorphic
Pop_1	AX-168336263	1	0.0146924	0.903523	ns
Pop_1	AX-168336272	1	0.171225	0.679026	ns
Pop_1	AX-168336277	1	6.22062	0.0126271	*
Pop_1	AX-168336282	Monomorphic
Pop_1	AX-168336284	Monomorphic
Pop_1	AX-168336285	1	3.30579	0.0690363	ns
Pop_1	AX-168336286	1	0.171225	0.679026	ns
Pop_1	AX-168336288	1	0.907029	0.340904	ns
Pop_1	AX-168336294	1	1.54819	0.213403	ns
Pop_1	AX-168336300	1	0.51545	0.472789	ns
Pop_1	AX-168336302	Monomorphic
Pop_1	AX-168336305	1	1.33531	0.247863	ns
Pop_1	AX-168336308	Monomorphic
Pop_1	AX-168336310	1	2.93878	0.0864763	ns
Pop_1	AX-168336316	1	0.907029	0.340904	ns
Pop_1	AX-168336318	1	0.0711111	0.789726	ns
Pop_1	AX-168336319	Monomorphic
Pop_1	AX-168336321	1	0.0178359	0.893758	ns
Pop_1	AX-168336322	1	0.64	0.423711	ns
Pop_1	AX-168336324	1	0.548697	0.458851	ns
Pop_1	AX-168336327	Monomorphic
Pop_1	AX-168336329	Monomorphic
Pop_1	AX-168336330	1	0.0711111	0.789726	ns
Pop_1	AX-168336331	Monomorphic
Pop_1	AX-168336333	1	0.852071	0.355967	ns
Pop_1	AX-168336334	Monomorphic
Pop_1	AX-168336336	1	0.64	0.423711	ns
Pop_1	AX-168336341	1	0.326531	0.567709	ns
Pop_1	AX-168336343	1	0.171225	0.679026	ns
Pop_1	AX-168336344	1	0.171225	0.679026	ns
Pop_1	AX-168336346	1	2.89138	0.0890548	ns
Pop_1	AX-168336347	Monomorphic
Pop_1	AX-168336348	Monomorphic
Pop_1	AX-168336349	Monomorphic
Pop_1	AX-168336354	1	0.907029	0.340904	ns
Pop_1	AX-168336356	1	1.98502	0.158863	ns
Pop_1	AX-168336357	1	0.171225	0.679026	ns
Pop_1	AX-168336358	Monomorphic
Pop_1	AX-168336362	Monomorphic
Pop_1	AX-168336363	1	0.171225	0.679026	ns
Pop_1	AX-168336364	1	0.171225	0.679026	ns
Pop_1	AX-168336366	1	3.87402	0.0490388	*
Pop_1	AX-168336368	1	0.0178359	0.893758	ns
Pop_1	AX-168336369	1	2.44991	0.117532	ns
Pop_1	AX-168336370	Monomorphic
Pop_1	AX-168336371	Monomorphic
Pop_1	AX-168336373	Monomorphic
Pop_1	AX-168336375	1	0.171225	0.679026	ns
Pop_1	AX-168336376	1	0.259174	0.610689	ns
Pop_1	AX-168336377	1	0	1	ns
Pop_1	AX-168336378	Monomorphic
Pop_1	AX-168336380	1	2.22068	0.136173	ns
Pop_1	AX-168336386	Monomorphic
Pop_1	AX-168336387	Monomorphic
Pop_1	AX-168336388	1	0.259174	0.610689	ns
Pop_1	AX-168336394	1	1.16503	0.280425	ns
Pop_1	AX-168336397	Monomorphic
Pop_1	AX-168336398	1	0.259174	0.610689	ns
Pop_1	AX-168336400	1	0.0711111	0.789726	ns
Pop_1	AX-168336401	Monomorphic
Pop_1	AX-168336405	1	0.852071	0.355967	ns
Pop_1	AX-168336409	1	0.0166493	0.897332	ns
Pop_1	AX-168336412	1	0.0166493	0.897332	ns
Pop_1	AX-168336414	1	0.117551	0.731706	ns
Pop_1	AX-168336416	1	0.440853	0.506711	ns
Pop_1	AX-168336425	1	0.548697	0.458851	ns
Pop_1	AX-168336427	1	0.82485	0.363766	ns
Pop_1	AX-168336429	1	0.0166493	0.897332	ns
Pop_1	AX-168336431	Monomorphic
Pop_1	AX-168336433	1	0.00661428	0.935181	ns
Pop_1	AX-168336438	1	0.00403124	0.949375	ns
Pop_1	AX-168336439	1	0.440853	0.506711	ns
Pop_1	AX-168336440	1	1.2544	0.262714	ns
Pop_1	AX-168336441	1	1.2544	0.262714	ns
Pop_1	AX-168336442	Monomorphic
Pop_1	AX-168336446	1	5.86159	0.0154748	*
Pop_1	AX-168336447	1	0.42843	0.51276	ns
Pop_1	AX-168336448	1	1.77778	0.182422	ns
Pop_1	AX-168336455	1	0.0146924	0.903523	ns
Pop_1	AX-168336456	1	0.852071	0.355967	ns
Pop_1	AX-168336458	1	2.93878	0.0864763	ns
Pop_1	AX-168336465	Monomorphic
Pop_1	AX-168336467	Monomorphic
Pop_1	AX-168336470	1	0.974195	0.323636	ns
Pop_1	AX-168336482	Monomorphic
Pop_1	AX-168336484	1	0.974195	0.323636	ns
Pop_1	AX-168336488	1	0.171225	0.679026	ns
Pop_1	AX-168336497	Monomorphic
Pop_1	AX-168336501	Monomorphic
Pop_1	AX-168336502	1	0.0166493	0.897332	ns
Pop_1	AX-168336503	1	0.0711111	0.789726	ns
Pop_1	AX-168336504	1	0.440853	0.506711	ns
Pop_1	AX-168336505	1	0.852071	0.355967	ns
Pop_1	AX-168336507	1	0.42843	0.51276	ns
Pop_1	AX-168336509	Monomorphic
Pop_1	AX-168336516	1	0.35503	0.55128	ns
Pop_1	AX-168336517	1	0.578763	0.446798	ns
Pop_1	AX-168336530	1	0.974195	0.323636	ns
Pop_1	AX-168336533	Monomorphic
Pop_1	AX-168336534	1	0.0711111	0.789726	ns
Pop_1	AX-168336546	1	0.117551	0.731706	ns
Pop_1	AX-168336547	1	0.0178359	0.893758	ns
Pop_1	AX-168336552	Monomorphic
Pop_1	AX-168336557	1	0.0711111	0.789726	ns
Pop_1	AX-168336558	1	0.0711111	0.789726	ns
Pop_1	AX-168336562	1	2.89138	0.0890548	ns
Pop_1	AX-168336563	1	0.267958	0.604705	ns
Pop_1	AX-168336564	1	0.267958	0.604705	ns
Pop_1	AX-168336565	1	0.0711111	0.789726	ns
Pop_1	AX-168336570	1	0.0711111	0.789726	ns
Pop_1	AX-168336574	1	0.548697	0.458851	ns
Pop_1	AX-168336576	1	0.00403124	0.949375	ns
Pop_1	AX-168336581	1	0.259174	0.610689	ns
Pop_1	AX-168336582	1	2.93878	0.0864763	ns
Pop_1	AX-168336586	1	0.51545	0.472789	ns
Pop_1	AX-168336587	1	0.0146924	0.903523	ns
Pop_1	AX-168336589	Monomorphic
Pop_1	AX-168336593	1	0.852071	0.355967	ns
Pop_1	AX-168336596	1	0.51545	0.472789	ns
Pop_1	AX-168336599	Monomorphic
Pop_1	AX-168336601	1	1.77778	0.182422	ns
Pop_1	AX-168336603	1	0.0166493	0.897332	ns
Pop_1	AX-168336606	Monomorphic
Pop_1	AX-168336609	1	0.0166493	0.897332	ns
Pop_1	AX-168336612	1	2.89138	0.0890548	ns
Pop_1	AX-168336615	1	3.48444	0.0619482	ns
Pop_1	AX-168336616	1	1	0.317311	ns
Pop_1	AX-168336617	Monomorphic
Pop_1	AX-168336619	1	0.0711111	0.789726	ns
Pop_1	AX-168336624	1	1.33531	0.247863	ns
Pop_1	AX-168336625	1	0.107914	0.742532	ns
Pop_1	AX-168336626	1	1	0.317311	ns
Pop_1	AX-168336632	Monomorphic
Pop_1	AX-168336633	Monomorphic
Pop_1	AX-168336636	1	1.77778	0.182422	ns
Pop_1	AX-168336640	Monomorphic
Pop_1	AX-168336641	Monomorphic
Pop_1	AX-168336646	1	0.974195	0.323636	ns
Pop_1	AX-168336648	1	0.15	0.698535	ns
Pop_1	AX-168336651	1	0.0711111	0.789726	ns
Pop_1	AX-168336653	1	0.2016	0.653432	ns
Pop_1	AX-168336657	1	0.0166493	0.897332	ns
Pop_1	AX-168336658	1	0.171225	0.679026	ns
Pop_1	AX-168336662	Monomorphic
Pop_1	AX-168336664	1	0.42843	0.51276	ns
Pop_1	AX-168336665	1	0	1	ns
Pop_1	AX-168336666	Monomorphic
Pop_1	AX-168336667	1	0.0166493	0.897332	ns
Pop_1	AX-168336669	Monomorphic
Pop_1	AX-168336671	1	0.236463	0.626773	ns
Pop_1	AX-168336672	Monomorphic
Pop_1	AX-168336675	1	2.68491	0.101303	ns
Pop_1	AX-168336677	1	0.852071	0.355967	ns
Pop_1	AX-168336679	Monomorphic
Pop_1	AX-168336681	Monomorphic
Pop_1	AX-168336683	1	4.60071	0.0319586	*
Pop_1	AX-168336684	1	0.0166493	0.897332	ns
Pop_1	AX-168336686	1	1	0.317311	ns
Pop_1	AX-168336687	1	0	1	ns
Pop_1	AX-168336688	1	0.117551	0.731706	ns
Pop_1	AX-168336690	1	0.138734	0.709543	ns
Pop_1	AX-168336692	1	0.0711111	0.789726	ns
Pop_1	AX-168336693	1	0.0711111	0.789726	ns
Pop_1	AX-168336695	1	6.3945	0.0114474	*
Pop_1	AX-168336698	1	2.26852	0.132026	ns
Pop_1	AX-168336701	1	0.21875	0.639994	ns
Pop_1	AX-168336703	1	0.907029	0.340904	ns
Pop_1	AX-168336704	1	0.548697	0.458851	ns
Pop_1	AX-168336707	1	3.2606	0.070963	ns
Pop_1	AX-168336709	1	0.236463	0.626773	ns
Pop_1	AX-168336714	1	0.440853	0.506711	ns
Pop_1	AX-168336717	1	5.10417	0.0238684	*
Pop_1	AX-168336719	1	0.82485	0.363766	ns
Pop_1	AX-168336720	1	0.00403124	0.949375	ns
Pop_1	AX-168336723	1	0.0711111	0.789726	ns
Pop_1	AX-168336732	Monomorphic
Pop_1	AX-168336733	1	1.18531	0.276278	ns
Pop_1	AX-168336737	1	0.51545	0.472789	ns
Pop_1	AX-168336740	1	0.974195	0.323636	ns
Pop_1	AX-168336741	1	3.30579	0.0690363	ns
Pop_1	AX-168336743	1	0.00774793	0.929859	ns
Pop_1	AX-168336751	1	0.236463	0.626773	ns
Pop_1	AX-168336752	1	0.440853	0.506711	ns
Pop_1	AX-168336757	1	0.0166493	0.897332	ns
Pop_1	AX-168336768	1	1.77778	0.182422	ns
Pop_1	AX-168336771	Monomorphic
Pop_1	AX-168336772	Monomorphic
Pop_1	AX-168336773	1	1	0.317311	ns
Pop_1	AX-168336774	1	0.0146924	0.903523	ns
Pop_1	AX-168336778	1	1	0.317311	ns
Pop_1	AX-168336779	1	0.82485	0.363766	ns
Pop_1	AX-168336780	1	0.138734	0.709543	ns
Pop_1	AX-168336782	1	0.82485	0.363766	ns
Pop_1	AX-168336783	1	0.82485	0.363766	ns
Pop_1	AX-168336787	1	0.0166493	0.897332	ns
Pop_1	AX-168336788	1	0.852071	0.355967	ns
Pop_1	AX-168336793	1	1.2544	0.262714	ns
Pop_1	AX-168336794	1	0.51545	0.472789	ns
Pop_1	AX-168336804	1	1.33531	0.247863	ns
Pop_1	AX-168336806	1	0.236463	0.626773	ns
Pop_1	AX-168336807	Monomorphic
Pop_1	AX-168336813	1	0.9375	0.332922	ns
Pop_1	AX-168336815	1	1.33531	0.247863	ns
Pop_1	AX-168336821	1	0.0711111	0.789726	ns
Pop_1	AX-168336822	1	1.77778	0.182422	ns
Pop_1	AX-168336823	Monomorphic
Pop_1	AX-168336827	Monomorphic
Pop_1	AX-168336828	Monomorphic
Pop_1	AX-168336829	Monomorphic
Pop_1	AX-168336833	1	0.171225	0.679026	ns
Pop_1	AX-168336834	Monomorphic
Pop_1	AX-168336835	1	0.326531	0.567709	ns
Pop_1	AX-168336840	1	2.22068	0.136173	ns
Pop_1	AX-168336841	1	0.0711111	0.789726	ns
Pop_1	AX-168336842	1	0.326531	0.567709	ns
Pop_1	AX-168336848	1	0.440853	0.506711	ns
Pop_1	AX-168336851	Monomorphic
Pop_1	AX-168336853	1	0.0711111	0.789726	ns
Pop_1	AX-168336854	Monomorphic
Pop_1	AX-168336860	1	0.82485	0.363766	ns
Pop_1	AX-168336864	1	1.77778	0.182422	ns
Pop_1	AX-168336867	1	0.0828402	0.773485	ns
Pop_1	AX-168336868	1	0.267958	0.604705	ns
Pop_1	AX-168336869	1	4.11565	0.0424883	*
Pop_1	AX-168336870	1	0.138734	0.709543	ns
Pop_1	AX-168336871	1	0	1	ns
Pop_1	AX-168336872	1	0.0146924	0.903523	ns
Pop_1	AX-168336874	1	0.00403124	0.949375	ns
Pop_1	AX-168336877	Monomorphic
Pop_1	AX-168336878	1	0.0166493	0.897332	ns
Pop_1	AX-168336880	Monomorphic
Pop_1	AX-168336882	Monomorphic
Pop_1	AX-168336884	1	0.326531	0.567709	ns
Pop_1	AX-168336885	1	0.326531	0.567709	ns
Pop_1	AX-168336887	Monomorphic
Pop_1	AX-168336891	1	0.0178359	0.893758	ns
Pop_1	AX-168336893	1	2.91713	0.0876435	ns
Pop_1	AX-168336899	Monomorphic
Pop_1	AX-168336900	Monomorphic
Pop_1	AX-168336902	Monomorphic
Pop_1	AX-168336903	1	2.89138	0.0890548	ns
Pop_1	AX-168336905	1	0.0166493	0.897332	ns
Pop_1	AX-168336906	1	0.907029	0.340904	ns
Pop_1	AX-168336909	1	0.0166493	0.897332	ns
Pop_1	AX-168336912	1	0.440853	0.506711	ns
Pop_1	AX-168336919	1	0.0146924	0.903523	ns
Pop_1	AX-168336921	1	0.0711111	0.789726	ns
Pop_1	AX-168336927	1	1.77778	0.182422	ns
Pop_1	AX-168336928	1	0.0166493	0.897332	ns
Pop_1	AX-168336932	1	16	6.33425e-05	***
Pop_1	AX-168336933	Monomorphic
Pop_1	AX-168336937	1	0.852071	0.355967	ns
Pop_1	AX-168336939	1	0.117551	0.731706	ns
Pop_1	AX-168336940	1	2.89138	0.0890548	ns
Pop_1	AX-168336941	Monomorphic
Pop_1	AX-168336942	1	0.907029	0.340904	ns
Pop_1	AX-168336946	1	0.0622222	0.803017	ns
Pop_1	AX-168336948	1	0.35503	0.55128	ns
Pop_1	AX-168336949	1	0.0711111	0.789726	ns
Pop_1	AX-168336951	1	0.0146924	0.903523	ns
Pop_1	AX-168336953	1	0.171225	0.679026	ns
Pop_1	AX-168336960	1	0.440853	0.506711	ns
Pop_1	AX-168336962	1	6.3945	0.0114474	*
Pop_1	AX-168336963	1	6.3945	0.0114474	*
Pop_1	AX-168336964	1	0.0711111	0.789726	ns
Pop_1	AX-168336967	Monomorphic
Pop_1	AX-168336968	Monomorphic
Pop_1	AX-168336970	1	2.89138	0.0890548	ns
Pop_1	AX-168336973	1	0.0178359	0.893758	ns
Pop_1	AX-168336974	1	0.0711111	0.789726	ns
Pop_1	AX-168336975	Monomorphic
Pop_1	AX-168336976	Monomorphic
Pop_1	AX-168336977	1	5.56476	0.0183255	*
Pop_1	AX-168336978	1	0.852071	0.355967	ns
Pop_1	AX-168336985	1	0.0166493	0.897332	ns
Pop_1	AX-168336986	1	0.907029	0.340904	ns
Pop_1	AX-168336988	Monomorphic
Pop_1	AX-168336989	Monomorphic
Pop_1	AX-168336990	Monomorphic
Pop_1	AX-168336994	1	0.138734	0.709543	ns
Pop_1	AX-168336995	1	0.259174	0.610689	ns
Pop_1	AX-168336998	1	1.98502	0.158863	ns
Pop_1	AX-168337005	1	0	1	ns
Pop_1	AX-168337006	1	0	1	ns
Pop_1	AX-168337008	1	0.236463	0.626773	ns
Pop_1	AX-168337009	Monomorphic
Pop_1	AX-168337011	1	0.171225	0.679026	ns
Pop_1	AX-168337012	1	0	1	ns
Pop_1	AX-168337015	Monomorphic
Pop_1	AX-168337017	1	0.548697	0.458851	ns
Pop_1	AX-168337018	1	0.51545	0.472789	ns
Pop_1	AX-168337020	1	4.60071	0.0319586	*
Pop_1	AX-168337022	Monomorphic
Pop_1	AX-168337028	Monomorphic
Pop_1	AX-168337029	1	0.259174	0.610689	ns
Pop_1	AX-168337030	1	0.548697	0.458851	ns
Pop_1	AX-168337032	1	0.171225	0.679026	ns
Pop_1	AX-168337035	1	0.548697	0.458851	ns
Pop_1	AX-168337041	1	1.2544	0.262714	ns
Pop_1	AX-168337042	1	0.171225	0.679026	ns
Pop_1	AX-168337043	1	0.326531	0.567709	ns
Pop_1	AX-168337044	1	0	1	ns
Pop_1	AX-168337049	1	0.185185	0.666955	ns
Pop_1	AX-168337050	1	0.6	0.438578	ns
Pop_1	AX-168337055	Monomorphic
Pop_1	AX-168337056	1	1.33531	0.247863	ns
Pop_1	AX-168337057	1	0.0166493	0.897332	ns
Pop_1	AX-168337058	1	0.0226843	0.880281	ns
Pop_1	AX-168337065	Monomorphic
Pop_1	AX-168337069	Monomorphic
Pop_1	AX-168337072	1	1.2544	0.262714	ns
Pop_1	AX-168337074	Monomorphic
Pop_1	AX-168337075	Monomorphic
Pop_1	AX-168337077	Monomorphic
Pop_1	AX-168337083	1	0.171225	0.679026	ns
Pop_1	AX-168337084	Monomorphic
Pop_1	AX-168337086	1	1.77778	0.182422	ns
Pop_1	AX-168337089	1	0.82485	0.363766	ns
Pop_1	AX-168337121	1	0.0178359	0.893758	ns
Pop_1	AX-168337123	1	0.0178359	0.893758	ns
Pop_1	AX-168337154	Monomorphic
Pop_1	AX-168337156	1	0.0192044	0.889782	ns
Pop_1	AX-168337162	Monomorphic
Pop_1	AX-168337171	Monomorphic
Pop_1	AX-168337175	1	0.429752	0.512111	ns
Pop_1	AX-168337190	Monomorphic
Pop_1	AX-168337195	1	0.185185	0.666955	ns
Pop_1	AX-168337198	1	0.326531	0.567709	ns
Pop_1	AX-168337288	1	0.852071	0.355967	ns
Pop_1	AX-168337326	1	0.0166493	0.897332	ns
Pop_1	AX-168337332	Monomorphic
Pop_1	AX-168337384	1	0.0166493	0.897332	ns
Pop_1	AX-168337389	1	0.326531	0.567709	ns
Pop_1	AX-168337400	Monomorphic
Pop_1	AX-168337416	1	0.0166493	0.897332	ns
Pop_1	AX-168337462	Monomorphic
Pop_1	AX-168337490	1	12.4567	0.000416485	***
Pop_1	AX-168337499	1	1.98347	0.159025	ns
Pop_1	AX-168337510	1	0.9375	0.332922	ns
Pop_1	AX-168337538	1	0.0902778	0.763824	ns
Pop_1	AX-168337576	1	0	1	ns
Pop_1	AX-168337581	1	0.0828402	0.773485	ns
Pop_1	AX-168337679	Monomorphic
Pop_1	AX-168337727	Monomorphic
Pop_1	AX-168337814	Monomorphic
Pop_1	AX-168337840	1	0.836543	0.360387	ns
Pop_1	AX-168337892	Monomorphic
Pop_1	AX-168337893	1	0.0828402	0.773485	ns
Pop_1	AX-168337896	1	5.0277	0.024945	*
Pop_1	AX-168337905	Monomorphic
Pop_1	AX-168347141	1	0.548697	0.458851	ns
Pop_1	AX-168347145	1	0.548697	0.458851	ns
Pop_1	AX-168367834	1	0.64	0.423711	ns
Pop_1	AX-168367836	1	0.0711111	0.789726	ns
Pop_1	AX-168367838	Monomorphic
Pop_1	AX-168367839	1	0.00403124	0.949375	ns
Pop_1	AX-168367840	1	0.42843	0.51276	ns
Pop_1	AX-168367842	1	0.185185	0.666955	ns
Pop_1	AX-168367843	Monomorphic
Pop_1	AX-168367844	1	0.0700204	0.791307	ns
Pop_1	AX-168367845	Monomorphic
Pop_1	AX-168367846	1	0.0711111	0.789726	ns
Pop_1	AX-168367851	1	0.00403124	0.949375	ns
Pop_1	AX-168367853	1	10.6836	0.00108092	**
Pop_1	AX-168367854	Monomorphic
Pop_1	AX-168367856	Monomorphic
Pop_1	AX-168367857	1	0.82485	0.363766	ns
Pop_1	AX-168367859	Monomorphic
Pop_1	AX-168367860	1	0.0711111	0.789726	ns
Pop_1	AX-168367861	Monomorphic
Pop_1	AX-168367862	Monomorphic
Pop_1	AX-168367863	1	0.107914	0.742532	ns
Pop_1	AX-168367864	1	0.64	0.423711	ns
Pop_1	AX-168367865	Monomorphic
Pop_1	AX-168367866	1	0.171225	0.679026	ns
Pop_1	AX-168367867	1	3.48444	0.0619482	ns
Pop_1	AX-168367868	Monomorphic
Pop_1	AX-168367869	Monomorphic
Pop_1	AX-168367872	1	6.3945	0.0114474	*
Pop_1	AX-168367875	1	0.0711111	0.789726	ns
Pop_1	AX-168367876	1	1.16503	0.280425	ns
Pop_1	AX-168367879	1	0.852071	0.355967	ns
Pop_1	AX-168367881	1	0.236463	0.626773	ns
Pop_1	AX-168367883	1	0.0192044	0.889782	ns
Pop_1	AX-168367884	Monomorphic
Pop_1	AX-168367885	Monomorphic
Pop_1	AX-168367886	1	0.907029	0.340904	ns
Pop_1	AX-168367888	1	0.852071	0.355967	ns
Pop_1	AX-168367889	Monomorphic
Pop_1	AX-168367892	1	0.548697	0.458851	ns
Pop_1	AX-168367893	Monomorphic
Pop_1	AX-168367894	1	0.0711111	0.789726	ns
Pop_1	AX-168367897	1	0.171225	0.679026	ns
Pop_1	AX-168367899	1	0.00403124	0.949375	ns
Pop_1	AX-168367900	1	0.171225	0.679026	ns
Pop_1	AX-168367902	1	0.117551	0.731706	ns
Pop_1	AX-168367903	1	0.117551	0.731706	ns
Pop_1	AX-168367905	1	0.00403124	0.949375	ns
Pop_1	AX-168367906	Monomorphic
Pop_1	AX-168367907	1	0.0711111	0.789726	ns
Pop_1	AX-168367908	1	0.736961	0.390636	ns
Pop_1	AX-168367910	1	0.852071	0.355967	ns
Pop_1	AX-168367912	1	1.2544	0.262714	ns
Pop_1	AX-168367913	1	0.0711111	0.789726	ns
Pop_1	AX-168367914	1	3.30579	0.0690363	ns
Pop_1	AX-168367917	1	0.429752	0.512111	ns
Pop_1	AX-168367918	1	0.267958	0.604705	ns
Pop_1	AX-168367919	Monomorphic
Pop_1	AX-168367920	1	0.326531	0.567709	ns
Pop_1	AX-168367923	Monomorphic
Pop_1	AX-168367925	1	0.0146924	0.903523	ns
Pop_1	AX-168367926	1	0.0711111	0.789726	ns
Pop_1	AX-168367927	1	0.51545	0.472789	ns
Pop_1	AX-168367928	1	0.326531	0.567709	ns
Pop_1	AX-168367929	Monomorphic
Pop_1	AX-168367931	1	0.00403124	0.949375	ns
Pop_1	AX-168367932	1	2.93878	0.0864763	ns
Pop_1	AX-168367934	1	0.852071	0.355967	ns
Pop_1	AX-168367935	Monomorphic
Pop_1	AX-168367936	1	8.04496	0.00456305	**
Pop_1	AX-168367939	1	1.54819	0.213403	ns
Pop_1	AX-168367940	1	0.0711111	0.789726	ns
Pop_1	AX-168367942	1	0.416667	0.518605	ns
Pop_1	AX-168367943	1	0.138734	0.709543	ns
Pop_1	AX-168367944	1	0.0166493	0.897332	ns
Pop_1	AX-168367945	Monomorphic
Pop_1	AX-168367946	1	0	1	ns
Pop_1	AX-168367947	1	0.0166493	0.897332	ns
Pop_1	AX-168367949	1	0.51545	0.472789	ns
Pop_1	AX-168367950	1	0.548697	0.458851	ns
Pop_1	AX-168367951	Monomorphic
Pop_1	AX-168367953	1	1	0.317311	ns
Pop_1	AX-168367954	Monomorphic
Pop_1	AX-168367955	1	0.578763	0.446798	ns
Pop_1	AX-168367956	Monomorphic
Pop_1	AX-168367957	1	0.0711111	0.789726	ns
Pop_1	AX-168367958	Monomorphic
Pop_1	AX-168367959	1	0.82485	0.363766	ns
Pop_1	AX-168367960	1	3.48444	0.0619482	ns
Pop_1	AX-168367961	Monomorphic
Pop_1	AX-168367962	1	0	1	ns
Pop_1	AX-168367963	1	0.51545	0.472789	ns
Pop_1	AX-168367964	Monomorphic
Pop_1	AX-168367965	1	0.171225	0.679026	ns
Pop_1	AX-168367966	Monomorphic
Pop_1	AX-168367967	Monomorphic
Pop_1	AX-168367968	Monomorphic
Pop_1	AX-168367969	1	1.33531	0.247863	ns
Pop_1	AX-168367973	1	0.107914	0.742532	ns
Pop_1	AX-168367974	Monomorphic
Pop_1	AX-168367975	1	4.39002	0.0361498	*
Pop_1	AX-168367981	1	0.852071	0.355967	ns
Pop_1	AX-168367982	Monomorphic
Pop_1	AX-168367983	Monomorphic
Pop_1	AX-168367984	1	0.0711111	0.789726	ns
Pop_1	AX-168367985	1	0	1	ns
Pop_1	AX-168367986	1	0.64	0.423711	ns
Pop_1	AX-168367989	Monomorphic
Pop_1	AX-168367990	1	6.22062	0.0126271	*
Pop_1	AX-168367991	1	8.04496	0.00456305	**
Pop_1	AX-168367992	Monomorphic
Pop_1	AX-168367993	Monomorphic
Pop_1	AX-168367994	Monomorphic
Pop_1	AX-168367995	1	0.0208	0.885325	ns
Pop_1	AX-168367996	Monomorphic
Pop_1	AX-168367997	1	0.326531	0.567709	ns
Pop_1	AX-168367999	1	0.64	0.423711	ns
Pop_1	AX-168368000	1	0.64	0.423711	ns
Pop_1	AX-168368001	1	0.907029	0.340904	ns
Pop_1	AX-168368002	1	1.77778	0.182422	ns
Pop_1	AX-168368003	1	0.0711111	0.789726	ns
Pop_1	AX-168368004	Monomorphic
Pop_1	AX-168368009	1	0.852071	0.355967	ns
Pop_1	AX-168368010	1	0.236463	0.626773	ns
Pop_1	AX-168368012	Monomorphic
Pop_1	AX-168368013	Monomorphic
Pop_1	AX-168368014	Monomorphic
Pop_1	AX-168368015	1	0.171225	0.679026	ns
Pop_1	AX-168368016	Monomorphic
Pop_1	AX-168368017	Monomorphic
Pop_1	AX-168368018	Monomorphic
Pop_1	AX-168368019	1	0.0166493	0.897332	ns
Pop_1	AX-168368020	1	0.51545	0.472789	ns
Pop_1	AX-168368021	1	0.117551	0.731706	ns
Pop_1	AX-168368022	1	0.00403124	0.949375	ns
Pop_1	AX-168368023	Monomorphic
Pop_1	AX-168368024	1	0	1	ns
Pop_1	AX-168368025	Monomorphic
Pop_1	AX-168368026	Monomorphic
Pop_1	AX-168368027	Monomorphic
Pop_1	AX-168368029	1	0	1	ns
Pop_1	AX-168368030	1	1.77778	0.182422	ns
Pop_1	AX-168368032	1	5.97971	0.0144714	*
Pop_1	AX-168368033	Monomorphic
Pop_1	AX-168368036	1	0.51545	0.472789	ns
Pop_1	AX-168368037	1	0.548697	0.458851	ns
Pop_1	AX-168368038	1	0.440853	0.506711	ns
Pop_1	AX-168368039	Monomorphic
Pop_1	AX-168368040	Monomorphic
Pop_1	AX-168368041	Monomorphic
Pop_1	AX-168368042	1	0.138734	0.709543	ns
Pop_1	AX-168368043	1	0.0711111	0.789726	ns
Pop_1	AX-168368044	1	1.77778	0.182422	ns
Pop_1	AX-168368045	Monomorphic
Pop_1	AX-168368046	Monomorphic
Pop_1	AX-168368047	1	0.267958	0.604705	ns
Pop_1	AX-168368048	Monomorphic
Pop_1	AX-168368049	1	0.138734	0.709543	ns
Pop_1	AX-168368050	1	0.00403124	0.949375	ns
Pop_1	AX-168368051	Monomorphic
Pop_1	AX-168368052	1	0.548697	0.458851	ns
Pop_1	AX-168368053	Monomorphic
Pop_1	AX-168368054	Monomorphic
Pop_1	AX-168368055	1	1.98347	0.159025	ns
Pop_1	AX-168368056	1	0.259174	0.610689	ns
Pop_1	AX-168368058	Monomorphic
Pop_1	AX-168368059	1	1.98502	0.158863	ns
Pop_1	AX-168368060	1	0.548697	0.458851	ns
Pop_1	AX-168368061	Monomorphic
Pop_1	AX-168368062	1	0.0146924	0.903523	ns
Pop_1	AX-168368063	1	0.185185	0.666955	ns
Pop_1	AX-168368064	1	1.33531	0.247863	ns
Pop_1	AX-168368065	1	0.0711111	0.789726	ns
Pop_1	AX-168368066	1	0.00403124	0.949375	ns
Pop_1	AX-168368067	1	2.22068	0.136173	ns
Pop_1	AX-168368068	Monomorphic
Pop_1	AX-168368069	1	0.0166493	0.897332	ns
Pop_1	AX-168368070	Monomorphic
Pop_1	AX-168368071	1	4.39002	0.0361498	*
Pop_1	AX-168368072	1	0.440853	0.506711	ns
Pop_1	AX-168368073	1	0.138734	0.709543	ns
Pop_1	AX-168368074	Monomorphic
Pop_1	AX-168368077	1	0.0765306	0.782055	ns
Pop_1	AX-168368079	Monomorphic
Pop_1	AX-168368080	Monomorphic
Pop_1	AX-168368081	Monomorphic
Pop_1	AX-168368082	1	0.548697	0.458851	ns
Pop_1	AX-168368083	1	0.326531	0.567709	ns
Pop_1	AX-168368084	1	1.16503	0.280425	ns
Pop_1	AX-168368085	1	0.171225	0.679026	ns
Pop_1	AX-168368086	Monomorphic
Pop_1	AX-168368087	1	0.0711111	0.789726	ns
Pop_1	AX-168368088	1	0.907029	0.340904	ns
Pop_1	AX-168368089	Monomorphic
Pop_1	AX-168368090	1	0	1	ns
Pop_1	AX-168368091	1	0.440853	0.506711	ns
Pop_1	AX-168368092	Monomorphic
Pop_1	AX-168368093	Monomorphic
Pop_1	AX-168368094	Monomorphic
Pop_1	AX-168368095	Monomorphic
Pop_1	AX-168368096	Monomorphic
Pop_1	AX-168368097	Monomorphic
Pop_1	AX-168368098	1	0.138734	0.709543	ns
Pop_1	AX-168368100	1	0.51545	0.472789	ns
Pop_1	AX-168368101	1	3.48444	0.0619482	ns
Pop_1	AX-168368102	Monomorphic
Pop_1	AX-168368103	Monomorphic
Pop_1	AX-168368104	1	0.171225	0.679026	ns
Pop_1	AX-168368105	Monomorphic
Pop_1	AX-168368107	1	14	0.000182811	***
Pop_1	AX-168368108	1	1.77778	0.182422	ns
Pop_1	AX-168368110	1	0.51545	0.472789	ns
Pop_1	AX-168368111	1	2.22068	0.136173	ns
Pop_1	AX-168368112	Monomorphic
Pop_1	AX-168368113	Monomorphic
Pop_1	AX-168368116	1	2.93878	0.0864763	ns
Pop_1	AX-168368117	1	0.82485	0.363766	ns
Pop_1	AX-168368118	1	0.82485	0.363766	ns
Pop_1	AX-168368119	Monomorphic
Pop_1	AX-168368121	Monomorphic
Pop_1	AX-168368122	1	0.440853	0.506711	ns
Pop_1	AX-168368124	1	0.107914	0.742532	ns
Pop_1	AX-168368126	1	0.171225	0.679026	ns
Pop_1	AX-168368127	Monomorphic
Pop_1	AX-168368128	Monomorphic
Pop_1	AX-168368129	Monomorphic
Pop_1	AX-168368130	1	3.2606	0.070963	ns
Pop_1	AX-168368131	1	0.117551	0.731706	ns
Pop_1	AX-168368132	Monomorphic
Pop_1	AX-168368133	Monomorphic
Pop_1	AX-168368134	Monomorphic
Pop_1	AX-168368135	1	0.326531	0.567709	ns
Pop_1	AX-168368136	1	0.0166493	0.897332	ns
Pop_1	AX-168368137	1	0.117551	0.731706	ns
Pop_1	AX-168368138	Monomorphic
Pop_1	AX-168368139	Monomorphic
Pop_1	AX-168368140	1	0.326531	0.567709	ns
Pop_1	AX-168368142	1	1.38941	0.238504	ns
Pop_1	AX-168368143	1	0.0711111	0.789726	ns
Pop_1	AX-168368144	Monomorphic
Pop_1	AX-168368145	1	1	0.317311	ns
Pop_1	AX-168368146	1	0.9375	0.332922	ns
Pop_1	AX-168368147	1	0.0711111	0.789726	ns
Pop_1	AX-168368148	Monomorphic
Pop_1	AX-168368149	1	7.11111	0.00766076	**
Pop_1	AX-168368150	1	0.0166493	0.897332	ns
Pop_1	AX-168368151	1	0.00403124	0.949375	ns
Pop_1	AX-168368152	Monomorphic
Pop_1	AX-168368153	Monomorphic
Pop_1	AX-168368155	1	0.907029	0.340904	ns
Pop_1	AX-168368156	1	0.852071	0.355967	ns
Pop_1	AX-168368157	Monomorphic
Pop_1	AX-168368159	Monomorphic
Pop_1	AX-168368160	1	0.326531	0.567709	ns
Pop_1	AX-168368161	1	0.416667	0.518605	ns
Pop_1	AX-168368163	1	0.852071	0.355967	ns
Pop_1	AX-168368164	1	0.852071	0.355967	ns
Pop_1	AX-168368165	1	0.326531	0.567709	ns
Pop_1	AX-168368166	1	0.440853	0.506711	ns
Pop_1	AX-168368167	1	0.548697	0.458851	ns
Pop_1	AX-168368168	1	0.0166493	0.897332	ns
Pop_1	AX-168368169	1	1.27779	0.258311	ns
Pop_1	AX-168368170	Monomorphic
Pop_1	AX-168368171	1	0.64	0.423711	ns
Pop_1	AX-168368173	1	3.2606	0.070963	ns
Pop_1	AX-168368174	Monomorphic
Pop_1	AX-168368175	Monomorphic
Pop_1	AX-168368176	1	1.51152	0.218908	ns
Pop_1	AX-168368177	Monomorphic
Pop_1	AX-168368178	Monomorphic
Pop_1	AX-168368179	Monomorphic
Pop_1	AX-168368180	1	0.0166493	0.897332	ns
Pop_1	AX-168368181	1	0.0146924	0.903523	ns
Pop_1	AX-168368182	1	0.15	0.698535	ns
Pop_1	AX-168368183	1	4	0.0455003	*
Pop_1	AX-168368185	Monomorphic
Pop_1	AX-168368186	1	0.42843	0.51276	ns
Pop_1	AX-168368187	1	0.42843	0.51276	ns
Pop_1	AX-168368188	Monomorphic
Pop_1	AX-168368189	Monomorphic
Pop_1	AX-168368190	Monomorphic
Pop_1	AX-168368192	Monomorphic
Pop_1	AX-168368193	1	0	1	ns
Pop_1	AX-168368194	1	0.42843	0.51276	ns
Pop_1	AX-168368195	1	1.33531	0.247863	ns
Pop_1	AX-168368196	Monomorphic
Pop_1	AX-168368197	Monomorphic
Pop_1	AX-168368198	Monomorphic
Pop_1	AX-168368199	1	0.267958	0.604705	ns
Pop_1	AX-168368200	1	0.974195	0.323636	ns
Pop_1	AX-168368201	Monomorphic
Pop_1	AX-168368202	1	0.00403124	0.949375	ns
Pop_1	AX-168368203	Monomorphic
Pop_1	AX-168368204	1	0.82485	0.363766	ns
Pop_1	AX-168368205	Monomorphic
Pop_1	AX-168368206	1	0.0166493	0.897332	ns
Pop_1	AX-168368207	1	2.22068	0.136173	ns
Pop_1	AX-168368208	1	0.326531	0.567709	ns
Pop_1	AX-168368209	Monomorphic
Pop_1	AX-168368210	1	0.907029	0.340904	ns
Pop_1	AX-168368212	1	0.0166493	0.897332	ns
Pop_1	AX-168368214	1	1.27779	0.258311	ns
Pop_1	AX-168368215	1	0.548697	0.458851	ns
Pop_1	AX-168368216	1	2.93878	0.0864763	ns
Pop_1	AX-168368217	1	0.117551	0.731706	ns
Pop_1	AX-168368218	1	0.138734	0.709543	ns
Pop_1	AX-168368219	1	0.82485	0.363766	ns
Pop_1	AX-168368220	Monomorphic
Pop_1	AX-168368221	Monomorphic
Pop_1	AX-168368222	1	1.51152	0.218908	ns
Pop_1	AX-168368223	1	3.2606	0.070963	ns
Pop_1	AX-168368224	1	0.0711111	0.789726	ns
Pop_1	AX-168368225	1	0.0166493	0.897332	ns
Pop_1	AX-168368226	1	0.0711111	0.789726	ns
Pop_1	AX-168368227	1	0.00403124	0.949375	ns
Pop_1	AX-168368228	1	0.259174	0.610689	ns
Pop_1	AX-168368229	1	2.22068	0.136173	ns
Pop_1	AX-168368230	Monomorphic
Pop_1	AX-168368232	1	0.326531	0.567709	ns
Pop_1	AX-168368233	1	0.440853	0.506711	ns
Pop_1	AX-168368234	1	0.326531	0.567709	ns
Pop_1	AX-168368235	Monomorphic
Pop_1	AX-168368236	Monomorphic
Pop_1	AX-168368237	1	0.117551	0.731706	ns
Pop_1	AX-168368238	1	0.117551	0.731706	ns
Pop_1	AX-168368240	Monomorphic
Pop_1	AX-168368241	1	1.77778	0.182422	ns
Pop_1	AX-168368242	Monomorphic
Pop_1	AX-168368243	1	2.44991	0.117532	ns
Pop_1	AX-168368244	1	1.77778	0.182422	ns
Pop_1	AX-168368245	1	0.0828402	0.773485	ns
Pop_1	AX-168368246	Monomorphic
Pop_1	AX-168368247	1	1	0.317311	ns
Pop_1	AX-168368248	1	0.107914	0.742532	ns
Pop_1	AX-168368249	1	0.974195	0.323636	ns
Pop_1	AX-168368250	1	0.171225	0.679026	ns
Pop_1	AX-168368251	Monomorphic
Pop_1	AX-168368252	1	1.77778	0.182422	ns
Pop_1	AX-168368253	1	1.77778	0.182422	ns
Pop_1	AX-168368254	1	1.77778	0.182422	ns
Pop_1	AX-168368255	1	0.107914	0.742532	ns
Pop_1	AX-168368256	1	0.0166493	0.897332	ns
Pop_1	AX-168368257	1	1.33531	0.247863	ns
Pop_1	AX-168368258	1	1.33531	0.247863	ns
Pop_1	AX-168368259	Monomorphic
Pop_1	AX-168368260	1	1.76454	0.184059	ns
Pop_1	AX-168368262	1	1.33531	0.247863	ns
Pop_1	AX-168368263	1	0.6	0.438578	ns
Pop_1	AX-168368264	1	0.440853	0.506711	ns
Pop_1	AX-168368265	1	0.107914	0.742532	ns
Pop_1	AX-168368266	1	1.16503	0.280425	ns
Pop_1	AX-168368270	1	0.548697	0.458851	ns
Pop_1	AX-168368271	1	1.2544	0.262714	ns
Pop_1	AX-168368273	1	0.171225	0.679026	ns
Pop_1	AX-168368274	1	0.82485	0.363766	ns
Pop_1	AX-168368275	Monomorphic
Pop_1	AX-168368276	1	1.2544	0.262714	ns
Pop_1	AX-168368277	1	10.6836	0.00108092	**
Pop_1	AX-168368278	1	3.30579	0.0690363	ns
Pop_1	AX-168368279	1	0	1	ns
Pop_1	AX-168368280	1	0.107914	0.742532	ns
Pop_1	AX-168368281	1	0.107914	0.742532	ns
Pop_1	AX-168368282	1	0.0146924	0.903523	ns
Pop_1	AX-168368283	Monomorphic
Pop_1	AX-168368284	1	1.98502	0.158863	ns
Pop_1	AX-168368285	1	2.44991	0.117532	ns
Pop_1	AX-168368286	1	0.236463	0.626773	ns
Pop_1	AX-168368287	1	0.171225	0.679026	ns
Pop_1	AX-168368288	1	0.0166493	0.897332	ns
Pop_1	AX-168368290	1	0.236463	0.626773	ns
Pop_1	AX-168368291	1	0	1	ns
Pop_1	AX-168368292	1	0	1	ns
Pop_1	AX-168368293	1	0.326531	0.567709	ns
Pop_1	AX-168368294	1	4.60071	0.0319586	*
Pop_1	AX-168368295	Monomorphic
Pop_1	AX-168368296	Monomorphic
Pop_1	AX-168368297	1	0.171225	0.679026	ns
Pop_1	AX-168368298	1	1.51152	0.218908	ns
Pop_1	AX-168368299	1	2.31517	0.128117	ns
Pop_1	AX-168368300	1	0.326531	0.567709	ns
Pop_1	AX-168368301	1	1.2544	0.262714	ns
Pop_1	AX-168368302	1	2.44991	0.117532	ns
Pop_1	AX-168368303	1	0.259174	0.610689	ns
Pop_1	AX-168368305	1	0.548697	0.458851	ns
Pop_1	AX-168368309	Monomorphic
Pop_1	AX-168368310	1	5.56476	0.0183255	*
Pop_1	AX-168368311	Monomorphic
Pop_1	AX-168368312	Monomorphic
Pop_1	AX-168368316	1	0.0711111	0.789726	ns
Pop_1	AX-168368317	1	0.185185	0.666955	ns
Pop_1	AX-168368318	1	0.0765306	0.782055	ns
Pop_1	AX-168368319	1	0.0166493	0.897332	ns
Pop_1	AX-168368321	Monomorphic
Pop_1	AX-168368322	1	0.0146924	0.903523	ns
Pop_1	AX-168368323	1	0.51545	0.472789	ns
Pop_1	AX-168368324	1	0.171225	0.679026	ns
Pop_1	AX-168368325	1	3.48444	0.0619482	ns
Pop_1	AX-168368326	Monomorphic
Pop_1	AX-168368329	1	0.0711111	0.789726	ns
Pop_1	AX-168368330	Monomorphic
Pop_1	AX-168368331	Monomorphic
Pop_1	AX-168368332	Monomorphic
Pop_1	AX-168368333	Monomorphic
Pop_1	AX-168368335	1	0.852071	0.355967	ns
Pop_1	AX-168368336	1	0.0711111	0.789726	ns
Pop_1	AX-168368337	1	4.39002	0.0361498	*
Pop_1	AX-168368339	1	0.0711111	0.789726	ns
Pop_1	AX-168368340	1	0.0166493	0.897332	ns
Pop_1	AX-168368342	1	0.0146924	0.903523	ns
Pop_1	AX-168368343	Monomorphic
Pop_1	AX-168368344	Monomorphic
Pop_1	AX-168368345	1	3.48444	0.0619482	ns
Pop_1	AX-168368346	1	0.51545	0.472789	ns
Pop_1	AX-168368347	1	0.440853	0.506711	ns
Pop_1	AX-168368348	1	0.171225	0.679026	ns
Pop_1	AX-168368350	1	0.117551	0.731706	ns
Pop_1	AX-168368351	1	0.117551	0.731706	ns
Pop_1	AX-168368352	Monomorphic
Pop_1	AX-168368353	1	0.171225	0.679026	ns
Pop_1	AX-168368354	1	0.171225	0.679026	ns
Pop_1	AX-168368355	1	0.236463	0.626773	ns
Pop_1	AX-168368356	Monomorphic
Pop_1	AX-168368358	1	0.548697	0.458851	ns
Pop_1	AX-168368359	1	0.548697	0.458851	ns
Pop_1	AX-168368360	1	0.64	0.423711	ns
Pop_1	AX-168368361	Monomorphic
Pop_1	AX-168368362	Monomorphic
Pop_1	AX-168368364	1	0.0765306	0.782055	ns
Pop_1	AX-168368365	1	0.321396	0.57077	ns
Pop_1	AX-168368366	1	1.2544	0.262714	ns
Pop_1	AX-168368367	1	0.9375	0.332922	ns
Pop_1	AX-168368369	1	0.171225	0.679026	ns
Pop_1	AX-168368370	Monomorphic
Pop_1	AX-168368371	1	2.26852	0.132026	ns
Pop_1	AX-168368372	Monomorphic
Pop_1	AX-168368376	1	6.22062	0.0126271	*
Pop_1	AX-168368377	1	0.0192044	0.889782	ns
Pop_1	AX-168368379	1	0.42843	0.51276	ns
Pop_1	AX-168368381	1	0.0166493	0.897332	ns
Pop_1	AX-168368382	1	0.259174	0.610689	ns
Pop_1	AX-168368383	1	0.171225	0.679026	ns
Pop_1	AX-168368384	Monomorphic
Pop_1	AX-168368385	1	8.90501	0.00284389	**
Pop_1	AX-168368386	Monomorphic
Pop_1	AX-168368387	1	1	0.317311	ns
Pop_1	AX-168368388	1	1	0.317311	ns
Pop_1	AX-168368389	1	5.56476	0.0183255	*
Pop_1	AX-168368391	Monomorphic
Pop_1	AX-168368392	1	0.548697	0.458851	ns
Pop_1	AX-168368394	1	5.56476	0.0183255	*
Pop_1	AX-168368395	Monomorphic
Pop_1	AX-168368396	1	0.0711111	0.789726	ns
Pop_1	AX-168368397	1	3.2606	0.070963	ns
Pop_1	AX-168368398	Monomorphic
Pop_1	AX-168368399	Monomorphic
Pop_1	AX-168368400	1	0.185185	0.666955	ns
Pop_1	AX-168368401	1	1.77778	0.182422	ns
Pop_1	AX-168368402	1	0.267958	0.604705	ns
Pop_1	AX-168368404	Monomorphic
Pop_1	AX-168368405	Monomorphic
Pop_1	AX-168368406	1	2.22313	0.135957	ns
Pop_1	AX-168368407	Monomorphic
Pop_1	AX-168368409	Monomorphic
[truncated: 28,777 more rows]
