# Supplementary material for: A 3K Axiom SNP array from a transcriptome-wide SNP resource sheds new light on the genetic diversity and structure of the iconic subtropical conifer tree Araucaria angustifolia (Bert.) Kuntze
Source: PLoS One. 2020 Aug 31;15(8):e0230404. doi: 10.1371/journal.pone.0230404 (PMC7458329; doi:10.1371/journal.pone.0230404)
Supplement: S4 File — (XLSX) [file pone.0230404.s004.xlsx]

## Sheet: Data for the 8 microsatellites
8	185	15	16	13	12	12	12	12	14	12	14	10	13	8	12	13	12	2	91	94
Random codominant data			Pop_1	Pop_2	Pop_3	Pop_4	Pop_5	Pop_6	Pop_7	Pop_8	Pop_9	Pop_10	Pop_11	Pop_12	Pop_13	Pop_14	Pop_15		Region 1	Region 2
Sample	Pop	SSR_Aang37		SSR_Aang27		SSR_Aang01		SSR_Aang43		SSR_Aang14		SSR_Aang28		SSR_Ag56		SSR_Aang15
Aan_239	Pop_01	254	256	190	190	214	250	166	174	220	220	162	164	145	149	223	229
Aan_244	Pop_01	254	256	188	190	220	224	160	164	222	226	166	166	0	0	229	231
Aan_253	Pop_01	256	256	190	190	218	222	164	172	216	226	0	0	145	145	221	225
Aan_260	Pop_01	250	254	192	192	220	226	162	166	216	222	170	170	143	145	221	243
Aan_273	Pop_01	254	254	190	190	220	250	172	172	226	226	152	152	145	145	231	231
Aan_276	Pop_01	250	254	190	190	218	236	166	176	226	226	152	166	147	151	231	273
Aan_298	Pop_01	250	250	190	190	214	216	166	166	216	216	170	170	145	151	225	231
Aan_32	Pop_01	254	254	186	188	214	236	172	184	216	226	0	0	145	145	221	261
Aan_36	Pop_01	254	256	186	186	236	240	166	174	216	226	0	0	145	145	221	261
Aan_842	Pop_01	250	254	184	184	228	250	166	172	226	226	152	152	145	145	225	225
Aan_906	Pop_01	248	248	188	188	240	250	164	172	216	222	166	166	145	145	225	225
Aan_907	Pop_01	250	254	190	190	214	250	164	164	222	226	162	170	145	145	225	243
Aan_908	Pop_01	256	256	192	192	228	250	162	166	222	226	152	152	143	153	227	243
Aan_911	Pop_01	254	254	190	190	228	228	166	172	226	226	152	152	151	151	225	231
Aan_912	Pop_01	250	254	186	186	248	250	172	176	216	226	152	166	151	147	225	229
Aan_915	Pop_01	250	252	188	188	236	236	164	172	226	226	160	160	143	143	270	273
Aan_100	Pop_02	250	250	186	188	214	228	170	174	216	216	160	162	147	149	221	235
Aan_117	Pop_02	250	250	190	190	214	230	164	170	216	216	160	162	145	151	221	223
Aan_122	Pop_02	248	250	190	190	228	230	164	166	216	218	160	170	151	151	221	223
Aan_148	Pop_02	252	252	188	188	230	230	170	170	214	216	160	162	145	147	215	221
Aan_52	Pop_02	250	256	190	190	216	230	166	174	216	220	166	170	145	147	235	249
Aan_68	Pop_02	250	254	188	188	214	230	166	174	216	218	166	170	147	147	251	297
Aan_76	Pop_02	250	250	190	190	214	254	166	166	0	0	166	170	147	149	221	229
Aan_83	Pop_02	250	250	188	190	224	230	166	166	222	222	166	170	151	153	231	251
Aan_840	Pop_02	248	250	188	188	228	228	164	164	216	218	170	170	151	151	221	293
Aan_86	Pop_02	250	250	188	188	224	228	166	166	222	222	166	170	147	153	221	231
Aan_870	Pop_02	250	250	190	190	228	228	164	166	216	216	166	170	151	151	223	227
Aan_882	Pop_02	252	248	190	190	228	230	174	174	216	216	170	170	151	147	221	221
Aan_889	Pop_02	250	250	188	188	230	252	160	166	216	222	160	168	147	149	221	231
Aan_155	Pop_03	252	252	188	188	214	214	170	174	222	222	170	184	147	147	215	221
Aan_157	Pop_03	250	250	184	184	214	228	164	164	214	216	160	162	145	147	221	221
Aan_160	Pop_03	250	250	186	188	214	228	168	180	214	216	160	162	0	0	215	221
Aan_165	Pop_03	250	250	186	188	214	214	170	174	214	222	160	162	145	147	209	215
Aan_177	Pop_03	250	250	186	190	214	226	174	174	216	216	160	162	145	147	219	221
Aan_180	Pop_03	250	250	188	188	214	228	174	176	214	216	160	162	145	147	231	295
Aan_186	Pop_03	250	250	180	180	228	230	166	166	214	222	160	162	145	147	231	251
Aan_187	Pop_03	250	250	188	188	228	228	174	176	216	216	160	162	145	147	221	221
Aan_191	Pop_03	250	250	180	182	228	230	166	180	0	0	160	162	145	147	225	251
Aan_196	Pop_03	250	250	190	190	214	228	166	166	0	0	162	164	145	149	221	221
Aan_890	Pop_03	250	250	188	188	228	228	164	164	216	216	166	166	147	147	215	251
Aan_892	Pop_03	248	250	186	190	224	230	174	174	216	222	160	162	147	149	221	231
Aan_198	Pop_04	250	250	188	188	228	228	164	172	216	222	0	0	145	149	221	221
Aan_206	Pop_04	250	250	188	188	228	250	164	180	208	222	160	162	145	149	221	221
Aan_210	Pop_04	250	254	186	192	222	236	166	168	214	216	0	0	145	151	221	221
Aan_214	Pop_04	250	250	186	188	222	236	166	166	216	216	170	170	145	151	221	237
Aan_229	Pop_04	250	250	188	188	214	252	162	162	216	216	162	170	145	147	215	221
Aan_230	Pop_04	250	250	188	188	214	230	166	170	0	0	162	162	151	151	221	221
Aan_232	Pop_04	250	250	188	188	214	228	166	170	222	226	160	170	145	153	215	229
Aan_236	Pop_04	250	250	188	190	214	230	174	176	214	222	160	160	145	151	221	229
Aan_237	Pop_04	250	250	188	188	214	230	160	162	212	214	158	162	147	147	221	229
Aan_238	Pop_04	250	250	188	188	214	214	174	178	214	222	160	164	145	151	221	221
Aan_897	Pop_04	250	250	186	188	226	230	166	166	216	226	170	170	149	145	215	247
Aan_904	Pop_04	250	256	188	190	228	236	166	166	216	222	166	170	151	147	215	229
Aan_415	Pop_05	250	250	188	188	224	228	166	166	216	222	166	166	149	151	221	237
Aan_420	Pop_05	250	250	184	184	224	228	166	174	216	222	166	166	0	0	221	281
Aan_424	Pop_05	250	250	190	190	224	250	170	184	216	216	166	166	149	151	221	221
Aan_431	Pop_05	250	250	190	190	224	236	166	166	222	222	160	160	145	149	227	231
Aan_434	Pop_05	250	250	190	190	224	224	166	174	216	222	164	164	147	151	221	221
Aan_440	Pop_05	250	250	188	190	214	228	166	174	216	222	160	160	147	149	221	221
Aan_442	Pop_05	250	250	190	190	214	228	166	174	216	222	166	166	143	151	221	231
Aan_444	Pop_05	250	250	188	188	214	224	166	174	222	226	160	160	145	151	221	231
Aan_447	Pop_05	250	250	190	190	224	230	166	176	216	216	166	166	149	151	231	237
Aan_847	Pop_05	250	250	188	188	214	228	164	174	216	222	166	166	151	151	221	221
Aan_942	Pop_05	248	248	190	190	224	250	166	174	216	222	166	166	149	151	221	231
Aan_945	Pop_05	250	256	188	188	214	230	174	174	216	222	166	166	147	145	221	221
Aan_373	Pop_06	250	250	186	188	228	228	166	166	216	216	160	162	145	147	281	281
Aan_377	Pop_06	250	256	186	188	214	226	166	166	214	216	160	162	145	147	0	0
Aan_380	Pop_06	250	250	186	188	214	228	166	166	216	222	160	162	145	147	217	221
Aan_384	Pop_06	250	256	188	188	214	216	166	166	214	216	160	162	145	147	221	221
Aan_393	Pop_06	250	250	190	190	228	236	166	174	216	222	166	166	149	149	215	281
Aan_400	Pop_06	250	256	188	188	206	214	166	174	216	222	170	174	149	151	215	221
Aan_407	Pop_06	256	256	186	190	216	236	166	174	218	222	160	166	147	149	221	281
Aan_408	Pop_06	250	250	188	188	214	258	166	166	216	222	160	166	145	151	0	0
Aan_845	Pop_06	250	256	188	188	214	228	166	174	216	222	166	166	151	151	223	281
Aan_933	Pop_06	250	256	186	186	226	228	166	174	216	222	166	170	149	151	279	281
Aan_938	Pop_06	250	250	186	188	228	228	164	174	216	222	166	166	149	147	231	281
Aan_941	Pop_06	248	248	188	188	216	216	166	174	222	222	166	170	149	147	279	281
Aan_306	Pop_07	250	250	186	186	228	232	166	166	216	216	0	0	147	147	221	221
Aan_313	Pop_07	250	250	192	194	210	228	166	166	214	222	0	0	147	147	211	217
Aan_319	Pop_07	250	250	188	188	232	236	166	170	212	216	160	166	147	147	221	275
Aan_329	Pop_07	250	256	188	188	214	218	166	166	216	216	160	162	147	151	221	221
Aan_335	Pop_07	250	256	180	184	222	228	166	174	212	222	160	162	147	147	215	221
Aan_348	Pop_07	250	256	186	186	230	232	166	170	216	218	160	162	147	147	221	229
Aan_349	Pop_07	250	250	180	180	214	222	166	166	216	216	160	166	147	147	215	229
Aan_353	Pop_07	250	250	180	180	214	230	166	166	216	216	160	162	147	147	221	221
Aan_357	Pop_07	250	256	188	188	236	236	166	166	216	216	0	0	147	147	215	237
Aan_844	Pop_07	250	250	190	190	202	212	166	184	216	220	158	162	143	147	229	233
Aan_922	Pop_07	250	256	186	188	214	228	174	174	226	226	172	172	147	149	221	237
Aan_929	Pop_07	250	256	188	188	214	222	164	174	216	226	166	170	149	149	215	221
Aan_930	Pop_07	250	256	186	186	214	226	164	166	216	222	166	170	149	149	221	221
Aan_931	Pop_07	250	250	186	186	214	222	164	174	216	216	166	166	153	147	221	299
Aan_454	Pop_08	250	250	190	190	230	236	166	180	216	220	164	170	145	151	229	243
Aan_456	Pop_08	248	250	190	190	230	236	166	168	216	220	164	170	143	151	217	223
Aan_460	Pop_08	252	254	190	196	216	230	166	166	216	230	160	170	151	155	219	223
Aan_465	Pop_08	250	250	194	194	216	236	166	174	208	208	164	164	145	151	219	223
Aan_483	Pop_08	250	250	190	194	252	252	170	184	208	214	152	152	147	147	221	223
Aan_484	Pop_08	248	248	190	190	236	236	166	166	216	220	170	170	149	151	217	221
Aan_492	Pop_08	248	250	190	196	220	222	166	166	214	220	170	170	149	151	223	225
Aan_499	Pop_08	248	248	190	196	222	230	166	166	226	226	160	166	145	147	221	223
Aan_500	Pop_08	248	248	194	196	212	214	164	166	216	216	160	166	145	147	221	223
Aan_509	Pop_08	248	248	196	196	222	230	164	166	222	226	158	164	145	153	223	227
Aan_948	Pop_08	248	250	192	194	230	236	166	168	218	220	162	170	151	145	217	223
Aan_954	Pop_08	248	250	186	192	222	228	164	180	220	220	160	166	145	151	223	247
Aan_512	Pop_09	248	250	190	196	204	204	166	184	212	212	158	160	145	151	219	227
Aan_518	Pop_09	250	250	188	190	218	224	166	182	210	212	158	164	145	147	221	223
Aan_525	Pop_09	248	248	190	190	214	214	166	166	212	216	162	164	143	147	209	215
Aan_539	Pop_09	248	250	190	192	212	224	166	166	208	214	160	162	145	147	217	223
Aan_541	Pop_09	250	250	188	190	212	218	166	166	212	216	160	160	145	147	211	219
Aan_544	Pop_09	248	250	188	188	206	224	166	168	212	226	158	160	145	151	219	221
Aan_550	Pop_09	248	248	180	190	230	230	178	184	208	212	162	164	145	147	219	221
Aan_565	Pop_09	248	248	186	192	206	234	166	178	212	214	160	166	0	0	219	221
Aan_570	Pop_09	250	250	190	192	204	230	166	166	214	216	158	162	145	145	217	219
Aan_848	Pop_09	250	250	190	192	214	220	166	166	216	222	160	164	145	147	219	227
Aan_956	Pop_09	248	250	192	196	218	218	166	170	210	214	158	164	145	147	223	223
Aan_958	Pop_09	248	250	188	192	220	224	164	170	214	218	162	166	151	147	215	219
Aan_961	Pop_09	248	252	186	188	218	222	166	166	214	216	166	166	145	151	213	219
Aan_964	Pop_09	248	250	188	188	202	206	166	166	214	216	160	162	143	149	221	239
Aan_19	Pop_10	248	250	186	194	218	220	166	166	210	218	162	162	143	151	213	233
Aan_20	Pop_10	250	250	188	194	216	224	166	168	214	216	164	164	151	151	223	233
Aan_26	Pop_10	248	250	188	196	212	228	166	166	214	220	160	160	151	151	253	263
Aan_30	Pop_10	248	250	184	196	212	212	166	178	212	214	160	164	145	151	217	257
Aan_38	Pop_10	250	250	188	190	202	234	166	184	216	216	162	164	145	145	221	221
Aan_4	Pop_10	248	250	188	192	204	216	166	166	216	218	162	166	149	151	225	229
Aan_40	Pop_10	250	250	186	194	220	226	166	180	216	216	160	160	143	147	219	223
Aan_46	Pop_10	248	248	190	194	214	214	166	166	214	216	162	164	151	151	223	233
Aan_8	Pop_10	248	252	192	192	220	228	166	166	214	216	160	162	145	151	205	225
Aan_862	Pop_10	248	248	188	190	216	228	166	170	210	212	160	162	151	149	225	233
Aan_632	Pop_11	254	254	192	192	220	250	166	168	222	222	160	162	147	151	221	225
Aan_647	Pop_11	250	250	188	192	218	220	166	166	216	216	160	162	0	0	221	221
Aan_656	Pop_11	250	250	186	188	208	230	166	166	216	216	160	162	147	151	213	221
Aan_659	Pop_11	248	250	188	196	204	214	166	166	0	0	160	162	0	0	219	221
Aan_661	Pop_11	250	250	188	190	214	226	166	166	214	216	160	162	147	151	209	219
Aan_668	Pop_11	248	248	188	188	206	234	166	166	216	216	160	162	0	0	219	221
Aan_677	Pop_11	250	250	190	192	216	222	164	180	220	220	160	166	145	151	223	223
Aan_680	Pop_11	248	250	188	194	226	228	166	168	212	216	162	164	147	147	225	233
Aan_688	Pop_11	248	248	188	188	216	226	166	166	214	214	160	160	143	149	211	251
Aan_694	Pop_11	248	250	188	192	222	226	166	166	216	222	160	162	147	149	281	281
Aan_699	Pop_11	248	248	188	194	222	230	162	180	212	214	162	162	147	151	213	233
Aan_973	Pop_11	248	250	190	190	248	250	166	184	214	214	162	164	151	145	231	239
Aan_976	Pop_11	250	250	188	188	214	214	160	162	212	214	160	162	147	151	209	225
Aan_592	Pop_12	248	250	186	186	214	232	166	166	216	220	0	0	147	151	221	223
Aan_598	Pop_12	248	248	190	194	220	230	166	166	214	216	170	170	147	151	215	233
Aan_600	Pop_12	248	250	190	194	212	230	166	166	216	220	0	0	147	151	219	221
Aan_610	Pop_12	250	252	184	192	218	220	166	166	212	216	160	162	147	147	229	231
Aan_622	Pop_12	250	252	194	196	214	222	166	188	216	226	160	162	147	151	221	227
Aan_629	Pop_12	248	248	190	194	214	216	166	166	216	216	160	162	147	147	219	221
Aan_630	Pop_12	248	248	186	190	214	218	166	166	214	216	160	162	0	0	219	221
Aan_971	Pop_12	248	250	190	194	214	232	166	166	216	222	160	162	149	147	225	253
Aan_767	Pop_13	248	252	186	190	208	216	166	172	214	216	162	164	0	0	219	229
Aan_769	Pop_13	248	252	186	194	216	218	166	172	214	220	162	162	147	149	205	237
Aan_772	Pop_13	250	250	188	188	216	216	166	170	208	214	160	160	145	151	211	221
Aan_778	Pop_13	248	248	186	186	214	228	166	166	214	214	158	158	145	147	227	261
Aan_780	Pop_13	248	248	190	190	214	218	166	178	216	220	158	162	145	145	239	261
Aan_781	Pop_13	248	250	190	192	214	216	166	170	214	214	158	164	151	147	205	221
Aan_782	Pop_13	248	250	194	194	204	224	174	174	214	214	158	162	145	145	221	225
Aan_853	Pop_13	248	248	188	192	204	216	174	190	212	216	158	160	145	147	213	225
Aan_991	Pop_13	248	250	190	192	216	216	174	178	212	216	162	162	151	147	221	237
Aan_992	Pop_13	248	250	186	192	214	230	168	172	212	218	160	164	151	147	219	221
Aan_993	Pop_13	250	250	190	196	216	216	174	176	214	214	160	160	151	145	205	205
Aan_994	Pop_13	248	250	188	188	216	216	170	178	212	214	158	162	147	147	225	259
Aan_703	Pop_14	250	250	190	192	202	216	166	166	214	224	160	160	145	147	213	225
Aan_709	Pop_14	250	250	190	192	216	236	170	178	214	216	162	162	145	145	209	229
Aan_714	Pop_14	248	250	186	192	216	216	174	178	212	216	162	162	147	151	209	253
Aan_718	Pop_14	248	252	186	194	204	216	174	178	214	222	160	164	145	151	235	241
Aan_724	Pop_14	248	252	192	194	212	222	188	188	214	214	158	164	145	147	229	281
Aan_735	Pop_14	248	250	190	190	0	0	166	172	214	216	162	164	145	151	209	219
Aan_741	Pop_14	248	250	186	198	216	216	166	166	214	214	160	164	149	147	229	239
Aan_749	Pop_14	248	248	188	194	204	216	188	188	214	218	160	162	145	145	225	253
Aan_759	Pop_14	250	250	186	194	216	216	166	168	222	222	0	0	147	149	215	251
Aan_760	Pop_14	250	250	188	188	216	216	166	166	214	214	158	158	145	147	223	231
Aan_763	Pop_14	250	250	188	188	212	212	166	188	216	222	166	170	145	153	221	275
Aan_852	Pop_14	250	250	188	194	216	220	166	168	220	224	158	164	149	149	217	253
Aan_981	Pop_14	250	250	194	194	212	212	166	170	214	214	162	162	147	147	219	235
Aan_786	Pop_15	250	250	196	196	228	236	166	168	216	216	158	166	145	149	209	223
Aan_790	Pop_15	248	250	188	196	212	222	166	166	216	222	162	162	155	149	219	229
Aan_800	Pop_15	248	250	188	188	218	230	168	168	214	220	160	160	151	145	223	229
Aan_808	Pop_15	250	250	186	192	204	208	166	166	214	222	162	166	147	147	205	249
Aan_817	Pop_15	248	250	190	190	224	228	168	172	214	216	160	160	151	153	231	253
Aan_819	Pop_15	250	252	186	186	206	228	168	170	214	220	160	160	151	153	205	223
Aan_824	Pop_15	250	250	194	194	214	228	168	170	220	220	160	162	153	147	219	253
Aan_829	Pop_15	248	248	186	190	214	220	166	166	214	214	160	160	145	149	221	231
Aan_830	Pop_15	248	250	186	188	208	214	166	166	210	212	152	160	147	145	213	243
Aan_835	Pop_15	248	248	186	186	208	218	166	166	216	216	160	170	151	151	223	223
Aan_837	Pop_15	248	248	186	186	218	218	166	172	212	218	160	164	153	145	211	217
Aan_997	Pop_15	250	250	186	196	216	226	166	166	212	218	160	160	145	145	209	217

## Sheet: Allele freq. 8 Micros. by pop.
Allele frequencies by Population for the eight microsatellites
Locus	Allele/n	Pop_1	Pop_2	Pop_3	Pop_4	Pop_5	Pop_6	Pop_7	Pop_8	Pop_9	Pop_10	Pop_11	Pop_12	Pop_13	Pop_14	Pop_15
SSR_Aang37	N	16	13	12	12	12	12	14	12	14	10	13	8	12	13	12
	248	0.0625	0.11538	0.04167	0	0.08333	0.08333	0	0.5	0.46429	0.45	0.38462	0.5625	0.54167	0.26923	0.41667
	250	0.25	0.69231	0.875	0.91667	0.875	0.625	0.75	0.41667	0.5	0.5	0.53846	0.3125	0.375	0.65385	0.54167
	252	0.03125	0.11538	0.08333	0	0	0	0	0.04167	0.03571	0.05	0	0.125	0.08333	0.07692	0.04167
	254	0.4375	0.03846	0	0.04167	0	0	0	0.04167	0	0	0.07692	0	0	0	0
	256	0.21875	0.03846	0	0.04167	0.04167	0.29167	0.25	0	0	0	0	0	0	0	0
SSR_Aang27	N	16	13	12	12	12	12	14	12	14	10	13	8	12	13	12
	180	0	0	0.125	0	0	0	0.17857	0	0.03571	0	0	0	0	0	0
	182	0	0	0.04167	0	0	0	0	0	0	0	0	0	0	0	0
	184	0.0625	0	0.08333	0	0.08333	0	0.03571	0	0	0.05	0	0.0625	0	0	0
	186	0.15625	0.03846	0.16667	0.125	0	0.29167	0.32143	0.04167	0.07143	0.1	0.03846	0.1875	0.20833	0.15385	0.41667
	188	0.1875	0.46154	0.41667	0.75	0.375	0.58333	0.32143	0	0.28571	0.25	0.5	0	0.20833	0.23077	0.16667
	190	0.46875	0.5	0.16667	0.08333	0.54167	0.125	0.07143	0.41667	0.32143	0.15	0.15385	0.3125	0.25	0.15385	0.125
	192	0.125	0	0	0.04167	0	0	0.03571	0.08333	0.21429	0.15	0.19231	0.0625	0.16667	0.15385	0.04167
	194	0	0	0	0	0	0	0.03571	0.20833	0	0.2	0.07692	0.3125	0.125	0.26923	0.08333
	196	0	0	0	0	0	0	0	0.25	0.07143	0.1	0.03846	0.0625	0.04167	0	0.16667
	198	0	0	0	0	0	0	0	0	0	0	0	0	0	0.03846	0
SSR_Aang01	N	16	13	12	12	12	12	14	12	14	10	13	8	12	12	12
	202	0	0	0	0	0	0	0.03571	0	0.03571	0.05	0	0	0	0.04167	0
	204	0	0	0	0	0	0	0	0	0.10714	0.05	0.03846	0	0.08333	0.08333	0.04167
	206	0	0	0	0	0	0.04167	0	0	0.10714	0	0.03846	0	0	0	0.04167
	208	0	0	0	0	0	0	0	0	0	0	0.03846	0	0.04167	0	0.125
	210	0	0	0	0	0	0	0.03571	0	0	0	0	0	0	0	0
	212	0	0	0	0	0	0	0.03571	0.04167	0.07143	0.15	0	0.0625	0	0.20833	0.04167
	214	0.125	0.15385	0.375	0.29167	0.20833	0.25	0.25	0.04167	0.10714	0.1	0.15385	0.3125	0.16667	0	0.125
	216	0.03125	0.03846	0	0	0	0.16667	0	0.08333	0	0.15	0.07692	0.0625	0.5	0.54167	0.04167
	218	0.0625	0	0	0	0	0	0.03571	0	0.17857	0.05	0.03846	0.125	0.08333	0	0.16667
	220	0.09375	0	0	0	0	0	0	0.04167	0.07143	0.15	0.07692	0.125	0	0.04167	0.04167
	222	0.03125	0	0	0.08333	0	0	0.14286	0.16667	0.03571	0	0.11538	0.0625	0	0.04167	0.04167
	224	0.03125	0.07692	0.04167	0	0.375	0	0	0	0.14286	0.05	0	0	0.04167	0	0.04167
	226	0.03125	0	0.04167	0.04167	0	0.08333	0.03571	0	0	0.05	0.15385	0	0	0	0.04167
	228	0.125	0.30769	0.41667	0.20833	0.20833	0.33333	0.14286	0.04167	0	0.15	0.03846	0	0.04167	0	0.16667
	230	0	0.34615	0.125	0.16667	0.08333	0	0.07143	0.25	0.10714	0	0.07692	0.125	0.04167	0	0.04167
	232	0	0	0	0	0	0	0.10714	0	0	0	0	0.125	0	0	0
	234	0	0	0	0	0	0	0	0	0.03571	0.05	0.03846	0	0	0	0
	236	0.15625	0	0	0.125	0.04167	0.08333	0.10714	0.25	0	0	0	0	0	0.04167	0.04167
	240	0.0625	0	0	0	0	0	0	0	0	0	0	0	0	0	0
	248	0.03125	0	0	0	0	0	0	0	0	0	0.03846	0	0	0	0
	250	0.21875	0	0	0.04167	0.08333	0	0	0	0	0	0.07692	0	0	0	0
	252	0	0.03846	0	0.04167	0	0	0	0.08333	0	0	0	0	0	0	0
	254	0	0.03846	0	0	0	0	0	0	0	0	0	0	0	0	0
	258	0	0	0	0	0	0.04167	0	0	0	0	0	0	0	0	0
SSR_Aang43	N	16	13	12	12	12	12	14	12	14	10	13	8	12	13	12
	160	0.03125	0.03846	0	0.04167	0	0	0	0	0	0	0.03846	0	0	0	0
	162	0.0625	0	0	0.125	0	0	0	0	0	0	0.07692	0	0	0	0
	164	0.1875	0.19231	0.16667	0.08333	0.04167	0.04167	0.10714	0.125	0.03571	0	0.03846	0	0	0	0
	166	0.28125	0.42308	0.20833	0.375	0.45833	0.66667	0.60714	0.58333	0.67857	0.75	0.65385	0.9375	0.29167	0.42308	0.58333
	168	0	0	0.04167	0.04167	0	0	0	0.08333	0.03571	0.05	0.07692	0	0.04167	0.07692	0.25
	170	0	0.15385	0.08333	0.08333	0.04167	0	0.07143	0.04167	0.07143	0.05	0	0	0.125	0.07692	0.08333
	172	0.28125	0	0	0.04167	0	0	0	0	0	0	0	0	0.125	0.03846	0.08333
	174	0.0625	0.19231	0.33333	0.08333	0.375	0.29167	0.17857	0.04167	0	0	0	0	0.20833	0.07692	0
	176	0.0625	0	0.08333	0.04167	0.04167	0	0	0	0	0	0	0	0.04167	0	0
	178	0	0	0	0.04167	0	0	0	0	0.07143	0.05	0	0	0.125	0.11538	0
	180	0	0	0.08333	0.04167	0	0	0	0.08333	0	0.05	0.07692	0	0	0	0
	182	0	0	0	0	0	0	0	0	0.03571	0	0	0	0	0	0
	184	0.03125	0	0	0	0.04167	0	0.03571	0.04167	0.07143	0.05	0.03846	0	0	0	0
	188	0	0	0	0	0	0	0	0	0	0	0	0.0625	0	0.19231	0
	190	0	0	0	0	0	0	0	0	0	0	0	0	0.04167	0	0
SSR_Aang14	N	16	12	10	11	12	12	14	12	14	10	12	8	12	13	12
	208	0	0	0	0.04545	0	0	0	0.125	0.07143	0	0	0	0.04167	0	0
	210	0	0	0	0	0	0	0	0	0.07143	0.1	0	0	0	0	0.04167
	212	0	0	0	0.04545	0	0	0.07143	0	0.28571	0.1	0.125	0.0625	0.16667	0.03846	0.125
	214	0	0.04167	0.25	0.18182	0	0.08333	0.03571	0.08333	0.25	0.25	0.29167	0.125	0.5	0.5	0.25
	216	0.25	0.58333	0.5	0.36364	0.5	0.45833	0.60714	0.25	0.21429	0.4	0.375	0.5625	0.16667	0.15385	0.25
	218	0	0.125	0	0	0	0.04167	0.03571	0.04167	0.03571	0.1	0	0	0.04167	0.03846	0.08333
	220	0.0625	0.04167	0	0	0	0	0.03571	0.29167	0	0.05	0.08333	0.125	0.08333	0.03846	0.16667
	222	0.15625	0.20833	0.25	0.27273	0.45833	0.41667	0.10714	0.04167	0.03571	0	0.125	0.0625	0	0.15385	0.08333
	224	0	0	0	0	0	0	0	0	0	0	0	0	0	0.07692	0
	226	0.53125	0	0	0.09091	0.04167	0	0.10714	0.125	0.03571	0	0	0.0625	0	0	0
	230	0	0	0	0	0	0	0	0.04167	0	0	0	0	0	0	0
SSR_Aang28	N	13	13	12	10	12	12	11	12	14	10	13	6	12	12	12
	152	0.38462	0	0	0	0	0	0	0.08333	0	0	0	0	0	0	0.04167
	158	0	0	0	0.05	0	0	0.04545	0.04167	0.17857	0	0	0	0.29167	0.16667	0.04167
	160	0.07692	0.19231	0.375	0.25	0.25	0.25	0.27273	0.16667	0.28571	0.35	0.42308	0.41667	0.25	0.20833	0.58333
	162	0.07692	0.11538	0.41667	0.25	0	0.16667	0.22727	0.04167	0.21429	0.35	0.46154	0.41667	0.33333	0.33333	0.16667
	164	0.03846	0	0.04167	0.05	0.08333	0	0	0.20833	0.17857	0.25	0.07692	0	0.125	0.20833	0.04167
	166	0.23077	0.23077	0.08333	0.05	0.66667	0.41667	0.27273	0.125	0.14286	0.05	0.03846	0	0	0.04167	0.08333
	168	0	0.03846	0	0	0	0	0	0	0	0	0	0	0	0	0
	170	0.19231	0.42308	0.04167	0.35	0	0.125	0.09091	0.33333	0	0	0	0.16667	0	0.04167	0.04167
	172	0	0	0	0	0	0	0.09091	0	0	0	0	0	0	0	0
	174	0	0	0	0	0	0.04167	0	0	0	0	0	0	0	0	0
	184	0	0	0.04167	0	0	0	0	0	0	0	0	0	0	0	0
SSR_Ag56	N	15	13	11	12	11	12	14	12	13	10	10	7	11	13	12
	143	0.13333	0	0	0	0.04545	0	0.03571	0.04167	0.07692	0.1	0.05	0	0	0	0
	145	0.56667	0.11538	0.36364	0.375	0.13636	0.20833	0	0.29167	0.42308	0.2	0.1	0	0.36364	0.38462	0.29167
	147	0.06667	0.34615	0.54545	0.16667	0.13636	0.29167	0.71429	0.16667	0.30769	0.05	0.4	0.64286	0.36364	0.30769	0.16667
	149	0.03333	0.11538	0.09091	0.125	0.27273	0.29167	0.17857	0.08333	0.03846	0.1	0.1	0.07143	0.04545	0.15385	0.125
	151	0.16667	0.34615	0	0.29167	0.40909	0.20833	0.03571	0.33333	0.15385	0.55	0.35	0.28571	0.22727	0.11538	0.20833
	153	0.03333	0.07692	0	0.04167	0	0	0.03571	0.04167	0	0	0	0	0	0.03846	0.16667
	155	0	0	0	0	0	0	0	0.04167	0	0	0	0	0	0	0.04167
SSR_Aang15	N	16	13	12	12	12	10	14	12	14	10	13	8	12	13	12
	205	0	0	0	0	0	0	0	0	0	0.05	0	0	0.16667	0	0.08333
	209	0	0	0.04167	0	0	0	0	0	0.03571	0	0.07692	0	0	0.11538	0.08333
	211	0	0	0	0	0	0	0.03571	0	0.03571	0	0.03846	0	0.04167	0	0.04167
	213	0	0	0	0	0	0	0	0	0.03571	0.05	0.07692	0	0.04167	0.03846	0.04167
	215	0	0.03846	0.16667	0.16667	0	0.1	0.14286	0	0.07143	0	0	0.0625	0	0.03846	0
	217	0	0	0	0	0	0.05	0.03571	0.125	0.07143	0.05	0	0	0	0.03846	0.08333
	219	0	0	0.04167	0	0	0	0	0.08333	0.32143	0.05	0.11538	0.1875	0.08333	0.07692	0.08333
	221	0.125	0.38462	0.41667	0.58333	0.625	0.25	0.5	0.16667	0.17857	0.1	0.23077	0.3125	0.20833	0.03846	0.04167
	223	0.03125	0.11538	0	0	0	0.05	0	0.41667	0.14286	0.15	0.07692	0.0625	0	0.03846	0.20833
	225	0.28125	0	0.04167	0	0	0	0	0.04167	0	0.15	0.11538	0.0625	0.125	0.07692	0
	227	0.03125	0.03846	0	0	0.04167	0	0	0.04167	0.07143	0	0	0.0625	0.04167	0	0
	229	0.09375	0.03846	0	0.16667	0	0	0.10714	0.04167	0	0.05	0	0.0625	0.04167	0.11538	0.08333
	231	0.1875	0.11538	0.125	0	0.20833	0.05	0	0	0	0	0.03846	0.0625	0	0.03846	0.08333
	233	0	0	0	0	0	0	0.03571	0	0	0.2	0.07692	0.0625	0	0	0
	235	0	0.07692	0	0	0	0	0	0	0	0	0	0	0	0.07692	0
	237	0	0	0	0.04167	0.08333	0	0.07143	0	0	0	0	0	0.08333	0	0
	239	0	0	0	0	0	0	0	0	0.03571	0	0.03846	0	0.04167	0.03846	0
	241	0	0	0	0	0	0	0	0	0	0	0	0	0	0.03846	0
	243	0.09375	0	0	0	0	0	0	0.04167	0	0	0	0	0	0	0.04167
	247	0	0	0	0.04167	0	0	0	0.04167	0	0	0	0	0	0	0
	249	0	0.03846	0	0	0	0	0	0	0	0	0	0	0	0	0.04167
	251	0	0.07692	0.125	0	0	0	0	0	0	0	0.03846	0	0	0.03846	0
	253	0	0	0	0	0	0	0	0	0	0.05	0	0.0625	0	0.11538	0.08333
	257	0	0	0	0	0	0	0	0	0	0.05	0	0	0	0	0
	259	0	0	0	0	0	0	0	0	0	0	0	0	0.04167	0	0
	261	0.0625	0	0	0	0	0	0	0	0	0	0	0	0.08333	0	0
	263	0	0	0	0	0	0	0	0	0	0.05	0	0	0	0	0
	270	0.03125	0	0	0	0	0	0	0	0	0	0	0	0	0	0
	273	0.0625	0	0	0	0	0	0	0	0	0	0	0	0	0	0
	275	0	0	0	0	0	0	0.03571	0	0	0	0	0	0	0.03846	0
	279	0	0	0	0	0	0.1	0	0	0	0	0	0	0	0	0
	281	0	0	0	0	0.04167	0.4	0	0	0	0	0.07692	0	0	0.03846	0
	293	0	0.03846	0	0	0	0	0	0	0	0	0	0	0	0	0
	295	0	0	0.04167	0	0	0	0	0	0	0	0	0	0	0	0
	297	0	0.03846	0	0	0	0	0	0	0	0	0	0	0	0	0
	299	0	0	0	0	0	0	0.03571	0	0	0	0	0	0	0	0
Warning! Results should be treated with caution given the following:
There is 7% missing data at the locus 'SSR_Aang01' in the population 'Pop_14!
There is 7% missing data at the locus 'SSR_Aang14' in the population 'Pop_2!
There is 16% missing data at the locus 'SSR_Aang14' in the population 'Pop_3!
There is 8% missing data at the locus 'SSR_Aang14' in the population 'Pop_4!
There is 7% missing data at the locus 'SSR_Aang14' in the population 'Pop_11!
There is 18% missing data at the locus 'SSR_Aang28' in the population 'Pop_1!
There is 16% missing data at the locus 'SSR_Aang28' in the population 'Pop_4!
There is 21% missing data at the locus 'SSR_Aang28' in the population 'Pop_7!
There is 25% missing data at the locus 'SSR_Aang28' in the population 'Pop_12!
There is 7% missing data at the locus 'SSR_Aang28' in the population 'Pop_14!
There is 6% missing data at the locus 'SSR_Ag56' in the population 'Pop_1!
There is 8% missing data at the locus 'SSR_Ag56' in the population 'Pop_3!
There is 8% missing data at the locus 'SSR_Ag56' in the population 'Pop_5!
There is 7% missing data at the locus 'SSR_Ag56' in the population 'Pop_9!
There is 23% missing data at the locus 'SSR_Ag56' in the population 'Pop_11!
There is 12% missing data at the locus 'SSR_Ag56' in the population 'Pop_12!
There is 8% missing data at the locus 'SSR_Ag56' in the population 'Pop_13!
There is 16% missing data at the locus 'SSR_Aang15' in the population 'Pop_6!

## Sheet: Ho He f per Microsat and Pop.
Heterozygosity, Fstatistics by Population for 8 microsatellites
Pop	Locus	Ho	He	f
Pop_1	SSR_Aang37	0.5625	0.693359	0.188732
	SSR_Aang27	0.125	0.701172	0.821727
	SSR_Aang01	0.875	0.875	0
	SSR_Aang43	0.8125	0.792969	-0.0246305
	SSR_Aang14	0.5625	0.626953	0.102804
	SSR_Aang28	0.307692	0.748521	0.588933
	SSR_Ag56	0.4	0.626667	0.361702
	SSR_Aang15	0.8125	0.841797	0.0348028
Pop_2	SSR_Aang37	0.384615	0.491124	0.216867
	SSR_Aang27	0.153846	0.535503	0.712707
	SSR_Aang01	0.769231	0.751479	-0.023622
	SSR_Aang43	0.538462	0.721893	0.254098
	SSR_Aang14	0.5	0.597222	0.162791
	SSR_Aang28	0.846154	0.715976	-0.181818
	SSR_Ag56	0.692308	0.727811	0.0487805
	SSR_Aang15	0.923077	0.804734	-0.147059
Pop_3	SSR_Aang37	0.0833333	0.225694	0.630769
	SSR_Aang27	0.416667	0.746528	0.44186
	SSR_Aang01	0.666667	0.666667	0
	SSR_Aang43	0.5	0.795139	0.371179
	SSR_Aang14	0.6	0.625	0.04
	SSR_Aang28	0.916667	0.673611	-0.360825
	SSR_Ag56	0.818182	0.561983	-0.455882
	SSR_Aang15	0.75	0.760417	0.0136986
Pop_4	SSR_Aang37	0.166667	0.15625	-0.0666667
	SSR_Aang27	0.416667	0.413194	-0.00840336
	SSR_Aang01	0.833333	0.815972	-0.0212766
	SSR_Aang43	0.666667	0.8125	0.179487
	SSR_Aang14	0.818182	0.747934	-0.0939227
	SSR_Aang28	0.6	0.745	0.194631
	SSR_Ag56	0.833333	0.729167	-0.142857
	SSR_Aang15	0.583333	0.600694	0.0289017
Pop_5	SSR_Aang37	0.0833333	0.225694	0.630769
	SSR_Aang27	0.0833333	0.559028	0.850932
	SSR_Aang01	0.916667	0.756944	-0.211009
	SSR_Aang43	0.75	0.642361	-0.167568
	SSR_Aang14	0.75	0.538194	-0.393548
	SSR_Aang28	0	0.486111	1
	SSR_Ag56	0.909091	0.719008	-0.264368
	SSR_Aang15	0.583333	0.555556	-0.05
Pop_6	SSR_Aang37	0.416667	0.517361	0.194631
	SSR_Aang27	0.416667	0.559028	0.254658
	SSR_Aang01	0.75	0.78125	0.04
	SSR_Aang43	0.583333	0.46875	-0.244444
	SSR_Aang14	0.833333	0.607639	-0.371429
	SSR_Aang28	0.75	0.71875	-0.0434783
	SSR_Ag56	0.833333	0.743056	-0.121495
	SSR_Aang15	0.8	0.75	-0.0666667
Pop_7	SSR_Aang37	0.5	0.375	-0.333333
	SSR_Aang27	0.214286	0.752551	0.715254
	SSR_Aang01	0.928571	0.862245	-0.0769231
	SSR_Aang43	0.5	0.581633	0.140351
	SSR_Aang14	0.5	0.59949	0.165957
	SSR_Aang28	0.818182	0.780992	-0.047619
	SSR_Ag56	0.285714	0.454082	0.370787
	SSR_Aang15	0.714286	0.706633	-0.0108303
Pop_8	SSR_Aang37	0.416667	0.572917	0.272727
	SSR_Aang27	0.583333	0.711806	0.180488
	SSR_Aang01	0.833333	0.826389	-0.00840336
	SSR_Aang43	0.666667	0.625	-0.0666667
	SSR_Aang14	0.666667	0.809028	0.175966
	SSR_Aang28	0.666667	0.791667	0.157895
	SSR_Ag56	0.916667	0.763889	-0.2
	SSR_Aang15	1	0.767361	-0.303167
Pop_9	SSR_Aang37	0.5	0.533163	0.062201
	SSR_Aang27	0.785714	0.757653	-0.037037
	SSR_Aang01	0.714286	0.887755	0.195402
	SSR_Aang43	0.5	0.520408	0.0392157
	SSR_Aang14	0.928571	0.795918	-0.166667
	SSR_Aang28	0.857143	0.788265	-0.0873786
	SSR_Ag56	0.923077	0.695266	-0.32766
	SSR_Aang15	0.928571	0.82398	-0.126935
Pop_10	SSR_Aang37	0.5	0.545	0.0825688
	SSR_Aang27	0.9	0.83	-0.0843373
	SSR_Aang01	0.8	0.885	0.0960452
	SSR_Aang43	0.5	0.425	-0.176471
	SSR_Aang14	0.8	0.745	-0.0738255
	SSR_Aang28	0.6	0.69	0.130435
	SSR_Ag56	0.6	0.635	0.0551181
	SSR_Aang15	0.9	0.885	-0.0169492
Pop_11	SSR_Aang37	0.307692	0.556213	0.446809
	SSR_Aang27	0.615385	0.680473	0.0956522
	SSR_Aang01	0.923077	0.905325	-0.0196078
	SSR_Aang43	0.461538	0.550296	0.16129
	SSR_Aang14	0.416667	0.736111	0.433962
	SSR_Aang28	0.846154	0.600592	-0.408867
	SSR_Ag56	0.9	0.695	-0.294964
	SSR_Aang15	0.769231	0.884615	0.130435
Pop_12	SSR_Aang37	0.625	0.570312	-0.0958904
	SSR_Aang27	0.875	0.757812	-0.154639
	SSR_Aang01	1	0.828125	-0.207547
	SSR_Aang43	0.125	0.117188	-0.0666667
	SSR_Aang14	0.875	0.640625	-0.365854
	SSR_Aang28	0.833333	0.625	-0.333333
	SSR_Ag56	0.714286	0.5	-0.428571
	SSR_Aang15	1	0.835938	-0.196262
Pop_13	SSR_Aang37	0.583333	0.559028	-0.0434783
	SSR_Aang27	0.583333	0.805556	0.275862
	SSR_Aang01	0.666667	0.701389	0.049505
	SSR_Aang43	0.833333	0.819444	-0.0169492
	SSR_Aang14	0.666667	0.684028	0.0253807
	SSR_Aang28	0.583333	0.725694	0.196172
	SSR_Ag56	0.727273	0.681818	-0.0666667
	SSR_Aang15	0.916667	0.881944	-0.0393701
Pop_14	SSR_Aang37	0.384615	0.494083	0.221557
	SSR_Aang27	0.692308	0.801775	0.136531
	SSR_Aang01	0.5	0.649306	0.229947
	SSR_Aang43	0.615385	0.751479	0.181102
	SSR_Aang14	0.615385	0.692308	0.111111
	SSR_Aang28	0.583333	0.770833	0.243243
	SSR_Ag56	0.692308	0.718935	0.037037
	SSR_Aang15	1	0.926036	-0.0798722
Pop_15	SSR_Aang37	0.416667	0.53125	0.215686
	SSR_Aang27	0.416667	0.746528	0.44186
	SSR_Aang01	0.916667	0.895833	-0.0232558
	SSR_Aang43	0.416667	0.583333	0.285714
	SSR_Aang14	0.666667	0.815972	0.182979
	SSR_Aang28	0.5	0.618056	0.191011
	SSR_Ag56	0.75	0.798611	0.0608696
	SSR_Aang15	0.916667	0.899306	-0.019305

## Sheet: HWE test per Microsat and pop.
Summary of Chi-Square Tests for Hardy-Weinberg Equilibrium
Pop	Locus	DF	ChiSq	Prob	Signif
Pop_1	SSR_Aang37	10	23.2449	0.00987784	**
Pop_1	SSR_Aang27	10	48.7111	4.601e-07	***
Pop_1	SSR_Aang01	66	61.4171	0.636869	ns
Pop_1	SSR_Aang43	28	20.9383	0.827913	ns
Pop_1	SSR_Aang14	6	16.8893	0.00969891	**
Pop_1	SSR_Aang28	15	39.7511	0.000494424	***
Pop_1	SSR_Ag56	15	23.3818	0.0763625	ns
Pop_1	SSR_Aang15	45	55.0123	0.145698	ns
Pop_2	SSR_Aang37	10	8.34568	0.595111	ns
Pop_2	SSR_Aang27	3	9.43803	0.0239998	*
Pop_2	SSR_Aang01	21	11.385	0.954754	ns
Pop_2	SSR_Aang43	10	7.02322	0.723251	ns
Pop_2	SSR_Aang14	10	8.51265	0.578892	ns
Pop_2	SSR_Aang28	10	24.1736	0.00715281	**
Pop_2	SSR_Ag56	10	10.1111	0.4308	ns
Pop_2	SSR_Aang15	55	42.5533	0.889793	ns
Pop_3	SSR_Aang37	3	12.0272	0.00729053	**
Pop_3	SSR_Aang27	15	32.4133	0.00565335	**
Pop_3	SSR_Aang01	10	10.4237	0.404139	ns
Pop_3	SSR_Aang43	21	37.08	0.0164816	*
Pop_3	SSR_Aang14	3	2.4	0.493635	ns
Pop_3	SSR_Aang28	15	48	2.54304e-05	***
Pop_3	SSR_Ag56	3	3.74306	0.29058	ns
Pop_3	SSR_Aang15	28	24.5867	0.650227	ns
Pop_4	SSR_Aang37	3	0.0991736	0.991936	ns
Pop_4	SSR_Aang27	6	7.7037	0.260624	ns
Pop_4	SSR_Aang01	28	31.1282	0.311419	ns
Pop_4	SSR_Aang43	55	62.6667	0.222894	ns
Pop_4	SSR_Aang14	15	10.3125	0.799636	ns
Pop_4	SSR_Aang28	15	9.26531	0.863242	ns
Pop_4	SSR_Ag56	10	10.2653	0.417534	ns
Pop_4	SSR_Aang15	10	9.97959	0.442286	ns
Pop_5	SSR_Aang37	3	12.0272	0.00729053	**
Pop_5	SSR_Aang27	3	19.9115	0.000177067	***
Pop_5	SSR_Aang01	15	11.6326	0.706599	ns
Pop_5	SSR_Aang43	15	27.7551	0.0231531	*
Pop_5	SSR_Aang14	3	3.54821	0.314563	ns
Pop_5	SSR_Aang28	3	24	2.498e-05	***
Pop_5	SSR_Ag56	10	5.02469	0.889523	ns
Pop_5	SSR_Aang15	10	5.81333	0.830695	ns
Pop_6	SSR_Aang37	3	12.0272	0.00729053	**
Pop_6	SSR_Aang27	3	5.4966	0.138842	ns
Pop_6	SSR_Aang01	21	13	0.908624	ns
Pop_6	SSR_Aang43	3	3.83036	0.280375	ns
Pop_6	SSR_Aang14	6	6.33124	0.387125	ns
Pop_6	SSR_Aang28	10	21.12	0.0202722	*
Pop_6	SSR_Ag56	6	9.98204	0.12541	ns
Pop_6	SSR_Aang15	21	9.975	0.979235	ns
Pop_7	SSR_Aang37	1	1.55556	0.212317	ns
Pop_7	SSR_Aang27	21	65.0291	2.15101e-06	***
Pop_7	SSR_Aang01	55	59.0833	0.328764	ns
Pop_7	SSR_Aang43	10	8.50205	0.579919	ns
Pop_7	SSR_Aang14	21	18.4137	0.622696	ns
Pop_7	SSR_Aang28	15	27.1333	0.0276686	*
Pop_7	SSR_Ag56	10	8.4	0.589827	ns
Pop_7	SSR_Aang15	36	41.4048	0.246563	ns
Pop_8	SSR_Aang37	6	24.8533	0.000363476	***
Pop_8	SSR_Aang27	10	14.8533	0.137501	ns
Pop_8	SSR_Aang01	36	51.3333	0.0468562	*
Pop_8	SSR_Aang43	21	28.2041	0.134458	ns
Pop_8	SSR_Aang14	28	27.2653	0.503838	ns
Pop_8	SSR_Aang28	21	33.87	0.0374171	*
Pop_8	SSR_Ag56	21	16.7143	0.728274	ns
Pop_8	SSR_Aang15	36	34.6	0.535163	ns
Pop_9	SSR_Aang37	3	1.24598	0.741998	ns
Pop_9	SSR_Aang27	15	8.08025	0.920525	ns
Pop_9	SSR_Aang01	55	52.4844	0.571323	ns
Pop_9	SSR_Aang43	21	19.759	0.536569	ns
Pop_9	SSR_Aang14	28	15.375	0.9742	ns
Pop_9	SSR_Aang28	10	7.39667	0.687541	ns
Pop_9	SSR_Ag56	10	18.8218	0.0425854	*
Pop_9	SSR_Aang15	45	35.1556	0.853846	ns
Pop_10	SSR_Aang37	3	1.35309	0.716567	ns
Pop_10	SSR_Aang27	21	25.7778	0.215049	ns
Pop_10	SSR_Aang01	55	57.7778	0.373016	ns
Pop_10	SSR_Aang43	15	1.11111	0.999999	ns
Pop_10	SSR_Aang14	15	14.25	0.506659	ns
Pop_10	SSR_Aang28	6	3.02857	0.805252	ns
Pop_10	SSR_Ag56	10	11.8388	0.295987	ns
Pop_10	SSR_Aang15	66	73.3333	0.250277	ns
Pop_11	SSR_Aang37	3	14.2841	0.0025429	**
Pop_11	SSR_Aang27	15	6.49923	0.970088	ns
Pop_11	SSR_Aang01	91	90.4583	0.496315	ns
Pop_11	SSR_Aang43	21	32.9048	0.047283	*
Pop_11	SSR_Aang14	10	21.3152	0.0189998	*
Pop_11	SSR_Aang28	6	7.09389	0.312251	ns
Pop_11	SSR_Ag56	10	16.5179	0.0857369	ns
Pop_11	SSR_Aang15	66	95.3333	0.0105443	*
Pop_12	SSR_Aang37	3	5.15556	0.160755	ns
Pop_12	SSR_Aang27	15	26.0622	0.0373737	*
Pop_12	SSR_Aang01	28	22.4	0.762445	ns
Pop_12	SSR_Aang43	1	0.0355556	0.850436	ns
Pop_12	SSR_Aang14	15	4.83951	0.9934	ns
Pop_12	SSR_Aang28	3	12	0.00738316	**
Pop_12	SSR_Ag56	3	2.16049	0.539772	ns
Pop_12	SSR_Aang15	45	56	0.125984	ns
Pop_13	SSR_Aang37	3	1.7471	0.626514	ns
Pop_13	SSR_Aang27	15	17.0667	0.314895	ns
Pop_13	SSR_Aang01	28	24.8333	0.636891	ns
Pop_13	SSR_Aang43	28	23.052	0.730435	ns
Pop_13	SSR_Aang14	15	12.3333	0.653643	ns
Pop_13	SSR_Aang28	6	5.21769	0.516212	ns
Pop_13	SSR_Ag56	6	3.7125	0.715516	ns
Pop_13	SSR_Aang15	66	58.4	0.735685	ns
Pop_14	SSR_Aang37	3	6.27279	0.0990669	ns
Pop_14	SSR_Aang27	15	18.833	0.221399	ns
Pop_14	SSR_Aang01	21	14.2551	0.858392	ns
Pop_14	SSR_Aang43	21	29.5999	0.100328	ns
Pop_14	SSR_Aang14	21	21.7981	0.411225	ns
Pop_14	SSR_Aang28	15	33.51	0.00398762	**
Pop_14	SSR_Ag56	10	6.4675	0.774577	ns
Pop_14	SSR_Aang15	136	137.944	0.437334	ns
Pop_15	SSR_Aang37	3	1.66438	0.644882	ns
Pop_15	SSR_Aang27	15	21.5533	0.120062	ns
Pop_15	SSR_Aang01	91	85.6667	0.638197	ns
Pop_15	SSR_Aang43	6	9.29252	0.157783	ns
Pop_15	SSR_Aang14	21	30.3333	0.0854916	ns
Pop_15	SSR_Aang28	21	17.6939	0.668286	ns
Pop_15	SSR_Ag56	15	15.171	0.43917	ns
Pop_15	SSR_Aang15	78	81.12	0.382173	ns
Key: ns=not significant, * P<0.05, ** P<0.01, *** P<0.001
