# Supplementary material for: A 3K Axiom SNP array from a transcriptome-wide SNP resource sheds new light on the genetic diversity and structure of the iconic subtropical conifer tree Araucaria angustifolia (Bert.) Kuntze
Source: PLoS One. 2020 Aug 31;15(8):e0230404. doi: 10.1371/journal.pone.0230404 (PMC7458329; doi:10.1371/journal.pone.0230404)
Supplement: S5 File — (XLSX) [file pone.0230404.s005.xlsx]

## Sheet: Plan1
Rep of 80 SNPs	Ho	He	Fis	Fit	Fst
1	0.314	0.316	0.007	0.247	0.242
2	0.296	0.301	0.02	0.259	0.244
3	0.294	0.298	0.018	0.289	0.276
4	0.315	0.314	0.004	0.202	0.199
5	0.289	0.29	0.012	0.283	0.274
6	0.289	0.29	0.012	0.283	0.274
7	0.319	0.314	-0.01	0.229	0.237
8	0.296	0.297	0.01	0.237	0.229
9	0.316	0.319	0.016	0.249	0.236
10	0.322	0.319	-0.011	0.175	0.184
11	0.325	0.327	0.008	0.226	0.219
12	0.313	0.307	-0.016	0.197	0.21
13	0.332	0.333	0.008	0.205	0.199
14	0.318	0.316	-0.004	0.215	0.218
15	0.297	0.294	-0.009	0.237	0.243
16	0.305	0.304	0.002	0.22	0.219
17	0.297	0.298	0.008	0.24	0.234
18	0.3	0.302	0.008	0.243	0.238
19	0.302	0.302	-0.002	0.219	0.221
20	0.307	0.31	0.009	0.249	0.242
21	0.321	0.325	0.016	0.239	0.226
22	0.322	0.326	0.012	0.226	0.216
23	0.306	0.314	0.028	0.249	0.227
24	0.327	0.324	-0.007	0.206	0.212
25	0.296	0.304	0.03	0.271	0.248
26	0.312	0.317	0.019	0.205	0.19
27	0.321	0.322	0.008	0.199	0.193
28	0.327	0.316	-0.033	0.192	0.218
29	0.318	0.321	0.01	0.22	0.212
30	0.295	0.298	0.013	0.259	0.249
31	0.3	0.303	0.012	0.268	0.259
32	0.301	0.3	-0.003	0.225	0.228
33	0.321	0.318	-0.008	0.224	0.23
34	0.32	0.317	-0.005	0.239	0.243
35	0.312	0.316	0.015	0.242	0.231
36	0.316	0.322	0.025	0.253	0.234
37	0.318	0.316	-0.007	0.211	0.217
38	0.314	0.314	0.001	0.258	0.258
39	0.302	0.3	-0.004	0.226	0.229
40	0.305	0.303	-0.004	0.223	0.226
41	0.316	0.321	0.019	0.224	0.21
42	0.297	0.307	0.037	0.239	0.21
43	0.338	0.334	-0.009	0.2	0.207
44	0.295	0.304	0.033	0.253	0.228
45	0.305	0.307	0.008	0.222	0.216
46	0.281	0.284	0.015	0.281	0.27
47	0.324	0.324	0.006	0.21	0.206
48	0.307	0.315	0.026	0.216	0.195
49	0.304	0.299	-0.015	0.239	0.25
50	0.288	0.294	0.022	0.249	0.233
51	0.302	0.298	-0.01	0.254	0.261
Average	0.308961	0.310078	0.00666667	0.233843	0.228824
S.D.	0.0126838	0.0117351	0.0140608	0.0255072	0.0221853
